# Supplementary material for: Design of nanobody targeting SARS-CoV-2 spike glycoprotein using CDR-grafting assisted by molecular simulation and machine learning
Source: PLoS Comput Biol. 2025 Apr 21;21(4):e1012921. doi: 10.1371/journal.pcbi.1012921 (PMC12068729; doi:10.1371/journal.pcbi.1012921)
Supplement: S1 Text — (ZIP) [file pcbi.1012921.s001.zip]

Archive with 27 entries (21 files):
- NbDesign-main/
- NbDesign-main/Files
- NbDesign-main/README.md
- NbDesign-main/docking/
- NbDesign-main/docking/af3.pdb
- NbDesign-main/docking/cluspro.pdb
- NbDesign-main/docking/complex.pdb
- NbDesign-main/machine_learning/
- NbDesign-main/machine_learning/Paper_nanobodies_design.ipynb
- NbDesign-main/machine_learning/ifa.csv
- NbDesign-main/machine_learning/ifa.txt
- NbDesign-main/machine_learning/nb_ab2.csv
- NbDesign-main/molecular_dynamics/
- NbDesign-main/molecular_dynamics/md.mdp
- NbDesign-main/molecular_dynamics/plumed.dat
- NbDesign-main/molecular_dynamics/step3_input.gro
- NbDesign-main/molecular_dynamics/topol.top
- NbDesign-main/molecular_dynamics/toppar/
- NbDesign-main/molecular_dynamics/toppar/Cl-.itp
- NbDesign-main/molecular_dynamics/toppar/Na+.itp
- NbDesign-main/molecular_dynamics/toppar/PROA.itp
- NbDesign-main/molecular_dynamics/toppar/PROC.itp
- NbDesign-main/molecular_dynamics/toppar/TP3.itp
- NbDesign-main/molecular_dynamics/toppar/forcefield.itp
- NbDesign-main/rosetta_design/
- NbDesign-main/rosetta_design/design.xml
- NbDesign-main/rosetta_design/ifa.xml
