# Supplementary material for: Design of nanobody targeting SARS-CoV-2 spike glycoprotein using CDR-grafting assisted by molecular simulation and machine learning
Source: PLoS Comput Biol. 2025 Apr 21;21(4):e1012921. doi: 10.1371/journal.pcbi.1012921 (PMC12068729; doi:10.1371/journal.pcbi.1012921)
Supplement: S1 Text — (ZIP) [file pcbi.1012921.s001.zip › NbDesign-main/Files]

Files:
Machine learning:

1. Jupyter notebook for data exploration, training and validation: Paper_nanobodies_design.ipynb;
2. Data set: ifa.txt, ifa.csv (where ifa corresponds to the output of Rosetta's interface analyzer);

Rosetta design:

1. ifa.xml: script to run the Rosetta InterfaceAnalyzer protocol;
2. design.xml: script to design the Nanobody;

Molecular dynamics:
1. md.mdp: simulation production parameters
2. plumed.dat: metadynamics run file
3. topol.top: topology file
4. toppar: topology parameters
5. step3_input.gro: initial coordinates for the PDB ID 6W41 with glycans

Docking:
1. complex.pdb: structure design via Rosetta;
2. af3.pdb: structure predict with AF3;
3. cluspro.pdb: structure predict with ClusPro;
