# Supplementary material for: Design of nanobody targeting SARS-CoV-2 spike glycoprotein using CDR-grafting assisted by molecular simulation and machine learning
Source: PLoS Comput Biol. 2025 Apr 21;21(4):e1012921. doi: 10.1371/journal.pcbi.1012921 (PMC12068729; doi:10.1371/journal.pcbi.1012921)
Supplement: S1 Text — (ZIP) [file pcbi.1012921.s001.zip › NbDesign-main/README.md]

**Title:** Design of nanobody targeting SARS-CoV-2 spike glycoprotein using CDR-grafting assisted by molecular simulation and machine learning

**Authors:** Matheus Ferraz, Camilla Adan, Tayná Lima, Adriele Santos, Sérgio Paula, Rafael Dhalia, Gabriel Wallau, Rebecca C. Wade, Isabelle Viana, and Roberto Lins

![toc](https://github.com/user-attachments/assets/3bbfd0b6-b35c-4298-a9d8-716d76058363)
