# Supplementary material for: Design of nanobody targeting SARS-CoV-2 spike glycoprotein using CDR-grafting assisted by molecular simulation and machine learning
Source: PLoS Comput Biol. 2025 Apr 21;21(4):e1012921. doi: 10.1371/journal.pcbi.1012921 (PMC12068729; doi:10.1371/journal.pcbi.1012921)
Supplement: S1 Text — (ZIP) [file pcbi.1012921.s001.zip › NbDesign-main/docking/af3.pdb]

CRYST1    0.000    0.000    0.000  90.00  90.00  90.00 P 1           1
ATOM      1  N  1GLN A   1     -42.944 -45.202  20.858  1.00 47.61           N
ATOM      2  CA 1GLN A   1     -44.294 -44.838  20.389  1.00 51.07           C
ATOM      3  C  1GLN A   1     -44.530 -43.394  20.785  1.00 54.98           C
ATOM      4  O  1GLN A   1     -44.007 -43.005  21.814  1.00 52.11           O
ATOM      5  CB 1GLN A   1     -45.348 -45.772  20.997  1.00 47.21           C
ATOM      6  CG 1GLN A   1     -46.045 -46.629  19.958  1.00 40.80           C
ATOM      7  CD 1GLN A   1     -46.910 -47.722  20.571  1.00 35.49           C
ATOM      8  OE11GLN A   1     -46.815 -47.999  21.745  1.00 33.50           O
ATOM      9  NE21GLN A   1     -47.733 -48.400  19.809  1.00 31.42           N
ATOM     10  N  1VAL A   2     -45.227 -42.605  19.995  1.00 65.22           N
ATOM     11  CA 1VAL A   2     -45.593 -41.241  20.377  1.00 67.67           C
ATOM     12  C  1VAL A   2     -46.679 -41.336  21.428  1.00 71.83           C
ATOM     13  O  1VAL A   2     -47.654 -42.063  21.230  1.00 70.61           O
ATOM     14  CB 1VAL A   2     -46.060 -40.412  19.180  1.00 63.06           C
ATOM     15  CG11VAL A   2     -46.482 -38.997  19.578  1.00 56.84           C
ATOM     16  CG21VAL A   2     -44.923 -40.303  18.156  1.00 55.43           C
ATOM     17  N  1GLN A   3     -46.492 -40.642  22.541  1.00 75.78           N
ATOM     18  CA 1GLN A   3     -47.509 -40.486  23.569  1.00 79.27           C
ATOM     19  C  1GLN A   3     -47.992 -39.041  23.580  1.00 81.37           C
ATOM     20  O  1GLN A   3     -47.227 -38.111  23.324  1.00 80.80           O
ATOM     21  CB 1GLN A   3     -46.984 -40.935  24.930  1.00 76.51           C
ATOM     22  CG 1GLN A   3     -46.748 -42.449  24.959  1.00 67.51           C
ATOM     23  CD 1GLN A   3     -46.415 -42.981  26.359  1.00 62.87           C
ATOM     24  OE11GLN A   3     -46.234 -42.263  27.319  1.00 56.55           O
ATOM     25  NE21GLN A   3     -46.340 -44.279  26.532  1.00 53.00           N
ATOM     26  N  1LEU A   4     -49.276 -38.872  23.841  1.00 87.37           N
ATOM     27  CA 1LEU A   4     -49.903 -37.579  23.976  1.00 89.21           C
ATOM     28  C  1LEU A   4     -50.420 -37.471  25.405  1.00 90.60           C
ATOM     29  O  1LEU A   4     -51.107 -38.381  25.873  1.00 89.95           O
ATOM     30  CB 1LEU A   4     -51.046 -37.437  22.959  1.00 87.40           C
ATOM     31  CG 1LEU A   4     -50.624 -37.580  21.492  1.00 85.20           C
ATOM     32  CD11LEU A   4     -51.859 -37.529  20.601  1.00 78.11           C
ATOM     33  CD21LEU A   4     -49.689 -36.468  21.050  1.00 76.80           C
ATOM     34  N  1VAL A   5     -50.097 -36.372  26.075  1.00 92.20           N
ATOM     35  CA 1VAL A   5     -50.561 -36.109  27.436  1.00 93.06           C
ATOM     36  C  1VAL A   5     -51.280 -34.772  27.449  1.00 94.03           C
ATOM     37  O  1VAL A   5     -50.672 -33.715  27.253  1.00 93.64           O
ATOM     38  CB 1VAL A   5     -49.407 -36.153  28.452  1.00 91.51           C
ATOM     39  CG11VAL A   5     -49.934 -35.929  29.871  1.00 85.13           C
ATOM     40  CG21VAL A   5     -48.688 -37.503  28.420  1.00 84.72           C
ATOM     41  N  1GLU A   6     -52.577 -34.813  27.678  1.00 95.23           N
ATOM     42  CA 1GLU A   6     -53.393 -33.627  27.847  1.00 95.69           C
ATOM     43  C  1GLU A   6     -53.354 -33.118  29.285  1.00 95.97           C
ATOM     44  O  1GLU A   6     -53.330 -33.873  30.251  1.00 95.03           O
ATOM     45  CB 1GLU A   6     -54.845 -33.871  27.417  1.00 94.49           C
ATOM     46  CG 1GLU A   6     -55.004 -34.346  25.969  1.00 91.32           C
ATOM     47  CD 1GLU A   6     -55.030 -35.875  25.821  1.00 92.78           C
ATOM     48  OE11GLU A   6     -55.640 -36.335  24.840  1.00 87.46           O
ATOM     49  OE21GLU A   6     -54.494 -36.608  26.681  1.00 88.19           O
ATOM     50  N  1SER A   7     -53.381 -31.796  29.426  1.00 96.36           N
ATOM     51  CA 1SER A   7     -53.451 -31.125  30.717  1.00 96.44           C
ATOM     52  C  1SER A   7     -54.209 -29.799  30.613  1.00 97.08           C
ATOM     53  O  1SER A   7     -54.519 -29.320  29.518  1.00 96.42           O
ATOM     54  CB 1SER A   7     -52.038 -30.928  31.280  1.00 95.05           C
ATOM     55  OG 1SER A   7     -51.257 -30.118  30.421  1.00 90.21           O
ATOM     56  N  1GLY A   8     -54.519 -29.188  31.753  1.00 96.69           N
ATOM     57  CA 1GLY A   8     -55.182 -27.883  31.824  1.00 96.88           C
ATOM     58  C  1GLY A   8     -56.707 -27.928  31.852  1.00 97.30           C
ATOM     59  O  1GLY A   8     -57.341 -26.872  31.888  1.00 95.75           O
ATOM     60  N  1GLY A   9     -57.299 -29.114  31.873  1.00 96.78           N
ATOM     61  CA 1GLY A   9     -58.723 -29.281  32.136  1.00 96.68           C
ATOM     62  C  1GLY A   9     -59.107 -28.851  33.550  1.00 96.87           C
ATOM     63  O  1GLY A   9     -58.258 -28.629  34.418  1.00 95.03           O
ATOM     64  N  1GLY A  10     -60.403 -28.712  33.793  1.00 96.90           N
ATOM     65  CA 1GLY A  10     -60.918 -28.281  35.077  1.00 96.84           C
ATOM     66  C  1GLY A  10     -62.360 -27.788  34.999  1.00 97.71           C
ATOM     67  O  1GLY A  10     -63.034 -27.917  33.975  1.00 96.88           O
ATOM     68  N  1SER A  11     -62.821 -27.202  36.099  1.00 97.54           N
ATOM     69  CA 1SER A  11     -64.154 -26.620  36.200  1.00 97.46           C
ATOM     70  C  1SER A  11     -64.081 -25.099  36.134  1.00 97.51           C
ATOM     71  O  1SER A  11     -63.275 -24.478  36.823  1.00 95.95           O
ATOM     72  CB 1SER A  11     -64.850 -27.066  37.484  1.00 96.18           C
ATOM     73  OG 1SER A  11     -64.990 -28.478  37.491  1.00 83.37           O
ATOM     74  N  1VAL A  12     -64.944 -24.492  35.337  1.00 97.51           N
ATOM     75  CA 1VAL A  12     -65.023 -23.040  35.163  1.00 97.49           C
ATOM     76  C  1VAL A  12     -66.481 -22.608  35.020  1.00 97.85           C
ATOM     77  O  1VAL A  12     -67.348 -23.393  34.628  1.00 96.97           O
ATOM     78  CB 1VAL A  12     -64.142 -22.610  33.975  1.00 95.73           C
ATOM     79  CG11VAL A  12     -64.705 -23.054  32.625  1.00 83.67           C
ATOM     80  CG21VAL A  12     -63.907 -21.109  33.951  1.00 83.20           C
ATOM     81  N  1GLN A  13     -66.779 -21.360  35.366  1.00 97.45           N
ATOM     82  CA 1GLN A  13     -68.093 -20.790  35.118  1.00 97.26           C
ATOM     83  C  1GLN A  13     -68.246 -20.365  33.656  1.00 97.57           C
ATOM     84  O  1GLN A  13     -67.274 -19.985  33.008  1.00 96.71           O
ATOM     85  CB 1GLN A  13     -68.369 -19.615  36.060  1.00 95.76           C
ATOM     86  CG 1GLN A  13     -68.540 -20.067  37.519  1.00 85.94           C
ATOM     87  CD 1GLN A  13     -68.933 -18.921  38.457  1.00 79.19           C
ATOM     88  OE11GLN A  13     -68.928 -17.753  38.107  1.00 70.40           O
ATOM     89  NE21GLN A  13     -69.272 -19.214  39.684  1.00 65.79           N
ATOM     90  N  1ALA A  14     -69.470 -20.358  33.158  1.00 97.31           N
ATOM     91  CA 1ALA A  14     -69.792 -19.846  31.834  1.00 97.49           C
ATOM     92  C  1ALA A  14     -69.259 -18.414  31.635  1.00 97.30           C
ATOM     93  O  1ALA A  14     -69.382 -17.550  32.510  1.00 96.02           O
ATOM     94  CB 1ALA A  14     -71.305 -19.914  31.621  1.00 96.44           C
ATOM     95  N  1GLY A  15     -68.654 -18.176  30.489  1.00 97.46           N
ATOM     96  CA 1GLY A  15     -67.913 -16.960  30.150  1.00 97.05           C
ATOM     97  C  1GLY A  15     -66.437 -16.970  30.560  1.00 97.32           C
ATOM     98  O  1GLY A  15     -65.694 -16.093  30.131  1.00 95.92           O
ATOM     99  N  1GLY A  16     -66.006 -17.952  31.353  1.00 97.04           N
ATOM    100  CA 1GLY A  16     -64.617 -18.137  31.733  1.00 96.82           C
ATOM    101  C  1GLY A  16     -63.736 -18.639  30.591  1.00 97.63           C
ATOM    102  O  1GLY A  16     -64.182 -18.873  29.468  1.00 97.15           O
ATOM    103  N  1SER A  17     -62.454 -18.803  30.938  1.00 97.64           N
ATOM    104  CA 1SER A  17     -61.447 -19.285  30.000  1.00 97.76           C
ATOM    105  C  1SER A  17     -60.652 -20.438  30.601  1.00 97.83           C
ATOM    106  O  1SER A  17     -60.391 -20.468  31.799  1.00 96.94           O
ATOM    107  CB 1SER A  17     -60.500 -18.164  29.578  1.00 97.01           C
ATOM    108  OG 1SER A  17     -61.207 -17.117  28.941  1.00 88.46           O
ATOM    109  N  1LEU A  18     -60.217 -21.359  29.755  1.00 97.87           N
ATOM    110  CA 1LEU A  18     -59.272 -22.415  30.083  1.00 97.82           C
ATOM    111  C  1LEU A  18     -58.220 -22.515  28.984  1.00 98.03           C
ATOM    112  O  1LEU A  18     -58.463 -22.169  27.833  1.00 97.42           O
ATOM    113  CB 1LEU A  18     -59.992 -23.758  30.272  1.00 97.06           C
ATOM    114  CG 1LEU A  18     -60.768 -23.907  31.595  1.00 94.07           C
ATOM    115  CD11LEU A  18     -61.544 -25.221  31.580  1.00 89.12           C
ATOM    116  CD21LEU A  18     -59.845 -23.918  32.811  1.00 89.05           C
ATOM    117  N  1ARG A  19     -57.039 -23.020  29.343  1.00 98.05           N
ATOM    118  CA 1ARG A  19     -55.969 -23.315  28.396  1.00 97.84           C
ATOM    119  C  1ARG A  19     -55.594 -24.781  28.531  1.00 97.99           C
ATOM    120  O  1ARG A  19     -54.999 -25.165  29.534  1.00 96.97           O
ATOM    121  CB 1ARG A  19     -54.793 -22.368  28.631  1.00 96.81           C
ATOM    122  CG 1ARG A  19     -53.684 -22.586  27.590  1.00 92.13           C
ATOM    123  CD 1ARG A  19     -52.551 -21.592  27.819  1.00 88.57           C
ATOM    124  NE 1ARG A  19     -51.483 -21.739  26.810  1.00 78.84           N
ATOM    125  CZ 1ARG A  19     -50.836 -20.775  26.184  1.00 71.74           C
ATOM    126  NH11ARG A  19     -51.063 -19.519  26.431  1.00 64.29           N
ATOM    127  NH21ARG A  19     -49.936 -21.061  25.295  1.00 65.40           N
ATOM    128  N  1LEU A  20     -55.913 -25.557  27.522  1.00 97.96           N
ATOM    129  CA 1LEU A  20     -55.483 -26.943  27.448  1.00 97.90           C
ATOM    130  C  1LEU A  20     -54.115 -27.029  26.785  1.00 97.72           C
ATOM    131  O  1LEU A  20     -53.818 -26.261  25.867  1.00 97.10           O
ATOM    132  CB 1LEU A  20     -56.515 -27.813  26.716  1.00 98.06           C
ATOM    133  CG 1LEU A  20     -57.954 -27.694  27.225  1.00 97.51           C
ATOM    134  CD11LEU A  20     -58.842 -28.691  26.484  1.00 93.66           C
ATOM    135  CD21LEU A  20     -58.070 -27.973  28.725  1.00 93.21           C
ATOM    136  N  1SER A  21     -53.296 -27.957  27.251  1.00 97.30           N
ATOM    137  CA 1SER A  21     -51.994 -28.253  26.657  1.00 96.84           C
ATOM    138  C  1SER A  21     -51.909 -29.731  26.331  1.00 96.79           C
ATOM    139  O  1SER A  21     -52.268 -30.569  27.155  1.00 95.84           O
ATOM    140  CB 1SER A  21     -50.857 -27.846  27.593  1.00 95.68           C
ATOM    141  OG 1SER A  21     -50.892 -26.449  27.835  1.00 81.08           O
ATOM    142  N  1CYS A  22     -51.427 -30.030  25.143  1.00 95.48           N
ATOM    143  CA 1CYS A  22     -51.089 -31.370  24.703  1.00 94.41           C
ATOM    144  C  1CYS A  22     -49.576 -31.442  24.549  1.00 94.17           C
ATOM    145  O  1CYS A  22     -49.016 -30.751  23.692  1.00 92.67           O
ATOM    146  CB 1CYS A  22     -51.800 -31.645  23.380  1.00 93.09           C
ATOM    147  SG 1CYS A  22     -51.389 -33.252  22.665  1.00 90.05           S
ATOM    148  N  1ALA A  23     -48.926 -32.244  25.380  1.00 92.10           N
ATOM    149  CA 1ALA A  23     -47.514 -32.539  25.245  1.00 91.19           C
ATOM    150  C  1ALA A  23     -47.347 -33.784  24.367  1.00 89.95           C
ATOM    151  O  1ALA A  23     -47.981 -34.809  24.615  1.00 87.77           O
ATOM    152  CB 1ALA A  23     -46.891 -32.712  26.633  1.00 89.98           C
ATOM    153  N  1LEU A  24     -46.515 -33.682  23.339  1.00 84.07           N
ATOM    154  CA 1LEU A  24     -46.141 -34.791  22.486  1.00 80.30           C
ATOM    155  C  1LEU A  24     -44.790 -35.323  22.947  1.00 78.71           C
ATOM    156  O  1LEU A  24     -43.779 -34.640  22.806  1.00 74.50           O
ATOM    157  CB 1LEU A  24     -46.102 -34.374  21.002  1.00 76.31           C
ATOM    158  CG 1LEU A  24     -47.470 -34.097  20.365  1.00 65.41           C
ATOM    159  CD11LEU A  24     -47.970 -32.678  20.610  1.00 60.07           C
ATOM    160  CD21LEU A  24     -47.393 -34.290  18.856  1.00 57.52           C
ATOM    161  N  1ASP A  25     -44.780 -36.551  23.475  1.00 73.81           N
ATOM    162  CA 1ASP A  25     -43.551 -37.281  23.740  1.00 70.58           C
ATOM    163  C  1ASP A  25     -43.136 -38.035  22.478  1.00 68.23           C
ATOM    164  O  1ASP A  25     -43.746 -39.034  22.086  1.00 62.72           O
ATOM    165  CB 1ASP A  25     -43.719 -38.192  24.950  1.00 67.50           C
ATOM    166  CG 1ASP A  25     -42.399 -38.879  25.334  1.00 60.17           C
ATOM    167  OD11ASP A  25     -41.332 -38.371  24.911  1.00 54.09           O
ATOM    168  OD21ASP A  25     -42.482 -39.906  26.037  1.00 53.16           O
ATOM    169  N  1GLY A  26     -42.139 -37.487  21.813  1.00 55.78           N
ATOM    170  CA 1GLY A  26     -41.662 -37.936  20.523  1.00 52.82           C
ATOM    171  C  1GLY A  26     -41.611 -36.805  19.500  1.00 52.12           C
ATOM    172  O  1GLY A  26     -42.026 -35.673  19.733  1.00 48.09           O
ATOM    173  N  1TYR A  27     -41.078 -37.117  18.324  1.00 46.21           N
ATOM    174  CA 1TYR A  27     -40.841 -36.106  17.307  1.00 44.86           C
ATOM    175  C  1TYR A  27     -42.136 -35.529  16.746  1.00 46.33           C
ATOM    176  O  1TYR A  27     -43.066 -36.244  16.393  1.00 43.15           O
ATOM    177  CB 1TYR A  27     -39.968 -36.699  16.220  1.00 39.97           C
ATOM    178  CG 1TYR A  27     -39.738 -35.787  15.045  1.00 35.92           C
ATOM    179  CD11TYR A  27     -40.391 -36.044  13.827  1.00 32.72           C
ATOM    180  CD21TYR A  27     -38.834 -34.731  15.154  1.00 32.24           C
ATOM    181  CE11TYR A  27     -40.077 -35.291  12.696  1.00 28.85           C
ATOM    182  CE21TYR A  27     -38.520 -33.976  14.019  1.00 28.65           C
ATOM    183  CZ 1TYR A  27     -39.118 -34.273  12.780  1.00 28.04           C
ATOM    184  OH 1TYR A  27     -38.736 -33.609  11.662  1.00 25.89           O
ATOM    185  N  1TRP A  28     -42.159 -34.220  16.613  1.00 50.20           N
ATOM    186  CA 1TRP A  28     -43.261 -33.498  16.007  1.00 49.61           C
ATOM    187  C  1TRP A  28     -42.885 -33.093  14.581  1.00 50.51           C
ATOM    188  O  1TRP A  28     -42.284 -32.042  14.342  1.00 47.02           O
ATOM    189  CB 1TRP A  28     -43.615 -32.331  16.910  1.00 45.79           C
ATOM    190  CG 1TRP A  28     -44.860 -31.617  16.555  1.00 42.93           C
ATOM    191  CD11TRP A  28     -45.630 -31.752  15.455  1.00 39.61           C
ATOM    192  CD21TRP A  28     -45.472 -30.573  17.343  1.00 40.04           C
ATOM    193  NE11TRP A  28     -46.662 -30.850  15.488  1.00 37.15           N
ATOM    194  CE21TRP A  28     -46.588 -30.092  16.636  1.00 37.36           C
ATOM    195  CE31TRP A  28     -45.163 -29.966  18.579  1.00 37.60           C
ATOM    196  CZ21TRP A  28     -47.343 -29.017  17.103  1.00 33.97           C
ATOM    197  CZ31TRP A  28     -45.927 -28.906  19.056  1.00 35.36           C
ATOM    198  CH21TRP A  28     -46.996 -28.433  18.321  1.00 34.18           C
ATOM    199  N  1GLY A  29     -43.238 -33.951  13.657  1.00 46.97           N
ATOM    200  CA 1GLY A  29     -42.977 -33.718  12.245  1.00 46.33           C
ATOM    201  C  1GLY A  29     -43.781 -32.549  11.682  1.00 48.18           C
ATOM    202  O  1GLY A  29     -44.861 -32.219  12.154  1.00 45.69           O
ATOM    203  N  1ILE A  30     -43.284 -31.964  10.599  1.00 48.76           N
ATOM    204  CA 1ILE A  30     -44.020 -30.966   9.831  1.00 48.53           C
ATOM    205  C  1ILE A  30     -45.256 -31.541   9.146  1.00 51.64           C
ATOM    206  O  1ILE A  30     -46.267 -30.858   9.022  1.00 48.62           O
ATOM    207  CB 1ILE A  30     -43.126 -30.363   8.747  1.00 44.08           C
ATOM    208  CG11ILE A  30     -41.992 -31.326   8.283  1.00 40.11           C
ATOM    209  CG21ILE A  30     -42.628 -29.024   9.313  1.00 37.89           C
ATOM    210  CD11ILE A  30     -41.360 -30.896   6.981  1.00 35.72           C
ATOM    211  N  1PHE A  31     -45.173 -32.779   8.704  1.00 53.89           N
ATOM    212  CA 1PHE A  31     -46.236 -33.439   7.967  1.00 53.70           C
ATOM    213  C  1PHE A  31     -47.159 -34.182   8.910  1.00 56.97           C
ATOM    214  O  1PHE A  31     -47.365 -35.390   8.811  1.00 55.29           O
ATOM    215  CB 1PHE A  31     -45.635 -34.323   6.891  1.00 49.71           C
ATOM    216  CG 1PHE A  31     -44.753 -33.569   5.940  1.00 45.09           C
ATOM    217  CD11PHE A  31     -45.324 -32.782   4.927  1.00 40.30           C
ATOM    218  CD21PHE A  31     -43.360 -33.707   6.025  1.00 39.69           C
ATOM    219  CE11PHE A  31     -44.492 -32.192   3.968  1.00 35.96           C
ATOM    220  CE21PHE A  31     -42.532 -33.121   5.062  1.00 35.37           C
ATOM    221  CZ 1PHE A  31     -43.101 -32.380   4.022  1.00 36.00           C
ATOM    222  N  1CYS A  32     -47.684 -33.447   9.873  1.00 67.56           N
ATOM    223  CA 1CYS A  32     -48.683 -33.957  10.775  1.00 69.04           C
ATOM    224  C  1CYS A  32     -49.745 -32.898  11.037  1.00 71.60           C
ATOM    225  O  1CYS A  32     -49.483 -31.698  10.973  1.00 72.19           O
ATOM    226  CB 1CYS A  32     -48.024 -34.481  12.055  1.00 66.96           C
ATOM    227  SG 1CYS A  32     -47.281 -33.157  13.046  1.00 60.07           S
ATOM    228  N  1TRP A  33     -50.946 -33.356  11.349  1.00 76.77           N
ATOM    229  CA 1TRP A  33     -51.961 -32.537  11.981  1.00 78.37           C
ATOM    230  C  1TRP A  33     -52.074 -32.956  13.437  1.00 80.01           C
ATOM    231  O  1TRP A  33     -52.226 -34.147  13.721  1.00 80.60           O
ATOM    232  CB 1TRP A  33     -53.291 -32.692  11.259  1.00 78.00           C
ATOM    233  CG 1TRP A  33     -53.352 -32.022   9.929  1.00 77.00           C
ATOM    234  CD11TRP A  33     -53.028 -32.559   8.732  1.00 72.91           C
ATOM    235  CD21TRP A  33     -53.786 -30.655   9.667  1.00 74.87           C
ATOM    236  NE11TRP A  33     -53.240 -31.629   7.731  1.00 72.07           N
ATOM    237  CE21TRP A  33     -53.712 -30.447   8.264  1.00 72.65           C
ATOM    238  CE31TRP A  33     -54.243 -29.598  10.479  1.00 73.50           C
ATOM    239  CZ21TRP A  33     -54.086 -29.219   7.676  1.00 71.69           C
ATOM    240  CZ31TRP A  33     -54.612 -28.385   9.896  1.00 73.16           C
ATOM    241  CH21TRP A  33     -54.535 -28.190   8.511  1.00 72.52           C
ATOM    242  N  1ILE A  34     -52.038 -31.987  14.338  1.00 85.45           N
ATOM    243  CA 1ILE A  34     -52.372 -32.175  15.735  1.00 86.55           C
ATOM    244  C  1ILE A  34     -53.763 -31.597  15.929  1.00 87.94           C
ATOM    245  O  1ILE A  34     -53.993 -30.418  15.647  1.00 87.94           O
ATOM    246  CB 1ILE A  34     -51.338 -31.553  16.685  1.00 85.42           C
ATOM    247  CG11ILE A  34     -49.897 -32.041  16.425  1.00 81.19           C
ATOM    248  CG21ILE A  34     -51.718 -31.916  18.138  1.00 78.67           C
ATOM    249  CD11ILE A  34     -49.156 -31.235  15.345  1.00 70.94           C
ATOM    250  N  1GLY A  35     -54.693 -32.429  16.368  1.00 90.33           N
ATOM    251  CA 1GLY A  35     -56.085 -32.078  16.544  1.00 90.62           C
ATOM    252  C  1GLY A  35     -56.509 -32.125  18.001  1.00 92.13           C
ATOM    253  O  1GLY A  35     -56.052 -32.968  18.765  1.00 92.17           O
ATOM    254  N  1TRP A  36     -57.424 -31.228  18.352  1.00 94.05           N
ATOM    255  CA 1TRP A  36     -58.238 -31.333  19.548  1.00 95.39           C
ATOM    256  C  1TRP A  36     -59.629 -31.796  19.166  1.00 95.39           C
ATOM    257  O  1TRP A  36     -60.266 -31.240  18.261  1.00 94.32           O
ATOM    258  CB 1TRP A  36     -58.274 -30.004  20.284  1.00 95.92           C
ATOM    259  CG 1TRP A  36     -57.021 -29.716  21.050  1.00 95.95           C
ATOM    260  CD11TRP A  36     -55.988 -28.935  20.633  1.00 94.11           C
ATOM    261  CD21TRP A  36     -56.659 -30.195  22.376  1.00 95.76           C
ATOM    262  NE11TRP A  36     -55.015 -28.887  21.616  1.00 94.75           N
ATOM    263  CE21TRP A  36     -55.390 -29.638  22.714  1.00 95.52           C
ATOM    264  CE31TRP A  36     -57.284 -31.027  23.326  1.00 95.69           C
ATOM    265  CZ21TRP A  36     -54.777 -29.885  23.954  1.00 95.62           C
ATOM    266  CZ31TRP A  36     -56.661 -31.274  24.561  1.00 94.96           C
ATOM    267  CH21TRP A  36     -55.426 -30.712  24.871  1.00 94.97           C
ATOM    268  N  1PHE A  37     -60.106 -32.793  19.885  1.00 95.24           N
ATOM    269  CA 1PHE A  37     -61.438 -33.369  19.760  1.00 95.09           C
ATOM    270  C  1PHE A  37     -62.113 -33.312  21.121  1.00 95.81           C
ATOM    271  O  1PHE A  37     -61.447 -33.239  22.145  1.00 95.93           O
ATOM    272  CB 1PHE A  37     -61.337 -34.799  19.242  1.00 93.68           C
ATOM    273  CG 1PHE A  37     -60.685 -34.919  17.887  1.00 91.83           C
ATOM    274  CD11PHE A  37     -61.470 -35.001  16.729  1.00 84.56           C
ATOM    275  CD21PHE A  37     -59.281 -34.900  17.767  1.00 83.22           C
ATOM    276  CE11PHE A  37     -60.873 -35.052  15.464  1.00 80.82           C
ATOM    277  CE21PHE A  37     -58.680 -34.947  16.501  1.00 79.83           C
ATOM    278  CZ 1PHE A  37     -59.472 -35.016  15.347  1.00 85.46           C
ATOM    279  N  1ARG A  38     -63.441 -33.372  21.157  1.00 95.55           N
ATOM    280  CA 1ARG A  38     -64.173 -33.461  22.418  1.00 95.87           C
ATOM    281  C  1ARG A  38     -65.317 -34.452  22.326  1.00 95.15           C
ATOM    282  O  1ARG A  38     -65.904 -34.634  21.265  1.00 94.40           O
ATOM    283  CB 1ARG A  38     -64.627 -32.066  22.877  1.00 95.82           C
ATOM    284  CG 1ARG A  38     -65.737 -31.477  22.004  1.00 95.63           C
ATOM    285  CD 1ARG A  38     -66.073 -30.054  22.471  1.00 95.20           C
ATOM    286  NE 1ARG A  38     -67.173 -29.501  21.694  1.00 94.80           N
ATOM    287  CZ 1ARG A  38     -67.673 -28.292  21.792  1.00 95.32           C
ATOM    288  NH11ARG A  38     -67.194 -27.405  22.624  1.00 91.66           N
ATOM    289  NH21ARG A  38     -68.689 -27.951  21.045  1.00 92.90           N
ATOM    290  N  1GLN A  39     -65.628 -35.051  23.455  1.00 95.83           N
ATOM    291  CA 1GLN A  39     -66.774 -35.935  23.598  1.00 95.83           C
ATOM    292  C  1GLN A  39     -67.591 -35.500  24.808  1.00 96.17           C
ATOM    293  O  1GLN A  39     -67.148 -35.638  25.947  1.00 95.84           O
ATOM    294  CB 1GLN A  39     -66.286 -37.385  23.671  1.00 94.83           C
ATOM    295  CG 1GLN A  39     -67.460 -38.368  23.623  1.00 91.19           C
ATOM    296  CD 1GLN A  39     -67.015 -39.820  23.471  1.00 88.07           C
ATOM    297  OE11GLN A  39     -65.855 -40.171  23.590  1.00 81.24           O
ATOM    298  NE21GLN A  39     -67.937 -40.711  23.189  1.00 76.32           N
ATOM    299  N  1ALA A  40     -68.770 -34.947  24.547  1.00 94.96           N
ATOM    300  CA 1ALA A  40     -69.736 -34.629  25.578  1.00 94.30           C
ATOM    301  C  1ALA A  40     -70.424 -35.919  26.074  1.00 94.40           C
ATOM    302  O  1ALA A  40     -70.506 -36.900  25.325  1.00 92.70           O
ATOM    303  CB 1ALA A  40     -70.733 -33.604  25.035  1.00 92.70           C
ATOM    304  N  1PRO A  41     -70.933 -35.950  27.307  1.00 92.47           N
ATOM    305  CA 1PRO A  41     -71.660 -37.102  27.822  1.00 91.44           C
ATOM    306  C  1PRO A  41     -72.822 -37.502  26.905  1.00 92.19           C
ATOM    307  O  1PRO A  41     -73.676 -36.687  26.577  1.00 89.33           O
ATOM    308  CB 1PRO A  41     -72.152 -36.685  29.216  1.00 88.67           C
ATOM    309  CG 1PRO A  41     -71.174 -35.589  29.631  1.00 84.92           C
ATOM    310  CD 1PRO A  41     -70.838 -34.903  28.309  1.00 88.36           C
ATOM    311  N  1GLY A  42     -72.840 -38.772  26.483  1.00 91.55           N
ATOM    312  CA 1GLY A  42     -73.884 -39.306  25.613  1.00 91.81           C
ATOM    313  C  1GLY A  42     -73.830 -38.850  24.149  1.00 93.19           C
ATOM    314  O  1GLY A  42     -74.720 -39.211  23.385  1.00 90.59           O
ATOM    315  N  1GLN A  43     -72.804 -38.085  23.751  1.00 93.66           N
ATOM    316  CA 1GLN A  43     -72.598 -37.638  22.381  1.00 93.11           C
ATOM    317  C  1GLN A  43     -71.413 -38.353  21.726  1.00 93.49           C
ATOM    318  O  1GLN A  43     -70.526 -38.896  22.401  1.00 91.31           O
ATOM    319  CB 1GLN A  43     -72.405 -36.110  22.346  1.00 90.96           C
ATOM    320  CG 1GLN A  43     -73.632 -35.331  22.851  1.00 84.19           C
ATOM    321  CD 1GLN A  43     -74.869 -35.535  21.967  1.00 76.39           C
ATOM    322  OE11GLN A  43     -74.783 -35.796  20.778  1.00 66.77           O
ATOM    323  NE21GLN A  43     -76.051 -35.424  22.511  1.00 64.04           N
ATOM    324  N  1GLU A  44     -71.387 -38.331  20.411  1.00 90.13           N
ATOM    325  CA 1GLU A  44     -70.222 -38.777  19.670  1.00 89.75           C
ATOM    326  C  1GLU A  44     -69.058 -37.779  19.790  1.00 89.91           C
ATOM    327  O  1GLU A  44     -69.233 -36.596  20.092  1.00 88.61           O
ATOM    328  CB 1GLU A  44     -70.558 -39.040  18.194  1.00 86.78           C
ATOM    329  CG 1GLU A  44     -71.506 -40.230  18.029  1.00 76.47           C
ATOM    330  CD 1GLU A  44     -71.630 -40.707  16.571  1.00 69.25           C
ATOM    331  OE11GLU A  44     -72.126 -41.843  16.391  1.00 61.60           O
ATOM    332  OE21GLU A  44     -71.192 -39.969  15.659  1.00 62.82           O
ATOM    333  N  1ARG A  45     -67.854 -38.257  19.544  1.00 91.32           N
ATOM    334  CA 1ARG A  45     -66.669 -37.411  19.543  1.00 91.39           C
ATOM    335  C  1ARG A  45     -66.641 -36.529  18.306  1.00 90.51           C
ATOM    336  O  1ARG A  45     -66.668 -37.034  17.190  1.00 88.72           O
ATOM    337  CB 1ARG A  45     -65.418 -38.295  19.669  1.00 89.46           C
ATOM    338  CG 1ARG A  45     -64.144 -37.461  19.847  1.00 84.82           C
ATOM    339  CD 1ARG A  45     -62.923 -38.369  20.059  1.00 82.48           C
ATOM    340  NE 1ARG A  45     -62.669 -39.201  18.881  1.00 75.27           N
ATOM    341  CZ 1ARG A  45     -61.960 -40.318  18.835  1.00 71.55           C
ATOM    342  NH11ARG A  45     -61.352 -40.787  19.893  1.00 65.94           N
ATOM    343  NH21ARG A  45     -61.851 -40.980  17.722  1.00 65.01           N
ATOM    344  N  1GLU A  46     -66.484 -35.226  18.498  1.00 91.11           N
ATOM    345  CA 1GLU A  46     -66.402 -34.234  17.427  1.00 91.38           C
ATOM    346  C  1GLU A  46     -65.033 -33.548  17.380  1.00 91.67           C
ATOM    347  O  1GLU A  46     -64.326 -33.439  18.383  1.00 91.37           O
ATOM    348  CB 1GLU A  46     -67.555 -33.220  17.543  1.00 89.59           C
ATOM    349  CG 1GLU A  46     -67.553 -32.408  18.838  1.00 86.09           C
ATOM    350  CD 1GLU A  46     -68.569 -31.253  18.864  1.00 85.99           C
ATOM    351  OE11GLU A  46     -68.616 -30.537  19.900  1.00 79.86           O
ATOM    352  OE21GLU A  46     -69.247 -31.002  17.850  1.00 80.48           O
ATOM    353  N  1ALA A  47     -64.661 -33.057  16.202  1.00 90.15           N
ATOM    354  CA 1ALA A  47     -63.483 -32.223  16.033  1.00 90.03           C
ATOM    355  C  1ALA A  47     -63.737 -30.819  16.602  1.00 91.34           C
ATOM    356  O  1ALA A  47     -64.813 -30.250  16.430  1.00 90.71           O
ATOM    357  CB 1ALA A  47     -63.101 -32.182  14.550  1.00 86.94           C
ATOM    358  N  1VAL A  48     -62.732 -30.234  17.243  1.00 93.51           N
ATOM    359  CA 1VAL A  48     -62.780 -28.885  17.816  1.00 94.40           C
ATOM    360  C  1VAL A  48     -61.864 -27.951  17.035  1.00 93.87           C
ATOM    361  O  1VAL A  48     -62.298 -26.930  16.509  1.00 92.69           O
ATOM    362  CB 1VAL A  48     -62.396 -28.917  19.306  1.00 95.13           C
ATOM    363  CG11VAL A  48     -62.343 -27.513  19.922  1.00 90.31           C
ATOM    364  CG21VAL A  48     -63.407 -29.746  20.110  1.00 85.85           C
ATOM    365  N  1ALA A  49     -60.582 -28.301  16.950  1.00 93.65           N
ATOM    366  CA 1ALA A  49     -59.582 -27.547  16.213  1.00 93.64           C
ATOM    367  C  1ALA A  49     -58.453 -28.477  15.771  1.00 92.76           C
ATOM    368  O  1ALA A  49     -58.226 -29.516  16.378  1.00 91.90           O
ATOM    369  CB 1ALA A  49     -59.059 -26.408  17.099  1.00 94.48           C
ATOM    370  N  1ALA A  50     -57.707 -28.068  14.744  1.00 90.79           N
ATOM    371  CA 1ALA A  50     -56.474 -28.741  14.365  1.00 89.98           C
ATOM    372  C  1ALA A  50     -55.437 -27.721  13.881  1.00 90.04           C
ATOM    373  O  1ALA A  50     -55.792 -26.648  13.410  1.00 89.12           O
ATOM    374  CB 1ALA A  50     -56.773 -29.822  13.318  1.00 88.03           C
ATOM    375  N  1ILE A  51     -54.160 -28.069  14.008  1.00 87.55           N
ATOM    376  CA 1ILE A  51     -53.038 -27.272  13.505  1.00 87.27           C
ATOM    377  C  1ILE A  51     -52.091 -28.164  12.710  1.00 85.15           C
ATOM    378  O  1ILE A  51     -51.747 -29.266  13.141  1.00 83.78           O
ATOM    379  CB 1ILE A  51     -52.352 -26.497  14.645  1.00 87.68           C
ATOM    380  CG11ILE A  51     -51.347 -25.479  14.077  1.00 87.20           C
ATOM    381  CG21ILE A  51     -51.687 -27.431  15.674  1.00 86.37           C
ATOM    382  CD11ILE A  51     -50.893 -24.429  15.100  1.00 85.28           C
ATOM    383  N  1TYR A  52     -51.666 -27.671  11.548  1.00 77.67           N
ATOM    384  CA 1TYR A  52     -50.707 -28.380  10.721  1.00 75.36           C
ATOM    385  C  1TYR A  52     -49.285 -28.153  11.221  1.00 76.07           C
ATOM    386  O  1TYR A  52     -48.892 -27.038  11.582  1.00 74.65           O
ATOM    387  CB 1TYR A  52     -50.891 -27.958   9.258  1.00 71.47           C
ATOM    388  CG 1TYR A  52     -50.093 -28.797   8.280  1.00 66.69           C
ATOM    389  CD11TYR A  52     -49.141 -28.205   7.430  1.00 62.23           C
ATOM    390  CD21TYR A  52     -50.322 -30.186   8.187  1.00 59.71           C
ATOM    391  CE11TYR A  52     -48.437 -28.972   6.506  1.00 57.76           C
ATOM    392  CE21TYR A  52     -49.607 -30.971   7.266  1.00 57.85           C
ATOM    393  CZ 1TYR A  52     -48.668 -30.359   6.424  1.00 59.71           C
ATOM    394  OH 1TYR A  52     -47.986 -31.122   5.527  1.00 56.62           O
ATOM    395  N  1GLY A  53     -48.488 -29.205  11.249  1.00 69.89           N
ATOM    396  CA 1GLY A  53     -47.106 -29.150  11.715  1.00 67.29           C
ATOM    397  C  1GLY A  53     -46.172 -28.356  10.785  1.00 66.45           C
ATOM    398  O  1GLY A  53     -45.155 -27.849  11.255  1.00 63.43           O
ATOM    399  N  1GLY A  54     -46.522 -28.210   9.507  1.00 60.55           N
ATOM    400  CA 1GLY A  54     -45.723 -27.491   8.511  1.00 58.58           C
ATOM    401  C  1GLY A  54     -45.807 -25.973   8.642  1.00 59.90           C
ATOM    402  O  1GLY A  54     -45.045 -25.369   9.394  1.00 56.93           O
ATOM    403  N  1ASP A  55     -46.743 -25.356   7.940  1.00 61.45           N
ATOM    404  CA 1ASP A  55     -46.953 -23.900   7.902  1.00 62.23           C
ATOM    405  C  1ASP A  55     -47.743 -23.369   9.109  1.00 65.90           C
ATOM    406  O  1ASP A  55     -47.690 -22.186   9.420  1.00 64.44           O
ATOM    407  CB 1ASP A  55     -47.634 -23.532   6.578  1.00 59.03           C
ATOM    408  CG 1ASP A  55     -48.936 -24.292   6.320  1.00 55.43           C
ATOM    409  OD11ASP A  55     -49.441 -24.953   7.261  1.00 52.04           O
ATOM    410  OD21ASP A  55     -49.390 -24.252   5.157  1.00 52.84           O
ATOM    411  N  1GLY A  56     -48.405 -24.258   9.857  1.00 72.87           N
ATOM    412  CA 1GLY A  56     -49.249 -23.875  10.979  1.00 75.55           C
ATOM    413  C  1GLY A  56     -50.655 -23.463  10.569  1.00 79.13           C
ATOM    414  O  1GLY A  56     -51.306 -22.756  11.333  1.00 78.55           O
ATOM    415  N  1GLU A  57     -51.131 -23.911   9.408  1.00 77.28           N
ATOM    416  CA 1GLU A  57     -52.537 -23.785   9.033  1.00 78.54           C
ATOM    417  C  1GLU A  57     -53.425 -24.304  10.170  1.00 81.46           C
ATOM    418  O  1GLU A  57     -53.157 -25.343  10.770  1.00 81.86           O
ATOM    419  CB 1GLU A  57     -52.833 -24.539   7.727  1.00 75.53           C
ATOM    420  CG 1GLU A  57     -54.275 -24.305   7.236  1.00 67.88           C
ATOM    421  CD 1GLU A  57     -54.698 -25.162   6.024  1.00 64.47           C
ATOM    422  OE11GLU A  57     -55.904 -25.107   5.685  1.00 59.22           O
ATOM    423  OE21GLU A  57     -53.860 -25.903   5.479  1.00 58.91           O
ATOM    424  N  1THR A  58     -54.474 -23.545  10.479  1.00 84.45           N
ATOM    425  CA 1THR A  58     -55.392 -23.867  11.562  1.00 86.86           C
ATOM    426  C  1THR A  58     -56.796 -24.124  11.034  1.00 86.03           C
ATOM    427  O  1THR A  58     -57.303 -23.435  10.151  1.00 84.75           O
ATOM    428  CB 1THR A  58     -55.421 -22.798  12.655  1.00 88.57           C
ATOM    429  OG11THR A  58     -55.759 -21.536  12.133  1.00 86.29           O
ATOM    430  CG21THR A  58     -54.079 -22.659  13.371  1.00 85.63           C
ATOM    431  N  1LEU A  59     -57.446 -25.117  11.626  1.00 86.84           N
ATOM    432  CA 1LEU A  59     -58.816 -25.491  11.351  1.00 87.25           C
ATOM    433  C  1LEU A  59     -59.621 -25.382  12.641  1.00 89.60           C
ATOM    434  O  1LEU A  59     -59.133 -25.747  13.706  1.00 89.96           O
ATOM    435  CB 1LEU A  59     -58.862 -26.929  10.802  1.00 84.01           C
ATOM    436  CG 1LEU A  59     -58.022 -27.170   9.536  1.00 78.05           C
ATOM    437  CD11LEU A  59     -58.066 -28.656   9.186  1.00 72.71           C
ATOM    438  CD21LEU A  59     -58.523 -26.359   8.343  1.00 71.69           C
ATOM    439  N  1TYR A  60     -60.857 -24.923  12.526  1.00 89.04           N
ATOM    440  CA 1TYR A  60     -61.781 -24.820  13.648  1.00 91.31           C
ATOM    441  C  1TYR A  60     -63.158 -25.350  13.246  1.00 90.56           C
ATOM    442  O  1TYR A  60     -63.623 -25.090  12.136  1.00 88.44           O
ATOM    443  CB 1TYR A  60     -61.885 -23.369  14.125  1.00 92.44           C
ATOM    444  CG 1TYR A  60     -60.582 -22.786  14.626  1.00 93.28           C
ATOM    445  CD11TYR A  60     -60.169 -23.030  15.950  1.00 88.68           C
ATOM    446  CD21TYR A  60     -59.762 -22.024  13.768  1.00 88.49           C
ATOM    447  CE11TYR A  60     -58.947 -22.509  16.418  1.00 88.45           C
ATOM    448  CE21TYR A  60     -58.540 -21.507  14.225  1.00 88.84           C
ATOM    449  CZ 1TYR A  60     -58.139 -21.747  15.555  1.00 94.14           C
ATOM    450  OH 1TYR A  60     -56.946 -21.243  16.008  1.00 94.01           O
ATOM    451  N  1ALA A  61     -63.813 -26.035  14.178  1.00 91.12           N
ATOM    452  CA 1ALA A  61     -65.238 -26.314  14.049  1.00 91.26           C
ATOM    453  C  1ALA A  61     -66.041 -25.014  14.174  1.00 92.31           C
ATOM    454  O  1ALA A  61     -65.682 -24.120  14.948  1.00 92.60           O
ATOM    455  CB 1ALA A  61     -65.648 -27.337  15.109  1.00 90.09           C
ATOM    456  N  1ASP A  62     -67.153 -24.904  13.462  1.00 88.08           N
ATOM    457  CA 1ASP A  62     -67.967 -23.685  13.456  1.00 89.72           C
ATOM    458  C  1ASP A  62     -68.499 -23.332  14.849  1.00 90.96           C
ATOM    459  O  1ASP A  62     -68.573 -22.161  15.207  1.00 90.21           O
ATOM    460  CB 1ASP A  62     -69.114 -23.831  12.447  1.00 88.55           C
ATOM    461  CG 1ASP A  62     -68.619 -23.824  10.992  1.00 80.61           C
ATOM    462  OD11ASP A  62     -67.656 -23.076  10.694  1.00 72.11           O
ATOM    463  OD21ASP A  62     -69.215 -24.565  10.197  1.00 70.55           O
ATOM    464  N  1SER A  63     -68.760 -24.340  15.692  1.00 92.92           N
ATOM    465  CA 1SER A  63     -69.237 -24.169  17.069  1.00 93.41           C
ATOM    466  C  1SER A  63     -68.239 -23.460  17.997  1.00 94.83           C
ATOM    467  O  1SER A  63     -68.649 -22.908  19.021  1.00 93.49           O
ATOM    468  CB 1SER A  63     -69.593 -25.548  17.650  1.00 91.59           C
ATOM    469  OG 1SER A  63     -68.465 -26.401  17.641  1.00 83.83           O
ATOM    470  N  1VAL A  64     -66.947 -23.440  17.656  1.00 93.62           N
ATOM    471  CA 1VAL A  64     -65.885 -22.848  18.482  1.00 94.91           C
ATOM    472  C  1VAL A  64     -65.148 -21.699  17.797  1.00 95.86           C
ATOM    473  O  1VAL A  64     -64.311 -21.036  18.419  1.00 95.80           O
ATOM    474  CB 1VAL A  64     -64.890 -23.913  18.977  1.00 94.53           C
ATOM    475  CG11VAL A  64     -65.607 -25.021  19.748  1.00 90.23           C
ATOM    476  CG21VAL A  64     -64.064 -24.544  17.852  1.00 88.32           C
ATOM    477  N  1LYS A  65     -65.452 -21.435  16.535  1.00 92.72           N
ATOM    478  CA 1LYS A  65     -64.789 -20.419  15.723  1.00 93.22           C
ATOM    479  C  1LYS A  65     -64.924 -19.039  16.357  1.00 93.78           C
ATOM    480  O  1LYS A  65     -65.992 -18.643  16.809  1.00 92.43           O
ATOM    481  CB 1LYS A  65     -65.362 -20.494  14.303  1.00 90.99           C
ATOM    482  CG 1LYS A  65     -64.447 -19.861  13.246  1.00 80.78           C
ATOM    483  CD 1LYS A  65     -65.031 -20.163  11.855  1.00 78.40           C
ATOM    484  CE 1LYS A  65     -64.093 -19.744  10.733  1.00 68.25           C
ATOM    485  NZ 1LYS A  65     -64.620 -20.226   9.432  1.00 60.87           N
ATOM    486  N  1GLY A  66     -63.805 -18.312  16.439  1.00 95.05           N
ATOM    487  CA 1GLY A  66     -63.734 -17.002  17.096  1.00 95.57           C
ATOM    488  C  1GLY A  66     -63.651 -17.036  18.629  1.00 96.69           C
ATOM    489  O  1GLY A  66     -63.360 -16.013  19.234  1.00 95.14           O
ATOM    490  N  1ARG A  67     -63.897 -18.188  19.280  1.00 97.39           N
ATOM    491  CA 1ARG A  67     -63.767 -18.359  20.734  1.00 97.73           C
ATOM    492  C  1ARG A  67     -62.506 -19.134  21.114  1.00 98.03           C
ATOM    493  O  1ARG A  67     -61.893 -18.832  22.135  1.00 97.73           O
ATOM    494  CB 1ARG A  67     -64.998 -19.074  21.306  1.00 97.27           C
ATOM    495  CG 1ARG A  67     -66.306 -18.317  21.048  1.00 96.20           C
ATOM    496  CD 1ARG A  67     -67.479 -18.915  21.841  1.00 96.00           C
ATOM    497  NE 1ARG A  67     -67.733 -20.332  21.536  1.00 94.82           N
ATOM    498  CZ 1ARG A  67     -67.694 -21.360  22.375  1.00 96.39           C
ATOM    499  NH11ARG A  67     -67.394 -21.243  23.631  1.00 87.13           N
ATOM    500  NH21ARG A  67     -67.977 -22.565  21.973  1.00 91.56           N
ATOM    501  N  1PHE A  68     -62.151 -20.120  20.317  1.00 97.67           N
ATOM    502  CA 1PHE A  68     -61.005 -20.981  20.594  1.00 97.80           C
ATOM    503  C  1PHE A  68     -59.858 -20.659  19.645  1.00 97.68           C
ATOM    504  O  1PHE A  68     -60.071 -20.300  18.491  1.00 96.80           O
ATOM    505  CB 1PHE A  68     -61.411 -22.460  20.532  1.00 97.80           C
ATOM    506  CG 1PHE A  68     -62.375 -22.971  21.586  1.00 97.99           C
ATOM    507  CD11PHE A  68     -63.068 -22.130  22.474  1.00 94.26           C
ATOM    508  CD21PHE A  68     -62.589 -24.359  21.678  1.00 93.98           C
ATOM    509  CE11PHE A  68     -63.974 -22.658  23.411  1.00 93.74           C
ATOM    510  CE21PHE A  68     -63.487 -24.889  22.615  1.00 93.05           C
ATOM    511  CZ 1PHE A  68     -64.186 -24.033  23.474  1.00 97.02           C
ATOM    512  N  1THR A  69     -58.632 -20.768  20.152  1.00 97.75           N
ATOM    513  CA 1THR A  69     -57.409 -20.567  19.376  1.00 97.64           C
ATOM    514  C  1THR A  69     -56.459 -21.716  19.638  1.00 97.62           C
ATOM    515  O  1THR A  69     -56.046 -21.939  20.776  1.00 97.14           O
ATOM    516  CB 1THR A  69     -56.739 -19.222  19.714  1.00 97.12           C
ATOM    517  OG11THR A  69     -57.654 -18.166  19.535  1.00 89.71           O
ATOM    518  CG21THR A  69     -55.545 -18.924  18.804  1.00 86.98           C
ATOM    519  N  1ILE A  70     -56.114 -22.431  18.592  1.00 96.86           N
ATOM    520  CA 1ILE A  70     -55.070 -23.450  18.646  1.00 96.43           C
ATOM    521  C  1ILE A  70     -53.727 -22.828  18.266  1.00 96.03           C
ATOM    522  O  1ILE A  70     -53.641 -22.011  17.348  1.00 95.20           O
ATOM    523  CB 1ILE A  70     -55.454 -24.686  17.811  1.00 95.68           C
ATOM    524  CG11ILE A  70     -54.495 -25.861  18.103  1.00 94.36           C
ATOM    525  CG21ILE A  70     -55.528 -24.373  16.307  1.00 93.45           C
ATOM    526  CD11ILE A  70     -54.964 -27.197  17.522  1.00 92.32           C
ATOM    527  N  1SER A  71     -52.684 -23.187  18.993  1.00 95.31           N
ATOM    528  CA 1SER A  71     -51.315 -22.769  18.705  1.00 94.74           C
ATOM    529  C  1SER A  71     -50.342 -23.886  19.040  1.00 94.09           C
ATOM    530  O  1SER A  71     -50.686 -24.840  19.747  1.00 93.00           O
ATOM    531  CB 1SER A  71     -50.972 -21.484  19.471  1.00 94.25           C
ATOM    532  OG 1SER A  71     -51.068 -21.667  20.870  1.00 87.39           O
ATOM    533  N  1ARG A  72     -49.119 -23.770  18.534  1.00 88.25           N
ATOM    534  CA 1ARG A  72     -48.050 -24.741  18.773  1.00 85.01           C
ATOM    535  C  1ARG A  72     -46.796 -24.060  19.295  1.00 84.78           C
ATOM    536  O  1ARG A  72     -46.508 -22.920  18.930  1.00 82.41           O
ATOM    537  CB 1ARG A  72     -47.790 -25.555  17.490  1.00 80.43           C
ATOM    538  CG 1ARG A  72     -47.194 -24.692  16.369  1.00 68.77           C
ATOM    539  CD 1ARG A  72     -46.896 -25.533  15.129  1.00 67.00           C
ATOM    540  NE 1ARG A  72     -46.234 -24.722  14.099  1.00 60.38           N
ATOM    541  CZ 1ARG A  72     -46.243 -24.970  12.805  1.00 56.41           C
ATOM    542  NH11ARG A  72     -46.858 -26.005  12.335  1.00 51.45           N
ATOM    543  NH21ARG A  72     -45.650 -24.178  11.959  1.00 48.45           N
ATOM    544  N  1ASP A  73     -46.049 -24.766  20.119  1.00 81.26           N
ATOM    545  CA 1ASP A  73     -44.692 -24.428  20.526  1.00 80.32           C
ATOM    546  C  1ASP A  73     -43.785 -25.588  20.107  1.00 78.48           C
ATOM    547  O  1ASP A  73     -43.723 -26.622  20.774  1.00 75.59           O
ATOM    548  CB 1ASP A  73     -44.663 -24.118  22.028  1.00 80.45           C
ATOM    549  CG 1ASP A  73     -43.301 -23.625  22.517  1.00 76.22           C
ATOM    550  OD11ASP A  73     -42.288 -23.863  21.824  1.00 72.17           O
ATOM    551  OD21ASP A  73     -43.264 -23.018  23.618  1.00 70.31           O
ATOM    552  N  1ASN A  74     -43.105 -25.413  18.970  1.00 72.26           N
ATOM    553  CA 1ASN A  74     -42.227 -26.434  18.419  1.00 69.11           C
ATOM    554  C  1ASN A  74     -41.024 -26.714  19.323  1.00 69.77           C
ATOM    555  O  1ASN A  74     -40.537 -27.828  19.353  1.00 66.80           O
ATOM    556  CB 1ASN A  74     -41.737 -26.003  17.022  1.00 64.75           C
ATOM    557  CG 1ASN A  74     -42.805 -26.024  15.947  1.00 58.11           C
ATOM    558  OD11ASN A  74     -43.908 -26.509  16.097  1.00 52.34           O
ATOM    559  ND21ASN A  74     -42.493 -25.475  14.784  1.00 51.85           N
ATOM    560  N  1ALA A  75     -40.550 -25.708  20.076  1.00 69.57           N
ATOM    561  CA 1ALA A  75     -39.417 -25.872  20.976  1.00 70.55           C
ATOM    562  C  1ALA A  75     -39.764 -26.751  22.187  1.00 71.52           C
ATOM    563  O  1ALA A  75     -38.884 -27.392  22.760  1.00 69.27           O
ATOM    564  CB 1ALA A  75     -38.947 -24.479  21.419  1.00 70.42           C
ATOM    565  N  1LYS A  76     -41.034 -26.787  22.583  1.00 75.96           N
ATOM    566  CA 1LYS A  76     -41.525 -27.583  23.719  1.00 77.14           C
ATOM    567  C  1LYS A  76     -42.294 -28.836  23.298  1.00 77.00           C
ATOM    568  O  1LYS A  76     -42.760 -29.551  24.174  1.00 74.66           O
ATOM    569  CB 1LYS A  76     -42.374 -26.703  24.631  1.00 77.67           C
ATOM    570  CG 1LYS A  76     -41.555 -25.559  25.241  1.00 73.35           C
ATOM    571  CD 1LYS A  76     -42.445 -24.739  26.164  1.00 70.26           C
ATOM    572  CE 1LYS A  76     -41.685 -23.507  26.622  1.00 62.90           C
ATOM    573  NZ 1LYS A  76     -42.615 -22.507  27.184  1.00 56.84           N
ATOM    574  N  1ASN A  77     -42.464 -29.065  22.001  1.00 79.11           N
ATOM    575  CA 1ASN A  77     -43.328 -30.121  21.474  1.00 79.54           C
ATOM    576  C  1ASN A  77     -44.734 -30.090  22.098  1.00 82.61           C
ATOM    577  O  1ASN A  77     -45.282 -31.111  22.500  1.00 81.33           O
ATOM    578  CB 1ASN A  77     -42.624 -31.484  21.580  1.00 74.88           C
ATOM    579  CG 1ASN A  77     -41.469 -31.633  20.606  1.00 66.48           C
ATOM    580  OD11ASN A  77     -41.422 -31.017  19.562  1.00 58.00           O
ATOM    581  ND21ASN A  77     -40.528 -32.500  20.914  1.00 57.65           N
ATOM    582  N  1THR A  78     -45.323 -28.899  22.201  1.00 87.48           N
ATOM    583  CA 1THR A  78     -46.656 -28.724  22.775  1.00 88.92           C
ATOM    584  C  1THR A  78     -47.619 -28.044  21.813  1.00 89.08           C
ATOM    585  O  1THR A  78     -47.278 -27.093  21.117  1.00 88.23           O
ATOM    586  CB 1THR A  78     -46.646 -27.993  24.125  1.00 88.98           C
ATOM    587  OG11THR A  78     -46.062 -26.723  24.024  1.00 76.65           O
ATOM    588  CG21THR A  78     -45.901 -28.761  25.212  1.00 75.80           C
ATOM    589  N  1VAL A  79     -48.862 -28.509  21.810  1.00 92.00           N
ATOM    590  CA 1VAL A  79     -50.012 -27.830  21.202  1.00 92.74           C
ATOM    591  C  1VAL A  79     -50.902 -27.313  22.308  1.00 94.03           C
ATOM    592  O  1VAL A  79     -51.245 -28.044  23.230  1.00 94.20           O
ATOM    593  CB 1VAL A  79     -50.812 -28.744  20.261  1.00 91.44           C
ATOM    594  CG11VAL A  79     -52.043 -28.039  19.697  1.00 86.37           C
ATOM    595  CG21VAL A  79     -49.968 -29.173  19.073  1.00 85.05           C
ATOM    596  N  1THR A  80     -51.293 -26.050  22.221  1.00 95.98           N
ATOM    597  CA 1THR A  80     -52.206 -25.453  23.189  1.00 96.23           C
ATOM    598  C  1THR A  80     -53.527 -25.078  22.537  1.00 96.47           C
ATOM    599  O  1THR A  80     -53.553 -24.594  21.409  1.00 95.95           O
ATOM    600  CB 1THR A  80     -51.580 -24.251  23.913  1.00 95.57           C
ATOM    601  OG11THR A  80     -51.254 -23.208  23.036  1.00 83.09           O
ATOM    602  CG21THR A  80     -50.294 -24.637  24.643  1.00 78.55           C
ATOM    603  N  1LEU A  81     -54.622 -25.272  23.282  1.00 97.21           N
ATOM    604  CA 1LEU A  81     -55.947 -24.803  22.922  1.00 97.67           C
ATOM    605  C  1LEU A  81     -56.384 -23.760  23.951  1.00 97.91           C
ATOM    606  O  1LEU A  81     -56.731 -24.103  25.082  1.00 97.86           O
ATOM    607  CB 1LEU A  81     -56.903 -26.000  22.835  1.00 97.61           C
ATOM    608  CG 1LEU A  81     -58.311 -25.633  22.330  1.00 97.05           C
ATOM    609  CD11LEU A  81     -58.289 -25.266  20.844  1.00 92.53           C
ATOM    610  CD21LEU A  81     -59.255 -26.816  22.518  1.00 92.28           C
ATOM    611  N  1GLN A  82     -56.329 -22.492  23.573  1.00 97.86           N
ATOM    612  CA 1GLN A  82     -56.908 -21.420  24.362  1.00 98.02           C
ATOM    613  C  1GLN A  82     -58.412 -21.383  24.104  1.00 98.15           C
ATOM    614  O  1GLN A  82     -58.835 -21.161  22.972  1.00 97.86           O
ATOM    615  CB 1GLN A  82     -56.228 -20.085  24.002  1.00 97.82           C
ATOM    616  CG 1GLN A  82     -56.752 -18.904  24.829  1.00 95.66           C
ATOM    617  CD 1GLN A  82     -56.439 -19.059  26.326  1.00 94.59           C
ATOM    618  OE11GLN A  82     -55.343 -19.416  26.721  1.00 88.53           O
ATOM    619  NE21GLN A  82     -57.393 -18.801  27.184  1.00 84.44           N
ATOM    620  N  1MET A  83     -59.197 -21.590  25.140  1.00 98.26           N
ATOM    621  CA 1MET A  83     -60.654 -21.573  25.072  1.00 98.39           C
ATOM    622  C  1MET A  83     -61.179 -20.363  25.836  1.00 98.44           C
ATOM    623  O  1MET A  83     -61.016 -20.285  27.052  1.00 97.98           O
ATOM    624  CB 1MET A  83     -61.226 -22.868  25.654  1.00 98.00           C
ATOM    625  CG 1MET A  83     -60.669 -24.135  25.005  1.00 96.85           C
ATOM    626  SD 1MET A  83     -61.448 -25.666  25.598  1.00 95.34           S
ATOM    627  CE 1MET A  83     -60.989 -25.632  27.327  1.00 85.31           C
ATOM    628  N  1ASN A  84     -61.805 -19.422  25.143  1.00 98.04           N
ATOM    629  CA 1ASN A  84     -62.405 -18.224  25.715  1.00 98.09           C
ATOM    630  C  1ASN A  84     -63.931 -18.258  25.567  1.00 98.03           C
ATOM    631  O  1ASN A  84     -64.460 -18.930  24.676  1.00 97.44           O
ATOM    632  CB 1ASN A  84     -61.803 -16.977  25.040  1.00 97.63           C
ATOM    633  CG 1ASN A  84     -60.309 -16.829  25.268  1.00 96.89           C
ATOM    634  OD11ASN A  84     -59.764 -17.192  26.290  1.00 89.58           O
ATOM    635  ND21ASN A  84     -59.605 -16.251  24.319  1.00 87.55           N
ATOM    636  N  1ASN A  85     -64.630 -17.509  26.416  1.00 97.94           N
ATOM    637  CA 1ASN A  85     -66.089 -17.437  26.413  1.00 97.79           C
ATOM    638  C  1ASN A  85     -66.747 -18.826  26.418  1.00 97.90           C
ATOM    639  O  1ASN A  85     -67.600 -19.132  25.581  1.00 96.75           O
ATOM    640  CB 1ASN A  85     -66.562 -16.534  25.252  1.00 96.71           C
ATOM    641  CG 1ASN A  85     -66.134 -15.087  25.412  1.00 89.01           C
ATOM    642  OD11ASN A  85     -65.963 -14.583  26.501  1.00 78.34           O
ATOM    643  ND21ASN A  85     -65.985 -14.366  24.316  1.00 74.78           N
ATOM    644  N  1LEU A  86     -66.293 -19.665  27.349  1.00 97.77           N
ATOM    645  CA 1LEU A  86     -66.792 -21.019  27.507  1.00 98.04           C
ATOM    646  C  1LEU A  86     -68.286 -21.025  27.820  1.00 97.94           C
ATOM    647  O  1LEU A  86     -68.788 -20.190  28.575  1.00 97.35           O
ATOM    648  CB 1LEU A  86     -65.970 -21.752  28.582  1.00 98.01           C
ATOM    649  CG 1LEU A  86     -64.597 -22.221  28.069  1.00 97.63           C
ATOM    650  CD11LEU A  86     -63.700 -22.614  29.236  1.00 95.42           C
ATOM    651  CD21LEU A  86     -64.728 -23.432  27.146  1.00 95.35           C
ATOM    652  N  1LYS A  87     -68.996 -21.978  27.247  1.00 97.63           N
ATOM    653  CA 1LYS A  87     -70.430 -22.193  27.397  1.00 97.31           C
ATOM    654  C  1LYS A  87     -70.689 -23.554  28.056  1.00 97.50           C
ATOM    655  O  1LYS A  87     -69.827 -24.431  27.949  1.00 97.07           O
ATOM    656  CB 1LYS A  87     -71.105 -22.125  26.025  1.00 96.37           C
ATOM    657  CG 1LYS A  87     -70.924 -20.782  25.314  1.00 93.59           C
ATOM    658  CD 1LYS A  87     -71.642 -20.844  23.965  1.00 90.50           C
ATOM    659  CE 1LYS A  87     -71.494 -19.535  23.197  1.00 81.37           C
ATOM    660  NZ 1LYS A  87     -72.220 -19.623  21.908  1.00 73.05           N
ATOM    661  N  1PRO A  88     -71.839 -23.768  28.682  1.00 96.70           N
ATOM    662  CA 1PRO A  88     -72.179 -25.083  29.228  1.00 96.53           C
ATOM    663  C  1PRO A  88     -72.080 -26.221  28.205  1.00 96.42           C
ATOM    664  O  1PRO A  88     -71.626 -27.306  28.549  1.00 95.87           O
ATOM    665  CB 1PRO A  88     -73.604 -24.925  29.770  1.00 95.92           C
ATOM    666  CG 1PRO A  88     -73.691 -23.437  30.102  1.00 94.47           C
ATOM    667  CD 1PRO A  88     -72.872 -22.798  28.982  1.00 96.29           C
ATOM    668  N  1GLU A  89     -72.383 -25.935  26.939  1.00 96.31           N
ATOM    669  CA 1GLU A  89     -72.307 -26.897  25.839  1.00 95.88           C
ATOM    670  C  1GLU A  89     -70.860 -27.289  25.468  1.00 96.12           C
ATOM    671  O  1GLU A  89     -70.655 -28.270  24.765  1.00 95.27           O
ATOM    672  CB 1GLU A  89     -73.016 -26.361  24.580  1.00 94.48           C
ATOM    673  CG 1GLU A  89     -74.452 -25.843  24.793  1.00 87.73           C
ATOM    674  CD 1GLU A  89     -74.515 -24.447  25.433  1.00 82.54           C
ATOM    675  OE11GLU A  89     -75.507 -24.129  26.114  1.00 74.85           O
ATOM    676  OE21GLU A  89     -73.533 -23.680  25.267  1.00 75.79           O
ATOM    677  N  1ASP A  90     -69.874 -26.556  25.968  1.00 97.02           N
ATOM    678  CA 1ASP A  90     -68.469 -26.918  25.802  1.00 97.38           C
ATOM    679  C  1ASP A  90     -68.004 -27.971  26.834  1.00 97.57           C
ATOM    680  O  1ASP A  90     -66.848 -28.403  26.798  1.00 97.31           O
ATOM    681  CB 1ASP A  90     -67.575 -25.661  25.860  1.00 97.49           C
ATOM    682  CG 1ASP A  90     -67.873 -24.587  24.805  1.00 97.33           C
ATOM    683  OD11ASP A  90     -67.983 -24.881  23.599  1.00 94.23           O
ATOM    684  OD21ASP A  90     -67.895 -23.379  25.167  1.00 94.60           O
ATOM    685  N  1THR A  91     -68.860 -28.385  27.761  1.00 97.66           N
ATOM    686  CA 1THR A  91     -68.560 -29.426  28.750  1.00 97.61           C
ATOM    687  C  1THR A  91     -68.350 -30.769  28.060  1.00 97.58           C
ATOM    688  O  1THR A  91     -69.277 -31.316  27.472  1.00 96.65           O
ATOM    689  CB 1THR A  91     -69.681 -29.554  29.791  1.00 97.40           C
ATOM    690  OG11THR A  91     -69.793 -28.348  30.505  1.00 93.99           O
ATOM    691  CG21THR A  91     -69.415 -30.653  30.824  1.00 92.68           C
ATOM    692  N  1ALA A  92     -67.133 -31.303  28.138  1.00 97.97           N
ATOM    693  CA 1ALA A  92     -66.751 -32.545  27.491  1.00 97.90           C
ATOM    694  C  1ALA A  92     -65.406 -33.053  28.035  1.00 98.11           C
ATOM    695  O  1ALA A  92     -64.657 -32.320  28.692  1.00 97.83           O
ATOM    696  CB 1ALA A  92     -66.646 -32.295  25.980  1.00 97.28           C
ATOM    697  N  1ILE A  93     -65.064 -34.291  27.699  1.00 97.99           N
ATOM    698  CA 1ILE A  93     -63.672 -34.748  27.739  1.00 97.87           C
ATOM    699  C  1ILE A  93     -63.005 -34.292  26.440  1.00 97.76           C
ATOM    700  O  1ILE A  93     -63.501 -34.586  25.352  1.00 97.23           O
ATOM    701  CB 1ILE A  93     -63.570 -36.270  27.939  1.00 97.56           C
ATOM    702  CG11ILE A  93     -64.317 -36.699  29.220  1.00 94.98           C
ATOM    703  CG21ILE A  93     -62.091 -36.673  28.014  1.00 94.46           C
ATOM    704  CD11ILE A  93     -64.376 -38.222  29.442  1.00 86.85           C
ATOM    705  N  1TYR A  94     -61.891 -33.577  26.553  1.00 97.94           N
ATOM    706  CA 1TYR A  94     -61.108 -33.089  25.431  1.00 97.96           C
ATOM    707  C  1TYR A  94     -59.905 -33.989  25.210  1.00 97.65           C
ATOM    708  O  1TYR A  94     -59.129 -34.217  26.137  1.00 97.06           O
ATOM    709  CB 1TYR A  94     -60.675 -31.640  25.667  1.00 98.11           C
ATOM    710  CG 1TYR A  94     -61.776 -30.627  25.467  1.00 98.22           C
ATOM    711  CD11TYR A  94     -61.765 -29.774  24.351  1.00 93.71           C
ATOM    712  CD21TYR A  94     -62.842 -30.549  26.385  1.00 94.49           C
ATOM    713  CE11TYR A  94     -62.801 -28.852  24.144  1.00 94.35           C
ATOM    714  CE21TYR A  94     -63.891 -29.640  26.187  1.00 93.96           C
ATOM    715  CZ 1TYR A  94     -63.871 -28.788  25.062  1.00 98.04           C
ATOM    716  OH 1TYR A  94     -64.902 -27.909  24.854  1.00 97.69           O
ATOM    717  N  1TYR A  95     -59.757 -34.475  24.003  1.00 96.93           N
ATOM    718  CA 1TYR A  95     -58.683 -35.365  23.583  1.00 96.66           C
ATOM    719  C  1TYR A  95     -57.773 -34.647  22.599  1.00 96.30           C
ATOM    720  O  1TYR A  95     -58.247 -34.016  21.650  1.00 95.74           O
ATOM    721  CB 1TYR A  95     -59.261 -36.623  22.934  1.00 96.38           C
ATOM    722  CG 1TYR A  95     -60.165 -37.428  23.836  1.00 95.94           C
ATOM    723  CD11TYR A  95     -59.624 -38.419  24.672  1.00 90.95           C
ATOM    724  CD21TYR A  95     -61.553 -37.199  23.839  1.00 91.58           C
ATOM    725  CE11TYR A  95     -60.457 -39.178  25.508  1.00 90.51           C
ATOM    726  CE21TYR A  95     -62.388 -37.948  24.676  1.00 90.35           C
ATOM    727  CZ 1TYR A  95     -61.833 -38.932  25.511  1.00 93.98           C
ATOM    728  OH 1TYR A  95     -62.657 -39.669  26.341  1.00 92.13           O
ATOM    729  N  1CYS A  96     -56.477 -34.814  22.782  1.00 94.99           N
ATOM    730  CA 1CYS A  96     -55.489 -34.493  21.767  1.00 94.27           C
ATOM    731  C  1CYS A  96     -55.228 -35.728  20.906  1.00 94.13           C
ATOM    732  O  1CYS A  96     -55.170 -36.848  21.409  1.00 92.79           O
ATOM    733  CB 1CYS A  96     -54.231 -33.969  22.451  1.00 92.26           C
ATOM    734  SG 1CYS A  96     -52.931 -33.453  21.311  1.00 83.62           S
ATOM    735  N  1ALA A  97     -55.065 -35.522  19.614  1.00 92.03           N
ATOM    736  CA 1ALA A  97     -54.732 -36.589  18.689  1.00 91.42           C
ATOM    737  C  1ALA A  97     -53.789 -36.092  17.602  1.00 90.75           C
ATOM    738  O  1ALA A  97     -53.763 -34.907  17.273  1.00 89.40           O
ATOM    739  CB 1ALA A  97     -56.021 -37.167  18.116  1.00 90.82           C
ATOM    740  N  1VAL A  98     -53.030 -37.009  17.017  1.00 85.16           N
ATOM    741  CA 1VAL A  98     -52.118 -36.697  15.919  1.00 83.26           C
ATOM    742  C  1VAL A  98     -52.293 -37.673  14.769  1.00 82.23           C
ATOM    743  O  1VAL A  98     -52.463 -38.882  14.957  1.00 81.13           O
ATOM    744  CB 1VAL A  98     -50.666 -36.587  16.425  1.00 80.72           C
ATOM    745  CG11VAL A  98     -50.112 -37.909  16.956  1.00 71.83           C
ATOM    746  CG21VAL A  98     -49.722 -36.060  15.339  1.00 71.63           C
ATOM    747  N  1VAL A  99     -52.259 -37.127  13.556  1.00 76.21           N
ATOM    748  CA 1VAL A  99     -52.160 -37.898  12.317  1.00 73.62           C
ATOM    749  C  1VAL A  99     -50.895 -37.495  11.577  1.00 71.94           C
ATOM    750  O  1VAL A  99     -50.624 -36.311  11.388  1.00 70.61           O
ATOM    751  CB 1VAL A  99     -53.423 -37.774  11.450  1.00 71.33           C
ATOM    752  CG11VAL A  99     -53.743 -36.349  11.014  1.00 63.82           C
ATOM    753  CG21VAL A  99     -53.307 -38.652  10.199  1.00 64.20           C
ATOM    754  N  1TYR A 100     -50.128 -38.479  11.166  1.00 64.39           N
ATOM    755  CA 1TYR A 100     -48.874 -38.289  10.460  1.00 61.78           C
ATOM    756  C  1TYR A 100     -49.015 -38.586   8.976  1.00 60.13           C
ATOM    757  O  1TYR A 100     -49.743 -39.497   8.584  1.00 57.46           O
ATOM    758  CB 1TYR A 100     -47.812 -39.173  11.097  1.00 59.34           C
ATOM    759  CG 1TYR A 100     -47.557 -38.804  12.539  1.00 57.31           C
ATOM    760  CD11TYR A 100     -46.975 -37.565  12.846  1.00 53.93           C
ATOM    761  CD21TYR A 100     -47.930 -39.677  13.574  1.00 52.97           C
ATOM    762  CE11TYR A 100     -46.712 -37.216  14.174  1.00 51.96           C
ATOM    763  CE21TYR A 100     -47.661 -39.335  14.913  1.00 50.86           C
ATOM    764  CZ 1TYR A 100     -47.038 -38.107  15.204  1.00 52.77           C
ATOM    765  OH 1TYR A 100     -46.711 -37.791  16.493  1.00 50.22           O
ATOM    766  N  1GLY A 101     -48.289 -37.830   8.156  1.00 51.45           N
ATOM    767  CA 1GLY A 101     -48.325 -37.992   6.704  1.00 48.59           C
ATOM    768  C  1GLY A 101     -49.636 -37.555   6.059  1.00 49.12           C
ATOM    769  O  1GLY A 101     -49.853 -37.840   4.884  1.00 45.67           O
ATOM    770  N  1ALA A 102     -50.505 -36.884   6.817  1.00 43.95           N
ATOM    771  CA 1ALA A 102     -51.681 -36.250   6.250  1.00 42.04           C
ATOM    772  C  1ALA A 102     -51.246 -35.056   5.389  1.00 42.42           C
ATOM    773  O  1ALA A 102     -50.402 -34.253   5.784  1.00 39.77           O
ATOM    774  CB 1ALA A 102     -52.647 -35.851   7.361  1.00 38.56           C
ATOM    775  N  1LEU A 103     -51.835 -34.967   4.223  1.00 43.17           N
ATOM    776  CA 1LEU A 103     -51.640 -33.868   3.289  1.00 42.08           C
ATOM    777  C  1LEU A 103     -52.247 -32.577   3.850  1.00 43.34           C
ATOM    778  O  1LEU A 103     -52.994 -32.603   4.820  1.00 40.21           O
ATOM    779  CB 1LEU A 103     -52.261 -34.266   1.938  1.00 37.89           C
ATOM    780  CG 1LEU A 103     -51.637 -35.523   1.326  1.00 34.49           C
ATOM    781  CD11LEU A 103     -52.364 -35.900   0.035  1.00 31.29           C
ATOM    782  CD21LEU A 103     -50.158 -35.320   1.039  1.00 31.29           C
ATOM    783  N  1VAL A 104     -51.969 -31.465   3.182  1.00 41.88           N
ATOM    784  CA 1VAL A 104     -52.444 -30.104   3.511  1.00 41.10           C
ATOM    785  C  1VAL A 104     -53.982 -29.971   3.557  1.00 42.60           C
ATOM    786  O  1VAL A 104     -54.527 -28.934   3.917  1.00 40.24           O
ATOM    787  CB 1VAL A 104     -51.846 -29.085   2.508  1.00 37.24           C
ATOM    788  CG11VAL A 104     -51.891 -27.643   3.012  1.00 34.03           C
ATOM    789  CG21VAL A 104     -50.370 -29.385   2.169  1.00 33.64           C
ATOM    790  N  1HIS A 105     -54.712 -31.013   3.197  1.00 51.26           N
ATOM    791  CA 1HIS A 105     -56.169 -31.035   3.245  1.00 50.54           C
ATOM    792  C  1HIS A 105     -56.691 -31.342   4.645  1.00 53.38           C
ATOM    793  O  1HIS A 105     -56.039 -32.032   5.431  1.00 50.10           O
ATOM    794  CB 1HIS A 105     -56.698 -32.021   2.207  1.00 45.28           C
ATOM    795  CG 1HIS A 105     -56.334 -31.632   0.805  1.00 39.62           C
ATOM    796  ND11HIS A 105     -56.583 -30.418   0.198  1.00 35.47           N
ATOM    797  CD21HIS A 105     -55.649 -32.389  -0.117  1.00 34.32           C
ATOM    798  CE11HIS A 105     -56.068 -30.445  -1.037  1.00 31.01           C
ATOM    799  NE21HIS A 105     -55.492 -31.626  -1.269  1.00 30.19           N
ATOM    800  N  1LYS A 106     -57.898 -30.856   4.936  1.00 59.96           N
ATOM    801  CA 1LYS A 106     -58.587 -31.092   6.207  1.00 60.86           C
ATOM    802  C  1LYS A 106     -58.596 -32.591   6.547  1.00 63.20           C
ATOM    803  O  1LYS A 106     -59.260 -33.348   5.839  1.00 60.76           O
ATOM    804  CB 1LYS A 106     -60.030 -30.560   6.139  1.00 57.23           C
ATOM    805  CG 1LYS A 106     -60.074 -29.027   6.040  1.00 51.41           C
ATOM    806  CD 1LYS A 106     -61.512 -28.517   6.076  1.00 47.11           C
ATOM    807  CE 1LYS A 106     -61.502 -26.987   5.987  1.00 42.41           C
ATOM    808  NZ 1LYS A 106     -62.874 -26.414   6.047  1.00 38.07           N
ATOM    809  N  1PRO A 107     -57.893 -33.011   7.606  1.00 64.80           N
ATOM    810  CA 1PRO A 107     -57.885 -34.407   8.002  1.00 65.69           C
ATOM    811  C  1PRO A 107     -59.246 -34.783   8.601  1.00 66.93           C
ATOM    812  O  1PRO A 107     -59.787 -34.066   9.450  1.00 66.58           O
ATOM    813  CB 1PRO A 107     -56.738 -34.535   9.003  1.00 64.16           C
ATOM    814  CG 1PRO A 107     -56.701 -33.161   9.665  1.00 62.68           C
ATOM    815  CD 1PRO A 107     -57.091 -32.221   8.530  1.00 65.32           C
ATOM    816  N  1THR A 108     -59.783 -35.912   8.187  1.00 68.45           N
ATOM    817  CA 1THR A 108     -60.972 -36.501   8.811  1.00 69.83           C
ATOM    818  C  1THR A 108     -60.590 -37.208  10.114  1.00 72.68           C
ATOM    819  O  1THR A 108     -59.450 -37.636  10.300  1.00 72.67           O
ATOM    820  CB 1THR A 108     -61.698 -37.451   7.851  1.00 67.40           C
ATOM    821  OG11THR A 108     -60.806 -38.417   7.367  1.00 61.38           O
ATOM    822  CG21THR A 108     -62.259 -36.703   6.648  1.00 60.41           C
ATOM    823  N  1GLN A 109     -61.534 -37.324  11.045  1.00 72.45           N
ATOM    824  CA 1GLN A 109     -61.278 -37.859  12.386  1.00 73.86           C
ATOM    825  C  1GLN A 109     -60.702 -39.285  12.374  1.00 75.25           C
ATOM    826  O  1GLN A 109     -59.862 -39.627  13.213  1.00 73.98           O
ATOM    827  CB 1GLN A 109     -62.577 -37.789  13.202  1.00 73.07           C
ATOM    828  CG 1GLN A 109     -62.379 -38.293  14.632  1.00 69.66           C
ATOM    829  CD 1GLN A 109     -63.611 -38.086  15.508  1.00 65.99           C
ATOM    830  OE11GLN A 109     -63.925 -36.991  15.897  1.00 62.55           O
ATOM    831  NE21GLN A 109     -64.311 -39.124  15.896  1.00 59.56           N
ATOM    832  N  1ASP A 110     -61.125 -40.102  11.420  1.00 72.69           N
ATOM    833  CA 1ASP A 110     -60.684 -41.485  11.254  1.00 71.68           C
ATOM    834  C  1ASP A 110     -59.199 -41.615  10.876  1.00 72.54           C
ATOM    835  O  1ASP A 110     -58.603 -42.670  11.078  1.00 71.18           O
ATOM    836  CB 1ASP A 110     -61.573 -42.157  10.191  1.00 69.24           C
ATOM    837  CG 1ASP A 110     -61.372 -41.500   8.816  1.00 62.42           C
ATOM    838  OD11ASP A 110     -61.710 -40.293   8.718  1.00 54.90           O
ATOM    839  OD21ASP A 110     -60.839 -42.169   7.917  1.00 54.92           O
ATOM    840  N  1LEU A 111     -58.572 -40.541  10.363  1.00 72.84           N
ATOM    841  CA 1LEU A 111     -57.146 -40.527  10.038  1.00 72.56           C
ATOM    842  C  1LEU A 111     -56.267 -40.426  11.287  1.00 75.22           C
ATOM    843  O  1LEU A 111     -55.126 -40.889  11.266  1.00 74.31           O
ATOM    844  CB 1LEU A 111     -56.845 -39.390   9.060  1.00 68.52           C
ATOM    845  CG 1LEU A 111     -57.536 -39.512   7.688  1.00 61.80           C
ATOM    846  CD11LEU A 111     -57.181 -38.297   6.835  1.00 57.26           C
ATOM    847  CD21LEU A 111     -57.093 -40.769   6.933  1.00 55.37           C
ATOM    848  N  1PHE A 112     -56.779 -39.866  12.376  1.00 76.25           N
ATOM    849  CA 1PHE A 112     -56.057 -39.767  13.631  1.00 78.20           C
ATOM    850  C  1PHE A 112     -55.965 -41.145  14.292  1.00 77.06           C
ATOM    851  O  1PHE A 112     -56.971 -41.726  14.695  1.00 76.56           O
ATOM    852  CB 1PHE A 112     -56.704 -38.732  14.552  1.00 80.53           C
ATOM    853  CG 1PHE A 112     -56.612 -37.301  14.038  1.00 81.75           C
ATOM    854  CD11PHE A 112     -55.620 -36.438  14.520  1.00 75.67           C
ATOM    855  CD21PHE A 112     -57.518 -36.837  13.065  1.00 76.75           C
ATOM    856  CE11PHE A 112     -55.530 -35.122  14.048  1.00 75.33           C
ATOM    857  CE21PHE A 112     -57.425 -35.524  12.579  1.00 75.52           C
ATOM    858  CZ 1PHE A 112     -56.432 -34.663  13.070  1.00 80.96           C
ATOM    859  N  1LYS A 113     -54.749 -41.682  14.384  1.00 75.45           N
ATOM    860  CA 1LYS A 113     -54.488 -43.021  14.926  1.00 73.14           C
ATOM    861  C  1LYS A 113     -53.875 -43.004  16.319  1.00 74.95           C
ATOM    862  O  1LYS A 113     -53.976 -44.005  17.030  1.00 73.17           O
ATOM    863  CB 1LYS A 113     -53.600 -43.823  13.963  1.00 68.88           C
ATOM    864  CG 1LYS A 113     -54.182 -44.017  12.551  1.00 60.94           C
ATOM    865  CD 1LYS A 113     -55.588 -44.642  12.538  1.00 55.08           C
ATOM    866  CE 1LYS A 113     -56.071 -44.835  11.103  1.00 48.92           C
ATOM    867  NZ 1LYS A 113     -57.521 -45.103  11.035  1.00 43.54           N
ATOM    868  N  1VAL A 114     -53.232 -41.903  16.713  1.00 80.02           N
ATOM    869  CA 1VAL A 114     -52.622 -41.753  18.027  1.00 81.08           C
ATOM    870  C  1VAL A 114     -53.439 -40.744  18.818  1.00 84.37           C
ATOM    871  O  1VAL A 114     -53.618 -39.617  18.366  1.00 84.82           O
ATOM    872  CB 1VAL A 114     -51.144 -41.332  17.938  1.00 77.83           C
ATOM    873  CG11VAL A 114     -50.487 -41.377  19.321  1.00 71.64           C
ATOM    874  CG21VAL A 114     -50.343 -42.263  17.012  1.00 70.02           C
ATOM    875  N  1TRP A 115     -53.927 -41.160  19.970  1.00 87.15           N
ATOM    876  CA 1TRP A 115     -54.817 -40.390  20.843  1.00 89.36           C
ATOM    877  C  1TRP A 115     -54.226 -40.311  22.239  1.00 89.87           C
ATOM    878  O  1TRP A 115     -53.607 -41.277  22.701  1.00 88.71           O
ATOM    879  CB 1TRP A 115     -56.195 -41.053  20.861  1.00 89.55           C
ATOM    880  CG 1TRP A 115     -56.937 -40.996  19.563  1.00 89.24           C
ATOM    881  CD11TRP A 115     -56.756 -41.823  18.505  1.00 87.15           C
ATOM    882  CD21TRP A 115     -57.924 -40.013  19.142  1.00 89.06           C
ATOM    883  NE11TRP A 115     -57.556 -41.417  17.449  1.00 87.16           N
ATOM    884  CE21TRP A 115     -58.281 -40.299  17.797  1.00 88.40           C
ATOM    885  CE31TRP A 115     -58.523 -38.899  19.765  1.00 88.57           C
ATOM    886  CZ21TRP A 115     -59.194 -39.501  17.078  1.00 87.97           C
ATOM    887  CZ31TRP A 115     -59.438 -38.104  19.047  1.00 87.84           C
ATOM    888  CH21TRP A 115     -59.760 -38.392  17.721  1.00 87.10           C
ATOM    889  N  1GLY A 116     -54.434 -39.190  22.926  1.00 92.41           N
ATOM    890  CA 1GLY A 116     -54.199 -39.068  24.351  1.00 92.62           C
ATOM    891  C  1GLY A 116     -55.334 -39.678  25.183  1.00 93.22           C
ATOM    892  O  1GLY A 116     -56.317 -40.200  24.650  1.00 92.74           O
ATOM    893  N  1GLN A 117     -55.172 -39.602  26.502  1.00 93.74           N
ATOM    894  CA 1GLN A 117     -56.161 -40.125  27.454  1.00 93.83           C
ATOM    895  C  1GLN A 117     -57.349 -39.181  27.643  1.00 95.06           C
ATOM    896  O  1GLN A 117     -58.431 -39.614  28.041  1.00 94.00           O
ATOM    897  CB 1GLN A 117     -55.477 -40.406  28.804  1.00 91.58           C
ATOM    898  CG 1GLN A 117     -54.415 -41.513  28.716  1.00 79.46           C
ATOM    899  CD 1GLN A 117     -55.003 -42.874  28.328  1.00 67.24           C
ATOM    900  OE11GLN A 117     -56.135 -43.209  28.607  1.00 58.68           O
ATOM    901  NE21GLN A 117     -54.243 -43.713  27.664  1.00 54.87           N
ATOM    902  N  1GLY A 118     -57.161 -37.903  27.347  1.00 95.88           N
ATOM    903  CA 1GLY A 118     -58.159 -36.867  27.500  1.00 96.35           C
ATOM    904  C  1GLY A 118     -58.080 -36.119  28.832  1.00 97.09           C
ATOM    905  O  1GLY A 118     -57.531 -36.583  29.826  1.00 96.11           O
ATOM    906  N  1THR A 119     -58.682 -34.928  28.849  1.00 97.00           N
ATOM    907  CA 1THR A 119     -58.818 -34.083  30.037  1.00 97.51           C
ATOM    908  C  1THR A 119     -60.244 -33.549  30.138  1.00 97.82           C
ATOM    909  O  1THR A 119     -60.828 -33.093  29.153  1.00 97.67           O
ATOM    910  CB 1THR A 119     -57.755 -32.974  30.055  1.00 97.13           C
ATOM    911  OG11THR A 119     -57.777 -32.312  31.300  1.00 93.73           O
ATOM    912  CG21THR A 119     -57.913 -31.923  28.956  1.00 92.92           C
ATOM    913  N  1GLN A 120     -60.821 -33.612  31.331  1.00 97.59           N
ATOM    914  CA 1GLN A 120     -62.196 -33.167  31.570  1.00 97.82           C
ATOM    915  C  1GLN A 120     -62.272 -31.644  31.632  1.00 98.04           C
ATOM    916  O  1GLN A 120     -61.552 -31.000  32.399  1.00 97.55           O
ATOM    917  CB 1GLN A 120     -62.732 -33.823  32.858  1.00 97.31           C
ATOM    918  CG 1GLN A 120     -64.185 -33.439  33.189  1.00 94.32           C
ATOM    919  CD 1GLN A 120     -65.197 -33.957  32.157  1.00 92.81           C
ATOM    920  OE11GLN A 120     -65.160 -35.096  31.750  1.00 87.10           O
ATOM    921  NE21GLN A 120     -66.119 -33.129  31.712  1.00 83.16           N
ATOM    922  N  1VAL A 121     -63.208 -31.068  30.898  1.00 98.04           N
ATOM    923  CA 1VAL A 121     -63.605 -29.668  30.997  1.00 98.10           C
ATOM    924  C  1VAL A 121     -65.072 -29.611  31.395  1.00 98.12           C
ATOM    925  O  1VAL A 121     -65.921 -30.179  30.725  1.00 97.74           O
ATOM    926  CB 1VAL A 121     -63.357 -28.920  29.672  1.00 97.95           C
ATOM    927  CG11VAL A 121     -63.907 -27.495  29.707  1.00 95.28           C
ATOM    928  CG21VAL A 121     -61.853 -28.849  29.377  1.00 94.42           C
ATOM    929  N  1THR A 122     -65.366 -28.911  32.476  1.00 97.92           N
ATOM    930  CA 1THR A 122     -66.729 -28.733  32.967  1.00 97.81           C
ATOM    931  C  1THR A 122     -67.043 -27.246  33.047  1.00 97.96           C
ATOM    932  O  1THR A 122     -66.359 -26.500  33.745  1.00 97.37           O
ATOM    933  CB 1THR A 122     -66.928 -29.405  34.332  1.00 97.23           C
ATOM    934  OG11THR A 122     -66.565 -30.771  34.247  1.00 93.39           O
ATOM    935  CG21THR A 122     -68.381 -29.355  34.795  1.00 91.83           C
ATOM    936  N  1VAL A 123     -68.073 -26.805  32.348  1.00 97.56           N
ATOM    937  CA 1VAL A 123     -68.523 -25.414  32.344  1.00 97.52           C
ATOM    938  C  1VAL A 123     -69.873 -25.337  33.044  1.00 97.37           C
ATOM    939  O  1VAL A 123     -70.885 -25.794  32.516  1.00 96.55           O
ATOM    940  CB 1VAL A 123     -68.579 -24.831  30.924  1.00 97.25           C
ATOM    941  CG11VAL A 123     -68.845 -23.327  30.983  1.00 94.23           C
ATOM    942  CG21VAL A 123     -67.268 -25.060  30.162  1.00 93.40           C
ATOM    943  N  1SER A 124     -69.893 -24.763  34.234  1.00 97.25           N
ATOM    944  CA 1SER A 124     -71.130 -24.555  34.970  1.00 96.39           C
ATOM    945  C  1SER A 124     -71.869 -23.318  34.463  1.00 96.24           C
ATOM    946  O  1SER A 124     -71.264 -22.276  34.212  1.00 94.15           O
ATOM    947  CB 1SER A 124     -70.868 -24.488  36.481  1.00 93.58           C
ATOM    948  OG 1SER A 124     -69.945 -23.465  36.800  1.00 81.27           O
ATOM    949  N  1SER A 125     -73.176 -23.405  34.344  1.00 94.33           N
ATOM    950  CA 1SER A 125     -73.995 -22.205  34.167  1.00 91.69           C
ATOM    951  C  1SER A 125     -73.780 -21.278  35.364  1.00 89.29           C
ATOM    952  O  1SER A 125     -73.641 -21.735  36.500  1.00 81.24           O
ATOM    953  CB 1SER A 125     -75.474 -22.573  34.011  1.00 87.27           C
ATOM    954  OG 1SER A 125     -75.894 -23.445  35.038  1.00 76.36           O
ATOM    955  N  1ARG A 126     -73.727 -19.949  35.129  1.00 82.85           N
ATOM    956  CA 1ARG A 126     -73.824 -19.015  36.255  1.00 79.16           C
ATOM    957  C  1ARG A 126     -75.135 -19.316  36.962  1.00 76.66           C
ATOM    958  O  1ARG A 126     -76.198 -19.188  36.346  1.00 65.48           O
ATOM    959  CB 1ARG A 126     -73.759 -17.544  35.800  1.00 70.57           C
ATOM    960  CG 1ARG A 126     -72.329 -17.100  35.490  1.00 60.89           C
ATOM    961  CD 1ARG A 126     -72.297 -15.612  35.148  1.00 57.33           C
ATOM    962  NE 1ARG A 126     -70.917 -15.147  34.876  1.00 51.42           N
ATOM    963  CZ 1ARG A 126     -70.550 -13.902  34.582  1.00 47.63           C
ATOM    964  NH11ARG A 126     -71.419 -12.938  34.506  1.00 45.47           N
ATOM    965  NH21ARG A 126     -69.305 -13.633  34.358  1.00 43.26           N
ATOM    966  N  1GLY A 127     -75.052 -19.738  38.215  1.00 67.14           N
ATOM    967  CA 1GLY A 127     -76.231 -19.779  39.064  1.00 64.37           C
ATOM    968  C  1GLY A 127     -76.882 -18.395  39.068  1.00 61.40           C
ATOM    969  O  1GLY A 127     -76.173 -17.381  39.011  1.00 55.87           O
ATOM    970  N  1ARG A 128     -78.206 -18.358  39.059  1.00 50.91           N
ATOM    971  CA 1ARG A 128     -78.941 -17.151  39.431  1.00 52.42           C
ATOM    972  C  1ARG A 128     -78.709 -16.848  40.900  1.00 50.07           C
ATOM    973  O  1ARG A 128     -78.571 -17.821  41.672  1.00 43.90           O
ATOM    974  CB 1ARG A 128     -80.446 -17.290  39.180  1.00 47.61           C
ATOM    975  CG 1ARG A 128     -80.826 -17.066  37.718  1.00 42.05           C
ATOM    976  CD 1ARG A 128     -82.358 -17.055  37.606  1.00 37.92           C
ATOM    977  NE 1ARG A 128     -82.805 -16.830  36.221  1.00 34.31           N
ATOM    978  CZ 1ARG A 128     -84.072 -16.713  35.820  1.00 30.82           C
ATOM    979  NH11ARG A 128     -85.062 -16.774  36.667  1.00 32.74           N
ATOM    980  NH21ARG A 128     -84.355 -16.532  34.567  1.00 32.17           N
ATOM    981  OXT1ARG A 128     -78.719 -15.637  41.207  1.00 39.85           O
ATOM    982  N  1THR B   1     -20.501 -29.485  10.548  1.00 53.20           N
ATOM    983  CA 1THR B   1     -21.310 -30.725  10.580  1.00 62.11           C
ATOM    984  C  1THR B   1     -21.522 -31.163   9.146  1.00 67.27           C
ATOM    985  O  1THR B   1     -21.778 -30.305   8.315  1.00 61.72           O
ATOM    986  CB 1THR B   1     -22.662 -30.508  11.273  1.00 56.21           C
ATOM    987  OG11THR B   1     -22.619 -29.346  12.060  1.00 49.47           O
ATOM    988  CG21THR B   1     -22.999 -31.663  12.204  1.00 46.11           C
ATOM    989  N  1ASN B   2     -21.355 -32.438   8.825  1.00 69.30           N
ATOM    990  CA 1ASN B   2     -21.533 -32.898   7.449  1.00 74.38           C
ATOM    991  C  1ASN B   2     -23.034 -33.102   7.192  1.00 76.02           C
ATOM    992  O  1ASN B   2     -23.575 -34.148   7.535  1.00 73.03           O
ATOM    993  CB 1ASN B   2     -20.684 -34.158   7.219  1.00 70.32           C
ATOM    994  CG 1ASN B   2     -20.614 -34.521   5.742  1.00 62.82           C
ATOM    995  OD11ASN B   2     -20.846 -33.708   4.867  1.00 55.92           O
ATOM    996  ND21ASN B   2     -20.243 -35.734   5.434  1.00 55.77           N
ATOM    997  N  1LEU B   3     -23.698 -32.089   6.676  1.00 76.59           N
ATOM    998  CA 1LEU B   3     -25.133 -32.126   6.434  1.00 77.71           C
ATOM    999  C  1LEU B   3     -25.459 -32.993   5.221  1.00 78.13           C
ATOM   1000  O  1LEU B   3     -24.768 -32.943   4.196  1.00 76.00           O
ATOM   1001  CB 1LEU B   3     -25.693 -30.702   6.269  1.00 75.15           C
ATOM   1002  CG 1LEU B   3     -25.651 -29.848   7.551  1.00 69.54           C
ATOM   1003  CD11LEU B   3     -26.099 -28.426   7.233  1.00 65.53           C
ATOM   1004  CD21LEU B   3     -26.539 -30.410   8.652  1.00 64.49           C
ATOM   1005  N  1CYS B   4     -26.521 -33.769   5.319  1.00 80.40           N
ATOM   1006  CA 1CYS B   4     -27.001 -34.553   4.195  1.00 80.50           C
ATOM   1007  C  1CYS B   4     -27.475 -33.631   3.060  1.00 80.47           C
ATOM   1008  O  1CYS B   4     -28.232 -32.690   3.306  1.00 79.11           O
ATOM   1009  CB 1CYS B   4     -28.129 -35.480   4.642  1.00 79.87           C
ATOM   1010  SG 1CYS B   4     -27.619 -36.756   5.824  1.00 78.92           S
ATOM   1011  N  1PRO B   5     -27.098 -33.925   1.812  1.00 81.39           N
ATOM   1012  CA 1PRO B   5     -27.362 -33.035   0.682  1.00 81.73           C
ATOM   1013  C  1PRO B   5     -28.801 -33.176   0.147  1.00 82.01           C
ATOM   1014  O  1PRO B   5     -29.019 -33.280  -1.057  1.00 80.05           O
ATOM   1015  CB 1PRO B   5     -26.272 -33.390  -0.327  1.00 80.49           C
ATOM   1016  CG 1PRO B   5     -26.100 -34.892  -0.113  1.00 79.37           C
ATOM   1017  CD 1PRO B   5     -26.244 -35.022   1.403  1.00 82.03           C
ATOM   1018  N  1PHE B   6     -29.792 -33.198   1.032  1.00 80.56           N
ATOM   1019  CA 1PHE B   6     -31.195 -33.265   0.628  1.00 80.37           C
ATOM   1020  C  1PHE B   6     -31.601 -32.041  -0.181  1.00 81.15           C
ATOM   1021  O  1PHE B   6     -32.293 -32.189  -1.186  1.00 80.40           O
ATOM   1022  CB 1PHE B   6     -32.097 -33.433   1.855  1.00 78.59           C
ATOM   1023  CG 1PHE B   6     -32.014 -34.792   2.518  1.00 76.95           C
ATOM   1024  CD11PHE B   6     -32.363 -35.944   1.802  1.00 74.10           C
ATOM   1025  CD21PHE B   6     -31.601 -34.912   3.852  1.00 74.17           C
ATOM   1026  CE11PHE B   6     -32.290 -37.213   2.409  1.00 72.14           C
ATOM   1027  CE21PHE B   6     -31.525 -36.172   4.468  1.00 72.06           C
ATOM   1028  CZ 1PHE B   6     -31.862 -37.319   3.736  1.00 73.08           C
ATOM   1029  N  1GLY B   7     -31.124 -30.864   0.184  1.00 79.91           N
ATOM   1030  CA 1GLY B   7     -31.389 -29.628  -0.553  1.00 80.19           C
ATOM   1031  C  1GLY B   7     -31.009 -29.705  -2.028  1.00 82.39           C
ATOM   1032  O  1GLY B   7     -31.759 -29.239  -2.879  1.00 81.49           O
ATOM   1033  N  1GLU B   8     -29.914 -30.387  -2.366  1.00 81.15           N
ATOM   1034  CA 1GLU B   8     -29.510 -30.584  -3.757  1.00 83.08           C
ATOM   1035  C  1GLU B   8     -30.478 -31.474  -4.547  1.00 85.02           C
ATOM   1036  O  1GLU B   8     -30.585 -31.347  -5.762  1.00 84.52           O
ATOM   1037  CB 1GLU B   8     -28.128 -31.250  -3.818  1.00 81.39           C
ATOM   1038  CG 1GLU B   8     -26.991 -30.397  -3.255  1.00 74.26           C
ATOM   1039  CD 1GLU B   8     -25.667 -31.178  -3.232  1.00 69.91           C
ATOM   1040  OE11GLU B   8     -24.761 -30.749  -2.499  1.00 62.93           O
ATOM   1041  OE21GLU B   8     -25.567 -32.242  -3.887  1.00 66.22           O
ATOM   1042  N  1VAL B   9     -31.168 -32.384  -3.869  1.00 85.73           N
ATOM   1043  CA 1VAL B   9     -32.157 -33.251  -4.505  1.00 87.71           C
ATOM   1044  C  1VAL B   9     -33.463 -32.493  -4.721  1.00 88.14           C
ATOM   1045  O  1VAL B   9     -33.972 -32.450  -5.837  1.00 87.69           O
ATOM   1046  CB 1VAL B   9     -32.393 -34.539  -3.696  1.00 87.78           C
ATOM   1047  CG11VAL B   9     -33.394 -35.465  -4.387  1.00 84.65           C
ATOM   1048  CG21VAL B   9     -31.090 -35.327  -3.509  1.00 85.13           C
ATOM   1049  N  1PHE B  10     -33.983 -31.862  -3.669  1.00 86.29           N
ATOM   1050  CA 1PHE B  10     -35.266 -31.161  -3.725  1.00 86.59           C
ATOM   1051  C  1PHE B  10     -35.212 -29.879  -4.563  1.00 86.77           C
ATOM   1052  O  1PHE B  10     -36.155 -29.586  -5.303  1.00 85.38           O
ATOM   1053  CB 1PHE B  10     -35.754 -30.881  -2.301  1.00 85.19           C
ATOM   1054  CG 1PHE B  10     -36.295 -32.102  -1.595  1.00 84.39           C
ATOM   1055  CD11PHE B  10     -37.630 -32.495  -1.796  1.00 81.94           C
ATOM   1056  CD21PHE B  10     -35.478 -32.872  -0.753  1.00 81.92           C
ATOM   1057  CE11PHE B  10     -38.134 -33.645  -1.174  1.00 80.67           C
ATOM   1058  CE21PHE B  10     -35.982 -34.029  -0.133  1.00 80.56           C
ATOM   1059  CZ 1PHE B  10     -37.312 -34.422  -0.346  1.00 82.11           C
ATOM   1060  N  1ASN B  11     -34.101 -29.138  -4.503  1.00 84.66           N
ATOM   1061  CA 1ASN B  11     -33.912 -27.871  -5.198  1.00 85.25           C
ATOM   1062  C  1ASN B  11     -33.152 -28.024  -6.528  1.00 86.25           C
ATOM   1063  O  1ASN B  11     -32.665 -27.037  -7.079  1.00 84.68           O
ATOM   1064  CB 1ASN B  11     -33.242 -26.860  -4.256  1.00 82.32           C
ATOM   1065  CG 1ASN B  11     -34.039 -26.631  -2.987  1.00 77.20           C
ATOM   1066  OD11ASN B  11     -35.250 -26.588  -2.977  1.00 70.80           O
ATOM   1067  ND21ASN B  11     -33.374 -26.470  -1.864  1.00 68.79           N
ATOM   1068  N  1ALA B  12     -33.044 -29.242  -7.046  1.00 86.44           N
ATOM   1069  CA 1ALA B  12     -32.427 -29.447  -8.344  1.00 87.87           C
ATOM   1070  C  1ALA B  12     -33.148 -28.633  -9.428  1.00 88.58           C
ATOM   1071  O  1ALA B  12     -34.377 -28.597  -9.497  1.00 87.99           O
ATOM   1072  CB 1ALA B  12     -32.416 -30.949  -8.674  1.00 87.86           C
ATOM   1073  N  1THR B  13     -32.381 -27.990 -10.313  1.00 87.92           N
ATOM   1074  CA 1THR B  13     -32.935 -27.161 -11.392  1.00 88.18           C
ATOM   1075  C  1THR B  13     -33.786 -27.980 -12.359  1.00 88.32           C
ATOM   1076  O  1THR B  13     -34.853 -27.537 -12.783  1.00 86.11           O
ATOM   1077  CB 1THR B  13     -31.816 -26.462 -12.177  1.00 86.79           C
ATOM   1078  OG11THR B  13     -30.837 -27.396 -12.564  1.00 77.80           O
ATOM   1079  CG21THR B  13     -31.131 -25.386 -11.344  1.00 74.41           C
ATOM   1080  N  1ARG B  14     -33.356 -29.207 -12.654  1.00 87.20           N
ATOM   1081  CA 1ARG B  14     -34.059 -30.135 -13.535  1.00 87.24           C
ATOM   1082  C  1ARG B  14     -34.145 -31.510 -12.894  1.00 90.13           C
ATOM   1083  O  1ARG B  14     -33.159 -32.016 -12.372  1.00 88.02           O
ATOM   1084  CB 1ARG B  14     -33.359 -30.166 -14.900  1.00 81.16           C
ATOM   1085  CG 1ARG B  14     -34.186 -30.927 -15.942  1.00 67.79           C
ATOM   1086  CD 1ARG B  14     -33.514 -30.864 -17.321  1.00 64.35           C
ATOM   1087  NE 1ARG B  14     -34.301 -31.599 -18.315  1.00 55.36           N
ATOM   1088  CZ 1ARG B  14     -33.988 -31.769 -19.589  1.00 48.87           C
ATOM   1089  NH11ARG B  14     -32.907 -31.265 -20.105  1.00 45.28           N
ATOM   1090  NH21ARG B  14     -34.780 -32.458 -20.359  1.00 41.40           N
ATOM   1091  N  1PHE B  15     -35.301 -32.120 -12.990  1.00 92.02           N
ATOM   1092  CA 1PHE B  15     -35.543 -33.495 -12.571  1.00 94.14           C
ATOM   1093  C  1PHE B  15     -35.416 -34.459 -13.758  1.00 94.73           C
ATOM   1094  O  1PHE B  15     -35.429 -34.043 -14.923  1.00 92.85           O
ATOM   1095  CB 1PHE B  15     -36.898 -33.583 -11.868  1.00 93.89           C
ATOM   1096  CG 1PHE B  15     -36.857 -33.228 -10.388  1.00 93.81           C
ATOM   1097  CD11PHE B  15     -37.419 -34.115  -9.444  1.00 89.15           C
ATOM   1098  CD21PHE B  15     -36.245 -32.043  -9.932  1.00 88.34           C
ATOM   1099  CE11PHE B  15     -37.360 -33.821  -8.072  1.00 86.69           C
ATOM   1100  CE21PHE B  15     -36.175 -31.758  -8.560  1.00 86.92           C
ATOM   1101  CZ 1PHE B  15     -36.737 -32.645  -7.629  1.00 91.23           C
ATOM   1102  N  1ALA B  16     -35.282 -35.739 -13.462  1.00 93.98           N
ATOM   1103  CA 1ALA B  16     -35.251 -36.781 -14.474  1.00 94.61           C
ATOM   1104  C  1ALA B  16     -36.662 -37.125 -14.983  1.00 95.85           C
ATOM   1105  O  1ALA B  16     -37.662 -36.951 -14.288  1.00 95.99           O
ATOM   1106  CB 1ALA B  16     -34.532 -38.005 -13.904  1.00 93.67           C
ATOM   1107  N  1SER B  17     -36.736 -37.666 -16.199  1.00 94.72           N
ATOM   1108  CA 1SER B  17     -37.927 -38.381 -16.661  1.00 95.12           C
ATOM   1109  C  1SER B  17     -38.153 -39.627 -15.804  1.00 95.71           C
ATOM   1110  O  1SER B  17     -37.189 -40.303 -15.436  1.00 95.63           O
ATOM   1111  CB 1SER B  17     -37.761 -38.809 -18.117  1.00 94.59           C
ATOM   1112  OG 1SER B  17     -37.703 -37.677 -18.956  1.00 91.00           O
ATOM   1113  N  1VAL B  18     -39.403 -39.981 -15.526  1.00 96.01           N
ATOM   1114  CA 1VAL B  18     -39.736 -41.089 -14.629  1.00 96.45           C
ATOM   1115  C  1VAL B  18     -39.197 -42.442 -15.106  1.00 96.57           C
ATOM   1116  O  1VAL B  18     -38.727 -43.223 -14.293  1.00 96.47           O
ATOM   1117  CB 1VAL B  18     -41.255 -41.139 -14.380  1.00 96.67           C
ATOM   1118  CG11VAL B  18     -42.067 -41.452 -15.639  1.00 93.97           C
ATOM   1119  CG21VAL B  18     -41.602 -42.152 -13.279  1.00 92.82           C
ATOM   1120  N  1TYR B  19     -39.173 -42.698 -16.424  1.00 96.33           N
ATOM   1121  CA 1TYR B  19     -38.615 -43.955 -16.948  1.00 95.51           C
ATOM   1122  C  1TYR B  19     -37.112 -44.093 -16.652  1.00 95.25           C
ATOM   1123  O  1TYR B  19     -36.610 -45.199 -16.466  1.00 94.97           O
ATOM   1124  CB 1TYR B  19     -38.885 -44.066 -18.456  1.00 95.19           C
ATOM   1125  CG 1TYR B  19     -37.857 -43.379 -19.340  1.00 94.03           C
ATOM   1126  CD11TYR B  19     -37.939 -42.002 -19.602  1.00 92.64           C
ATOM   1127  CD21TYR B  19     -36.785 -44.122 -19.874  1.00 92.86           C
ATOM   1128  CE11TYR B  19     -36.962 -41.363 -20.385  1.00 91.44           C
ATOM   1129  CE21TYR B  19     -35.811 -43.494 -20.659  1.00 90.71           C
ATOM   1130  CZ 1TYR B  19     -35.890 -42.110 -20.910  1.00 92.88           C
ATOM   1131  OH 1TYR B  19     -34.926 -41.489 -21.666  1.00 91.61           O
ATOM   1132  N  1ALA B  20     -36.409 -42.965 -16.580  1.00 94.28           N
ATOM   1133  CA 1ALA B  20     -34.990 -42.858 -16.310  1.00 93.66           C
ATOM   1134  C  1ALA B  20     -34.745 -42.136 -14.980  1.00 93.80           C
ATOM   1135  O  1ALA B  20     -33.870 -41.276 -14.880  1.00 92.57           O
ATOM   1136  CB 1ALA B  20     -34.312 -42.161 -17.512  1.00 93.59           C
ATOM   1137  N  1TRP B  21     -35.567 -42.470 -13.974  1.00 94.57           N
ATOM   1138  CA 1TRP B  21     -35.524 -41.847 -12.653  1.00 94.52           C
ATOM   1139  C  1TRP B  21     -34.110 -41.832 -12.070  1.00 93.53           C
ATOM   1140  O  1TRP B  21     -33.329 -42.772 -12.223  1.00 91.97           O
ATOM   1141  CB 1TRP B  21     -36.526 -42.531 -11.722  1.00 94.69           C
ATOM   1142  CG 1TRP B  21     -36.394 -44.016 -11.607  1.00 95.40           C
ATOM   1143  CD11TRP B  21     -37.069 -44.922 -12.355  1.00 94.31           C
ATOM   1144  CD21TRP B  21     -35.563 -44.787 -10.682  1.00 95.73           C
ATOM   1145  NE11TRP B  21     -36.725 -46.199 -11.953  1.00 93.87           N
ATOM   1146  CE21TRP B  21     -35.811 -46.163 -10.928  1.00 95.26           C
ATOM   1147  CE31TRP B  21     -34.665 -44.442  -9.666  1.00 95.11           C
ATOM   1148  CZ21TRP B  21     -35.178 -47.190 -10.169  1.00 95.17           C
ATOM   1149  CZ31TRP B  21     -34.028 -45.459  -8.913  1.00 94.71           C
ATOM   1150  CH21TRP B  21     -34.286 -46.808  -9.170  1.00 94.31           C
ATOM   1151  N  1ASN B  22     -33.769 -40.724 -11.426  1.00 93.83           N
ATOM   1152  CA 1ASN B  22     -32.457 -40.526 -10.842  1.00 92.46           C
ATOM   1153  C  1ASN B  22     -32.434 -41.057  -9.407  1.00 91.48           C
ATOM   1154  O  1ASN B  22     -33.364 -40.807  -8.652  1.00 91.97           O
ATOM   1155  CB 1ASN B  22     -32.103 -39.035 -10.901  1.00 91.15           C
ATOM   1156  CG 1ASN B  22     -30.695 -38.782 -10.391  1.00 85.58           C
ATOM   1157  OD11ASN B  22     -29.744 -39.445 -10.765  1.00 76.73           O
ATOM   1158  ND21ASN B  22     -30.519 -37.828  -9.504  1.00 73.39           N
ATOM   1159  N  1ARG B  23     -31.344 -41.733  -9.038  1.00 91.75           N
ATOM   1160  CA 1ARG B  23     -31.084 -42.169  -7.662  1.00 91.23           C
ATOM   1161  C  1ARG B  23     -29.830 -41.494  -7.135  1.00 89.27           C
ATOM   1162  O  1ARG B  23     -28.754 -41.651  -7.706  1.00 88.03           O
ATOM   1163  CB 1ARG B  23     -31.008 -43.699  -7.592  1.00 90.16           C
ATOM   1164  CG 1ARG B  23     -30.593 -44.200  -6.202  1.00 91.40           C
ATOM   1165  CD 1ARG B  23     -30.852 -45.702  -6.023  1.00 89.08           C
ATOM   1166  NE 1ARG B  23     -32.289 -45.961  -5.840  1.00 88.56           N
ATOM   1167  CZ 1ARG B  23     -32.879 -47.082  -5.456  1.00 88.48           C
ATOM   1168  NH11ARG B  23     -32.213 -48.185  -5.258  1.00 83.39           N
ATOM   1169  NH21ARG B  23     -34.160 -47.090  -5.251  1.00 84.23           N
ATOM   1170  N  1LYS B  24     -29.948 -40.804  -5.999  1.00 89.04           N
ATOM   1171  CA 1LYS B  24     -28.823 -40.304  -5.217  1.00 87.93           C
ATOM   1172  C  1LYS B  24     -28.733 -41.091  -3.917  1.00 87.09           C
ATOM   1173  O  1LYS B  24     -29.677 -41.107  -3.132  1.00 86.64           O
ATOM   1174  CB 1LYS B  24     -28.985 -38.793  -4.996  1.00 86.73           C
ATOM   1175  CG 1LYS B  24     -27.746 -38.168  -4.330  1.00 80.83           C
ATOM   1176  CD 1LYS B  24     -27.855 -36.633  -4.328  1.00 76.41           C
ATOM   1177  CE 1LYS B  24     -26.581 -35.977  -3.780  1.00 68.44           C
ATOM   1178  NZ 1LYS B  24     -26.619 -34.502  -3.936  1.00 60.57           N
ATOM   1179  N  1ARG B  25     -27.587 -41.729  -3.698  1.00 83.54           N
ATOM   1180  CA 1ARG B  25     -27.270 -42.351  -2.410  1.00 83.50           C
ATOM   1181  C  1ARG B  25     -26.749 -41.280  -1.462  1.00 83.14           C
ATOM   1182  O  1ARG B  25     -25.829 -40.551  -1.811  1.00 81.73           O
ATOM   1183  CB 1ARG B  25     -26.272 -43.491  -2.616  1.00 81.44           C
ATOM   1184  CG 1ARG B  25     -25.933 -44.215  -1.298  1.00 73.98           C
ATOM   1185  CD 1ARG B  25     -24.947 -45.356  -1.566  1.00 72.22           C
ATOM   1186  NE 1ARG B  25     -24.516 -45.998  -0.326  1.00 65.06           N
ATOM   1187  CZ 1ARG B  25     -23.591 -46.944  -0.209  1.00 57.98           C
ATOM   1188  NH11ARG B  25     -22.963 -47.425  -1.245  1.00 54.63           N
ATOM   1189  NH21ARG B  25     -23.277 -47.414   0.970  1.00 51.34           N
ATOM   1190  N  1ILE B  26     -27.301 -41.232  -0.262  1.00 83.54           N
ATOM   1191  CA 1ILE B  26     -26.927 -40.316   0.810  1.00 82.85           C
ATOM   1192  C  1ILE B  26     -26.472 -41.152   2.005  1.00 81.05           C
ATOM   1193  O  1ILE B  26     -27.198 -42.040   2.463  1.00 79.00           O
ATOM   1194  CB 1ILE B  26     -28.115 -39.382   1.137  1.00 82.68           C
ATOM   1195  CG11ILE B  26     -28.488 -38.531  -0.099  1.00 82.31           C
ATOM   1196  CG21ILE B  26     -27.765 -38.493   2.334  1.00 81.29           C
ATOM   1197  CD11ILE B  26     -29.773 -37.709   0.066  1.00 77.44           C
ATOM   1198  N  1SER B  27     -25.259 -40.892   2.481  1.00 78.46           N
ATOM   1199  CA 1SER B  27     -24.631 -41.611   3.589  1.00 77.38           C
ATOM   1200  C  1SER B  27     -23.613 -40.713   4.292  1.00 75.99           C
ATOM   1201  O  1SER B  27     -23.218 -39.688   3.742  1.00 72.44           O
ATOM   1202  CB 1SER B  27     -23.964 -42.892   3.075  1.00 75.11           C
ATOM   1203  OG 1SER B  27     -22.988 -42.623   2.085  1.00 68.13           O
ATOM   1204  N  1ASN B  28     -23.162 -41.120   5.486  1.00 71.74           N
ATOM   1205  CA 1ASN B  28     -22.131 -40.423   6.272  1.00 73.00           C
ATOM   1206  C  1ASN B  28     -22.426 -38.937   6.505  1.00 74.67           C
ATOM   1207  O  1ASN B  28     -21.576 -38.077   6.296  1.00 71.69           O
ATOM   1208  CB 1ASN B  28     -20.743 -40.663   5.659  1.00 70.76           C
ATOM   1209  CG 1ASN B  28     -20.325 -42.117   5.652  1.00 63.94           C
ATOM   1210  OD11ASN B  28     -20.787 -42.936   6.423  1.00 57.56           O
ATOM   1211  ND21ASN B  28     -19.416 -42.489   4.783  1.00 55.54           N
ATOM   1212  N  1CYS B  29     -23.658 -38.629   6.909  1.00 75.58           N
ATOM   1213  CA 1CYS B  29     -24.094 -37.258   7.116  1.00 76.71           C
ATOM   1214  C  1CYS B  29     -25.163 -37.161   8.209  1.00 75.55           C
ATOM   1215  O  1CYS B  29     -25.825 -38.143   8.546  1.00 73.88           O
ATOM   1216  CB 1CYS B  29     -24.588 -36.688   5.781  1.00 77.33           C
ATOM   1217  SG 1CYS B  29     -25.960 -37.595   5.021  1.00 78.21           S
ATOM   1218  N  1VAL B  30     -25.329 -35.955   8.732  1.00 72.75           N
ATOM   1219  CA 1VAL B  30     -26.429 -35.603   9.627  1.00 73.45           C
ATOM   1220  C  1VAL B  30     -27.575 -35.069   8.782  1.00 72.73           C
ATOM   1221  O  1VAL B  30     -27.418 -34.117   8.028  1.00 70.53           O
ATOM   1222  CB 1VAL B  30     -25.989 -34.583  10.693  1.00 71.37           C
ATOM   1223  CG11VAL B  30     -27.145 -34.239  11.632  1.00 63.78           C
ATOM   1224  CG21VAL B  30     -24.835 -35.141  11.541  1.00 65.45           C
ATOM   1225  N  1ALA B  31     -28.730 -35.710   8.903  1.00 71.34           N
ATOM   1226  CA 1ALA B  31     -29.922 -35.304   8.196  1.00 69.14           C
ATOM   1227  C  1ALA B  31     -30.507 -34.050   8.853  1.00 67.58           C
ATOM   1228  O  1ALA B  31     -31.204 -34.135   9.858  1.00 65.09           O
ATOM   1229  CB 1ALA B  31     -30.897 -36.481   8.167  1.00 67.08           C
ATOM   1230  N  1ASP B  32     -30.256 -32.895   8.257  1.00 61.72           N
ATOM   1231  CA 1ASP B  32     -30.997 -31.698   8.608  1.00 60.44           C
ATOM   1232  C  1ASP B  32     -32.369 -31.747   7.936  1.00 59.19           C
ATOM   1233  O  1ASP B  32     -32.562 -31.345   6.787  1.00 56.20           O
ATOM   1234  CB 1ASP B  32     -30.206 -30.429   8.271  1.00 58.65           C
ATOM   1235  CG 1ASP B  32     -30.937 -29.186   8.759  1.00 54.67           C
ATOM   1236  OD11ASP B  32     -32.015 -29.319   9.373  1.00 53.14           O
ATOM   1237  OD21ASP B  32     -30.443 -28.072   8.477  1.00 52.05           O
ATOM   1238  N  1TYR B  33     -33.318 -32.268   8.677  1.00 57.89           N
ATOM   1239  CA 1TYR B  33     -34.687 -32.317   8.217  1.00 56.74           C
ATOM   1240  C  1TYR B  33     -35.284 -30.911   8.076  1.00 56.67           C
ATOM   1241  O  1TYR B  33     -36.237 -30.775   7.323  1.00 54.22           O
ATOM   1242  CB 1TYR B  33     -35.518 -33.248   9.095  1.00 54.11           C
ATOM   1243  CG 1TYR B  33     -35.136 -34.710   8.950  1.00 52.40           C
ATOM   1244  CD11TYR B  33     -35.567 -35.456   7.831  1.00 49.24           C
ATOM   1245  CD21TYR B  33     -34.325 -35.330   9.919  1.00 48.16           C
ATOM   1246  CE11TYR B  33     -35.195 -36.801   7.681  1.00 46.46           C
ATOM   1247  CE21TYR B  33     -33.949 -36.678   9.771  1.00 45.89           C
ATOM   1248  CZ 1TYR B  33     -34.385 -37.408   8.651  1.00 46.07           C
ATOM   1249  OH 1TYR B  33     -33.996 -38.724   8.509  1.00 42.91           O
ATOM   1250  N  1SER B  34     -34.718 -29.861   8.681  1.00 51.86           N
ATOM   1251  CA 1SER B  34     -35.225 -28.490   8.558  1.00 51.81           C
ATOM   1252  C  1SER B  34     -35.323 -28.027   7.099  1.00 52.71           C
ATOM   1253  O  1SER B  34     -36.266 -27.323   6.741  1.00 50.45           O
ATOM   1254  CB 1SER B  34     -34.380 -27.510   9.381  1.00 48.93           C
ATOM   1255  OG 1SER B  34     -33.209 -27.127   8.695  1.00 45.63           O
ATOM   1256  N  1VAL B  35     -34.444 -28.497   6.222  1.00 52.49           N
ATOM   1257  CA 1VAL B  35     -34.524 -28.220   4.776  1.00 51.96           C
ATOM   1258  C  1VAL B  35     -35.760 -28.876   4.153  1.00 52.31           C
ATOM   1259  O  1VAL B  35     -36.361 -28.333   3.227  1.00 50.29           O
ATOM   1260  CB 1VAL B  35     -33.254 -28.691   4.051  1.00 49.32           C
ATOM   1261  CG11VAL B  35     -33.249 -28.236   2.595  1.00 46.16           C
ATOM   1262  CG21VAL B  35     -31.984 -28.129   4.704  1.00 45.80           C
ATOM   1263  N  1LEU B  36     -36.177 -30.019   4.686  1.00 56.96           N
ATOM   1264  CA 1LEU B  36     -37.442 -30.649   4.307  1.00 55.56           C
ATOM   1265  C  1LEU B  36     -38.642 -29.926   4.940  1.00 54.08           C
ATOM   1266  O  1LEU B  36     -39.749 -30.105   4.460  1.00 51.27           O
ATOM   1267  CB 1LEU B  36     -37.441 -32.142   4.687  1.00 53.34           C
ATOM   1268  CG 1LEU B  36     -36.287 -32.970   4.098  1.00 51.12           C
ATOM   1269  CD11LEU B  36     -36.301 -34.383   4.684  1.00 48.94           C
ATOM   1270  CD21LEU B  36     -36.396 -33.085   2.579  1.00 48.18           C
ATOM   1271  N  1TYR B  37     -38.428 -29.091   5.976  1.00 48.15           N
ATOM   1272  CA 1TYR B  37     -39.499 -28.343   6.642  1.00 46.84           C
ATOM   1273  C  1TYR B  37     -40.020 -27.159   5.838  1.00 47.41           C
ATOM   1274  O  1TYR B  37     -41.160 -26.772   6.039  1.00 44.02           O
ATOM   1275  CB 1TYR B  37     -39.088 -27.852   8.035  1.00 42.82           C
ATOM   1276  CG 1TYR B  37     -39.166 -28.879   9.126  1.00 39.35           C
ATOM   1277  CD11TYR B  37     -40.265 -28.908   9.983  1.00 36.37           C
ATOM   1278  CD21TYR B  37     -38.104 -29.771   9.332  1.00 36.10           C
ATOM   1279  CE11TYR B  37     -40.314 -29.836  11.024  1.00 33.05           C
ATOM   1280  CE21TYR B  37     -38.157 -30.704  10.375  1.00 32.80           C
ATOM   1281  CZ 1TYR B  37     -39.266 -30.738  11.218  1.00 32.46           C
ATOM   1282  OH 1TYR B  37     -39.319 -31.643  12.222  1.00 29.29           O
ATOM   1283  N  1ASN B  38     -39.274 -26.636   4.887  1.00 48.15           N
ATOM   1284  CA 1ASN B  38     -39.797 -25.672   3.906  1.00 48.00           C
ATOM   1285  C  1ASN B  38     -40.818 -26.287   2.929  1.00 49.11           C
ATOM   1286  O  1ASN B  38     -41.152 -25.735   1.888  1.00 46.30           O
ATOM   1287  CB 1ASN B  38     -38.618 -24.984   3.202  1.00 44.46           C
ATOM   1288  CG 1ASN B  38     -37.959 -23.913   4.047  1.00 40.35           C
ATOM   1289  OD11ASN B  38     -38.494 -23.414   5.010  1.00 37.09           O
ATOM   1290  ND21ASN B  38     -36.768 -23.497   3.677  1.00 36.74           N
ATOM   1291  N  1SER B  39     -41.360 -27.410   3.313  1.00 50.64           N
ATOM   1292  CA 1SER B  39     -42.312 -28.274   2.655  1.00 50.55           C
ATOM   1293  C  1SER B  39     -43.754 -27.778   2.648  1.00 51.45           C
ATOM   1294  O  1SER B  39     -44.631 -28.551   2.268  1.00 48.56           O
ATOM   1295  CB 1SER B  39     -42.273 -29.597   3.380  1.00 47.01           C
ATOM   1296  OG 1SER B  39     -42.718 -29.395   4.701  1.00 43.92           O
ATOM   1297  N  1ALA B  40     -44.033 -26.532   3.003  1.00 49.01           N
ATOM   1298  CA 1ALA B  40     -45.321 -25.917   2.701  1.00 48.88           C
ATOM   1299  C  1ALA B  40     -45.687 -26.055   1.207  1.00 51.43           C
ATOM   1300  O  1ALA B  40     -46.849 -25.990   0.836  1.00 47.62           O
ATOM   1301  CB 1ALA B  40     -45.246 -24.450   3.121  1.00 43.69           C
ATOM   1302  N  1SER B  41     -44.686 -26.305   0.361  1.00 56.79           N
ATOM   1303  CA 1SER B  41     -44.846 -26.552  -1.070  1.00 58.25           C
ATOM   1304  C  1SER B  41     -45.242 -27.984  -1.443  1.00 61.55           C
ATOM   1305  O  1SER B  41     -45.612 -28.212  -2.592  1.00 57.65           O
ATOM   1306  CB 1SER B  41     -43.559 -26.155  -1.792  1.00 53.70           C
ATOM   1307  OG 1SER B  41     -42.447 -26.871  -1.296  1.00 49.35           O
ATOM   1308  N  1PHE B  42     -45.160 -28.958  -0.525  1.00 61.36           N
ATOM   1309  CA 1PHE B  42     -45.478 -30.344  -0.858  1.00 65.03           C
ATOM   1310  C  1PHE B  42     -46.978 -30.588  -0.845  1.00 67.29           C
ATOM   1311  O  1PHE B  42     -47.630 -30.511   0.191  1.00 64.51           O
ATOM   1312  CB 1PHE B  42     -44.739 -31.343   0.039  1.00 63.11           C
ATOM   1313  CG 1PHE B  42     -43.235 -31.316  -0.088  1.00 62.41           C
ATOM   1314  CD11PHE B  42     -42.615 -31.416  -1.345  1.00 58.16           C
ATOM   1315  CD21PHE B  42     -42.430 -31.190   1.056  1.00 59.61           C
ATOM   1316  CE11PHE B  42     -41.217 -31.350  -1.458  1.00 56.32           C
ATOM   1317  CE21PHE B  42     -41.037 -31.127   0.946  1.00 54.66           C
ATOM   1318  CZ 1PHE B  42     -40.424 -31.199  -0.313  1.00 56.97           C
ATOM   1319  N  1SER B  43     -47.511 -30.982  -1.989  1.00 66.32           N
ATOM   1320  CA 1SER B  43     -48.888 -31.430  -2.126  1.00 68.00           C
ATOM   1321  C  1SER B  43     -49.087 -32.888  -1.724  1.00 71.16           C
ATOM   1322  O  1SER B  43     -50.218 -33.313  -1.494  1.00 68.03           O
ATOM   1323  CB 1SER B  43     -49.356 -31.232  -3.565  1.00 63.86           C
ATOM   1324  OG 1SER B  43     -48.580 -32.025  -4.439  1.00 58.78           O
ATOM   1325  N  1THR B  44     -48.022 -33.680  -1.653  1.00 70.85           N
ATOM   1326  CA 1THR B  44     -48.052 -35.072  -1.200  1.00 75.30           C
ATOM   1327  C  1THR B  44     -46.853 -35.353  -0.314  1.00 76.27           C
ATOM   1328  O  1THR B  44     -45.712 -35.178  -0.739  1.00 74.63           O
ATOM   1329  CB 1THR B  44     -48.095 -36.059  -2.378  1.00 74.46           C
ATOM   1330  OG11THR B  44     -49.300 -35.886  -3.083  1.00 69.30           O
ATOM   1331  CG21THR B  44     -48.050 -37.524  -1.956  1.00 68.04           C
ATOM   1332  N  1PHE B  45     -47.132 -35.848   0.886  1.00 77.09           N
ATOM   1333  CA 1PHE B  45     -46.125 -36.439   1.763  1.00 77.24           C
ATOM   1334  C  1PHE B  45     -46.719 -37.671   2.432  1.00 78.95           C
ATOM   1335  O  1PHE B  45     -47.669 -37.566   3.204  1.00 77.00           O
ATOM   1336  CB 1PHE B  45     -45.648 -35.419   2.786  1.00 72.16           C
ATOM   1337  CG 1PHE B  45     -44.487 -35.910   3.621  1.00 66.75           C
ATOM   1338  CD11PHE B  45     -44.699 -36.706   4.758  1.00 60.91           C
ATOM   1339  CD21PHE B  45     -43.177 -35.531   3.291  1.00 59.80           C
ATOM   1340  CE11PHE B  45     -43.619 -37.096   5.568  1.00 54.96           C
ATOM   1341  CE21PHE B  45     -42.097 -35.906   4.101  1.00 53.76           C
ATOM   1342  CZ 1PHE B  45     -42.314 -36.682   5.246  1.00 54.30           C
ATOM   1343  N  1LYS B  46     -46.160 -38.843   2.133  1.00 80.60           N
ATOM   1344  CA 1LYS B  46     -46.555 -40.100   2.756  1.00 82.74           C
ATOM   1345  C  1LYS B  46     -45.308 -40.882   3.160  1.00 84.15           C
ATOM   1346  O  1LYS B  46     -44.368 -40.966   2.387  1.00 83.84           O
ATOM   1347  CB 1LYS B  46     -47.428 -40.928   1.807  1.00 81.52           C
ATOM   1348  CG 1LYS B  46     -48.801 -40.282   1.565  1.00 73.45           C
ATOM   1349  CD 1LYS B  46     -49.667 -41.182   0.683  1.00 69.26           C
ATOM   1350  CE 1LYS B  46     -51.033 -40.541   0.451  1.00 60.48           C
ATOM   1351  NZ 1LYS B  46     -51.894 -41.387  -0.411  1.00 53.48           N
ATOM   1352  N  1CYS B  47     -45.345 -41.462   4.348  1.00 83.55           N
ATOM   1353  CA 1CYS B  47     -44.323 -42.393   4.795  1.00 83.67           C
ATOM   1354  C  1CYS B  47     -44.944 -43.776   5.019  1.00 85.27           C
ATOM   1355  O  1CYS B  47     -46.100 -43.888   5.425  1.00 84.42           O
ATOM   1356  CB 1CYS B  47     -43.610 -41.867   6.035  1.00 81.16           C
ATOM   1357  SG 1CYS B  47     -42.727 -40.293   5.791  1.00 78.96           S
ATOM   1358  N  1TYR B  48     -44.159 -44.806   4.740  1.00 85.59           N
ATOM   1359  CA 1TYR B  48     -44.544 -46.201   4.826  1.00 87.16           C
ATOM   1360  C  1TYR B  48     -43.490 -46.956   5.633  1.00 85.61           C
ATOM   1361  O  1TYR B  48     -42.300 -46.682   5.492  1.00 83.42           O
ATOM   1362  CB 1TYR B  48     -44.677 -46.786   3.419  1.00 88.79           C
ATOM   1363  CG 1TYR B  48     -45.632 -46.038   2.514  1.00 90.02           C
ATOM   1364  CD11TYR B  48     -46.997 -46.378   2.486  1.00 87.56           C
ATOM   1365  CD21TYR B  48     -45.168 -44.988   1.690  1.00 87.76           C
ATOM   1366  CE11TYR B  48     -47.881 -45.703   1.641  1.00 86.93           C
ATOM   1367  CE21TYR B  48     -46.052 -44.299   0.847  1.00 87.40           C
ATOM   1368  CZ 1TYR B  48     -47.405 -44.664   0.822  1.00 89.67           C
ATOM   1369  OH 1TYR B  48     -48.275 -44.008  -0.014  1.00 89.25           O
ATOM   1370  N  1GLY B  49     -43.912 -47.873   6.500  1.00 83.33           N
ATOM   1371  CA 1GLY B  49     -43.018 -48.663   7.352  1.00 81.14           C
ATOM   1372  C  1GLY B  49     -42.235 -47.876   8.408  1.00 78.88           C
ATOM   1373  O  1GLY B  49     -41.685 -48.463   9.333  1.00 75.06           O
ATOM   1374  N  1VAL B  50     -42.214 -46.554   8.324  1.00 76.30           N
ATOM   1375  CA 1VAL B  50     -41.548 -45.653   9.253  1.00 72.96           C
ATOM   1376  C  1VAL B  50     -42.506 -44.556   9.689  1.00 71.05           C
ATOM   1377  O  1VAL B  50     -43.250 -43.996   8.883  1.00 66.52           O
ATOM   1378  CB 1VAL B  50     -40.250 -45.111   8.633  1.00 69.82           C
ATOM   1379  CG11VAL B  50     -40.476 -44.226   7.405  1.00 63.30           C
ATOM   1380  CG21VAL B  50     -39.426 -44.338   9.657  1.00 62.79           C
ATOM   1381  N  1SER B  51     -42.487 -44.257  10.982  1.00 65.72           N
ATOM   1382  CA 1SER B  51     -43.239 -43.108  11.479  1.00 63.80           C
ATOM   1383  C  1SER B  51     -42.501 -41.827  11.090  1.00 62.84           C
ATOM   1384  O  1SER B  51     -41.334 -41.691  11.459  1.00 59.23           O
ATOM   1385  CB 1SER B  51     -43.403 -43.202  12.991  1.00 60.03           C
ATOM   1386  OG 1SER B  51     -44.359 -42.244  13.408  1.00 53.78           O
ATOM   1387  N  1PRO B  52     -43.138 -40.865  10.392  1.00 60.10           N
ATOM   1388  CA 1PRO B  52     -42.509 -39.596  10.025  1.00 58.30           C
ATOM   1389  C  1PRO B  52     -41.920 -38.864  11.227  1.00 58.45           C
ATOM   1390  O  1PRO B  52     -40.908 -38.183  11.125  1.00 56.48           O
ATOM   1391  CB 1PRO B  52     -43.620 -38.749   9.388  1.00 55.98           C
ATOM   1392  CG 1PRO B  52     -44.672 -39.753   8.961  1.00 55.19           C
ATOM   1393  CD 1PRO B  52     -44.507 -40.918   9.932  1.00 56.41           C
ATOM   1394  N  1THR B  53     -42.537 -39.063  12.379  1.00 54.81           N
ATOM   1395  CA 1THR B  53     -42.160 -38.493  13.667  1.00 54.53           C
ATOM   1396  C  1THR B  53     -40.873 -39.036  14.240  1.00 55.02           C
ATOM   1397  O  1THR B  53     -40.231 -38.358  15.024  1.00 51.81           O
ATOM   1398  CB 1THR B  53     -43.243 -38.795  14.688  1.00 51.68           C
ATOM   1399  OG11THR B  53     -43.549 -40.171  14.753  1.00 48.52           O
ATOM   1400  CG21THR B  53     -44.485 -38.045  14.302  1.00 46.66           C
ATOM   1401  N  1LYS B  54     -40.508 -40.254  13.872  1.00 54.47           N
ATOM   1402  CA 1LYS B  54     -39.293 -40.872  14.377  1.00 55.39           C
ATOM   1403  C  1LYS B  54     -38.102 -40.656  13.454  1.00 56.20           C
ATOM   1404  O  1LYS B  54     -37.033 -41.154  13.751  1.00 54.02           O
ATOM   1405  CB 1LYS B  54     -39.522 -42.358  14.660  1.00 52.72           C
ATOM   1406  CG 1LYS B  54     -40.485 -42.549  15.832  1.00 48.73           C
ATOM   1407  CD 1LYS B  54     -40.471 -44.009  16.264  1.00 45.77           C
ATOM   1408  CE 1LYS B  54     -41.306 -44.162  17.532  1.00 42.05           C
ATOM   1409  NZ 1LYS B  54     -41.087 -45.478  18.160  1.00 38.59           N
ATOM   1410  N  1LEU B  55     -38.263 -39.937  12.350  1.00 58.56           N
ATOM   1411  CA 1LEU B  55     -37.188 -39.757  11.379  1.00 58.34           C
ATOM   1412  C  1LEU B  55     -35.959 -39.092  11.995  1.00 58.50           C
ATOM   1413  O  1LEU B  55     -34.851 -39.484  11.660  1.00 56.36           O
ATOM   1414  CB 1LEU B  55     -37.690 -38.952  10.172  1.00 56.58           C
ATOM   1415  CG 1LEU B  55     -38.623 -39.726   9.238  1.00 54.41           C
ATOM   1416  CD11LEU B  55     -39.196 -38.793   8.167  1.00 52.40           C
ATOM   1417  CD21LEU B  55     -37.901 -40.869   8.524  1.00 52.14           C
ATOM   1418  N  1ASN B  56     -36.133 -38.141  12.918  1.00 55.94           N
ATOM   1419  CA 1ASN B  56     -35.014 -37.498  13.608  1.00 55.98           C
ATOM   1420  C  1ASN B  56     -34.331 -38.417  14.625  1.00 57.36           C
ATOM   1421  O  1ASN B  56     -33.139 -38.280  14.857  1.00 54.52           O
ATOM   1422  CB 1ASN B  56     -35.492 -36.207  14.286  1.00 53.13           C
ATOM   1423  CG 1ASN B  56     -35.652 -35.055  13.317  1.00 50.15           C
ATOM   1424  OD11ASN B  56     -35.468 -35.142  12.118  1.00 46.44           O
ATOM   1425  ND21ASN B  56     -36.000 -33.882  13.818  1.00 46.12           N
ATOM   1426  N  1ASP B  57     -35.064 -39.380  15.179  1.00 54.75           N
ATOM   1427  CA 1ASP B  57     -34.532 -40.332  16.164  1.00 55.56           C
ATOM   1428  C  1ASP B  57     -33.956 -41.584  15.489  1.00 56.92           C
ATOM   1429  O  1ASP B  57     -33.335 -42.429  16.130  1.00 54.55           O
ATOM   1430  CB 1ASP B  57     -35.648 -40.734  17.134  1.00 52.88           C
ATOM   1431  CG 1ASP B  57     -36.360 -39.552  17.794  1.00 48.89           C
ATOM   1432  OD11ASP B  57     -35.701 -38.521  18.034  1.00 44.76           O
ATOM   1433  OD21ASP B  57     -37.576 -39.698  18.003  1.00 44.78           O
ATOM   1434  N  1LEU B  58     -34.192 -41.731  14.190  1.00 60.15           N
ATOM   1435  CA 1LEU B  58     -33.760 -42.884  13.427  1.00 61.25           C
ATOM   1436  C  1LEU B  58     -32.432 -42.591  12.731  1.00 62.93           C
ATOM   1437  O  1LEU B  58     -32.248 -41.588  12.052  1.00 60.42           O
ATOM   1438  CB 1LEU B  58     -34.853 -43.312  12.439  1.00 57.61           C
ATOM   1439  CG 1LEU B  58     -36.067 -43.985  13.119  1.00 53.61           C
ATOM   1440  CD11LEU B  58     -37.198 -44.135  12.103  1.00 50.33           C
ATOM   1441  CD21LEU B  58     -35.749 -45.364  13.679  1.00 49.18           C
ATOM   1442  N  1CYS B  59     -31.553 -43.547  12.862  1.00 61.85           N
ATOM   1443  CA 1CYS B  59     -30.299 -43.610  12.134  1.00 64.05           C
ATOM   1444  C  1CYS B  59     -30.395 -44.676  11.042  1.00 63.52           C
ATOM   1445  O  1CYS B  59     -30.789 -45.811  11.299  1.00 61.00           O
ATOM   1446  CB 1CYS B  59     -29.181 -43.901  13.129  1.00 63.62           C
ATOM   1447  SG 1CYS B  59     -28.728 -42.488  14.174  1.00 58.94           S
ATOM   1448  N  1PHE B  60     -30.008 -44.308   9.832  1.00 65.81           N
ATOM   1449  CA 1PHE B  60     -30.003 -45.182   8.674  1.00 66.47           C
ATOM   1450  C  1PHE B  60     -28.585 -45.374   8.168  1.00 67.51           C
ATOM   1451  O  1PHE B  60     -27.755 -44.473   8.246  1.00 66.09           O
ATOM   1452  CB 1PHE B  60     -30.914 -44.609   7.581  1.00 63.22           C
ATOM   1453  CG 1PHE B  60     -32.307 -44.284   8.061  1.00 61.12           C
ATOM   1454  CD11PHE B  60     -33.229 -45.311   8.313  1.00 56.28           C
ATOM   1455  CD21PHE B  60     -32.672 -42.943   8.303  1.00 56.26           C
ATOM   1456  CE11PHE B  60     -34.516 -45.004   8.794  1.00 52.20           C
ATOM   1457  CE21PHE B  60     -33.954 -42.636   8.777  1.00 51.45           C
ATOM   1458  CZ 1PHE B  60     -34.873 -43.663   9.026  1.00 51.67           C
ATOM   1459  N  1THR B  61     -28.301 -46.533   7.590  1.00 62.16           N
ATOM   1460  CA 1THR B  61     -27.009 -46.761   6.949  1.00 64.22           C
ATOM   1461  C  1THR B  61     -26.908 -45.984   5.650  1.00 66.68           C
ATOM   1462  O  1THR B  61     -25.920 -45.306   5.391  1.00 64.57           O
ATOM   1463  CB 1THR B  61     -26.786 -48.243   6.670  1.00 61.55           C
ATOM   1464  OG11THR B  61     -27.082 -49.004   7.818  1.00 55.75           O
ATOM   1465  CG21THR B  61     -25.331 -48.513   6.302  1.00 53.96           C
ATOM   1466  N  1ASN B  62     -27.961 -46.054   4.843  1.00 71.51           N
ATOM   1467  CA 1ASN B  62     -28.100 -45.287   3.619  1.00 73.26           C
ATOM   1468  C  1ASN B  62     -29.512 -44.740   3.508  1.00 73.24           C
ATOM   1469  O  1ASN B  62     -30.489 -45.366   3.922  1.00 72.45           O
ATOM   1470  CB 1ASN B  62     -27.777 -46.166   2.401  1.00 73.02           C
ATOM   1471  CG 1ASN B  62     -26.371 -46.726   2.422  1.00 72.02           C
ATOM   1472  OD11ASN B  62     -25.384 -46.014   2.374  1.00 66.82           O
ATOM   1473  ND21ASN B  62     -26.237 -48.037   2.458  1.00 66.98           N
ATOM   1474  N  1VAL B  63     -29.619 -43.587   2.865  1.00 81.09           N
ATOM   1475  CA 1VAL B  63     -30.876 -43.081   2.330  1.00 81.62           C
ATOM   1476  C  1VAL B  63     -30.707 -42.971   0.820  1.00 83.45           C
ATOM   1477  O  1VAL B  63     -29.768 -42.338   0.337  1.00 83.62           O
ATOM   1478  CB 1VAL B  63     -31.272 -41.738   2.964  1.00 78.88           C
ATOM   1479  CG11VAL B  63     -32.598 -41.229   2.394  1.00 73.46           C
ATOM   1480  CG21VAL B  63     -31.415 -41.870   4.485  1.00 72.73           C
ATOM   1481  N  1TYR B  64     -31.611 -43.576   0.065  1.00 84.63           N
ATOM   1482  CA 1TYR B  64     -31.683 -43.377  -1.375  1.00 85.92           C
ATOM   1483  C  1TYR B  64     -32.767 -42.351  -1.673  1.00 86.85           C
ATOM   1484  O  1TYR B  64     -33.910 -42.527  -1.272  1.00 86.71           O
ATOM   1485  CB 1TYR B  64     -31.936 -44.703  -2.087  1.00 85.50           C
ATOM   1486  CG 1TYR B  64     -30.858 -45.730  -1.834  1.00 83.32           C
ATOM   1487  CD11TYR B  64     -29.643 -45.677  -2.551  1.00 78.35           C
ATOM   1488  CD21TYR B  64     -31.053 -46.727  -0.865  1.00 78.04           C
ATOM   1489  CE11TYR B  64     -28.635 -46.626  -2.310  1.00 75.36           C
ATOM   1490  CE21TYR B  64     -30.055 -47.673  -0.617  1.00 75.50           C
ATOM   1491  CZ 1TYR B  64     -28.845 -47.624  -1.341  1.00 78.94           C
ATOM   1492  OH 1TYR B  64     -27.870 -48.557  -1.099  1.00 76.17           O
ATOM   1493  N  1ALA B  65     -32.408 -41.278  -2.368  1.00 90.22           N
ATOM   1494  CA 1ALA B  65     -33.338 -40.281  -2.858  1.00 90.76           C
ATOM   1495  C  1ALA B  65     -33.539 -40.474  -4.364  1.00 92.22           C
ATOM   1496  O  1ALA B  65     -32.674 -40.111  -5.169  1.00 92.32           O
ATOM   1497  CB 1ALA B  65     -32.825 -38.892  -2.486  1.00 89.27           C
ATOM   1498  N  1ASP B  66     -34.666 -41.058  -4.727  1.00 93.26           N
ATOM   1499  CA 1ASP B  66     -35.085 -41.213  -6.117  1.00 94.00           C
ATOM   1500  C  1ASP B  66     -35.916 -39.998  -6.520  1.00 94.57           C
ATOM   1501  O  1ASP B  66     -36.776 -39.545  -5.763  1.00 94.78           O
ATOM   1502  CB 1ASP B  66     -35.856 -42.524  -6.311  1.00 94.84           C
ATOM   1503  CG 1ASP B  66     -35.055 -43.775  -5.925  1.00 94.80           C
ATOM   1504  OD11ASP B  66     -33.805 -43.725  -5.896  1.00 91.67           O
ATOM   1505  OD21ASP B  66     -35.655 -44.842  -5.687  1.00 91.74           O
ATOM   1506  N  1SER B  67     -35.659 -39.438  -7.694  1.00 95.84           N
ATOM   1507  CA 1SER B  67     -36.301 -38.208  -8.144  1.00 96.14           C
ATOM   1508  C  1SER B  67     -36.681 -38.246  -9.620  1.00 96.79           C
ATOM   1509  O  1SER B  67     -35.906 -38.709 -10.460  1.00 96.58           O
ATOM   1510  CB 1SER B  67     -35.422 -36.987  -7.827  1.00 94.52           C
ATOM   1511  OG 1SER B  67     -34.152 -37.091  -8.444  1.00 90.50           O
ATOM   1512  N  1PHE B  68     -37.881 -37.751  -9.916  1.00 96.98           N
ATOM   1513  CA 1PHE B  68     -38.447 -37.739 -11.265  1.00 97.42           C
ATOM   1514  C  1PHE B  68     -39.657 -36.805 -11.359  1.00 97.32           C
ATOM   1515  O  1PHE B  68     -40.156 -36.311 -10.350  1.00 97.03           O
ATOM   1516  CB 1PHE B  68     -38.825 -39.170 -11.668  1.00 97.65           C
ATOM   1517  CG 1PHE B  68     -39.663 -39.934 -10.661  1.00 97.94           C
ATOM   1518  CD11PHE B  68     -39.034 -40.789  -9.732  1.00 95.38           C
ATOM   1519  CD21PHE B  68     -41.056 -39.802 -10.651  1.00 93.86           C
ATOM   1520  CE11PHE B  68     -39.797 -41.509  -8.801  1.00 94.97           C
ATOM   1521  CE21PHE B  68     -41.820 -40.520  -9.719  1.00 93.85           C
ATOM   1522  CZ 1PHE B  68     -41.196 -41.378  -8.791  1.00 97.43           C
ATOM   1523  N  1VAL B  69     -40.140 -36.587 -12.575  1.00 97.02           N
ATOM   1524  CA 1VAL B  69     -41.377 -35.852 -12.859  1.00 97.30           C
ATOM   1525  C  1VAL B  69     -42.425 -36.797 -13.434  1.00 97.26           C
ATOM   1526  O  1VAL B  69     -42.127 -37.599 -14.317  1.00 97.16           O
ATOM   1527  CB 1VAL B  69     -41.125 -34.664 -13.805  1.00 97.02           C
ATOM   1528  CG11VAL B  69     -42.405 -33.924 -14.193  1.00 93.65           C
ATOM   1529  CG21VAL B  69     -40.196 -33.646 -13.135  1.00 93.41           C
ATOM   1530  N  1ILE B  70     -43.650 -36.659 -12.942  1.00 97.32           N
ATOM   1531  CA 1ILE B  70     -44.847 -37.332 -13.469  1.00 96.98           C
ATOM   1532  C  1ILE B  70     -46.011 -36.347 -13.551  1.00 96.69           C
ATOM   1533  O  1ILE B  70     -45.891 -35.189 -13.158  1.00 96.52           O
ATOM   1534  CB 1ILE B  70     -45.222 -38.575 -12.627  1.00 96.73           C
ATOM   1535  CG11ILE B  70     -45.493 -38.217 -11.151  1.00 95.58           C
ATOM   1536  CG21ILE B  70     -44.142 -39.656 -12.776  1.00 94.78           C
ATOM   1537  CD11ILE B  70     -45.967 -39.414 -10.315  1.00 94.97           C
ATOM   1538  N  1ARG B  71     -47.149 -36.798 -14.044  1.00 94.73           N
ATOM   1539  CA 1ARG B  71     -48.390 -36.039 -14.057  1.00 94.06           C
ATOM   1540  C  1ARG B  71     -49.078 -36.086 -12.691  1.00 94.00           C
ATOM   1541  O  1ARG B  71     -48.933 -37.056 -11.954  1.00 93.91           O
ATOM   1542  CB 1ARG B  71     -49.261 -36.599 -15.185  1.00 90.75           C
ATOM   1543  CG 1ARG B  71     -50.348 -35.617 -15.635  1.00 84.53           C
ATOM   1544  CD 1ARG B  71     -51.095 -36.153 -16.866  1.00 83.54           C
ATOM   1545  NE 1ARG B  71     -51.918 -37.320 -16.516  1.00 77.77           N
ATOM   1546  CZ 1ARG B  71     -52.501 -38.164 -17.342  1.00 74.29           C
ATOM   1547  NH11ARG B  71     -52.364 -38.066 -18.634  1.00 67.89           N
ATOM   1548  NH21ARG B  71     -53.242 -39.119 -16.877  1.00 66.31           N
ATOM   1549  N  1GLY B  72     -49.835 -35.055 -12.337  1.00 92.06           N
ATOM   1550  CA 1GLY B  72     -50.472 -34.932 -11.022  1.00 91.38           C
ATOM   1551  C  1GLY B  72     -51.381 -36.102 -10.636  1.00 91.46           C
ATOM   1552  O  1GLY B  72     -51.303 -36.600  -9.514  1.00 90.76           O
ATOM   1553  N  1ASP B  73     -52.200 -36.590 -11.570  1.00 90.54           N
ATOM   1554  CA 1ASP B  73     -53.098 -37.727 -11.334  1.00 90.43           C
ATOM   1555  C  1ASP B  73     -52.382 -39.087 -11.248  1.00 91.27           C
ATOM   1556  O  1ASP B  73     -52.982 -40.076 -10.833  1.00 89.55           O
ATOM   1557  CB 1ASP B  73     -54.218 -37.736 -12.382  1.00 88.43           C
ATOM   1558  CG 1ASP B  73     -53.734 -37.979 -13.810  1.00 82.07           C
ATOM   1559  OD11ASP B  73     -52.515 -37.983 -14.074  1.00 77.15           O
ATOM   1560  OD21ASP B  73     -54.599 -38.145 -14.706  1.00 78.20           O
ATOM   1561  N  1GLU B  74     -51.093 -39.121 -11.580  1.00 92.58           N
ATOM   1562  CA 1GLU B  74     -50.240 -40.311 -11.484  1.00 93.45           C
ATOM   1563  C  1GLU B  74     -49.516 -40.412 -10.138  1.00 93.34           C
ATOM   1564  O  1GLU B  74     -49.051 -41.495  -9.786  1.00 92.63           O
ATOM   1565  CB 1GLU B  74     -49.238 -40.325 -12.635  1.00 94.50           C
ATOM   1566  CG 1GLU B  74     -49.911 -40.444 -14.009  1.00 94.01           C
ATOM   1567  CD 1GLU B  74     -48.922 -40.284 -15.174  1.00 95.32           C
ATOM   1568  OE11GLU B  74     -49.201 -40.849 -16.253  1.00 90.03           O
ATOM   1569  OE21GLU B  74     -47.892 -39.598 -15.016  1.00 90.89           O
ATOM   1570  N  1VAL B  75     -49.451 -39.330  -9.342  1.00 93.52           N
ATOM   1571  CA 1VAL B  75     -48.759 -39.310  -8.035  1.00 93.04           C
ATOM   1572  C  1VAL B  75     -49.264 -40.421  -7.110  1.00 92.93           C
ATOM   1573  O  1VAL B  75     -48.476 -41.050  -6.398  1.00 92.38           O
ATOM   1574  CB 1VAL B  75     -48.911 -37.935  -7.349  1.00 92.41           C
ATOM   1575  CG11VAL B  75     -48.326 -37.916  -5.935  1.00 89.88           C
ATOM   1576  CG21VAL B  75     -48.197 -36.848  -8.155  1.00 89.67           C
ATOM   1577  N  1ARG B  76     -50.553 -40.745  -7.175  1.00 91.33           N
ATOM   1578  CA 1ARG B  76     -51.160 -41.848  -6.410  1.00 91.69           C
ATOM   1579  C  1ARG B  76     -50.549 -43.223  -6.705  1.00 92.98           C
ATOM   1580  O  1ARG B  76     -50.660 -44.106  -5.865  1.00 92.40           O
ATOM   1581  CB 1ARG B  76     -52.676 -41.858  -6.641  1.00 88.58           C
ATOM   1582  CG 1ARG B  76     -53.059 -42.248  -8.085  1.00 77.64           C
ATOM   1583  CD 1ARG B  76     -54.578 -42.198  -8.289  1.00 73.66           C
ATOM   1584  NE 1ARG B  76     -54.938 -42.572  -9.663  1.00 62.29           N
ATOM   1585  CZ 1ARG B  76     -56.162 -42.715 -10.138  1.00 55.04           C
ATOM   1586  NH11ARG B  76     -57.201 -42.519  -9.382  1.00 51.03           N
ATOM   1587  NH21ARG B  76     -56.342 -43.049 -11.385  1.00 46.87           N
ATOM   1588  N  1GLN B  77     -49.932 -43.397  -7.867  1.00 93.84           N
ATOM   1589  CA 1GLN B  77     -49.276 -44.655  -8.249  1.00 94.58           C
ATOM   1590  C  1GLN B  77     -47.916 -44.838  -7.554  1.00 95.18           C
ATOM   1591  O  1GLN B  77     -47.400 -45.954  -7.514  1.00 94.70           O
ATOM   1592  CB 1GLN B  77     -49.105 -44.739  -9.775  1.00 94.95           C
ATOM   1593  CG 1GLN B  77     -50.439 -44.694 -10.538  1.00 94.58           C
ATOM   1594  CD 1GLN B  77     -50.249 -44.869 -12.042  1.00 95.13           C
ATOM   1595  OE11GLN B  77     -49.473 -45.689 -12.519  1.00 89.80           O
ATOM   1596  NE21GLN B  77     -50.958 -44.113 -12.852  1.00 88.09           N
ATOM   1597  N  1ILE B  78     -47.350 -43.773  -6.978  1.00 95.52           N
ATOM   1598  CA 1ILE B  78     -46.104 -43.815  -6.219  1.00 95.77           C
ATOM   1599  C  1ILE B  78     -46.396 -44.188  -4.763  1.00 94.89           C
ATOM   1600  O  1ILE B  78     -46.255 -43.405  -3.830  1.00 93.94           O
ATOM   1601  CB 1ILE B  78     -45.292 -42.516  -6.390  1.00 96.54           C
ATOM   1602  CG11ILE B  78     -45.193 -42.040  -7.857  1.00 96.02           C
ATOM   1603  CG21ILE B  78     -43.876 -42.691  -5.809  1.00 96.14           C
ATOM   1604  CD11ILE B  78     -44.626 -43.080  -8.843  1.00 94.77           C
ATOM   1605  N  1ALA B  79     -46.872 -45.405  -4.589  1.00 95.24           N
ATOM   1606  CA 1ALA B  79     -47.189 -46.016  -3.308  1.00 94.95           C
ATOM   1607  C  1ALA B  79     -47.076 -47.550  -3.420  1.00 95.31           C
ATOM   1608  O  1ALA B  79     -47.189 -48.089  -4.524  1.00 95.10           O
ATOM   1609  CB 1ALA B  79     -48.598 -45.583  -2.893  1.00 93.83           C
ATOM   1610  N  1PRO B  80     -46.858 -48.267  -2.311  1.00 94.76           N
ATOM   1611  CA 1PRO B  80     -46.904 -49.723  -2.300  1.00 94.34           C
ATOM   1612  C  1PRO B  80     -48.244 -50.262  -2.821  1.00 94.36           C
ATOM   1613  O  1PRO B  80     -49.294 -49.665  -2.601  1.00 92.66           O
ATOM   1614  CB 1PRO B  80     -46.668 -50.138  -0.845  1.00 92.80           C
ATOM   1615  CG 1PRO B  80     -45.924 -48.948  -0.256  1.00 90.07           C
ATOM   1616  CD 1PRO B  80     -46.524 -47.765  -0.999  1.00 92.86           C
ATOM   1617  N  1GLY B  81     -48.196 -51.393  -3.529  1.00 93.46           N
ATOM   1618  CA 1GLY B  81     -49.399 -52.093  -3.999  1.00 92.94           C
ATOM   1619  C  1GLY B  81     -50.197 -51.387  -5.100  1.00 93.88           C
ATOM   1620  O  1GLY B  81     -51.278 -51.837  -5.446  1.00 91.47           O
ATOM   1621  N  1GLN B  82     -49.695 -50.278  -5.665  1.00 94.44           N
ATOM   1622  CA 1GLN B  82     -50.386 -49.576  -6.749  1.00 94.35           C
ATOM   1623  C  1GLN B  82     -50.114 -50.218  -8.115  1.00 94.66           C
ATOM   1624  O  1GLN B  82     -49.095 -50.883  -8.333  1.00 93.55           O
ATOM   1625  CB 1GLN B  82     -50.030 -48.082  -6.756  1.00 93.64           C
ATOM   1626  CG 1GLN B  82     -50.439 -47.362  -5.460  1.00 91.07           C
ATOM   1627  CD 1GLN B  82     -51.926 -47.496  -5.166  1.00 90.13           C
ATOM   1628  OE11GLN B  82     -52.773 -47.076  -5.943  1.00 82.57           O
ATOM   1629  NE21GLN B  82     -52.298 -48.095  -4.060  1.00 80.04           N
ATOM   1630  N  1THR B  83     -51.027 -49.972  -9.048  1.00 94.47           N
ATOM   1631  CA 1THR B  83     -50.958 -50.406 -10.446  1.00 94.20           C
ATOM   1632  C  1THR B  83     -51.204 -49.227 -11.385  1.00 94.22           C
ATOM   1633  O  1THR B  83     -51.673 -48.167 -10.973  1.00 92.88           O
ATOM   1634  CB 1THR B  83     -51.957 -51.540 -10.738  1.00 93.17           C
ATOM   1635  OG11THR B  83     -53.271 -51.109 -10.497  1.00 88.55           O
ATOM   1636  CG21THR B  83     -51.709 -52.777  -9.879  1.00 86.91           C
ATOM   1637  N  1GLY B  84     -50.890 -49.413 -12.656  1.00 94.80           N
ATOM   1638  CA 1GLY B  84     -50.998 -48.401 -13.693  1.00 94.75           C
ATOM   1639  C  1GLY B  84     -49.663 -48.156 -14.389  1.00 95.70           C
ATOM   1640  O  1GLY B  84     -48.617 -48.630 -13.957  1.00 95.25           O
ATOM   1641  N  1LYS B  85     -49.681 -47.381 -15.486  1.00 95.89           N
ATOM   1642  CA 1LYS B  85     -48.515 -47.209 -16.369  1.00 95.56           C
ATOM   1643  C  1LYS B  85     -47.241 -46.795 -15.632  1.00 96.58           C
ATOM   1644  O  1LYS B  85     -46.159 -47.257 -15.976  1.00 95.76           O
ATOM   1645  CB 1LYS B  85     -48.828 -46.174 -17.456  1.00 93.75           C
ATOM   1646  CG 1LYS B  85     -49.928 -46.648 -18.415  1.00 80.33           C
ATOM   1647  CD 1LYS B  85     -50.210 -45.566 -19.463  1.00 71.05           C
ATOM   1648  CE 1LYS B  85     -51.312 -46.043 -20.412  1.00 60.42           C
ATOM   1649  NZ 1LYS B  85     -51.639 -45.011 -21.421  1.00 53.08           N
ATOM   1650  N  1ILE B  86     -47.348 -45.916 -14.629  1.00 96.67           N
ATOM   1651  CA 1ILE B  86     -46.187 -45.456 -13.876  1.00 97.35           C
ATOM   1652  C  1ILE B  86     -45.679 -46.563 -12.951  1.00 97.65           C
ATOM   1653  O  1ILE B  86     -44.507 -46.922 -13.039  1.00 97.56           O
ATOM   1654  CB 1ILE B  86     -46.486 -44.148 -13.120  1.00 97.41           C
ATOM   1655  CG11ILE B  86     -46.976 -43.029 -14.063  1.00 96.35           C
ATOM   1656  CG21ILE B  86     -45.262 -43.674 -12.330  1.00 96.69           C
ATOM   1657  CD11ILE B  86     -46.049 -42.720 -15.258  1.00 93.54           C
ATOM   1658  N  1ALA B  87     -46.554 -47.135 -12.130  1.00 97.50           N
ATOM   1659  CA 1ALA B  87     -46.184 -48.197 -11.189  1.00 97.33           C
ATOM   1660  C  1ALA B  87     -45.720 -49.487 -11.895  1.00 97.10           C
ATOM   1661  O  1ALA B  87     -44.825 -50.162 -11.403  1.00 96.68           O
ATOM   1662  CB 1ALA B  87     -47.383 -48.467 -10.278  1.00 96.99           C
ATOM   1663  N  1ASP B  88     -46.312 -49.804 -13.054  1.00 97.23           N
ATOM   1664  CA 1ASP B  88     -46.033 -51.050 -13.761  1.00 96.91           C
ATOM   1665  C  1ASP B  88     -44.803 -50.954 -14.670  1.00 97.08           C
ATOM   1666  O  1ASP B  88     -44.035 -51.913 -14.763  1.00 96.56           O
ATOM   1667  CB 1ASP B  88     -47.269 -51.477 -14.569  1.00 96.51           C
ATOM   1668  CG 1ASP B  88     -48.509 -51.781 -13.714  1.00 95.35           C
ATOM   1669  OD11ASP B  88     -48.348 -52.111 -12.513  1.00 91.93           O
ATOM   1670  OD21ASP B  88     -49.628 -51.696 -14.263  1.00 91.05           O
ATOM   1671  N  1TYR B  89     -44.585 -49.804 -15.323  1.00 97.45           N
ATOM   1672  CA 1TYR B  89     -43.590 -49.682 -16.394  1.00 97.58           C
ATOM   1673  C  1TYR B  89     -42.489 -48.646 -16.148  1.00 97.52           C
ATOM   1674  O  1TYR B  89     -41.526 -48.605 -16.915  1.00 96.87           O
ATOM   1675  CB 1TYR B  89     -44.288 -49.406 -17.734  1.00 97.33           C
ATOM   1676  CG 1TYR B  89     -45.393 -50.359 -18.146  1.00 97.10           C
ATOM   1677  CD11TYR B  89     -45.370 -51.711 -17.760  1.00 93.76           C
ATOM   1678  CD21TYR B  89     -46.451 -49.885 -18.956  1.00 93.83           C
ATOM   1679  CE11TYR B  89     -46.412 -52.585 -18.151  1.00 92.89           C
ATOM   1680  CE21TYR B  89     -47.476 -50.744 -19.351  1.00 92.58           C
ATOM   1681  CZ 1TYR B  89     -47.461 -52.096 -18.947  1.00 94.53           C
ATOM   1682  OH 1TYR B  89     -48.474 -52.938 -19.313  1.00 93.08           O
ATOM   1683  N  1ASN B  90     -42.587 -47.800 -15.120  1.00 97.63           N
ATOM   1684  CA 1ASN B  90     -41.660 -46.691 -14.905  1.00 97.97           C
ATOM   1685  C  1ASN B  90     -40.974 -46.731 -13.542  1.00 97.95           C
ATOM   1686  O  1ASN B  90     -39.749 -46.695 -13.481  1.00 97.13           O
ATOM   1687  CB 1ASN B  90     -42.375 -45.357 -15.142  1.00 98.01           C
ATOM   1688  CG 1ASN B  90     -42.852 -45.189 -16.577  1.00 97.93           C
ATOM   1689  OD11ASN B  90     -42.152 -44.629 -17.409  1.00 87.36           O
ATOM   1690  ND21ASN B  90     -44.033 -45.649 -16.902  1.00 88.62           N
ATOM   1691  N  1TYR B  91     -41.747 -46.786 -12.461  1.00 97.85           N
ATOM   1692  CA 1TYR B  91     -41.213 -46.776 -11.099  1.00 97.72           C
ATOM   1693  C  1TYR B  91     -42.120 -47.571 -10.158  1.00 97.59           C
ATOM   1694  O  1TYR B  91     -43.249 -47.166  -9.873  1.00 96.81           O
ATOM   1695  CB 1TYR B  91     -41.050 -45.329 -10.633  1.00 97.52           C
ATOM   1696  CG 1TYR B  91     -40.363 -45.209  -9.297  1.00 97.65           C
ATOM   1697  CD11TYR B  91     -41.106 -45.107  -8.093  1.00 96.14           C
ATOM   1698  CD21TYR B  91     -38.953 -45.217  -9.225  1.00 95.83           C
ATOM   1699  CE11TYR B  91     -40.460 -45.023  -6.860  1.00 95.84           C
ATOM   1700  CE21TYR B  91     -38.296 -45.130  -7.988  1.00 95.42           C
ATOM   1701  CZ 1TYR B  91     -39.055 -45.030  -6.812  1.00 97.15           C
ATOM   1702  OH 1TYR B  91     -38.418 -44.946  -5.590  1.00 96.60           O
ATOM   1703  N  1LYS B  92     -41.608 -48.684  -9.647  1.00 97.00           N
ATOM   1704  CA 1LYS B  92     -42.345 -49.586  -8.766  1.00 96.89           C
ATOM   1705  C  1LYS B  92     -41.760 -49.577  -7.363  1.00 96.10           C
ATOM   1706  O  1LYS B  92     -40.583 -49.889  -7.176  1.00 95.44           O
ATOM   1707  CB 1LYS B  92     -42.350 -50.998  -9.385  1.00 96.42           C
ATOM   1708  CG 1LYS B  92     -43.145 -52.047  -8.596  1.00 94.35           C
ATOM   1709  CD 1LYS B  92     -44.639 -51.743  -8.500  1.00 90.39           C
ATOM   1710  CE 1LYS B  92     -45.372 -52.874  -7.762  1.00 85.34           C
ATOM   1711  NZ 1LYS B  92     -46.804 -52.572  -7.548  1.00 76.24           N
ATOM   1712  N  1LEU B  93     -42.589 -49.262  -6.368  1.00 95.96           N
ATOM   1713  CA 1LEU B  93     -42.256 -49.475  -4.960  1.00 95.67           C
ATOM   1714  C  1LEU B  93     -42.574 -50.924  -4.548  1.00 94.89           C
ATOM   1715  O  1LEU B  93     -43.546 -51.487  -5.049  1.00 93.88           O
ATOM   1716  CB 1LEU B  93     -43.007 -48.469  -4.077  1.00 95.44           C
ATOM   1717  CG 1LEU B  93     -42.525 -47.014  -4.230  1.00 94.82           C
ATOM   1718  CD11LEU B  93     -43.387 -46.098  -3.369  1.00 91.87           C
ATOM   1719  CD21LEU B  93     -41.068 -46.832  -3.795  1.00 90.86           C
ATOM   1720  N  1PRO B  94     -41.768 -51.526  -3.651  1.00 93.55           N
ATOM   1721  CA 1PRO B  94     -42.094 -52.828  -3.070  1.00 92.18           C
ATOM   1722  C  1PRO B  94     -43.289 -52.719  -2.113  1.00 92.07           C
ATOM   1723  O  1PRO B  94     -43.571 -51.641  -1.583  1.00 91.57           O
ATOM   1724  CB 1PRO B  94     -40.817 -53.271  -2.352  1.00 90.92           C
ATOM   1725  CG 1PRO B  94     -40.195 -51.955  -1.902  1.00 89.47           C
ATOM   1726  CD 1PRO B  94     -40.571 -50.987  -3.021  1.00 91.36           C
ATOM   1727  N  1ASP B  95     -43.954 -53.838  -1.870  1.00 91.57           N
ATOM   1728  CA 1ASP B  95     -45.123 -53.874  -0.973  1.00 90.24           C
ATOM   1729  C  1ASP B  95     -44.729 -53.614   0.494  1.00 88.79           C
ATOM   1730  O  1ASP B  95     -45.490 -53.008   1.246  1.00 86.64           O
ATOM   1731  CB 1ASP B  95     -45.846 -55.220  -1.134  1.00 89.67           C
ATOM   1732  CG 1ASP B  95     -46.414 -55.440  -2.541  1.00 86.42           C
ATOM   1733  OD11ASP B  95     -46.715 -54.445  -3.255  1.00 80.78           O
ATOM   1734  OD21ASP B  95     -46.531 -56.618  -2.936  1.00 79.74           O
ATOM   1735  N  1ASP B  96     -43.508 -53.993   0.878  1.00 87.99           N
ATOM   1736  CA 1ASP B  96     -42.883 -53.769   2.185  1.00 85.82           C
ATOM   1737  C  1ASP B  96     -42.038 -52.482   2.242  1.00 85.88           C
ATOM   1738  O  1ASP B  96     -41.133 -52.338   3.067  1.00 83.41           O
ATOM   1739  CB 1ASP B  96     -42.065 -55.020   2.569  1.00 83.92           C
ATOM   1740  CG 1ASP B  96     -40.850 -55.264   1.667  1.00 79.22           C
ATOM   1741  OD11ASP B  96     -40.845 -54.794   0.501  1.00 74.56           O
ATOM   1742  OD21ASP B  96     -39.916 -55.958   2.137  1.00 74.77           O
ATOM   1743  N  1PHE B  97     -42.318 -51.504   1.375  1.00 89.73           N
ATOM   1744  CA 1PHE B  97     -41.549 -50.264   1.275  1.00 89.90           C
ATOM   1745  C  1PHE B  97     -41.426 -49.533   2.614  1.00 88.49           C
ATOM   1746  O  1PHE B  97     -42.422 -49.169   3.246  1.00 86.83           O
ATOM   1747  CB 1PHE B  97     -42.174 -49.350   0.221  1.00 90.38           C
ATOM   1748  CG 1PHE B  97     -41.539 -47.981   0.142  1.00 90.71           C
ATOM   1749  CD11PHE B  97     -42.279 -46.828   0.469  1.00 88.91           C
ATOM   1750  CD21PHE B  97     -40.195 -47.844  -0.247  1.00 88.50           C
ATOM   1751  CE11PHE B  97     -41.691 -45.556   0.387  1.00 88.40           C
ATOM   1752  CE21PHE B  97     -39.602 -46.575  -0.323  1.00 87.74           C
ATOM   1753  CZ 1PHE B  97     -40.354 -45.437  -0.012  1.00 90.20           C
ATOM   1754  N  1THR B  98     -40.191 -49.237   2.995  1.00 87.85           N
ATOM   1755  CA 1THR B  98     -39.862 -48.391   4.137  1.00 86.14           C
ATOM   1756  C  1THR B  98     -39.235 -47.096   3.646  1.00 86.05           C
ATOM   1757  O  1THR B  98     -38.098 -47.067   3.167  1.00 84.36           O
ATOM   1758  CB 1THR B  98     -38.945 -49.118   5.128  1.00 82.94           C
ATOM   1759  OG11THR B  98     -39.632 -50.249   5.621  1.00 75.80           O
ATOM   1760  CG21THR B  98     -38.598 -48.258   6.333  1.00 73.30           C
ATOM   1761  N  1GLY B  99     -39.985 -46.012   3.743  1.00 86.64           N
ATOM   1762  CA 1GLY B  99     -39.537 -44.722   3.260  1.00 86.42           C
ATOM   1763  C  1GLY B  99     -40.643 -43.678   3.171  1.00 86.11           C
ATOM   1764  O  1GLY B  99     -41.753 -43.880   3.652  1.00 85.28           O
ATOM   1765  N  1CYS B 100     -40.331 -42.555   2.562  1.00 87.19           N
ATOM   1766  CA 1CYS B 100     -41.270 -41.460   2.384  1.00 87.31           C
ATOM   1767  C  1CYS B 100     -41.331 -41.000   0.926  1.00 89.53           C
ATOM   1768  O  1CYS B 100     -40.308 -40.899   0.258  1.00 89.56           O
ATOM   1769  CB 1CYS B 100     -40.919 -40.295   3.320  1.00 84.59           C
ATOM   1770  SG 1CYS B 100     -40.869 -40.703   5.085  1.00 81.52           S
ATOM   1771  N  1VAL B 101     -42.534 -40.688   0.467  1.00 89.18           N
ATOM   1772  CA 1VAL B 101     -42.816 -40.137  -0.852  1.00 90.14           C
ATOM   1773  C  1VAL B 101     -43.243 -38.690  -0.688  1.00 88.48           C
ATOM   1774  O  1VAL B 101     -44.236 -38.410  -0.017  1.00 87.03           O
ATOM   1775  CB 1VAL B 101     -43.912 -40.943  -1.580  1.00 92.08           C
ATOM   1776  CG11VAL B 101     -44.181 -40.372  -2.976  1.00 91.87           C
ATOM   1777  CG21VAL B 101     -43.524 -42.419  -1.721  1.00 90.77           C
ATOM   1778  N  1ASN B 102     -42.499 -37.783  -1.308  1.00 89.83           N
ATOM   1779  CA 1ASN B 102     -42.832 -36.372  -1.406  1.00 89.38           C
ATOM   1780  C  1ASN B 102     -43.164 -36.031  -2.850  1.00 91.04           C
ATOM   1781  O  1ASN B 102     -42.431 -36.425  -3.757  1.00 90.72           O
ATOM   1782  CB 1ASN B 102     -41.657 -35.511  -0.917  1.00 85.93           C
ATOM   1783  CG 1ASN B 102     -41.374 -35.644   0.560  1.00 78.22           C
ATOM   1784  OD11ASN B 102     -41.794 -36.528   1.253  1.00 67.37           O
ATOM   1785  ND21ASN B 102     -40.595 -34.743   1.099  1.00 67.10           N
ATOM   1786  N  1ALA B 103     -44.213 -35.261  -3.076  1.00 89.55           N
ATOM   1787  CA 1ALA B 103     -44.513 -34.706  -4.383  1.00 90.22           C
ATOM   1788  C  1ALA B 103     -45.048 -33.276  -4.257  1.00 88.70           C
ATOM   1789  O  1ALA B 103     -45.749 -32.958  -3.303  1.00 87.19           O
ATOM   1790  CB 1ALA B 103     -45.488 -35.620  -5.122  1.00 91.80           C
ATOM   1791  N  1TRP B 104     -44.740 -32.437  -5.231  1.00 89.46           N
ATOM   1792  CA 1TRP B 104     -45.249 -31.069  -5.298  1.00 89.91           C
ATOM   1793  C  1TRP B 104     -45.496 -30.657  -6.744  1.00 90.80           C
ATOM   1794  O  1TRP B 104     -44.830 -31.124  -7.665  1.00 91.07           O
ATOM   1795  CB 1TRP B 104     -44.291 -30.099  -4.607  1.00 88.87           C
ATOM   1796  CG 1TRP B 104     -42.932 -29.972  -5.227  1.00 88.79           C
ATOM   1797  CD11TRP B 104     -42.524 -28.961  -6.031  1.00 88.13           C
ATOM   1798  CD21TRP B 104     -41.776 -30.860  -5.075  1.00 89.24           C
ATOM   1799  NE11TRP B 104     -41.189 -29.159  -6.374  1.00 86.57           N
ATOM   1800  CE21TRP B 104     -40.694 -30.301  -5.802  1.00 87.55           C
ATOM   1801  CE31TRP B 104     -41.553 -32.062  -4.376  1.00 87.44           C
ATOM   1802  CZ21TRP B 104     -39.418 -30.906  -5.831  1.00 85.64           C
ATOM   1803  CZ31TRP B 104     -40.278 -32.670  -4.405  1.00 87.09           C
ATOM   1804  CH21TRP B 104     -39.230 -32.101  -5.123  1.00 86.17           C
ATOM   1805  N  1ASN B 105     -46.465 -29.759  -6.930  1.00 89.30           N
ATOM   1806  CA 1ASN B 105     -46.766 -29.191  -8.234  1.00 90.23           C
ATOM   1807  C  1ASN B 105     -45.571 -28.355  -8.716  1.00 89.86           C
ATOM   1808  O  1ASN B 105     -45.094 -27.476  -8.010  1.00 89.91           O
ATOM   1809  CB 1ASN B 105     -48.061 -28.374  -8.130  1.00 90.70           C
ATOM   1810  CG 1ASN B 105     -48.547 -27.911  -9.501  1.00 91.29           C
ATOM   1811  OD11ASN B 105     -47.876 -27.218 -10.228  1.00 88.20           O
ATOM   1812  ND21ASN B 105     -49.733 -28.310  -9.886  1.00 86.84           N
ATOM   1813  N  1SER B 106     -45.112 -28.629  -9.920  1.00 92.45           N
ATOM   1814  CA 1SER B 106     -43.985 -27.945 -10.551  1.00 93.18           C
ATOM   1815  C  1SER B 106     -44.381 -27.252 -11.846  1.00 93.60           C
ATOM   1816  O  1SER B 106     -43.538 -27.016 -12.710  1.00 93.52           O
ATOM   1817  CB 1SER B 106     -42.813 -28.914 -10.728  1.00 93.39           C
ATOM   1818  OG 1SER B 106     -43.161 -29.997 -11.555  1.00 93.02           O
ATOM   1819  N  1ASN B 107     -45.658 -26.897 -12.001  1.00 92.35           N
ATOM   1820  CA 1ASN B 107     -46.184 -26.264 -13.215  1.00 92.46           C
ATOM   1821  C  1ASN B 107     -45.425 -24.979 -13.576  1.00 92.58           C
ATOM   1822  O  1ASN B 107     -45.158 -24.713 -14.743  1.00 92.33           O
ATOM   1823  CB 1ASN B 107     -47.686 -25.984 -13.017  1.00 92.60           C
ATOM   1824  CG 1ASN B 107     -48.391 -25.683 -14.331  1.00 91.93           C
ATOM   1825  OD11ASN B 107     -48.245 -26.394 -15.308  1.00 87.16           O
ATOM   1826  ND21ASN B 107     -49.209 -24.665 -14.388  1.00 86.62           N
ATOM   1827  N  1ASN B 108     -45.011 -24.203 -12.572  1.00 93.33           N
ATOM   1828  CA 1ASN B 108     -44.206 -22.994 -12.738  1.00 92.39           C
ATOM   1829  C  1ASN B 108     -42.760 -23.260 -13.202  1.00 92.60           C
ATOM   1830  O  1ASN B 108     -42.098 -22.329 -13.659  1.00 90.75           O
ATOM   1831  CB 1ASN B 108     -44.223 -22.222 -11.406  1.00 89.99           C
ATOM   1832  CG 1ASN B 108     -43.584 -22.980 -10.252  1.00 79.28           C
ATOM   1833  OD11ASN B 108     -43.632 -24.192 -10.154  1.00 67.73           O
ATOM   1834  ND21ASN B 108     -42.950 -22.287  -9.334  1.00 69.09           N
ATOM   1835  N  1LEU B 109     -42.258 -24.485 -13.074  1.00 92.92           N
ATOM   1836  CA 1LEU B 109     -40.887 -24.865 -13.411  1.00 92.59           C
ATOM   1837  C  1LEU B 109     -40.809 -25.735 -14.669  1.00 93.02           C
ATOM   1838  O  1LEU B 109     -39.921 -25.559 -15.499  1.00 91.40           O
ATOM   1839  CB 1LEU B 109     -40.270 -25.615 -12.221  1.00 90.98           C
ATOM   1840  CG 1LEU B 109     -40.109 -24.787 -10.925  1.00 88.25           C
ATOM   1841  CD11LEU B 109     -39.644 -25.692  -9.789  1.00 83.21           C
ATOM   1842  CD21LEU B 109     -39.094 -23.662 -11.102  1.00 82.50           C
ATOM   1843  N  1ASP B 110     -41.732 -26.680 -14.794  1.00 92.98           N
ATOM   1844  CA 1ASP B 110     -41.646 -27.769 -15.761  1.00 93.89           C
ATOM   1845  C  1ASP B 110     -42.684 -27.676 -16.892  1.00 94.51           C
ATOM   1846  O  1ASP B 110     -42.646 -28.475 -17.828  1.00 94.07           O
ATOM   1847  CB 1ASP B 110     -41.723 -29.115 -15.015  1.00 94.42           C
ATOM   1848  CG 1ASP B 110     -40.554 -29.323 -14.052  1.00 94.20           C
ATOM   1849  OD11ASP B 110     -39.389 -29.025 -14.418  1.00 90.81           O
ATOM   1850  OD21ASP B 110     -40.767 -29.812 -12.929  1.00 90.75           O
ATOM   1851  N  1SER B 111     -43.586 -26.689 -16.849  1.00 92.89           N
ATOM   1852  CA 1SER B 111     -44.458 -26.373 -17.981  1.00 92.72           C
ATOM   1853  C  1SER B 111     -43.881 -25.246 -18.843  1.00 91.96           C
ATOM   1854  O  1SER B 111     -43.046 -24.453 -18.413  1.00 91.47           O
ATOM   1855  CB 1SER B 111     -45.886 -26.064 -17.521  1.00 92.38           C
ATOM   1856  OG 1SER B 111     -45.982 -24.742 -17.042  1.00 86.39           O
ATOM   1857  N  1LYS B 112     -44.334 -25.170 -20.099  1.00 89.22           N
ATOM   1858  CA 1LYS B 112     -43.952 -24.120 -21.039  1.00 89.84           C
ATOM   1859  C  1LYS B 112     -45.102 -23.843 -22.003  1.00 90.03           C
ATOM   1860  O  1LYS B 112     -45.788 -24.766 -22.442  1.00 89.11           O
ATOM   1861  CB 1LYS B 112     -42.675 -24.549 -21.772  1.00 86.05           C
ATOM   1862  CG 1LYS B 112     -42.105 -23.439 -22.674  1.00 78.30           C
ATOM   1863  CD 1LYS B 112     -40.842 -23.910 -23.399  1.00 75.94           C
ATOM   1864  CE 1LYS B 112     -40.383 -22.803 -24.353  1.00 65.55           C
ATOM   1865  NZ 1LYS B 112     -39.216 -23.232 -25.163  1.00 59.77           N
ATOM   1866  N  1VAL B 113     -45.295 -22.581 -22.384  1.00 88.55           N
ATOM   1867  CA 1VAL B 113     -46.202 -22.210 -23.477  1.00 88.85           C
ATOM   1868  C  1VAL B 113     -45.770 -22.934 -24.755  1.00 87.49           C
ATOM   1869  O  1VAL B 113     -44.605 -22.897 -25.131  1.00 84.81           O
ATOM   1870  CB 1VAL B 113     -46.240 -20.683 -23.686  1.00 89.02           C
ATOM   1871  CG11VAL B 113     -47.195 -20.304 -24.808  1.00 84.21           C
ATOM   1872  CG21VAL B 113     -46.699 -19.966 -22.412  1.00 83.55           C
ATOM   1873  N  1GLY B 114     -46.713 -23.621 -25.391  1.00 84.92           N
ATOM   1874  CA 1GLY B 114     -46.450 -24.509 -26.526  1.00 82.61           C
ATOM   1875  C  1GLY B 114     -46.074 -25.950 -26.139  1.00 84.48           C
ATOM   1876  O  1GLY B 114     -45.983 -26.799 -27.021  1.00 81.54           O
ATOM   1877  N  1GLY B 115     -45.899 -26.220 -24.853  1.00 84.63           N
ATOM   1878  CA 1GLY B 115     -45.611 -27.547 -24.319  1.00 85.00           C
ATOM   1879  C  1GLY B 115     -44.127 -27.769 -24.010  1.00 85.75           C
ATOM   1880  O  1GLY B 115     -43.245 -27.500 -24.824  1.00 83.12           O
ATOM   1881  N  1ASN B 116     -43.858 -28.319 -22.831  1.00 88.84           N
ATOM   1882  CA 1ASN B 116     -42.568 -28.918 -22.503  1.00 90.14           C
ATOM   1883  C  1ASN B 116     -42.648 -30.426 -22.764  1.00 89.45           C
ATOM   1884  O  1ASN B 116     -43.335 -31.145 -22.041  1.00 88.44           O
ATOM   1885  CB 1ASN B 116     -42.194 -28.583 -21.056  1.00 90.79           C
ATOM   1886  CG 1ASN B 116     -40.861 -29.182 -20.640  1.00 92.46           C
ATOM   1887  OD11ASN B 116     -40.134 -29.793 -21.414  1.00 89.38           O
ATOM   1888  ND21ASN B 116     -40.496 -29.020 -19.389  1.00 87.48           N
ATOM   1889  N  1TYR B 117     -41.926 -30.895 -23.770  1.00 86.91           N
ATOM   1890  CA 1TYR B 117     -41.898 -32.292 -24.198  1.00 87.47           C
ATOM   1891  C  1TYR B 117     -40.639 -33.045 -23.735  1.00 88.31           C
ATOM   1892  O  1TYR B 117     -40.374 -34.152 -24.191  1.00 86.57           O
ATOM   1893  CB 1TYR B 117     -42.091 -32.356 -25.717  1.00 86.71           C
ATOM   1894  CG 1TYR B 117     -43.400 -31.747 -26.180  1.00 84.60           C
ATOM   1895  CD11TYR B 117     -44.588 -32.508 -26.137  1.00 78.83           C
ATOM   1896  CD21TYR B 117     -43.447 -30.419 -26.644  1.00 79.37           C
ATOM   1897  CE11TYR B 117     -45.803 -31.947 -26.546  1.00 77.91           C
ATOM   1898  CE21TYR B 117     -44.666 -29.846 -27.046  1.00 78.73           C
ATOM   1899  CZ 1TYR B 117     -45.845 -30.617 -26.991  1.00 82.39           C
ATOM   1900  OH 1TYR B 117     -47.045 -30.059 -27.375  1.00 78.86           O
ATOM   1901  N  1ASN B 118     -39.846 -32.454 -22.830  1.00 88.30           N
ATOM   1902  CA 1ASN B 118     -38.576 -33.039 -22.390  1.00 87.59           C
ATOM   1903  C  1ASN B 118     -38.733 -34.182 -21.379  1.00 88.25           C
ATOM   1904  O  1ASN B 118     -37.767 -34.902 -21.129  1.00 86.83           O
ATOM   1905  CB 1ASN B 118     -37.698 -31.934 -21.789  1.00 85.42           C
ATOM   1906  CG 1ASN B 118     -37.259 -30.916 -22.821  1.00 80.16           C
ATOM   1907  OD11ASN B 118     -36.687 -31.250 -23.844  1.00 72.90           O
ATOM   1908  ND21ASN B 118     -37.460 -29.644 -22.558  1.00 70.47           N
ATOM   1909  N  1TYR B 119     -39.907 -34.303 -20.750  1.00 92.52           N
ATOM   1910  CA 1TYR B 119     -40.199 -35.371 -19.800  1.00 93.13           C
ATOM   1911  C  1TYR B 119     -40.928 -36.518 -20.493  1.00 92.69           C
ATOM   1912  O  1TYR B 119     -41.973 -36.315 -21.114  1.00 91.14           O
ATOM   1913  CB 1TYR B 119     -40.990 -34.818 -18.614  1.00 93.66           C
ATOM   1914  CG 1TYR B 119     -40.194 -33.862 -17.759  1.00 93.97           C
ATOM   1915  CD11TYR B 119     -39.099 -34.328 -17.001  1.00 91.14           C
ATOM   1916  CD21TYR B 119     -40.534 -32.498 -17.712  1.00 91.30           C
ATOM   1917  CE11TYR B 119     -38.365 -33.451 -16.192  1.00 91.06           C
ATOM   1918  CE21TYR B 119     -39.805 -31.610 -16.907  1.00 90.79           C
ATOM   1919  CZ 1TYR B 119     -38.719 -32.086 -16.143  1.00 93.55           C
ATOM   1920  OH 1TYR B 119     -38.016 -31.234 -15.334  1.00 92.93           O
ATOM   1921  N  1LEU B 120     -40.374 -37.706 -20.368  1.00 91.26           N
ATOM   1922  CA 1LEU B 120     -40.868 -38.918 -20.999  1.00 91.78           C
ATOM   1923  C  1LEU B 120     -41.307 -39.923 -19.942  1.00 92.86           C
ATOM   1924  O  1LEU B 120     -40.799 -39.938 -18.819  1.00 93.40           O
ATOM   1925  CB 1LEU B 120     -39.767 -39.514 -21.914  1.00 91.01           C
ATOM   1926  CG 1LEU B 120     -39.160 -38.557 -22.958  1.00 87.90           C
ATOM   1927  CD11LEU B 120     -38.039 -39.260 -23.719  1.00 79.83           C
ATOM   1928  CD21LEU B 120     -40.181 -38.079 -23.976  1.00 78.58           C
ATOM   1929  N  1TYR B 121     -42.216 -40.815 -20.333  1.00 94.85           N
ATOM   1930  CA 1TYR B 121     -42.585 -42.013 -19.582  1.00 94.62           C
ATOM   1931  C  1TYR B 121     -42.649 -43.215 -20.516  1.00 94.47           C
ATOM   1932  O  1TYR B 121     -42.879 -43.075 -21.722  1.00 94.42           O
ATOM   1933  CB 1TYR B 121     -43.910 -41.790 -18.842  1.00 94.33           C
ATOM   1934  CG 1TYR B 121     -45.116 -41.633 -19.741  1.00 93.31           C
ATOM   1935  CD11TYR B 121     -45.427 -40.378 -20.300  1.00 91.52           C
ATOM   1936  CD21TYR B 121     -45.945 -42.738 -20.024  1.00 91.50           C
ATOM   1937  CE11TYR B 121     -46.547 -40.221 -21.134  1.00 90.54           C
ATOM   1938  CE21TYR B 121     -47.069 -42.589 -20.859  1.00 90.02           C
ATOM   1939  CZ 1TYR B 121     -47.367 -41.331 -21.409  1.00 90.92           C
ATOM   1940  OH 1TYR B 121     -48.461 -41.184 -22.226  1.00 89.44           O
ATOM   1941  N  1ARG B 122     -42.462 -44.410 -19.961  1.00 95.54           N
ATOM   1942  CA 1ARG B 122     -42.624 -45.660 -20.693  1.00 95.34           C
ATOM   1943  C  1ARG B 122     -44.103 -46.009 -20.773  1.00 94.95           C
ATOM   1944  O  1ARG B 122     -44.758 -46.202 -19.753  1.00 94.58           O
ATOM   1945  CB 1ARG B 122     -41.784 -46.754 -20.048  1.00 95.53           C
ATOM   1946  CG 1ARG B 122     -41.812 -48.047 -20.875  1.00 94.69           C
ATOM   1947  CD 1ARG B 122     -40.873 -49.116 -20.281  1.00 93.48           C
ATOM   1948  NE 1ARG B 122     -39.473 -48.672 -20.294  1.00 93.00           N
ATOM   1949  CZ 1ARG B 122     -38.636 -48.682 -21.324  1.00 94.73           C
ATOM   1950  NH11ARG B 122     -38.948 -49.169 -22.488  1.00 89.48           N
ATOM   1951  NH21ARG B 122     -37.453 -48.196 -21.181  1.00 91.50           N
ATOM   1952  N  1LEU B 123     -44.613 -46.079 -21.992  1.00 93.31           N
ATOM   1953  CA 1LEU B 123     -46.006 -46.405 -22.289  1.00 91.65           C
ATOM   1954  C  1LEU B 123     -46.214 -47.911 -22.496  1.00 91.16           C
ATOM   1955  O  1LEU B 123     -47.272 -48.437 -22.157  1.00 90.42           O
ATOM   1956  CB 1LEU B 123     -46.430 -45.588 -23.522  1.00 90.41           C
ATOM   1957  CG 1LEU B 123     -47.886 -45.795 -23.961  1.00 85.19           C
ATOM   1958  CD11LEU B 123     -48.875 -45.400 -22.863  1.00 79.53           C
ATOM   1959  CD21LEU B 123     -48.189 -44.921 -25.175  1.00 79.78           C
ATOM   1960  N  1PHE B 124     -45.201 -48.582 -23.050  1.00 92.70           N
ATOM   1961  CA 1PHE B 124     -45.244 -49.995 -23.389  1.00 92.25           C
ATOM   1962  C  1PHE B 124     -44.069 -50.744 -22.772  1.00 93.16           C
ATOM   1963  O  1PHE B 124     -42.930 -50.278 -22.787  1.00 92.93           O
ATOM   1964  CB 1PHE B 124     -45.250 -50.163 -24.914  1.00 90.98           C
ATOM   1965  CG 1PHE B 124     -46.377 -49.448 -25.623  1.00 90.27           C
ATOM   1966  CD11PHE B 124     -47.704 -49.906 -25.493  1.00 83.54           C
ATOM   1967  CD21PHE B 124     -46.109 -48.328 -26.425  1.00 82.90           C
ATOM   1968  CE11PHE B 124     -48.738 -49.250 -26.157  1.00 81.09           C
ATOM   1969  CE21PHE B 124     -47.147 -47.672 -27.099  1.00 80.69           C
ATOM   1970  CZ 1PHE B 124     -48.466 -48.135 -26.970  1.00 85.12           C
ATOM   1971  N  1ARG B 125     -44.353 -51.942 -22.257  1.00 93.20           N
ATOM   1972  CA 1ARG B 125     -43.367 -52.890 -21.743  1.00 94.28           C
ATOM   1973  C  1ARG B 125     -43.940 -54.306 -21.785  1.00 93.66           C
ATOM   1974  O  1ARG B 125     -45.139 -54.482 -21.584  1.00 93.27           O
ATOM   1975  CB 1ARG B 125     -42.969 -52.477 -20.322  1.00 95.16           C
ATOM   1976  CG 1ARG B 125     -41.655 -53.137 -19.879  1.00 94.48           C
ATOM   1977  CD 1ARG B 125     -41.152 -52.543 -18.554  1.00 94.64           C
ATOM   1978  NE 1ARG B 125     -39.828 -53.095 -18.218  1.00 94.09           N
ATOM   1979  CZ 1ARG B 125     -39.546 -54.181 -17.497  1.00 95.10           C
ATOM   1980  NH11ARG B 125     -40.471 -54.898 -16.938  1.00 90.46           N
ATOM   1981  NH21ARG B 125     -38.311 -54.550 -17.341  1.00 92.42           N
ATOM   1982  N  1LYS B 126     -43.095 -55.307 -22.033  1.00 94.02           N
ATOM   1983  CA 1LYS B 126     -43.523 -56.710 -22.125  1.00 93.19           C
ATOM   1984  C  1LYS B 126     -44.018 -57.281 -20.786  1.00 93.67           C
ATOM   1985  O  1LYS B 126     -44.851 -58.175 -20.771  1.00 91.82           O
ATOM   1986  CB 1LYS B 126     -42.379 -57.580 -22.673  1.00 91.10           C
ATOM   1987  CG 1LYS B 126     -42.059 -57.271 -24.145  1.00 81.17           C
ATOM   1988  CD 1LYS B 126     -40.931 -58.166 -24.666  1.00 72.08           C
ATOM   1989  CE 1LYS B 126     -40.632 -57.829 -26.135  1.00 60.94           C
ATOM   1990  NZ 1LYS B 126     -39.468 -58.580 -26.675  1.00 53.96           N
ATOM   1991  N  1SER B 127     -43.483 -56.775 -19.682  1.00 93.06           N
ATOM   1992  CA 1SER B 127     -43.832 -57.198 -18.329  1.00 94.08           C
ATOM   1993  C  1SER B 127     -43.721 -56.029 -17.357  1.00 95.34           C
ATOM   1994  O  1SER B 127     -43.059 -55.029 -17.660  1.00 95.28           O
ATOM   1995  CB 1SER B 127     -42.921 -58.344 -17.880  1.00 92.92           C
ATOM   1996  OG 1SER B 127     -41.559 -57.942 -17.859  1.00 88.01           O
ATOM   1997  N  1ASN B 128     -44.324 -56.170 -16.193  1.00 94.92           N
ATOM   1998  CA 1ASN B 128     -44.196 -55.174 -15.130  1.00 95.70           C
ATOM   1999  C  1ASN B 128     -42.775 -55.122 -14.580  1.00 95.99           C
ATOM   2000  O  1ASN B 128     -42.032 -56.120 -14.611  1.00 95.29           O
ATOM   2001  CB 1ASN B 128     -45.244 -55.456 -14.034  1.00 95.24           C
ATOM   2002  CG 1ASN B 128     -46.672 -55.261 -14.511  1.00 93.70           C
ATOM   2003  OD11ASN B 128     -46.946 -54.992 -15.676  1.00 85.99           O
ATOM   2004  ND21ASN B 128     -47.636 -55.377 -13.625  1.00 84.58           N
ATOM   2005  N  1LEU B 129     -42.380 -53.946 -14.075  1.00 95.16           N
ATOM   2006  CA 1LEU B 129     -41.122 -53.759 -13.368  1.00 95.33           C
ATOM   2007  C  1LEU B 129     -41.131 -54.522 -12.046  1.00 94.92           C
ATOM   2008  O  1LEU B 129     -42.154 -54.619 -11.359  1.00 94.41           O
ATOM   2009  CB 1LEU B 129     -40.873 -52.268 -13.113  1.00 95.70           C
ATOM   2010  CG 1LEU B 129     -40.601 -51.428 -14.369  1.00 94.97           C
ATOM   2011  CD11LEU B 129     -40.508 -49.954 -13.987  1.00 92.44           C
ATOM   2012  CD21LEU B 129     -39.296 -51.820 -15.054  1.00 91.80           C
ATOM   2013  N  1LYS B 130     -39.951 -54.981 -11.644  1.00 91.31           N
ATOM   2014  CA 1LYS B 130     -39.686 -55.348 -10.263  1.00 90.63           C
ATOM   2015  C  1LYS B 130     -39.532 -54.076  -9.413  1.00 90.74           C
ATOM   2016  O  1LYS B 130     -39.214 -53.013  -9.954  1.00 90.69           O
ATOM   2017  CB 1LYS B 130     -38.434 -56.224 -10.189  1.00 90.15           C
ATOM   2018  CG 1LYS B 130     -38.634 -57.550 -10.937  1.00 84.87           C
ATOM   2019  CD 1LYS B 130     -37.352 -58.383 -10.870  1.00 77.98           C
ATOM   2020  CE 1LYS B 130     -37.530 -59.661 -11.677  1.00 67.41           C
ATOM   2021  NZ 1LYS B 130     -36.277 -60.457 -11.701  1.00 58.60           N
ATOM   2022  N  1PRO B 131     -39.710 -54.161  -8.090  1.00 91.95           N
ATOM   2023  CA 1PRO B 131     -39.445 -53.039  -7.201  1.00 91.60           C
ATOM   2024  C  1PRO B 131     -38.054 -52.433  -7.422  1.00 90.97           C
ATOM   2025  O  1PRO B 131     -37.058 -53.157  -7.472  1.00 89.72           O
ATOM   2026  CB 1PRO B 131     -39.601 -53.598  -5.792  1.00 90.92           C
ATOM   2027  CG 1PRO B 131     -40.608 -54.725  -5.987  1.00 87.99           C
ATOM   2028  CD 1PRO B 131     -40.222 -55.293  -7.345  1.00 89.50           C
ATOM   2029  N  1PHE B 132     -38.003 -51.108  -7.574  1.00 92.84           N
ATOM   2030  CA 1PHE B 132     -36.785 -50.328  -7.852  1.00 92.90           C
ATOM   2031  C  1PHE B 132     -36.025 -50.718  -9.135  1.00 93.52           C
ATOM   2032  O  1PHE B 132     -34.878 -50.302  -9.319  1.00 91.55           O
ATOM   2033  CB 1PHE B 132     -35.885 -50.293  -6.620  1.00 92.37           C
ATOM   2034  CG 1PHE B 132     -36.543 -49.769  -5.367  1.00 90.57           C
ATOM   2035  CD11PHE B 132     -37.074 -48.464  -5.330  1.00 84.73           C
ATOM   2036  CD21PHE B 132     -36.591 -50.567  -4.200  1.00 86.01           C
ATOM   2037  CE11PHE B 132     -37.634 -47.952  -4.154  1.00 85.14           C
ATOM   2038  CE21PHE B 132     -37.142 -50.052  -3.013  1.00 84.97           C
ATOM   2039  CZ 1PHE B 132     -37.662 -48.744  -2.988  1.00 90.16           C
ATOM   2040  N  1GLU B 133     -36.631 -51.464 -10.032  1.00 91.16           N
ATOM   2041  CA 1GLU B 133     -36.074 -51.691 -11.364  1.00 92.20           C
ATOM   2042  C  1GLU B 133     -36.162 -50.403 -12.193  1.00 91.74           C
ATOM   2043  O  1GLU B 133     -37.164 -49.680 -12.155  1.00 91.41           O
ATOM   2044  CB 1GLU B 133     -36.780 -52.874 -12.044  1.00 92.06           C
ATOM   2045  CG 1GLU B 133     -36.112 -53.330 -13.353  1.00 90.94           C
ATOM   2046  CD 1GLU B 133     -36.871 -54.484 -14.053  1.00 92.78           C
ATOM   2047  OE11GLU B 133     -36.482 -54.843 -15.186  1.00 85.86           O
ATOM   2048  OE21GLU B 133     -37.857 -54.995 -13.495  1.00 87.69           O
ATOM   2049  N  1ARG B 134     -35.115 -50.103 -12.965  1.00 91.82           N
ATOM   2050  CA 1ARG B 134     -35.072 -48.976 -13.893  1.00 93.12           C
ATOM   2051  C  1ARG B 134     -34.798 -49.479 -15.298  1.00 91.74           C
ATOM   2052  O  1ARG B 134     -33.690 -49.936 -15.582  1.00 91.12           O
ATOM   2053  CB 1ARG B 134     -34.050 -47.941 -13.422  1.00 92.08           C
ATOM   2054  CG 1ARG B 134     -34.089 -46.683 -14.297  1.00 88.13           C
ATOM   2055  CD 1ARG B 134     -33.114 -45.605 -13.794  1.00 86.82           C
ATOM   2056  NE 1ARG B 134     -31.715 -46.045 -13.938  1.00 79.77           N
ATOM   2057  CZ 1ARG B 134     -30.643 -45.341 -13.614  1.00 74.82           C
ATOM   2058  NH11ARG B 134     -30.737 -44.134 -13.132  1.00 68.49           N
ATOM   2059  NH21ARG B 134     -29.452 -45.849 -13.783  1.00 66.40           N
ATOM   2060  N  1ASP B 135     -35.767 -49.342 -16.185  1.00 92.82           N
ATOM   2061  CA 1ASP B 135     -35.662 -49.724 -17.585  1.00 93.48           C
ATOM   2062  C  1ASP B 135     -35.521 -48.485 -18.467  1.00 93.22           C
ATOM   2063  O  1ASP B 135     -36.488 -47.757 -18.715  1.00 92.62           O
ATOM   2064  CB 1ASP B 135     -36.859 -50.601 -17.957  1.00 94.04           C
ATOM   2065  CG 1ASP B 135     -36.817 -51.086 -19.407  1.00 94.03           C
ATOM   2066  OD11ASP B 135     -35.845 -50.782 -20.131  1.00 90.76           O
ATOM   2067  OD21ASP B 135     -37.794 -51.753 -19.807  1.00 89.91           O
ATOM   2068  N  1ILE B 136     -34.314 -48.240 -18.958  1.00 93.30           N
ATOM   2069  CA 1ILE B 136     -33.991 -47.140 -19.869  1.00 92.49           C
ATOM   2070  C  1ILE B 136     -33.860 -47.597 -21.327  1.00 91.66           C
ATOM   2071  O  1ILE B 136     -33.412 -46.827 -22.169  1.00 89.78           O
ATOM   2072  CB 1ILE B 136     -32.735 -46.368 -19.397  1.00 91.89           C
ATOM   2073  CG11ILE B 136     -31.491 -47.276 -19.356  1.00 88.87           C
ATOM   2074  CG21ILE B 136     -33.016 -45.727 -18.026  1.00 85.79           C
ATOM   2075  CD11ILE B 136     -30.174 -46.498 -19.151  1.00 84.07           C
ATOM   2076  N  1SER B 137     -34.231 -48.833 -21.635  1.00 92.88           N
ATOM   2077  CA 1SER B 137     -34.174 -49.370 -22.991  1.00 91.91           C
ATOM   2078  C  1SER B 137     -35.104 -48.604 -23.934  1.00 90.91           C
ATOM   2079  O  1SER B 137     -36.150 -48.083 -23.533  1.00 90.70           O
ATOM   2080  CB 1SER B 137     -34.470 -50.874 -23.017  1.00 91.82           C
ATOM   2081  OG 1SER B 137     -35.831 -51.123 -22.714  1.00 90.94           O
ATOM   2082  N  1THR B 138     -34.718 -48.543 -25.209  1.00 91.93           N
ATOM   2083  CA 1THR B 138     -35.481 -47.874 -26.267  1.00 90.99           C
ATOM   2084  C  1THR B 138     -35.810 -48.818 -27.417  1.00 90.92           C
ATOM   2085  O  1THR B 138     -36.073 -48.378 -28.526  1.00 89.19           O
ATOM   2086  CB 1THR B 138     -34.749 -46.618 -26.767  1.00 89.56           C
ATOM   2087  OG11THR B 138     -33.464 -46.962 -27.226  1.00 87.11           O
ATOM   2088  CG21THR B 138     -34.589 -45.567 -25.676  1.00 84.84           C
ATOM   2089  N  1GLU B 139     -35.770 -50.121 -27.151  1.00 91.28           N
ATOM   2090  CA 1GLU B 139     -36.144 -51.123 -28.139  1.00 90.98           C
ATOM   2091  C  1GLU B 139     -37.607 -50.957 -28.546  1.00 91.88           C
ATOM   2092  O  1GLU B 139     -38.476 -50.732 -27.699  1.00 90.89           O
ATOM   2093  CB 1GLU B 139     -35.936 -52.535 -27.573  1.00 88.84           C
ATOM   2094  CG 1GLU B 139     -34.458 -52.860 -27.341  1.00 75.49           C
ATOM   2095  CD 1GLU B 139     -34.246 -54.262 -26.751  1.00 69.60           C
ATOM   2096  OE11GLU B 139     -33.068 -54.590 -26.516  1.00 61.19           O
ATOM   2097  OE21GLU B 139     -35.240 -54.984 -26.513  1.00 62.22           O
ATOM   2098  N  1ILE B 140     -37.874 -51.087 -29.853  1.00 89.73           N
ATOM   2099  CA 1ILE B 140     -39.236 -51.013 -30.386  1.00 90.30           C
ATOM   2100  C  1ILE B 140     -40.091 -52.100 -29.749  1.00 90.16           C
ATOM   2101  O  1ILE B 140     -39.746 -53.285 -29.732  1.00 89.64           O
ATOM   2102  CB 1ILE B 140     -39.234 -51.085 -31.927  1.00 89.59           C
ATOM   2103  CG11ILE B 140     -38.434 -49.937 -32.583  1.00 87.06           C
ATOM   2104  CG21ILE B 140     -40.670 -51.101 -32.483  1.00 87.08           C
ATOM   2105  CD11ILE B 140     -38.925 -48.521 -32.261  1.00 81.24           C
ATOM   2106  N  1TYR B 141     -41.249 -51.696 -29.217  1.00 90.63           N
ATOM   2107  CA 1TYR B 141     -42.203 -52.609 -28.629  1.00 90.53           C
ATOM   2108  C  1TYR B 141     -43.005 -53.317 -29.719  1.00 90.31           C
ATOM   2109  O  1TYR B 141     -43.775 -52.693 -30.449  1.00 89.71           O
ATOM   2110  CB 1TYR B 141     -43.100 -51.860 -27.647  1.00 90.50           C
ATOM   2111  CG 1TYR B 141     -44.135 -52.747 -27.002  1.00 90.39           C
ATOM   2112  CD11TYR B 141     -45.447 -52.820 -27.526  1.00 88.06           C
ATOM   2113  CD21TYR B 141     -43.794 -53.541 -25.893  1.00 88.00           C
ATOM   2114  CE11TYR B 141     -46.397 -53.658 -26.933  1.00 86.78           C
ATOM   2115  CE21TYR B 141     -44.739 -54.382 -25.296  1.00 86.91           C
ATOM   2116  CZ 1TYR B 141     -46.051 -54.438 -25.814  1.00 88.32           C
ATOM   2117  OH 1TYR B 141     -46.978 -55.250 -25.233  1.00 86.37           O
ATOM   2118  N  1GLN B 142     -42.851 -54.613 -29.790  1.00 89.40           N
ATOM   2119  CA 1GLN B 142     -43.630 -55.470 -30.677  1.00 88.84           C
ATOM   2120  C  1GLN B 142     -44.954 -55.854 -29.997  1.00 87.65           C
ATOM   2121  O  1GLN B 142     -44.968 -56.661 -29.071  1.00 86.32           O
ATOM   2122  CB 1GLN B 142     -42.781 -56.691 -31.059  1.00 87.95           C
ATOM   2123  CG 1GLN B 142     -43.512 -57.593 -32.064  1.00 86.14           C
ATOM   2124  CD 1GLN B 142     -42.732 -58.873 -32.379  1.00 84.37           C
ATOM   2125  OE11GLN B 142     -41.517 -58.956 -32.277  1.00 79.89           O
ATOM   2126  NE21GLN B 142     -43.422 -59.930 -32.759  1.00 76.22           N
ATOM   2127  N  1ALA B 143     -46.050 -55.285 -30.490  1.00 87.13           N
ATOM   2128  CA 1ALA B 143     -47.399 -55.610 -30.022  1.00 85.05           C
ATOM   2129  C  1ALA B 143     -48.039 -56.774 -30.793  1.00 83.73           C
ATOM   2130  O  1ALA B 143     -48.894 -57.477 -30.257  1.00 79.89           O
ATOM   2131  CB 1ALA B 143     -48.252 -54.344 -30.112  1.00 83.80           C
ATOM   2132  N  1GLY B 144     -47.635 -56.973 -32.042  1.00 83.39           N
ATOM   2133  CA 1GLY B 144     -48.105 -58.070 -32.886  1.00 81.97           C
ATOM   2134  C  1GLY B 144     -47.172 -59.281 -32.901  1.00 84.01           C
ATOM   2135  O  1GLY B 144     -46.158 -59.325 -32.222  1.00 82.37           O
ATOM   2136  N  1SER B 145     -47.514 -60.261 -33.718  1.00 83.05           N
ATOM   2137  CA 1SER B 145     -46.691 -61.455 -33.945  1.00 83.79           C
ATOM   2138  C  1SER B 145     -45.528 -61.214 -34.910  1.00 84.51           C
ATOM   2139  O  1SER B 145     -44.550 -61.955 -34.893  1.00 81.54           O
ATOM   2140  CB 1SER B 145     -47.577 -62.591 -34.477  1.00 82.92           C
ATOM   2141  OG 1SER B 145     -48.301 -62.151 -35.615  1.00 75.96           O
ATOM   2142  N  1THR B 146     -45.621 -60.174 -35.747  1.00 85.16           N
ATOM   2143  CA 1THR B 146     -44.603 -59.859 -36.755  1.00 85.78           C
ATOM   2144  C  1THR B 146     -43.428 -59.122 -36.108  1.00 87.04           C
ATOM   2145  O  1THR B 146     -43.660 -58.119 -35.433  1.00 86.49           O
ATOM   2146  CB 1THR B 146     -45.188 -59.015 -37.896  1.00 83.24           C
ATOM   2147  OG11THR B 146     -46.362 -59.632 -38.375  1.00 76.39           O
ATOM   2148  CG21THR B 146     -44.236 -58.898 -39.077  1.00 74.42           C
ATOM   2149  N  1PRO B 147     -42.185 -59.568 -36.319  1.00 88.74           N
ATOM   2150  CA 1PRO B 147     -41.003 -58.849 -35.833  1.00 89.18           C
ATOM   2151  C  1PRO B 147     -40.936 -57.420 -36.380  1.00 89.49           C
ATOM   2152  O  1PRO B 147     -41.185 -57.192 -37.566  1.00 87.00           O
ATOM   2153  CB 1PRO B 147     -39.802 -59.685 -36.278  1.00 87.42           C
ATOM   2154  CG 1PRO B 147     -40.379 -61.084 -36.454  1.00 85.40           C
ATOM   2155  CD 1PRO B 147     -41.793 -60.819 -36.946  1.00 87.55           C
ATOM   2156  N  1CYS B 148     -40.555 -56.462 -35.536  1.00 85.33           N
ATOM   2157  CA 1CYS B 148     -40.438 -55.051 -35.912  1.00 85.61           C
ATOM   2158  C  1CYS B 148     -39.083 -54.706 -36.548  1.00 84.56           C
ATOM   2159  O  1CYS B 148     -38.973 -53.669 -37.197  1.00 79.76           O
ATOM   2160  CB 1CYS B 148     -40.673 -54.193 -34.662  1.00 85.71           C
ATOM   2161  SG 1CYS B 148     -42.319 -54.464 -33.928  1.00 86.18           S
ATOM   2162  N  1ASN B 149     -38.073 -55.539 -36.373  1.00 88.96           N
ATOM   2163  CA 1ASN B 149     -36.713 -55.343 -36.905  1.00 87.97           C
ATOM   2164  C  1ASN B 149     -36.135 -53.934 -36.632  1.00 87.91           C
ATOM   2165  O  1ASN B 149     -35.430 -53.369 -37.461  1.00 83.79           O
ATOM   2166  CB 1ASN B 149     -36.674 -55.748 -38.393  1.00 86.43           C
ATOM   2167  CG 1ASN B 149     -37.007 -57.213 -38.621  1.00 81.95           C
ATOM   2168  OD11ASN B 149     -36.823 -58.068 -37.775  1.00 73.77           O
ATOM   2169  ND21ASN B 149     -37.492 -57.546 -39.796  1.00 71.92           N
ATOM   2170  N  1GLY B 150     -36.483 -53.347 -35.470  1.00 84.25           N
ATOM   2171  CA 1GLY B 150     -36.025 -52.014 -35.074  1.00 82.82           C
ATOM   2172  C  1GLY B 150     -36.733 -50.847 -35.771  1.00 84.92           C
ATOM   2173  O  1GLY B 150     -36.312 -49.707 -35.587  1.00 82.08           O
ATOM   2174  N  1VAL B 151     -37.789 -51.100 -36.542  1.00 84.58           N
ATOM   2175  CA 1VAL B 151     -38.537 -50.072 -37.277  1.00 85.50           C
ATOM   2176  C  1VAL B 151     -39.927 -49.892 -36.658  1.00 85.55           C
ATOM   2177  O  1VAL B 151     -40.632 -50.868 -36.379  1.00 83.20           O
ATOM   2178  CB 1VAL B 151     -38.625 -50.403 -38.775  1.00 82.47           C
ATOM   2179  CG11VAL B 151     -39.250 -49.261 -39.570  1.00 75.15           C
ATOM   2180  CG21VAL B 151     -37.226 -50.648 -39.370  1.00 75.22           C
ATOM   2181  N  1GLU B 152     -40.314 -48.637 -36.446  1.00 82.27           N
ATOM   2182  CA 1GLU B 152     -41.672 -48.308 -36.027  1.00 82.74           C
ATOM   2183  C  1GLU B 152     -42.672 -48.536 -37.166  1.00 80.57           C
ATOM   2184  O  1GLU B 152     -42.383 -48.329 -38.345  1.00 77.37           O
ATOM   2185  CB 1GLU B 152     -41.766 -46.857 -35.518  1.00 81.81           C
ATOM   2186  CG 1GLU B 152     -40.981 -46.633 -34.232  1.00 76.30           C
ATOM   2187  CD 1GLU B 152     -41.261 -45.236 -33.659  1.00 74.91           C
ATOM   2188  OE11GLU B 152     -42.131 -45.148 -32.766  1.00 66.87           O
ATOM   2189  OE21GLU B 152     -40.630 -44.262 -34.110  1.00 70.97           O
ATOM   2190  N  1GLY B 153     -43.885 -48.943 -36.816  1.00 78.64           N
ATOM   2191  CA 1GLY B 153     -44.936 -49.217 -37.774  1.00 76.58           C
ATOM   2192  C  1GLY B 153     -46.181 -49.785 -37.105  1.00 76.91           C
ATOM   2193  O  1GLY B 153     -46.378 -49.666 -35.894  1.00 73.45           O
ATOM   2194  N  1PHE B 154     -47.038 -50.407 -37.888  1.00 72.78           N
ATOM   2195  CA 1PHE B 154     -48.238 -51.033 -37.344  1.00 71.04           C
ATOM   2196  C  1PHE B 154     -47.859 -52.168 -36.374  1.00 71.70           C
ATOM   2197  O  1PHE B 154     -47.111 -53.077 -36.728  1.00 67.69           O
ATOM   2198  CB 1PHE B 154     -49.121 -51.519 -38.496  1.00 67.14           C
ATOM   2199  CG 1PHE B 154     -50.515 -51.862 -38.048  1.00 62.89           C
ATOM   2200  CD11PHE B 154     -50.906 -53.206 -37.878  1.00 55.75           C
ATOM   2201  CD21PHE B 154     -51.446 -50.844 -37.775  1.00 56.09           C
ATOM   2202  CE11PHE B 154     -52.206 -53.518 -37.452  1.00 52.32           C
ATOM   2203  CE21PHE B 154     -52.749 -51.150 -37.352  1.00 53.12           C
ATOM   2204  CZ 1PHE B 154     -53.124 -52.494 -37.186  1.00 53.30           C
ATOM   2205  N  1ASN B 155     -48.366 -52.089 -35.151  1.00 75.47           N
ATOM   2206  CA 1ASN B 155     -48.016 -52.977 -34.037  1.00 78.01           C
ATOM   2207  C  1ASN B 155     -46.541 -52.920 -33.584  1.00 81.65           C
ATOM   2208  O  1ASN B 155     -46.106 -53.795 -32.828  1.00 78.44           O
ATOM   2209  CB 1ASN B 155     -48.478 -54.421 -34.327  1.00 74.50           C
ATOM   2210  CG 1ASN B 155     -49.977 -54.539 -34.518  1.00 70.46           C
ATOM   2211  OD11ASN B 155     -50.766 -53.861 -33.888  1.00 64.41           O
ATOM   2212  ND21ASN B 155     -50.407 -55.443 -35.374  1.00 63.71           N
ATOM   2213  N  1CYS B 156     -45.796 -51.893 -34.004  1.00 79.18           N
ATOM   2214  CA 1CYS B 156     -44.396 -51.696 -33.666  1.00 81.57           C
ATOM   2215  C  1CYS B 156     -44.202 -50.257 -33.180  1.00 81.52           C
ATOM   2216  O  1CYS B 156     -44.110 -49.326 -33.986  1.00 79.10           O
ATOM   2217  CB 1CYS B 156     -43.545 -52.010 -34.900  1.00 82.13           C
ATOM   2218  SG 1CYS B 156     -43.516 -53.784 -35.299  1.00 82.41           S
ATOM   2219  N  1TYR B 157     -44.177 -50.072 -31.860  1.00 86.15           N
ATOM   2220  CA 1TYR B 157     -44.242 -48.757 -31.238  1.00 85.50           C
ATOM   2221  C  1TYR B 157     -42.954 -48.408 -30.505  1.00 86.37           C
ATOM   2222  O  1TYR B 157     -42.370 -49.253 -29.822  1.00 86.54           O
ATOM   2223  CB 1TYR B 157     -45.451 -48.691 -30.294  1.00 83.00           C
ATOM   2224  CG 1TYR B 157     -46.758 -49.096 -30.939  1.00 79.23           C
ATOM   2225  CD11TYR B 157     -47.349 -48.279 -31.926  1.00 72.94           C
ATOM   2226  CD21TYR B 157     -47.380 -50.313 -30.590  1.00 72.12           C
ATOM   2227  CE11TYR B 157     -48.545 -48.667 -32.547  1.00 69.78           C
ATOM   2228  CE21TYR B 157     -48.577 -50.701 -31.209  1.00 70.91           C
ATOM   2229  CZ 1TYR B 157     -49.155 -49.880 -32.185  1.00 74.38           C
ATOM   2230  OH 1TYR B 157     -50.329 -50.261 -32.793  1.00 71.52           O
ATOM   2231  N  1PHE B 158     -42.553 -47.137 -30.586  1.00 85.94           N
ATOM   2232  CA 1PHE B 158     -41.526 -46.633 -29.687  1.00 86.17           C
ATOM   2233  C  1PHE B 158     -42.056 -46.671 -28.243  1.00 86.84           C
ATOM   2234  O  1PHE B 158     -43.185 -46.223 -27.987  1.00 86.66           O
ATOM   2235  CB 1PHE B 158     -41.116 -45.222 -30.098  1.00 84.73           C
ATOM   2236  CG 1PHE B 158     -39.861 -44.747 -29.396  1.00 82.94           C
ATOM   2237  CD11PHE B 158     -39.921 -43.711 -28.444  1.00 79.40           C
ATOM   2238  CD21PHE B 158     -38.622 -45.338 -29.695  1.00 78.04           C
ATOM   2239  CE11PHE B 158     -38.754 -43.264 -27.815  1.00 77.14           C
ATOM   2240  CE21PHE B 158     -37.456 -44.901 -29.065  1.00 77.85           C
ATOM   2241  CZ 1PHE B 158     -37.513 -43.862 -28.126  1.00 80.46           C
ATOM   2242  N  1PRO B 159     -41.310 -47.218 -27.274  1.00 89.27           N
ATOM   2243  CA 1PRO B 159     -41.866 -47.519 -25.953  1.00 90.11           C
ATOM   2244  C  1PRO B 159     -42.036 -46.285 -25.061  1.00 90.64           C
ATOM   2245  O  1PRO B 159     -42.729 -46.354 -24.048  1.00 90.20           O
ATOM   2246  CB 1PRO B 159     -40.878 -48.527 -25.352  1.00 90.44           C
ATOM   2247  CG 1PRO B 159     -39.549 -48.131 -25.991  1.00 89.01           C
ATOM   2248  CD 1PRO B 159     -39.956 -47.711 -27.399  1.00 89.68           C
ATOM   2249  N  1LEU B 160     -41.403 -45.169 -25.403  1.00 88.28           N
ATOM   2250  CA 1LEU B 160     -41.423 -43.938 -24.620  1.00 88.97           C
ATOM   2251  C  1LEU B 160     -42.383 -42.914 -25.235  1.00 87.69           C
ATOM   2252  O  1LEU B 160     -42.406 -42.721 -26.449  1.00 86.25           O
ATOM   2253  CB 1LEU B 160     -40.011 -43.350 -24.480  1.00 90.70           C
ATOM   2254  CG 1LEU B 160     -38.928 -44.317 -23.981  1.00 91.62           C
ATOM   2255  CD11LEU B 160     -37.589 -43.588 -23.889  1.00 87.07           C
ATOM   2256  CD21LEU B 160     -39.256 -44.888 -22.599  1.00 87.40           C
ATOM   2257  N  1GLN B 161     -43.112 -42.223 -24.385  1.00 88.54           N
ATOM   2258  CA 1GLN B 161     -44.033 -41.159 -24.766  1.00 88.30           C
ATOM   2259  C  1GLN B 161     -43.691 -39.874 -24.015  1.00 89.92           C
ATOM   2260  O  1GLN B 161     -43.334 -39.923 -22.833  1.00 90.13           O
ATOM   2261  CB 1GLN B 161     -45.474 -41.628 -24.492  1.00 85.12           C
ATOM   2262  CG 1GLN B 161     -46.555 -40.630 -24.929  1.00 72.82           C
ATOM   2263  CD 1GLN B 161     -46.551 -40.376 -26.438  1.00 65.75           C
ATOM   2264  OE11GLN B 161     -46.437 -41.276 -27.246  1.00 57.98           O
ATOM   2265  NE21GLN B 161     -46.676 -39.140 -26.864  1.00 54.41           N
ATOM   2266  N  1SER B 162     -43.833 -38.725 -24.667  1.00 86.77           N
ATOM   2267  CA 1SER B 162     -43.680 -37.426 -24.006  1.00 87.40           C
ATOM   2268  C  1SER B 162     -44.959 -37.018 -23.264  1.00 86.78           C
ATOM   2269  O  1SER B 162     -46.062 -37.268 -23.753  1.00 85.90           O
ATOM   2270  CB 1SER B 162     -43.285 -36.351 -25.017  1.00 85.14           C
ATOM   2271  OG 1SER B 162     -42.929 -35.178 -24.317  1.00 75.10           O
ATOM   2272  N  1TYR B 163     -44.817 -36.356 -22.115  1.00 90.50           N
ATOM   2273  CA 1TYR B 163     -45.959 -35.836 -21.351  1.00 90.40           C
ATOM   2274  C  1TYR B 163     -46.645 -34.643 -22.029  1.00 87.36           C
ATOM   2275  O  1TYR B 163     -47.868 -34.612 -22.107  1.00 81.10           O
ATOM   2276  CB 1TYR B 163     -45.495 -35.443 -19.945  1.00 92.17           C
ATOM   2277  CG 1TYR B 163     -45.457 -36.597 -18.971  1.00 93.77           C
ATOM   2278  CD11TYR B 163     -46.668 -37.177 -18.541  1.00 91.58           C
ATOM   2279  CD21TYR B 163     -44.240 -37.069 -18.452  1.00 91.01           C
ATOM   2280  CE11TYR B 163     -46.659 -38.219 -17.611  1.00 90.32           C
ATOM   2281  CE21TYR B 163     -44.228 -38.116 -17.518  1.00 90.17           C
ATOM   2282  CZ 1TYR B 163     -45.439 -38.695 -17.097  1.00 94.15           C
ATOM   2283  OH 1TYR B 163     -45.434 -39.713 -16.188  1.00 94.25           O
ATOM   2284  N  1GLY B 164     -45.895 -33.656 -22.496  1.00 87.04           N
ATOM   2285  CA 1GLY B 164     -46.457 -32.442 -23.089  1.00 86.58           C
ATOM   2286  C  1GLY B 164     -47.073 -31.492 -22.061  1.00 88.57           C
ATOM   2287  O  1GLY B 164     -48.275 -31.242 -22.079  1.00 86.30           O
ATOM   2288  N  1PHE B 165     -46.263 -30.949 -21.152  1.00 91.50           N
ATOM   2289  CA 1PHE B 165     -46.749 -30.061 -20.101  1.00 92.53           C
ATOM   2290  C  1PHE B 165     -46.952 -28.628 -20.598  1.00 91.58           C
ATOM   2291  O  1PHE B 165     -45.999 -27.931 -20.938  1.00 89.48           O
ATOM   2292  CB 1PHE B 165     -45.794 -30.097 -18.907  1.00 93.25           C
ATOM   2293  CG 1PHE B 165     -45.702 -31.443 -18.223  1.00 93.86           C
ATOM   2294  CD11PHE B 165     -46.852 -32.059 -17.716  1.00 90.75           C
ATOM   2295  CD21PHE B 165     -44.452 -32.082 -18.078  1.00 90.73           C
ATOM   2296  CE11PHE B 165     -46.759 -33.299 -17.056  1.00 90.80           C
ATOM   2297  CE21PHE B 165     -44.357 -33.314 -17.421  1.00 90.20           C
ATOM   2298  CZ 1PHE B 165     -45.515 -33.918 -16.914  1.00 93.96           C
ATOM   2299  N  1GLN B 166     -48.210 -28.160 -20.580  1.00 90.15           N
ATOM   2300  CA 1GLN B 166     -48.595 -26.783 -20.856  1.00 90.02           C
ATOM   2301  C  1GLN B 166     -49.076 -26.092 -19.576  1.00 90.96           C
ATOM   2302  O  1GLN B 166     -49.733 -26.740 -18.758  1.00 89.60           O
ATOM   2303  CB 1GLN B 166     -49.684 -26.718 -21.934  1.00 88.28           C
ATOM   2304  CG 1GLN B 166     -49.238 -27.344 -23.259  1.00 81.75           C
ATOM   2305  CD 1GLN B 166     -50.197 -27.052 -24.413  1.00 76.89           C
ATOM   2306  OE11GLN B 166     -51.086 -26.231 -24.330  1.00 68.83           O
ATOM   2307  NE21GLN B 166     -50.023 -27.697 -25.545  1.00 65.16           N
ATOM   2308  N  1PRO B 167     -48.824 -24.773 -19.382  1.00 91.39           N
ATOM   2309  CA 1PRO B 167     -49.200 -24.061 -18.158  1.00 90.81           C
ATOM   2310  C  1PRO B 167     -50.699 -24.064 -17.862  1.00 91.02           C
ATOM   2311  O  1PRO B 167     -51.107 -23.969 -16.706  1.00 88.66           O
ATOM   2312  CB 1PRO B 167     -48.698 -22.621 -18.357  1.00 90.32           C
ATOM   2313  CG 1PRO B 167     -47.610 -22.745 -19.411  1.00 88.27           C
ATOM   2314  CD 1PRO B 167     -48.081 -23.906 -20.281  1.00 90.12           C
ATOM   2315  N  1THR B 168     -51.530 -24.173 -18.901  1.00 91.99           N
ATOM   2316  CA 1THR B 168     -52.990 -24.142 -18.810  1.00 91.85           C
ATOM   2317  C  1THR B 168     -53.625 -25.513 -18.550  1.00 91.61           C
ATOM   2318  O  1THR B 168     -54.851 -25.611 -18.474  1.00 88.98           O
ATOM   2319  CB 1THR B 168     -53.588 -23.542 -20.098  1.00 91.08           C
ATOM   2320  OG11THR B 168     -53.102 -24.257 -21.222  1.00 87.10           O
ATOM   2321  CG21THR B 168     -53.182 -22.077 -20.278  1.00 84.13           C
ATOM   2322  N  1ASN B 169     -52.823 -26.573 -18.425  1.00 90.03           N
ATOM   2323  CA 1ASN B 169     -53.354 -27.897 -18.142  1.00 89.08           C
ATOM   2324  C  1ASN B 169     -54.085 -27.908 -16.792  1.00 88.80           C
ATOM   2325  O  1ASN B 169     -53.688 -27.238 -15.842  1.00 87.82           O
ATOM   2326  CB 1ASN B 169     -52.229 -28.948 -18.179  1.00 87.84           C
ATOM   2327  CG 1ASN B 169     -51.709 -29.264 -19.570  1.00 86.01           C
ATOM   2328  OD11ASN B 169     -52.181 -28.791 -20.582  1.00 80.71           O
ATOM   2329  ND21ASN B 169     -50.709 -30.123 -19.646  1.00 80.61           N
ATOM   2330  N  1GLY B 170     -55.137 -28.705 -16.689  1.00 87.98           N
ATOM   2331  CA 1GLY B 170     -55.777 -28.982 -15.402  1.00 87.60           C
ATOM   2332  C  1GLY B 170     -54.806 -29.656 -14.426  1.00 87.53           C
ATOM   2333  O  1GLY B 170     -53.877 -30.340 -14.858  1.00 85.94           O
ATOM   2334  N  1VAL B 171     -55.039 -29.507 -13.121  1.00 89.19           N
ATOM   2335  CA 1VAL B 171     -54.125 -29.958 -12.049  1.00 88.74           C
ATOM   2336  C  1VAL B 171     -53.661 -31.408 -12.224  1.00 89.64           C
ATOM   2337  O  1VAL B 171     -52.478 -31.690 -12.076  1.00 87.38           O
ATOM   2338  CB 1VAL B 171     -54.791 -29.771 -10.667  1.00 84.81           C
ATOM   2339  CG11VAL B 171     -53.929 -30.293  -9.518  1.00 73.97           C
ATOM   2340  CG21VAL B 171     -55.068 -28.287 -10.398  1.00 73.06           C
ATOM   2341  N  1GLY B 172     -54.550 -32.323 -12.607  1.00 88.22           N
ATOM   2342  CA 1GLY B 172     -54.211 -33.729 -12.853  1.00 88.44           C
ATOM   2343  C  1GLY B 172     -53.238 -33.951 -14.018  1.00 89.69           C
ATOM   2344  O  1GLY B 172     -52.538 -34.961 -14.041  1.00 88.06           O
ATOM   2345  N  1TYR B 173     -53.149 -33.011 -14.955  1.00 91.08           N
ATOM   2346  CA 1TYR B 173     -52.252 -33.055 -16.121  1.00 91.50           C
ATOM   2347  C  1TYR B 173     -51.028 -32.153 -15.959  1.00 92.13           C
ATOM   2348  O  1TYR B 173     -50.182 -32.106 -16.857  1.00 91.07           O
ATOM   2349  CB 1TYR B 173     -53.043 -32.691 -17.380  1.00 90.10           C
ATOM   2350  CG 1TYR B 173     -54.112 -33.693 -17.757  1.00 84.48           C
ATOM   2351  CD11TYR B 173     -53.826 -34.710 -18.698  1.00 76.37           C
ATOM   2352  CD21TYR B 173     -55.392 -33.629 -17.177  1.00 74.52           C
ATOM   2353  CE11TYR B 173     -54.810 -35.644 -19.048  1.00 72.40           C
ATOM   2354  CE21TYR B 173     -56.383 -34.567 -17.518  1.00 72.19           C
ATOM   2355  CZ 1TYR B 173     -56.078 -35.578 -18.457  1.00 75.62           C
ATOM   2356  OH 1TYR B 173     -57.038 -36.505 -18.788  1.00 72.35           O
ATOM   2357  N  1GLN B 174     -50.926 -31.416 -14.856  1.00 91.45           N
ATOM   2358  CA 1GLN B 174     -49.766 -30.588 -14.551  1.00 92.08           C
ATOM   2359  C  1GLN B 174     -48.584 -31.458 -14.095  1.00 92.31           C
ATOM   2360  O  1GLN B 174     -48.799 -32.530 -13.525  1.00 93.03           O
ATOM   2361  CB 1GLN B 174     -50.127 -29.534 -13.496  1.00 92.01           C
ATOM   2362  CG 1GLN B 174     -51.070 -28.472 -14.077  1.00 91.98           C
ATOM   2363  CD 1GLN B 174     -51.453 -27.382 -13.080  1.00 91.80           C
ATOM   2364  OE11GLN B 174     -51.094 -27.393 -11.919  1.00 86.86           O
ATOM   2365  NE21GLN B 174     -52.198 -26.387 -13.514  1.00 84.99           N
ATOM   2366  N  1PRO B 175     -47.331 -31.003 -14.323  1.00 94.78           N
ATOM   2367  CA 1PRO B 175     -46.157 -31.712 -13.848  1.00 94.96           C
ATOM   2368  C  1PRO B 175     -46.064 -31.656 -12.322  1.00 94.26           C
ATOM   2369  O  1PRO B 175     -46.239 -30.604 -11.706  1.00 93.52           O
ATOM   2370  CB 1PRO B 175     -44.967 -31.040 -14.526  1.00 95.12           C
ATOM   2371  CG 1PRO B 175     -45.450 -29.604 -14.740  1.00 94.21           C
ATOM   2372  CD 1PRO B 175     -46.948 -29.777 -15.000  1.00 94.82           C
ATOM   2373  N  1TYR B 176     -45.713 -32.783 -11.735  1.00 94.70           N
ATOM   2374  CA 1TYR B 176     -45.376 -32.901 -10.326  1.00 94.75           C
ATOM   2375  C  1TYR B 176     -43.969 -33.478 -10.204  1.00 95.44           C
ATOM   2376  O  1TYR B 176     -43.665 -34.524 -10.788  1.00 95.46           O
ATOM   2377  CB 1TYR B 176     -46.397 -33.769  -9.588  1.00 94.05           C
ATOM   2378  CG 1TYR B 176     -47.665 -33.027  -9.183  1.00 92.62           C
ATOM   2379  CD11TYR B 176     -47.982 -32.861  -7.825  1.00 89.29           C
ATOM   2380  CD21TYR B 176     -48.520 -32.491 -10.165  1.00 88.86           C
ATOM   2381  CE11TYR B 176     -49.147 -32.170  -7.442  1.00 87.04           C
ATOM   2382  CE21TYR B 176     -49.678 -31.789  -9.797  1.00 86.58           C
ATOM   2383  CZ 1TYR B 176     -49.992 -31.628  -8.427  1.00 89.64           C
ATOM   2384  OH 1TYR B 176     -51.115 -30.941  -8.069  1.00 87.83           O
ATOM   2385  N  1ARG B 177     -43.118 -32.807  -9.437  1.00 94.76           N
ATOM   2386  CA 1ARG B 177     -41.819 -33.346  -9.034  1.00 94.66           C
ATOM   2387  C  1ARG B 177     -42.020 -34.303  -7.864  1.00 94.00           C
ATOM   2388  O  1ARG B 177     -42.742 -33.979  -6.923  1.00 93.52           O
ATOM   2389  CB 1ARG B 177     -40.858 -32.218  -8.674  1.00 95.13           C
ATOM   2390  CG 1ARG B 177     -40.454 -31.433  -9.934  1.00 94.77           C
ATOM   2391  CD 1ARG B 177     -39.411 -30.375  -9.599  1.00 93.74           C
ATOM   2392  NE 1ARG B 177     -38.997 -29.680 -10.823  1.00 94.02           N
ATOM   2393  CZ 1ARG B 177     -37.953 -28.891 -10.995  1.00 93.72           C
ATOM   2394  NH11ARG B 177     -37.151 -28.577 -10.022  1.00 91.22           N
ATOM   2395  NH21ARG B 177     -37.715 -28.414 -12.178  1.00 92.17           N
ATOM   2396  N  1VAL B 178     -41.396 -35.453  -7.941  1.00 94.70           N
ATOM   2397  CA 1VAL B 178     -41.485 -36.502  -6.921  1.00 95.49           C
ATOM   2398  C  1VAL B 178     -40.088 -36.822  -6.418  1.00 95.48           C
ATOM   2399  O  1VAL B 178     -39.159 -36.986  -7.204  1.00 95.26           O
ATOM   2400  CB 1VAL B 178     -42.175 -37.766  -7.467  1.00 95.87           C
ATOM   2401  CG11VAL B 178     -42.338 -38.830  -6.375  1.00 94.49           C
ATOM   2402  CG21VAL B 178     -43.568 -37.450  -8.027  1.00 94.08           C
ATOM   2403  N  1VAL B 179     -39.953 -36.928  -5.096  1.00 93.81           N
ATOM   2404  CA 1VAL B 179     -38.771 -37.465  -4.421  1.00 93.02           C
ATOM   2405  C  1VAL B 179     -39.226 -38.601  -3.515  1.00 92.83           C
ATOM   2406  O  1VAL B 179     -40.026 -38.406  -2.606  1.00 92.42           O
ATOM   2407  CB 1VAL B 179     -38.003 -36.389  -3.640  1.00 92.09           C
ATOM   2408  CG11VAL B 179     -36.813 -36.994  -2.883  1.00 89.76           C
ATOM   2409  CG21VAL B 179     -37.460 -35.310  -4.581  1.00 89.58           C
ATOM   2410  N  1VAL B 180     -38.687 -39.785  -3.760  1.00 93.55           N
ATOM   2411  CA 1VAL B 180     -38.886 -40.961  -2.918  1.00 93.98           C
ATOM   2412  C  1VAL B 180     -37.620 -41.180  -2.114  1.00 93.16           C
ATOM   2413  O  1VAL B 180     -36.545 -41.372  -2.678  1.00 92.32           O
ATOM   2414  CB 1VAL B 180     -39.231 -42.203  -3.749  1.00 94.82           C
ATOM   2415  CG11VAL B 180     -39.488 -43.401  -2.844  1.00 94.10           C
ATOM   2416  CG21VAL B 180     -40.473 -41.957  -4.614  1.00 93.47           C
ATOM   2417  N  1ARG B 181     -37.730 -41.158  -0.798  1.00 90.58           N
ATOM   2418  CA 1ARG B 181     -36.641 -41.479   0.119  1.00 89.11           C
ATOM   2419  C  1ARG B 181     -36.835 -42.890   0.641  1.00 89.59           C
ATOM   2420  O  1ARG B 181     -37.792 -43.125   1.377  1.00 88.75           O
ATOM   2421  CB 1ARG B 181     -36.579 -40.453   1.253  1.00 86.57           C
ATOM   2422  CG 1ARG B 181     -36.169 -39.070   0.737  1.00 80.72           C
ATOM   2423  CD 1ARG B 181     -36.179 -38.042   1.872  1.00 78.11           C
ATOM   2424  NE 1ARG B 181     -37.556 -37.719   2.285  1.00 73.30           N
ATOM   2425  CZ 1ARG B 181     -37.952 -37.298   3.475  1.00 70.59           C
ATOM   2426  NH11ARG B 181     -37.108 -37.132   4.453  1.00 63.58           N
ATOM   2427  NH21ARG B 181     -39.206 -37.030   3.698  1.00 65.54           N
ATOM   2428  N  1SER B 182     -35.948 -43.784   0.271  1.00 87.70           N
ATOM   2429  CA 1SER B 182     -35.913 -45.154   0.773  1.00 87.70           C
ATOM   2430  C  1SER B 182     -34.882 -45.246   1.882  1.00 85.94           C
ATOM   2431  O  1SER B 182     -33.725 -44.872   1.681  1.00 84.21           O
ATOM   2432  CB 1SER B 182     -35.577 -46.143  -0.344  1.00 88.02           C
ATOM   2433  OG 1SER B 182     -36.437 -45.953  -1.450  1.00 81.65           O
ATOM   2434  N  1PHE B 183     -35.284 -45.726   3.046  1.00 82.54           N
ATOM   2435  CA 1PHE B 183     -34.431 -45.873   4.213  1.00 80.41           C
ATOM   2436  C  1PHE B 183     -33.939 -47.308   4.306  1.00 79.23           C
ATOM   2437  O  1PHE B 183     -34.732 -48.236   4.413  1.00 75.95           O
ATOM   2438  CB 1PHE B 183     -35.200 -45.446   5.469  1.00 77.08           C
ATOM   2439  CG 1PHE B 183     -35.785 -44.055   5.407  1.00 74.66           C
ATOM   2440  CD11PHE B 183     -34.972 -42.941   5.131  1.00 69.95           C
ATOM   2441  CD21PHE B 183     -37.167 -43.857   5.610  1.00 69.79           C
ATOM   2442  CE11PHE B 183     -35.522 -41.646   5.065  1.00 67.82           C
ATOM   2443  CE21PHE B 183     -37.716 -42.566   5.547  1.00 67.55           C
ATOM   2444  CZ 1PHE B 183     -36.894 -41.468   5.273  1.00 69.01           C
ATOM   2445  N  1GLU B 184     -32.627 -47.470   4.271  1.00 74.76           N
ATOM   2446  CA 1GLU B 184     -31.986 -48.764   4.392  1.00 73.34           C
ATOM   2447  C  1GLU B 184     -31.394 -48.906   5.798  1.00 69.99           C
ATOM   2448  O  1GLU B 184     -30.410 -48.262   6.150  1.00 66.89           O
ATOM   2449  CB 1GLU B 184     -30.946 -48.918   3.272  1.00 71.39           C
ATOM   2450  CG 1GLU B 184     -30.463 -50.362   3.112  1.00 64.97           C
ATOM   2451  CD 1GLU B 184     -29.401 -50.506   2.002  1.00 62.64           C
ATOM   2452  OE11GLU B 184     -29.276 -51.600   1.425  1.00 57.38           O
ATOM   2453  OE21GLU B 184     -28.678 -49.516   1.726  1.00 59.69           O
ATOM   2454  N  1LEU B 185     -32.027 -49.758   6.599  1.00 67.35           N
ATOM   2455  CA 1LEU B 185     -31.513 -50.220   7.885  1.00 64.81           C
ATOM   2456  C  1LEU B 185     -30.683 -51.473   7.634  1.00 63.27           C
ATOM   2457  O  1LEU B 185     -31.191 -52.591   7.677  1.00 58.92           O
ATOM   2458  CB 1LEU B 185     -32.691 -50.460   8.849  1.00 60.09           C
ATOM   2459  CG 1LEU B 185     -33.287 -49.175   9.441  1.00 53.56           C
ATOM   2460  CD11LEU B 185     -34.709 -49.425   9.924  1.00 49.19           C
ATOM   2461  CD21LEU B 185     -32.458 -48.675  10.622  1.00 47.99           C
ATOM   2462  N  1LEU B 186     -29.393 -51.282   7.345  1.00 56.03           N
ATOM   2463  CA 1LEU B 186     -28.457 -52.398   7.347  1.00 55.00           C
ATOM   2464  C  1LEU B 186     -27.971 -52.663   8.778  1.00 54.37           C
ATOM   2465  O  1LEU B 186     -27.975 -51.782   9.626  1.00 49.80           O
ATOM   2466  CB 1LEU B 186     -27.295 -52.129   6.383  1.00 50.11           C
ATOM   2467  CG 1LEU B 186     -27.671 -52.246   4.892  1.00 45.16           C
ATOM   2468  CD11LEU B 186     -26.532 -51.711   4.026  1.00 41.16           C
ATOM   2469  CD21LEU B 186     -27.928 -53.696   4.484  1.00 41.94           C
ATOM   2470  N  1HIS B 187     -27.464 -53.858   9.016  1.00 53.29           N
ATOM   2471  CA 1HIS B 187     -26.761 -54.207  10.255  1.00 53.94           C
ATOM   2472  C  1HIS B 187     -25.471 -53.406  10.491  1.00 53.95           C
ATOM   2473  O  1HIS B 187     -24.831 -53.543  11.530  1.00 50.40           O
ATOM   2474  CB 1HIS B 187     -26.447 -55.712  10.237  1.00 50.18           C
ATOM   2475  CG 1HIS B 187     -27.665 -56.590  10.267  1.00 45.78           C
ATOM   2476  ND11HIS B 187     -28.527 -56.729  11.336  1.00 39.49           N
ATOM   2477  CD21HIS B 187     -28.134 -57.414   9.273  1.00 38.88           C
ATOM   2478  CE11HIS B 187     -29.482 -57.607  11.000  1.00 36.20           C
ATOM   2479  NE21HIS B 187     -29.271 -58.046   9.748  1.00 36.51           N
ATOM   2480  N  1ALA B 188     -25.060 -52.584   9.528  1.00 52.24           N
ATOM   2481  CA 1ALA B 188     -23.913 -51.706   9.655  1.00 55.25           C
ATOM   2482  C  1ALA B 188     -24.223 -50.519  10.592  1.00 55.44           C
ATOM   2483  O  1ALA B 188     -25.394 -50.159  10.760  1.00 52.73           O
ATOM   2484  CB 1ALA B 188     -23.503 -51.255   8.248  1.00 52.48           C
ATOM   2485  N  1PRO B 189     -23.193 -49.886  11.184  1.00 52.74           N
ATOM   2486  CA 1PRO B 189     -23.402 -48.688  11.987  1.00 56.42           C
ATOM   2487  C  1PRO B 189     -24.156 -47.639  11.175  1.00 57.13           C
ATOM   2488  O  1PRO B 189     -23.852 -47.381  10.006  1.00 54.99           O
ATOM   2489  CB 1PRO B 189     -22.012 -48.223  12.427  1.00 54.57           C
ATOM   2490  CG 1PRO B 189     -21.076 -48.867  11.410  1.00 52.02           C
ATOM   2491  CD 1PRO B 189     -21.779 -50.163  11.047  1.00 56.78           C
ATOM   2492  N  1ALA B 190     -25.146 -47.054  11.804  1.00 55.98           N
ATOM   2493  CA 1ALA B 190     -25.956 -46.032  11.178  1.00 58.49           C
ATOM   2494  C  1ALA B 190     -25.101 -44.798  10.861  1.00 58.59           C
ATOM   2495  O  1ALA B 190     -24.385 -44.291  11.712  1.00 57.27           O
ATOM   2496  CB 1ALA B 190     -27.117 -45.732  12.110  1.00 56.93           C
ATOM   2497  N  1THR B 191     -25.168 -44.334   9.619  1.00 56.68           N
ATOM   2498  CA 1THR B 191     -24.334 -43.243   9.095  1.00 60.24           C
ATOM   2499  C  1THR B 191     -25.134 -42.003   8.712  1.00 61.34           C
ATOM   2500  O  1THR B 191     -24.553 -40.937   8.516  1.00 58.88           O
ATOM   2501  CB 1THR B 191     -23.495 -43.713   7.902  1.00 57.77           C
ATOM   2502  OG11THR B 191     -24.321 -44.128   6.836  1.00 53.48           O
ATOM   2503  CG21THR B 191     -22.560 -44.867   8.255  1.00 52.85           C
ATOM   2504  N  1VAL B 192     -26.440 -42.127   8.633  1.00 57.91           N
ATOM   2505  CA 1VAL B 192     -27.369 -41.016   8.425  1.00 64.56           C
ATOM   2506  C  1VAL B 192     -28.279 -40.951   9.641  1.00 64.98           C
ATOM   2507  O  1VAL B 192     -29.153 -41.798   9.796  1.00 63.08           O
ATOM   2508  CB 1VAL B 192     -28.199 -41.186   7.141  1.00 63.11           C
ATOM   2509  CG11VAL B 192     -29.115 -39.991   6.913  1.00 55.67           C
ATOM   2510  CG21VAL B 192     -27.302 -41.347   5.910  1.00 58.21           C
ATOM   2511  N  1CYS B 193     -28.056 -39.971  10.500  1.00 62.43           N
ATOM   2512  CA 1CYS B 193     -28.854 -39.757  11.699  1.00 64.60           C
ATOM   2513  C  1CYS B 193     -29.531 -38.389  11.646  1.00 62.08           C
ATOM   2514  O  1CYS B 193     -28.994 -37.458  11.049  1.00 58.91           O
ATOM   2515  CB 1CYS B 193     -27.986 -39.899  12.955  1.00 65.01           C
ATOM   2516  SG 1CYS B 193     -27.227 -41.528  13.192  1.00 61.19           S
ATOM   2517  N  1GLY B 194     -30.703 -38.288  12.274  1.00 60.46           N
ATOM   2518  CA 1GLY B 194     -31.270 -36.988  12.603  1.00 62.21           C
ATOM   2519  C  1GLY B 194     -30.384 -36.223  13.592  1.00 62.13           C
ATOM   2520  O  1GLY B 194     -29.466 -36.805  14.174  1.00 60.69           O
ATOM   2521  N  1PRO B 195     -30.597 -34.908  13.729  1.00 51.91           N
ATOM   2522  CA 1PRO B 195     -29.897 -34.083  14.710  1.00 54.74           C
ATOM   2523  C  1PRO B 195     -30.282 -34.429  16.142  1.00 52.85           C
ATOM   2524  O  1PRO B 195     -31.402 -34.929  16.378  1.00 47.40           O
ATOM   2525  CB 1PRO B 195     -30.254 -32.641  14.351  1.00 49.30           C
ATOM   2526  CG 1PRO B 195     -31.635 -32.774  13.722  1.00 49.78           C
ATOM   2527  CD 1PRO B 195     -31.577 -34.116  13.014  1.00 56.40           C
ATOM   2528  OXT1PRO B 195     -29.440 -34.159  17.025  1.00 49.81           O
END
