# Supplementary material for: Design of nanobody targeting SARS-CoV-2 spike glycoprotein using CDR-grafting assisted by molecular simulation and machine learning
Source: PLoS Comput Biol. 2025 Apr 21;21(4):e1012921. doi: 10.1371/journal.pcbi.1012921 (PMC12068729; doi:10.1371/journal.pcbi.1012921)
Supplement: S1 Text — (ZIP) [file pcbi.1012921.s001.zip › NbDesign-main/docking/cluspro.pdb]

HEADER rec.pdb
REMARK original generated coordinate pdb file
ATOM      1  N   GLN B 196     -44.930 -19.846  19.180  1.00  0.00      RB0  N
ATOM      2  H   GLN B 196     -45.501 -19.199  19.693  1.00  0.00      RB0  H
ATOM      3  CA  GLN B 196     -45.802 -20.704  18.346  1.00  0.00      RB0  C
ATOM      4  CB  GLN B 196     -45.566 -22.164  18.718  1.00  0.00      RB0  C
ATOM      5  CG  GLN B 196     -44.402 -22.726  17.913  1.00  0.00      RB0  C
ATOM      6  CD  GLN B 196     -44.787 -22.593  16.459  1.00  0.00      RB0  C
ATOM      7  OE1 GLN B 196     -45.941 -22.792  16.089  1.00  0.00      RB0  O
ATOM      8  NE2 GLN B 196     -43.771 -22.218  15.663  1.00  0.00      RB0  N
ATOM      9 HE21 GLN B 196     -43.892 -22.075  14.680  1.00  0.00      RB0  H
ATOM     10 HE22 GLN B 196     -42.862 -22.060  16.052  1.00  0.00      RB0  H
ATOM     11  C   GLN B 196     -47.217 -20.310  18.587  1.00  0.00      RB0  C
ATOM     12  O   GLN B 196     -47.497 -19.357  19.313  1.00  0.00      RB0  O
ATOM     13  N   VAL B 197     -48.133 -21.077  17.947  1.00  0.00      RB0  N
ATOM     14  H   VAL B 197     -47.748 -21.820  17.398  1.00  0.00      RB0  H
ATOM     15  CA  VAL B 197     -49.563 -20.917  17.921  1.00  0.00      RB0  C
ATOM     16  CB  VAL B 197     -50.186 -22.033  17.067  1.00  0.00      RB0  C
ATOM     17  CG1 VAL B 197     -49.709 -23.430  17.473  1.00  0.00      RB0  C
ATOM     18  CG2 VAL B 197     -51.705 -21.939  17.049  1.00  0.00      RB0  C
ATOM     19  C   VAL B 197     -50.100 -20.939  19.338  1.00  0.00      RB0  C
ATOM     20  O   VAL B 197     -49.691 -21.748  20.172  1.00  0.00      RB0  O
ATOM     21  N   GLN B 198     -51.034 -19.987  19.624  1.00  0.00      RB0  N
ATOM     22  H   GLN B 198     -51.483 -19.485  18.887  1.00  0.00      RB0  H
ATOM     23  CA  GLN B 198     -51.613 -19.935  20.934  1.00  0.00      RB0  C
ATOM     24  CB  GLN B 198     -52.182 -18.570  21.305  1.00  0.00      RB0  C
ATOM     25  CG  GLN B 198     -52.729 -18.637  22.733  1.00  0.00      RB0  C
ATOM     26  CD  GLN B 198     -53.367 -17.324  23.123  1.00  0.00      RB0  C
ATOM     27  OE1 GLN B 198     -53.181 -16.294  22.487  1.00  0.00      RB0  O
ATOM     28  NE2 GLN B 198     -54.142 -17.422  24.218  1.00  0.00      RB0  N
ATOM     29 HE21 GLN B 198     -54.627 -16.629  24.584  1.00  0.00      RB0  H
ATOM     30 HE22 GLN B 198     -54.243 -18.299  24.692  1.00  0.00      RB0  H
ATOM     31  C   GLN B 198     -52.706 -20.929  20.708  1.00  0.00      RB0  C
ATOM     32  O   GLN B 198     -53.501 -20.798  19.781  1.00  0.00      RB0  O
ATOM     33  N   LEU B 199     -52.751 -21.970  21.560  1.00  0.00      RB0  N
ATOM     34  H   LEU B 199     -52.193 -21.971  22.388  1.00  0.00      RB0  H
ATOM     35  CA  LEU B 199     -53.758 -22.988  21.460  1.00  0.00      RB0  C
ATOM     36  CB  LEU B 199     -53.233 -24.344  21.919  1.00  0.00      RB0  C
ATOM     37  CG  LEU B 199     -52.306 -24.984  20.894  1.00  0.00      RB0  C
ATOM     38  CD1 LEU B 199     -51.799 -26.347  21.365  1.00  0.00      RB0  C
ATOM     39  CD2 LEU B 199     -52.977 -25.060  19.525  1.00  0.00      RB0  C
ATOM     40  C   LEU B 199     -54.689 -22.431  22.494  1.00  0.00      RB0  C
ATOM     41  O   LEU B 199     -54.297 -22.251  23.645  1.00  0.00      RB0  O
ATOM     42  N   VAL B 200     -55.951 -22.151  22.109  1.00  0.00      RB0  N
ATOM     43  H   VAL B 200     -56.249 -22.387  21.180  1.00  0.00      RB0  H
ATOM     44  CA  VAL B 200     -56.889 -21.590  23.043  1.00  0.00      RB0  C
ATOM     45  CB  VAL B 200     -57.537 -20.334  22.461  1.00  0.00      RB0  C
ATOM     46  CG1 VAL B 200     -58.507 -19.708  23.465  1.00  0.00      RB0  C
ATOM     47  CG2 VAL B 200     -56.486 -19.343  21.961  1.00  0.00      RB0  C
ATOM     48  C   VAL B 200     -57.936 -22.648  23.251  1.00  0.00      RB0  C
ATOM     49  O   VAL B 200     -58.658 -23.023  22.329  1.00  0.00      RB0  O
ATOM     50  N   GLU B 201     -58.064 -23.150  24.495  1.00  0.00      RB0  N
ATOM     51  H   GLU B 201     -57.579 -22.764  25.278  1.00  0.00      RB0  H
ATOM     52  CA  GLU B 201     -58.960 -24.246  24.733  1.00  0.00      RB0  C
ATOM     53  CB  GLU B 201     -58.269 -25.290  25.624  1.00  0.00      RB0  C
ATOM     54  CG  GLU B 201     -56.888 -25.742  25.130  1.00  0.00      RB0  C
ATOM     55  CD  GLU B 201     -56.216 -26.618  26.177  1.00  0.00      RB0  C
ATOM     56  OE1 GLU B 201     -56.513 -26.467  27.357  1.00  0.00      RB0  O
ATOM     57  OE2 GLU B 201     -55.379 -27.442  25.819  1.00  0.00      RB0  O
ATOM     58  C   GLU B 201     -60.252 -23.834  25.360  1.00  0.00      RB0  C
ATOM     59  O   GLU B 201     -60.309 -22.908  26.170  1.00  0.00      RB0  O
ATOM     60  N   SER B 202     -61.340 -24.521  24.958  1.00  0.00      RB0  N
ATOM     61  H   SER B 202     -61.263 -25.274  24.305  1.00  0.00      RB0  H
ATOM     62  CA  SER B 202     -62.644 -24.349  25.536  1.00  0.00      RB0  C
ATOM     63  CB  SER B 202     -63.382 -23.389  24.619  1.00  0.00      RB0  C
ATOM     64  OG  SER B 202     -62.484 -22.317  24.309  1.00  0.00      RB0  O
ATOM     65  HG  SER B 202     -61.902 -22.239  25.062  1.00  0.00      RB0  H
ATOM     66  C   SER B 202     -63.298 -25.673  25.778  1.00  0.00      RB0  C
ATOM     67  O   SER B 202     -62.862 -26.700  25.265  1.00  0.00      RB0  O
ATOM     68  N   GLY B 203     -64.351 -25.679  26.618  1.00  0.00      RB0  N
ATOM     69  H   GLY B 203     -64.504 -24.916  27.244  1.00  0.00      RB0  H
ATOM     70  CA  GLY B 203     -65.064 -26.886  26.910  1.00  0.00      RB0  C
ATOM     71  C   GLY B 203     -64.623 -27.213  28.298  1.00  0.00      RB0  C
ATOM     72  O   GLY B 203     -64.088 -26.369  29.013  1.00  0.00      RB0  O
ATOM     73  N   GLY B 204     -64.811 -28.489  28.694  1.00  0.00      RB0  N
ATOM     74  H   GLY B 204     -65.398 -29.082  28.147  1.00  0.00      RB0  H
ATOM     75  CA  GLY B 204     -64.490 -28.912  30.024  1.00  0.00      RB0  C
ATOM     76  C   GLY B 204     -65.798 -28.897  30.749  1.00  0.00      RB0  C
ATOM     77  O   GLY B 204     -66.835 -28.557  30.177  1.00  0.00      RB0  O
ATOM     78  N   GLY B 205     -65.777 -29.302  32.038  1.00  0.00      RB0  N
ATOM     79  H   GLY B 205     -64.932 -29.681  32.425  1.00  0.00      RB0  H
ATOM     80  CA  GLY B 205     -66.982 -29.372  32.812  1.00  0.00      RB0  C
ATOM     81  C   GLY B 205     -67.171 -30.773  33.298  1.00  0.00      RB0  C
ATOM     82  O   GLY B 205     -66.392 -31.664  32.964  1.00  0.00      RB0  O
ATOM     83  N   SER B 206     -68.220 -30.999  34.116  1.00  0.00      RB0  N
ATOM     84  H   SER B 206     -68.911 -30.302  34.288  1.00  0.00      RB0  H
ATOM     85  CA  SER B 206     -68.462 -32.321  34.614  1.00  0.00      RB0  C
ATOM     86  CB  SER B 206     -68.559 -32.156  36.117  1.00  0.00      RB0  C
ATOM     87  OG  SER B 206     -67.434 -31.343  36.493  1.00  0.00      RB0  O
ATOM     88  HG  SER B 206     -67.692 -30.870  37.275  1.00  0.00      RB0  H
ATOM     89  C   SER B 206     -69.601 -32.959  33.890  1.00  0.00      RB0  C
ATOM     90  O   SER B 206     -70.494 -32.284  33.376  1.00  0.00      RB0  O
ATOM     91  N   VAL B 207     -69.579 -34.303  33.822  1.00  0.00      RB0  N
ATOM     92  H   VAL B 207     -68.810 -34.831  34.190  1.00  0.00      RB0  H
ATOM     93  CA  VAL B 207     -70.684 -35.033  33.280  1.00  0.00      RB0  C
ATOM     94  CB  VAL B 207     -70.378 -35.584  31.882  1.00  0.00      RB0  C
ATOM     95  CG1 VAL B 207     -70.240 -34.478  30.835  1.00  0.00      RB0  C
ATOM     96  CG2 VAL B 207     -69.155 -36.494  31.924  1.00  0.00      RB0  C
ATOM     97  C   VAL B 207     -71.025 -36.150  34.203  1.00  0.00      RB0  C
ATOM     98  O   VAL B 207     -70.254 -36.496  35.099  1.00  0.00      RB0  O
ATOM     99  N   GLN B 208     -72.215 -36.732  33.992  1.00  0.00      RB0  N
ATOM    100  H   GLN B 208     -72.690 -36.510  33.141  1.00  0.00      RB0  H
ATOM    101  CA  GLN B 208     -72.571 -37.966  34.623  1.00  0.00      RB0  C
ATOM    102  CB  GLN B 208     -74.084 -38.129  34.720  1.00  0.00      RB0  C
ATOM    103  CG  GLN B 208     -74.784 -36.805  35.022  1.00  0.00      RB0  C
ATOM    104  CD  GLN B 208     -75.896 -37.037  36.021  1.00  0.00      RB0  C
ATOM    105  OE1 GLN B 208     -75.796 -36.640  37.181  1.00  0.00      RB0  O
ATOM    106  NE2 GLN B 208     -76.941 -37.713  35.519  1.00  0.00      RB0  N
ATOM    107 HE21 GLN B 208     -77.741 -37.954  36.068  1.00  0.00      RB0  H
ATOM    108 HE22 GLN B 208     -76.945 -37.994  34.556  1.00  0.00      RB0  H
ATOM    109  C   GLN B 208     -71.998 -38.957  33.667  1.00  0.00      RB0  C
ATOM    110  O   GLN B 208     -72.010 -38.740  32.457  1.00  0.00      RB0  O
ATOM    111  N   ALA B 209     -71.490 -40.085  34.198  1.00  0.00      RB0  N
ATOM    112  H   ALA B 209     -71.640 -40.278  35.163  1.00  0.00      RB0  H
ATOM    113  CA  ALA B 209     -70.914 -41.100  33.363  1.00  0.00      RB0  C
ATOM    114  CB  ALA B 209     -70.421 -42.280  34.198  1.00  0.00      RB0  C
ATOM    115  C   ALA B 209     -71.980 -41.568  32.429  1.00  0.00      RB0  C
ATOM    116  O   ALA B 209     -73.160 -41.618  32.769  1.00  0.00      RB0  O
ATOM    117  N   GLY B 210     -71.563 -41.872  31.182  1.00  0.00      RB0  N
ATOM    118  H   GLY B 210     -70.615 -41.676  30.936  1.00  0.00      RB0  H
ATOM    119  CA  GLY B 210     -72.457 -42.320  30.160  1.00  0.00      RB0  C
ATOM    120  C   GLY B 210     -72.767 -41.138  29.298  1.00  0.00      RB0  C
ATOM    121  O   GLY B 210     -73.265 -41.293  28.184  1.00  0.00      RB0  O
ATOM    122  N   GLY B 211     -72.459 -39.921  29.786  1.00  0.00      RB0  N
ATOM    123  H   GLY B 211     -72.024 -39.786  30.676  1.00  0.00      RB0  H
ATOM    124  CA  GLY B 211     -72.693 -38.739  29.000  1.00  0.00      RB0  C
ATOM    125  C   GLY B 211     -71.608 -38.407  28.023  1.00  0.00      RB0  C
ATOM    126  O   GLY B 211     -70.621 -39.134  27.900  1.00  0.00      RB0  O
ATOM    127  N   SER B 212     -71.780 -37.289  27.283  1.00  0.00      RB0  N
ATOM    128  H   SER B 212     -72.533 -36.648  27.411  1.00  0.00      RB0  H
ATOM    129  CA  SER B 212     -70.830 -36.926  26.265  1.00  0.00      RB0  C
ATOM    130  CB  SER B 212     -71.606 -37.036  24.970  1.00  0.00      RB0  C
ATOM    131  OG  SER B 212     -72.481 -38.158  25.137  1.00  0.00      RB0  O
ATOM    132  HG  SER B 212     -71.911 -38.919  25.248  1.00  0.00      RB0  H
ATOM    133  C   SER B 212     -70.355 -35.556  26.658  1.00  0.00      RB0  C
ATOM    134  O   SER B 212     -71.007 -34.862  27.437  1.00  0.00      RB0  O
ATOM    135  N   LEU B 213     -69.163 -35.155  26.157  1.00  0.00      RB0  N
ATOM    136  H   LEU B 213     -68.591 -35.746  25.578  1.00  0.00      RB0  H
ATOM    137  CA  LEU B 213     -68.687 -33.818  26.385  1.00  0.00      RB0  C
ATOM    138  CB  LEU B 213     -67.875 -33.726  27.678  1.00  0.00      RB0  C
ATOM    139  CG  LEU B 213     -67.396 -32.314  28.020  1.00  0.00      RB0  C
ATOM    140  CD1 LEU B 213     -68.555 -31.322  28.132  1.00  0.00      RB0  C
ATOM    141  CD2 LEU B 213     -66.530 -32.308  29.278  1.00  0.00      RB0  C
ATOM    142  C   LEU B 213     -67.841 -33.493  25.179  1.00  0.00      RB0  C
ATOM    143  O   LEU B 213     -67.064 -34.336  24.733  1.00  0.00      RB0  O
ATOM    144  N   ARG B 214     -67.958 -32.276  24.592  1.00  0.00      RB0  N
ATOM    145  H   ARG B 214     -68.494 -31.540  25.004  1.00  0.00      RB0  H
ATOM    146  CA  ARG B 214     -67.062 -31.944  23.513  1.00  0.00      RB0  C
ATOM    147  CB  ARG B 214     -67.839 -31.476  22.278  1.00  0.00      RB0  C
ATOM    148  CG  ARG B 214     -66.910 -31.156  21.104  1.00  0.00      RB0  C
ATOM    149  CD  ARG B 214     -67.609 -30.539  19.894  1.00  0.00      RB0  C
ATOM    150  NE  ARG B 214     -68.410 -31.510  19.150  1.00  0.00      RB0  N
ATOM    151  HE  ARG B 214     -68.534 -32.438  19.525  1.00  0.00      RB0  H
ATOM    152  CZ  ARG B 214     -68.951 -31.125  17.958  1.00  0.00      RB0  C
ATOM    153  NH1 ARG B 214     -68.759 -29.859  17.520  1.00  0.00      RB0  N
ATOM    154 HH11 ARG B 214     -68.228 -29.195  18.055  1.00  0.00      RB0  H
ATOM    155 HH12 ARG B 214     -69.132 -29.525  16.650  1.00  0.00      RB0  H
ATOM    156  NH2 ARG B 214     -69.665 -32.018  17.240  1.00  0.00      RB0  N
ATOM    157 HH21 ARG B 214     -69.769 -32.962  17.593  1.00  0.00      RB0  H
ATOM    158 HH22 ARG B 214     -70.107 -31.816  16.363  1.00  0.00      RB0  H
ATOM    159  C   ARG B 214     -66.047 -30.923  23.940  1.00  0.00      RB0  C
ATOM    160  O   ARG B 214     -66.387 -29.910  24.543  1.00  0.00      RB0  O
ATOM    161  N   LEU B 215     -64.759 -31.157  23.602  1.00  0.00      RB0  N
ATOM    162  H   LEU B 215     -64.515 -31.951  23.052  1.00  0.00      RB0  H
ATOM    163  CA  LEU B 215     -63.747 -30.169  23.846  1.00  0.00      RB0  C
ATOM    164  CB  LEU B 215     -62.491 -30.825  24.407  1.00  0.00      RB0  C
ATOM    165  CG  LEU B 215     -62.765 -31.721  25.610  1.00  0.00      RB0  C
ATOM    166  CD1 LEU B 215     -61.516 -32.498  26.016  1.00  0.00      RB0  C
ATOM    167  CD2 LEU B 215     -63.364 -30.944  26.779  1.00  0.00      RB0  C
ATOM    168  C   LEU B 215     -63.417 -29.549  22.525  1.00  0.00      RB0  C
ATOM    169  O   LEU B 215     -63.570 -30.185  21.482  1.00  0.00      RB0  O
ATOM    170  N   SER B 216     -62.972 -28.276  22.536  1.00  0.00      RB0  N
ATOM    171  H   SER B 216     -62.826 -27.743  23.377  1.00  0.00      RB0  H
ATOM    172  CA  SER B 216     -62.657 -27.600  21.309  1.00  0.00      RB0  C
ATOM    173  CB  SER B 216     -63.927 -26.867  20.878  1.00  0.00      RB0  C
ATOM    174  OG  SER B 216     -65.005 -27.815  20.923  1.00  0.00      RB0  O
ATOM    175  HG  SER B 216     -64.593 -28.667  20.821  1.00  0.00      RB0  H
ATOM    176  C   SER B 216     -61.485 -26.710  21.577  1.00  0.00      RB0  C
ATOM    177  O   SER B 216     -61.330 -26.185  22.678  1.00  0.00      RB0  O
ATOM    178  N   CYS B 217     -60.643 -26.531  20.564  1.00  0.00      RB0  N
ATOM    179  H   CYS B 217     -60.754 -26.990  19.678  1.00  0.00      RB0  H
ATOM    180  CA  CYS B 217     -59.508 -25.657  20.674  1.00  0.00      RB0  C
ATOM    181  CB  CYS B 217     -58.281 -26.454  21.114  1.00  0.00      RB0  C
ATOM    182  SG  CYS B 217     -56.818 -25.430  21.419  1.00  0.00      RB0  S
ATOM    183  C   CYS B 217     -59.266 -24.877  19.419  1.00  0.00      RB0  C
ATOM    184  O   CYS B 217     -59.317 -25.424  18.317  1.00  0.00      RB0  O
ATOM    185  N   ALA B 218     -58.996 -23.584  19.571  1.00  0.00      RB0  N
ATOM    186  H   ALA B 218     -58.874 -23.221  20.495  1.00  0.00      RB0  H
ATOM    187  CA  ALA B 218     -58.656 -22.731  18.440  1.00  0.00      RB0  C
ATOM    188  CB  ALA B 218     -59.271 -21.343  18.617  1.00  0.00      RB0  C
ATOM    189  C   ALA B 218     -57.176 -22.567  18.147  1.00  0.00      RB0  C
ATOM    190  O   ALA B 218     -56.349 -22.557  19.069  1.00  0.00      RB0  O
ATOM    191  N   LEU B 219     -56.846 -22.491  16.861  1.00  0.00      RB0  N
ATOM    192  H   LEU B 219     -57.549 -22.364  16.160  1.00  0.00      RB0  H
ATOM    193  CA  LEU B 219     -55.471 -22.289  16.412  1.00  0.00      RB0  C
ATOM    194  CB  LEU B 219     -54.979 -23.435  15.525  1.00  0.00      RB0  C
ATOM    195  CG  LEU B 219     -54.799 -24.793  16.203  1.00  0.00      RB0  C
ATOM    196  CD1 LEU B 219     -56.083 -25.625  16.218  1.00  0.00      RB0  C
ATOM    197  CD2 LEU B 219     -53.637 -25.559  15.572  1.00  0.00      RB0  C
ATOM    198  C   LEU B 219     -55.476 -21.014  15.574  1.00  0.00      RB0  C
ATOM    199  O   LEU B 219     -56.536 -20.468  15.257  1.00  0.00      RB0  O
ATOM    200  N   ASP B 220     -54.292 -20.531  15.232  1.00  0.00      RB0  N
ATOM    201  H   ASP B 220     -53.426 -20.960  15.478  1.00  0.00      RB0  H
ATOM    202  CA  ASP B 220     -54.189 -19.377  14.359  1.00  0.00      RB0  C
ATOM    203  CB  ASP B 220     -54.436 -18.022  15.009  1.00  0.00      RB0  C
ATOM    204  CG  ASP B 220     -54.695 -17.089  13.841  1.00  0.00      RB0  C
ATOM    205  OD1 ASP B 220     -55.161 -17.569  12.803  1.00  0.00      RB0  O
ATOM    206  OD2 ASP B 220     -54.422 -15.898  13.960  1.00  0.00      RB0  O
ATOM    207  C   ASP B 220     -52.920 -19.326  13.535  1.00  0.00      RB0  C
ATOM    208  O   ASP B 220     -51.859 -18.937  14.023  1.00  0.00      RB0  O
ATOM    209  N   GLY B 221     -53.025 -19.796  12.300  1.00  0.00      RB0  N
ATOM    210  H   GLY B 221     -53.904 -20.188  12.042  1.00  0.00      RB0  H
ATOM    211  CA  GLY B 221     -51.866 -19.906  11.441  1.00  0.00      RB0  C
ATOM    212  C   GLY B 221     -51.234 -21.160  12.000  1.00  0.00      RB0  C
ATOM    213  O   GLY B 221     -51.837 -21.860  12.820  1.00  0.00      RB0  O
ATOM    214  N   TYR B 222     -49.997 -21.420  11.584  1.00  0.00      RB0  N
ATOM    215  H   TYR B 222     -49.573 -20.792  10.936  1.00  0.00      RB0  H
ATOM    216  CA  TYR B 222     -49.270 -22.596  12.039  1.00  0.00      RB0  C
ATOM    217  CB  TYR B 222     -48.973 -22.566  13.539  1.00  0.00      RB0  C
ATOM    218  CG  TYR B 222     -48.153 -21.338  13.853  1.00  0.00      RB0  C
ATOM    219  CD1 TYR B 222     -48.749 -20.240  14.463  1.00  0.00      RB0  C
ATOM    220  CE1 TYR B 222     -47.988 -19.123  14.783  1.00  0.00      RB0  C
ATOM    221  CD2 TYR B 222     -46.802 -21.306  13.533  1.00  0.00      RB0  C
ATOM    222  CE2 TYR B 222     -46.041 -20.189  13.852  1.00  0.00      RB0  C
ATOM    223  CZ  TYR B 222     -46.632 -19.103  14.486  1.00  0.00      RB0  C
ATOM    224  OH  TYR B 222     -45.869 -18.003  14.822  1.00  0.00      RB0  O
ATOM    225  HH  TYR B 222     -46.423 -17.362  15.249  1.00  0.00      RB0  H
ATOM    226  C   TYR B 222     -50.051 -23.824  11.600  1.00  0.00      RB0  C
ATOM    227  O   TYR B 222     -50.120 -24.816  12.327  1.00  0.00      RB0  O
ATOM    228  N   TRP B 223     -50.639 -23.750  10.408  1.00  0.00      RB0  N
ATOM    229  H   TRP B 223     -50.453 -22.972   9.812  1.00  0.00      RB0  H
ATOM    230  CA  TRP B 223     -51.247 -24.908   9.739  1.00  0.00      RB0  C
ATOM    231  CB  TRP B 223     -52.643 -24.599   9.195  1.00  0.00      RB0  C
ATOM    232  CG  TRP B 223     -53.680 -24.634  10.294  1.00  0.00      RB0  C
ATOM    233  CD2 TRP B 223     -54.639 -25.676  10.582  1.00  0.00      RB0  C
ATOM    234  CE2 TRP B 223     -55.422 -25.248  11.679  1.00  0.00      RB0  C
ATOM    235  CE3 TRP B 223     -54.892 -26.915  10.003  1.00  0.00      RB0  C
ATOM    236  CD1 TRP B 223     -53.940 -23.634  11.240  1.00  0.00      RB0  C
ATOM    237  NE1 TRP B 223     -54.966 -23.991  12.055  1.00  0.00      RB0  N
ATOM    238  HE1 TRP B 223     -55.334 -23.428  12.766  1.00  0.00      RB0  H
ATOM    239  CZ2 TRP B 223     -56.440 -26.062  12.163  1.00  0.00      RB0  C
ATOM    240  CZ3 TRP B 223     -55.912 -27.721  10.496  1.00  0.00      RB0  C
ATOM    241  CH2 TRP B 223     -56.685 -27.296  11.572  1.00  0.00      RB0  C
ATOM    242  C   TRP B 223     -50.284 -25.218   8.572  1.00  0.00      RB0  C
ATOM    243  O   TRP B 223     -49.643 -24.309   8.050  1.00  0.00      RB0  O
ATOM    244  N   GLY B 224     -50.175 -26.472   8.147  1.00  0.00      RB0  N
ATOM    245  H   GLY B 224     -50.667 -27.237   8.557  1.00  0.00      RB0  H
ATOM    246  CA  GLY B 224     -49.220 -26.782   7.100  1.00  0.00      RB0  C
ATOM    247  C   GLY B 224     -49.343 -28.134   6.453  1.00  0.00      RB0  C
ATOM    248  O   GLY B 224     -50.253 -28.888   6.779  1.00  0.00      RB0  O
ATOM    249  N   ILE B 225     -47.439 -27.962   6.134  1.00  0.00      RB0  N
ATOM    250  H   ILE B 225     -46.991 -27.139   5.792  1.00  0.00      RB0  H
ATOM    251  CA  ILE B 225     -47.582 -29.263   5.483  1.00  0.00      RB0  C
ATOM    252  CB  ILE B 225     -46.922 -29.312   4.099  1.00  0.00      RB0  C
ATOM    253  CG2 ILE B 225     -47.832 -28.578   3.113  1.00  0.00      RB0  C
ATOM    254  CG1 ILE B 225     -45.487 -28.772   4.076  1.00  0.00      RB0  C
ATOM    255  CD1 ILE B 225     -44.419 -29.851   4.240  1.00  0.00      RB0  C
ATOM    256  C   ILE B 225     -47.076 -30.334   6.442  1.00  0.00      RB0  C
ATOM    257  O   ILE B 225     -47.610 -31.449   6.478  1.00  0.00      RB0  O
ATOM    258  N   PHE B 226     -46.811 -29.992   7.037  1.00  0.00      RB0  N
ATOM    259  H   PHE B 226     -46.289 -29.144   7.080  1.00  0.00      RB0  H
ATOM    260  CA  PHE B 226     -46.566 -30.730   8.269  1.00  0.00      RB0  C
ATOM    261  CB  PHE B 226     -45.254 -30.334   8.959  1.00  0.00      RB0  C
ATOM    262  CG  PHE B 226     -44.054 -30.941   8.268  1.00  0.00      RB0  C
ATOM    263  CD1 PHE B 226     -43.186 -30.108   7.531  1.00  0.00      RB0  C
ATOM    264  CD2 PHE B 226     -43.808 -32.327   8.388  1.00  0.00      RB0  C
ATOM    265  CE1 PHE B 226     -42.051 -30.667   6.912  1.00  0.00      RB0  C
ATOM    266  CE2 PHE B 226     -42.670 -32.886   7.777  1.00  0.00      RB0  C
ATOM    267  CZ  PHE B 226     -41.801 -32.048   7.047  1.00  0.00      RB0  C
ATOM    268  C   PHE B 226     -47.760 -30.344   9.141  1.00  0.00      RB0  C
ATOM    269  O   PHE B 226     -47.863 -29.182   9.552  1.00  0.00      RB0  O
ATOM    270  N   CYS B 227     -48.636 -31.291   9.469  1.00  0.00      RB0  N
ATOM    271  H   CYS B 227     -48.577 -32.215   9.089  1.00  0.00      RB0  H
ATOM    272  CA  CYS B 227     -49.725 -30.960  10.384  1.00  0.00      RB0  C
ATOM    273  CB  CYS B 227     -50.719 -30.020   9.693  1.00  0.00      RB0  C
ATOM    274  SG  CYS B 227     -51.936 -29.261  10.799  1.00  0.00      RB0  S
ATOM    275  C   CYS B 227     -50.489 -32.141  10.975  1.00  0.00      RB0  C
ATOM    276  O   CYS B 227     -51.348 -32.752  10.326  1.00  0.00      RB0  O
ATOM    277  N   TRP B 228     -49.703 -32.793  11.991  1.00  0.00      RB0  N
ATOM    278  H   TRP B 228     -48.907 -32.375  12.429  1.00  0.00      RB0  H
ATOM    279  CA  TRP B 228     -50.635 -33.556  12.808  1.00  0.00      RB0  C
ATOM    280  CB  TRP B 228     -49.987 -34.822  13.377  1.00  0.00      RB0  C
ATOM    281  CG  TRP B 228     -49.935 -35.950  12.376  1.00  0.00      RB0  C
ATOM    282  CD2 TRP B 228     -50.880 -37.028  12.215  1.00  0.00      RB0  C
ATOM    283  CE2 TRP B 228     -50.417 -37.854  11.168  1.00  0.00      RB0  C
ATOM    284  CE3 TRP B 228     -52.068 -37.344  12.860  1.00  0.00      RB0  C
ATOM    285  CD1 TRP B 228     -48.948 -36.184  11.409  1.00  0.00      RB0  C
ATOM    286  NE1 TRP B 228     -49.233 -37.307  10.690  1.00  0.00      RB0  N
ATOM    287  HE1 TRP B 228     -48.755 -37.645   9.905  1.00  0.00      RB0  H
ATOM    288  CZ2 TRP B 228     -51.151 -38.973  10.793  1.00  0.00      RB0  C
ATOM    289  CZ3 TRP B 228     -52.797 -38.462  12.474  1.00  0.00      RB0  C
ATOM    290  CH2 TRP B 228     -52.340 -39.276  11.445  1.00  0.00      RB0  C
ATOM    291  C   TRP B 228     -51.083 -32.708  13.991  1.00  0.00      RB0  C
ATOM    292  O   TRP B 228     -50.365 -32.586  14.989  1.00  0.00      RB0  O
ATOM    293  N   ILE B 229     -52.290 -32.471  14.820  1.00  0.00      RB0  N
ATOM    294  H   ILE B 229     -53.081 -32.904  14.380  1.00  0.00      RB0  H
ATOM    295  CA  ILE B 229     -52.787 -31.798  16.016  1.00  0.00      RB0  C
ATOM    296  CB  ILE B 229     -53.783 -30.714  15.624  1.00  0.00      RB0  C
ATOM    297  CG2 ILE B 229     -54.266 -29.935  16.849  1.00  0.00      RB0  C
ATOM    298  CG1 ILE B 229     -53.148 -29.814  14.562  1.00  0.00      RB0  C
ATOM    299  CD1 ILE B 229     -54.147 -28.894  13.866  1.00  0.00      RB0  C
ATOM    300  C   ILE B 229     -53.433 -32.934  16.786  1.00  0.00      RB0  C
ATOM    301  O   ILE B 229     -54.176 -33.732  16.213  1.00  0.00      RB0  O
ATOM    302  N   GLY B 230     -53.165 -33.020  18.079  1.00  0.00      RB0  N
ATOM    303  H   GLY B 230     -52.662 -32.314  18.579  1.00  0.00      RB0  H
ATOM    304  CA  GLY B 230     -53.691 -34.136  18.832  1.00  0.00      RB0  C
ATOM    305  C   GLY B 230     -54.062 -33.691  20.223  1.00  0.00      RB0  C
ATOM    306  O   GLY B 230     -54.091 -32.496  20.517  1.00  0.00      RB0  O
ATOM    307  N   TRP B 231     -54.556 -34.762  21.015  1.00  0.00      RB0  N
ATOM    308  H   TRP B 231     -54.469 -35.717  20.736  1.00  0.00      RB0  H
ATOM    309  CA  TRP B 231     -54.974 -34.461  22.353  1.00  0.00      RB0  C
ATOM    310  CB  TRP B 231     -56.491 -34.593  22.527  1.00  0.00      RB0  C
ATOM    311  CG  TRP B 231     -57.258 -33.492  21.831  1.00  0.00      RB0  C
ATOM    312  CD2 TRP B 231     -57.824 -32.298  22.411  1.00  0.00      RB0  C
ATOM    313  CE2 TRP B 231     -58.484 -31.590  21.377  1.00  0.00      RB0  C
ATOM    314  CE3 TRP B 231     -57.834 -31.792  23.705  1.00  0.00      RB0  C
ATOM    315  CD1 TRP B 231     -57.607 -33.432  20.476  1.00  0.00      RB0  C
ATOM    316  NE1 TRP B 231     -58.329 -32.315  20.200  1.00  0.00      RB0  N
ATOM    317  HE1 TRP B 231     -58.690 -32.079  19.319  1.00  0.00      RB0  H
ATOM    318  CZ2 TRP B 231     -59.126 -30.391  21.666  1.00  0.00      RB0  C
ATOM    319  CZ3 TRP B 231     -58.482 -30.593  23.980  1.00  0.00      RB0  C
ATOM    320  CH2 TRP B 231     -59.126 -29.896  22.964  1.00  0.00      RB0  C
ATOM    321  C   TRP B 231     -54.317 -35.405  23.304  1.00  0.00      RB0  C
ATOM    322  O   TRP B 231     -54.152 -36.588  23.006  1.00  0.00      RB0  O
ATOM    323  N   PHE B 232     -53.931 -34.891  24.467  1.00  0.00      RB0  N
ATOM    324  H   PHE B 232     -54.128 -33.937  24.678  1.00  0.00      RB0  H
ATOM    325  CA  PHE B 232     -53.504 -35.724  25.552  1.00  0.00      RB0  C
ATOM    326  CB  PHE B 232     -52.075 -35.370  25.977  1.00  0.00      RB0  C
ATOM    327  CG  PHE B 232     -51.038 -35.792  24.959  1.00  0.00      RB0  C
ATOM    328  CD1 PHE B 232     -50.993 -35.212  23.695  1.00  0.00      RB0  C
ATOM    329  CD2 PHE B 232     -50.104 -36.761  25.305  1.00  0.00      RB0  C
ATOM    330  CE1 PHE B 232     -50.023 -35.603  22.781  1.00  0.00      RB0  C
ATOM    331  CE2 PHE B 232     -49.132 -37.151  24.392  1.00  0.00      RB0  C
ATOM    332  CZ  PHE B 232     -49.092 -36.574  23.129  1.00  0.00      RB0  C
ATOM    333  C   PHE B 232     -54.391 -35.600  26.748  1.00  0.00      RB0  C
ATOM    334  O   PHE B 232     -55.228 -34.701  26.822  1.00  0.00      RB0  O
ATOM    335  N   ARG B 233     -54.218 -36.508  27.702  1.00  0.00      RB0  N
ATOM    336  H   ARG B 233     -53.568 -37.273  27.619  1.00  0.00      RB0  H
ATOM    337  CA  ARG B 233     -54.925 -36.438  28.946  1.00  0.00      RB0  C
ATOM    338  CB  ARG B 233     -56.269 -37.133  28.874  1.00  0.00      RB0  C
ATOM    339  CG  ARG B 233     -56.120 -38.642  28.826  1.00  0.00      RB0  C
ATOM    340  CD  ARG B 233     -57.470 -39.312  28.677  1.00  0.00      RB0  C
ATOM    341  NE  ARG B 233     -57.306 -40.749  28.726  1.00  0.00      RB0  N
ATOM    342  HE  ARG B 233     -56.367 -41.124  28.676  1.00  0.00      RB0  H
ATOM    343  CZ  ARG B 233     -58.397 -41.536  28.884  1.00  0.00      RB0  C
ATOM    344  NH1 ARG B 233     -59.631 -40.980  28.877  1.00  0.00      RB0  N
ATOM    345 HH11 ARG B 233     -59.799 -39.990  28.768  1.00  0.00      RB0  H
ATOM    346 HH12 ARG B 233     -60.470 -41.537  28.986  1.00  0.00      RB0  H
ATOM    347  NH2 ARG B 233     -58.191 -42.857  29.046  1.00  0.00      RB0  N
ATOM    348 HH21 ARG B 233     -57.236 -43.204  29.030  1.00  0.00      RB0  H
ATOM    349 HH22 ARG B 233     -58.940 -43.507  29.196  1.00  0.00      RB0  H
ATOM    350  C   ARG B 233     -54.058 -37.048  29.996  1.00  0.00      RB0  C
ATOM    351  O   ARG B 233     -53.203 -37.880  29.691  1.00  0.00      RB0  O
ATOM    352  N   GLN B 234     -54.223 -36.609  31.262  1.00  0.00      RB0  N
ATOM    353  H   GLN B 234     -54.841 -35.844  31.461  1.00  0.00      RB0  H
ATOM    354  CA  GLN B 234     -53.585 -37.270  32.365  1.00  0.00      RB0  C
ATOM    355  CB  GLN B 234     -52.358 -36.479  32.796  1.00  0.00      RB0  C
ATOM    356  CG  GLN B 234     -51.636 -37.069  34.006  1.00  0.00      RB0  C
ATOM    357  CD  GLN B 234     -50.231 -36.514  34.014  1.00  0.00      RB0  C
ATOM    358  OE1 GLN B 234     -49.967 -35.449  33.459  1.00  0.00      RB0  O
ATOM    359  NE2 GLN B 234     -49.345 -37.347  34.585  1.00  0.00      RB0  N
ATOM    360 HE21 GLN B 234     -48.345 -37.289  34.478  1.00  0.00      RB0  H
ATOM    361 HE22 GLN B 234     -49.644 -38.154  35.105  1.00  0.00      RB0  H
ATOM    362  C   GLN B 234     -54.572 -37.379  33.488  1.00  0.00      RB0  C
ATOM    363  O   GLN B 234     -55.008 -36.369  34.040  1.00  0.00      RB0  O
ATOM    364  N   ALA B 235     -54.963 -38.622  33.839  1.00  0.00      RB0  N
ATOM    365  H   ALA B 235     -54.467 -39.401  33.458  1.00  0.00      RB0  H
ATOM    366  CA  ALA B 235     -55.874 -38.860  34.925  1.00  0.00      RB0  C
ATOM    367  CB  ALA B 235     -56.546 -40.223  34.734  1.00  0.00      RB0  C
ATOM    368  C   ALA B 235     -55.062 -38.834  36.181  1.00  0.00      RB0  C
ATOM    369  O   ALA B 235     -53.884 -39.183  36.179  1.00  0.00      RB0  O
ATOM    370  N   PRO B 236     -55.651 -38.388  37.260  1.00  0.00      RB0  N
ATOM    371  CD  PRO B 236     -57.007 -37.864  37.380  1.00  0.00      RB0  C
ATOM    372  CA  PRO B 236     -54.899 -38.338  38.480  1.00  0.00      RB0  C
ATOM    373  CB  PRO B 236     -55.941 -37.870  39.502  1.00  0.00      RB0  C
ATOM    374  CG  PRO B 236     -56.975 -37.090  38.691  1.00  0.00      RB0  C
ATOM    375  C   PRO B 236     -54.317 -39.677  38.805  1.00  0.00      RB0  C
ATOM    376  O   PRO B 236     -55.032 -40.675  38.718  1.00  0.00      RB0  O
ATOM    377  N   GLY B 237     -53.031 -39.709  39.201  1.00  0.00      RB0  N
ATOM    378  H   GLY B 237     -52.462 -38.900  39.059  1.00  0.00      RB0  H
ATOM    379  CA  GLY B 237     -52.408 -40.907  39.679  1.00  0.00      RB0  C
ATOM    380  C   GLY B 237     -51.857 -41.638  38.493  1.00  0.00      RB0  C
ATOM    381  O   GLY B 237     -51.130 -42.617  38.643  1.00  0.00      RB0  O
ATOM    382  N   GLN B 238     -52.183 -41.180  37.276  1.00  0.00      RB0  N
ATOM    383  H   GLN B 238     -52.603 -40.290  37.104  1.00  0.00      RB0  H
ATOM    384  CA  GLN B 238     -51.737 -41.865  36.095  1.00  0.00      RB0  C
ATOM    385  CB  GLN B 238     -52.883 -42.182  35.133  1.00  0.00      RB0  C
ATOM    386  CG  GLN B 238     -54.165 -42.657  35.819  1.00  0.00      RB0  C
ATOM    387  CD  GLN B 238     -53.897 -43.814  36.753  1.00  0.00      RB0  C
ATOM    388  OE1 GLN B 238     -53.325 -44.834  36.383  1.00  0.00      RB0  O
ATOM    389  NE2 GLN B 238     -54.365 -43.594  37.996  1.00  0.00      RB0  N
ATOM    390 HE21 GLN B 238     -54.271 -44.281  38.716  1.00  0.00      RB0  H
ATOM    391 HE22 GLN B 238     -54.811 -42.721  38.219  1.00  0.00      RB0  H
ATOM    392  C   GLN B 238     -50.725 -40.990  35.431  1.00  0.00      RB0  C
ATOM    393  O   GLN B 238     -50.580 -39.815  35.764  1.00  0.00      RB0  O
ATOM    394  N   GLU B 239     -49.987 -41.574  34.465  1.00  0.00      RB0  N
ATOM    395  H   GLU B 239     -50.208 -42.504  34.179  1.00  0.00      RB0  H
ATOM    396  CA  GLU B 239     -49.130 -40.809  33.605  1.00  0.00      RB0  C
ATOM    397  CB  GLU B 239     -47.896 -41.604  33.161  1.00  0.00      RB0  C
ATOM    398  CG  GLU B 239     -46.575 -40.906  33.531  1.00  0.00      RB0  C
ATOM    399  CD  GLU B 239     -46.550 -39.487  32.981  1.00  0.00      RB0  C
ATOM    400  OE1 GLU B 239     -46.880 -38.558  33.719  1.00  0.00      RB0  O
ATOM    401  OE2 GLU B 239     -46.272 -39.308  31.796  1.00  0.00      RB0  O
ATOM    402  C   GLU B 239     -49.834 -40.207  32.435  1.00  0.00      RB0  C
ATOM    403  O   GLU B 239     -50.858 -40.719  31.988  1.00  0.00      RB0  O
ATOM    404  N   ARG B 240     -49.310 -39.079  31.921  1.00  0.00      RB0  N
ATOM    405  H   ARG B 240     -48.412 -38.754  32.228  1.00  0.00      RB0  H
ATOM    406  CA  ARG B 240     -49.926 -38.471  30.778  1.00  0.00      RB0  C
ATOM    407  CB  ARG B 240     -49.287 -37.107  30.525  1.00  0.00      RB0  C
ATOM    408  CG  ARG B 240     -49.946 -36.281  29.423  1.00  0.00      RB0  C
ATOM    409  CD  ARG B 240     -49.392 -34.857  29.405  1.00  0.00      RB0  C
ATOM    410  NE  ARG B 240     -47.937 -34.865  29.293  1.00  0.00      RB0  N
ATOM    411  HE  ARG B 240     -47.471 -35.756  29.218  1.00  0.00      RB0  H
ATOM    412  CZ  ARG B 240     -47.233 -33.700  29.333  1.00  0.00      RB0  C
ATOM    413  NH1 ARG B 240     -47.892 -32.529  29.499  1.00  0.00      RB0  N
ATOM    414 HH11 ARG B 240     -48.888 -32.511  29.628  1.00  0.00      RB0  H
ATOM    415 HH12 ARG B 240     -47.428 -31.640  29.508  1.00  0.00      RB0  H
ATOM    416  NH2 ARG B 240     -45.890 -33.752  29.205  1.00  0.00      RB0  N
ATOM    417 HH21 ARG B 240     -45.450 -34.654  29.062  1.00  0.00      RB0  H
ATOM    418 HH22 ARG B 240     -45.283 -32.955  29.241  1.00  0.00      RB0  H
ATOM    419  C   ARG B 240     -49.832 -39.388  29.599  1.00  0.00      RB0  C
ATOM    420  O   ARG B 240     -48.784 -39.972  29.329  1.00  0.00      RB0  O
ATOM    421  N   GLU B 241     -50.955 -39.538  28.866  1.00  0.00      RB0  N
ATOM    422  H   GLU B 241     -51.798 -39.046  29.093  1.00  0.00      RB0  H
ATOM    423  CA  GLU B 241     -51.027 -40.422  27.734  1.00  0.00      RB0  C
ATOM    424  CB  GLU B 241     -51.853 -41.692  28.055  1.00  0.00      RB0  C
ATOM    425  CG  GLU B 241     -53.348 -41.434  28.365  1.00  0.00      RB0  C
ATOM    426  CD  GLU B 241     -54.208 -42.701  28.309  1.00  0.00      RB0  C
ATOM    427  OE1 GLU B 241     -53.819 -43.662  27.651  1.00  0.00      RB0  O
ATOM    428  OE2 GLU B 241     -55.293 -42.724  28.899  1.00  0.00      RB0  O
ATOM    429  C   GLU B 241     -51.694 -39.739  26.582  1.00  0.00      RB0  C
ATOM    430  O   GLU B 241     -52.444 -38.781  26.764  1.00  0.00      RB0  O
ATOM    431  N   ALA B 242     -51.402 -40.205  25.347  1.00  0.00      RB0  N
ATOM    432  H   ALA B 242     -51.030 -41.129  25.287  1.00  0.00      RB0  H
ATOM    433  CA  ALA B 242     -51.957 -39.599  24.163  1.00  0.00      RB0  C
ATOM    434  CB  ALA B 242     -51.164 -40.000  22.923  1.00  0.00      RB0  C
ATOM    435  C   ALA B 242     -53.356 -40.120  24.054  1.00  0.00      RB0  C
ATOM    436  O   ALA B 242     -53.669 -41.180  24.589  1.00  0.00      RB0  O
ATOM    437  N   VAL B 243     -54.270 -39.283  23.508  1.00  0.00      RB0  N
ATOM    438  H   VAL B 243     -53.927 -38.407  23.178  1.00  0.00      RB0  H
ATOM    439  CA  VAL B 243     -55.635 -39.629  23.196  1.00  0.00      RB0  C
ATOM    440  CB  VAL B 243     -56.592 -38.548  23.695  1.00  0.00      RB0  C
ATOM    441  CG1 VAL B 243     -58.045 -38.882  23.367  1.00  0.00      RB0  C
ATOM    442  CG2 VAL B 243     -56.384 -38.285  25.177  1.00  0.00      RB0  C
ATOM    443  C   VAL B 243     -55.829 -39.800  21.712  1.00  0.00      RB0  C
ATOM    444  O   VAL B 243     -56.376 -40.806  21.260  1.00  0.00      RB0  O
ATOM    445  N   ALA B 244     -55.424 -38.791  20.910  1.00  0.00      RB0  N
ATOM    446  H   ALA B 244     -54.962 -37.973  21.262  1.00  0.00      RB0  H
ATOM    447  CA  ALA B 244     -55.657 -38.843  19.489  1.00  0.00      RB0  C
ATOM    448  CB  ALA B 244     -57.122 -38.542  19.177  1.00  0.00      RB0  C
ATOM    449  C   ALA B 244     -54.814 -37.861  18.738  1.00  0.00      RB0  C
ATOM    450  O   ALA B 244     -54.272 -36.917  19.315  1.00  0.00      RB0  O
ATOM    451  N   ALA B 245     -54.704 -38.045  17.408  1.00  0.00      RB0  N
ATOM    452  H   ALA B 245     -55.144 -38.797  16.904  1.00  0.00      RB0  H
ATOM    453  CA  ALA B 245     -54.101 -37.035  16.587  1.00  0.00      RB0  C
ATOM    454  CB  ALA B 245     -52.585 -37.211  16.459  1.00  0.00      RB0  C
ATOM    455  C   ALA B 245     -54.743 -37.045  15.236  1.00  0.00      RB0  C
ATOM    456  O   ALA B 245     -55.261 -38.070  14.800  1.00  0.00      RB0  O
ATOM    457  N   ILE B 246     -54.792 -35.866  14.573  1.00  0.00      RB0  N
ATOM    458  H   ILE B 246     -54.363 -35.046  14.948  1.00  0.00      RB0  H
ATOM    459  CA  ILE B 246     -55.438 -35.747  13.295  1.00  0.00      RB0  C
ATOM    460  CB  ILE B 246     -56.812 -35.056  13.378  1.00  0.00      RB0  C
ATOM    461  CG2 ILE B 246     -56.765 -33.601  13.857  1.00  0.00      RB0  C
ATOM    462  CG1 ILE B 246     -57.554 -35.236  12.052  1.00  0.00      RB0  C
ATOM    463  CD1 ILE B 246     -59.046 -34.935  12.149  1.00  0.00      RB0  C
ATOM    464  C   ILE B 246     -54.507 -35.140  12.280  1.00  0.00      RB0  C
ATOM    465  O   ILE B 246     -54.153 -33.965  12.383  1.00  0.00      RB0  O
ATOM    466  N   TYR B 247     -54.598 -35.776  10.758  1.00  0.00      RB0  N
ATOM    467  H   TYR B 247     -55.219 -36.534  10.594  1.00  0.00      RB0  H
ATOM    468  CA  TYR B 247     -53.817 -35.336   9.619  1.00  0.00      RB0  C
ATOM    469  CB  TYR B 247     -53.115 -36.581   9.044  1.00  0.00      RB0  C
ATOM    470  CG  TYR B 247     -51.799 -36.347   8.324  1.00  0.00      RB0  C
ATOM    471  CD1 TYR B 247     -50.885 -35.394   8.817  1.00  0.00      RB0  C
ATOM    472  CE1 TYR B 247     -49.632 -35.256   8.202  1.00  0.00      RB0  C
ATOM    473  CD2 TYR B 247     -51.503 -37.132   7.191  1.00  0.00      RB0  C
ATOM    474  CE2 TYR B 247     -50.242 -37.007   6.581  1.00  0.00      RB0  C
ATOM    475  CZ  TYR B 247     -49.313 -36.090   7.115  1.00  0.00      RB0  C
ATOM    476  OH  TYR B 247     -48.043 -36.001   6.584  1.00  0.00      RB0  O
ATOM    477  HH  TYR B 247     -47.980 -36.570   5.822  1.00  0.00      RB0  H
ATOM    478  C   TYR B 247     -54.820 -34.773   8.621  1.00  0.00      RB0  C
ATOM    479  O   TYR B 247     -55.577 -35.542   8.011  1.00  0.00      RB0  O
ATOM    480  N   GLY B 248     -53.283 -33.792   8.694  1.00  0.00      RB0  N
ATOM    481  H   GLY B 248     -52.872 -33.468   9.542  1.00  0.00      RB0  H
ATOM    482  CA  GLY B 248     -53.801 -32.956   7.651  1.00  0.00      RB0  C
ATOM    483  C   GLY B 248     -53.692 -33.711   6.372  1.00  0.00      RB0  C
ATOM    484  O   GLY B 248     -53.947 -34.915   6.321  1.00  0.00      RB0  O
ATOM    485  N   GLY B 249     -53.339 -33.000   5.285  1.00  0.00      RB0  N
ATOM    486  H   GLY B 249     -53.134 -32.027   5.366  1.00  0.00      RB0  H
ATOM    487  CA  GLY B 249     -53.143 -33.659   4.030  1.00  0.00      RB0  C
ATOM    488  C   GLY B 249     -54.294 -34.489   3.561  1.00  0.00      RB0  C
ATOM    489  O   GLY B 249     -55.362 -33.979   3.228  1.00  0.00      RB0  O
ATOM    490  N   ASP B 250     -54.680 -35.720   3.632  1.00  0.00      RB0  N
ATOM    491  H   ASP B 250     -54.050 -36.326   4.125  1.00  0.00      RB0  H
ATOM    492  CA  ASP B 250     -55.679 -36.534   2.951  1.00  0.00      RB0  C
ATOM    493  CB  ASP B 250     -55.026 -37.529   1.977  1.00  0.00      RB0  C
ATOM    494  CG  ASP B 250     -54.073 -38.474   2.676  1.00  0.00      RB0  C
ATOM    495  OD1 ASP B 250     -52.922 -38.116   2.914  1.00  0.00      RB0  O
ATOM    496  OD2 ASP B 250     -54.462 -39.599   2.954  1.00  0.00      RB0  O
ATOM    497  C   ASP B 250     -56.723 -37.137   3.884  1.00  0.00      RB0  C
ATOM    498  O   ASP B 250     -57.394 -38.101   3.496  1.00  0.00      RB0  O
ATOM    499  N   GLY B 251     -56.262 -36.224   5.181  1.00  0.00      RB0  N
ATOM    500  H   GLY B 251     -55.419 -35.783   5.480  1.00  0.00      RB0  H
ATOM    501  CA  GLY B 251     -57.456 -36.220   5.985  1.00  0.00      RB0  C
ATOM    502  C   GLY B 251     -57.569 -37.407   6.906  1.00  0.00      RB0  C
ATOM    503  O   GLY B 251     -58.590 -37.590   7.566  1.00  0.00      RB0  O
ATOM    504  N   GLU B 252     -56.226 -38.371   7.324  1.00  0.00      RB0  N
ATOM    505  H   GLU B 252     -55.436 -37.961   6.868  1.00  0.00      RB0  H
ATOM    506  CA  GLU B 252     -55.818 -39.509   8.139  1.00  0.00      RB0  C
ATOM    507  CB  GLU B 252     -54.383 -39.940   7.847  1.00  0.00      RB0  C
ATOM    508  CG  GLU B 252     -54.286 -40.417   6.406  1.00  0.00      RB0  C
ATOM    509  CD  GLU B 252     -52.927 -40.999   6.101  1.00  0.00      RB0  C
ATOM    510  OE1 GLU B 252     -52.870 -42.147   5.677  1.00  0.00      RB0  O
ATOM    511  OE2 GLU B 252     -51.931 -40.280   6.105  1.00  0.00      RB0  O
ATOM    512  C   GLU B 252     -56.025 -39.228   9.620  1.00  0.00      RB0  C
ATOM    513  O   GLU B 252     -55.837 -38.094  10.072  1.00  0.00      RB0  O
ATOM    514  N   THR B 253     -56.457 -40.381  10.016  1.00  0.00      RB0  N
ATOM    515  H   THR B 253     -56.357 -41.303   9.645  1.00  0.00      RB0  H
ATOM    516  CA  THR B 253     -56.491 -40.051  11.414  1.00  0.00      RB0  C
ATOM    517  CB  THR B 253     -57.975 -39.847  11.746  1.00  0.00      RB0  C
ATOM    518  OG1 THR B 253     -58.630 -39.086  10.723  1.00  0.00      RB0  O
ATOM    519  HG1 THR B 253     -58.416 -39.459   9.878  1.00  0.00      RB0  H
ATOM    520  CG2 THR B 253     -58.209 -39.185  13.099  1.00  0.00      RB0  C
ATOM    521  C   THR B 253     -55.867 -41.190  12.165  1.00  0.00      RB0  C
ATOM    522  O   THR B 253     -55.581 -42.241  11.600  1.00  0.00      RB0  O
ATOM    523  N   LEU B 254     -55.616 -40.984  13.479  1.00  0.00      RB0  N
ATOM    524  H   LEU B 254     -55.757 -40.102  13.944  1.00  0.00      RB0  H
ATOM    525  CA  LEU B 254     -55.191 -42.058  14.339  1.00  0.00      RB0  C
ATOM    526  CB  LEU B 254     -53.674 -42.319  14.301  1.00  0.00      RB0  C
ATOM    527  CG  LEU B 254     -52.715 -41.172  14.631  1.00  0.00      RB0  C
ATOM    528  CD1 LEU B 254     -52.727 -40.794  16.105  1.00  0.00      RB0  C
ATOM    529  CD2 LEU B 254     -51.289 -41.500  14.185  1.00  0.00      RB0  C
ATOM    530  C   LEU B 254     -55.771 -41.838  15.709  1.00  0.00      RB0  C
ATOM    531  O   LEU B 254     -56.018 -40.699  16.107  1.00  0.00      RB0  O
ATOM    532  N   TYR B 255     -56.010 -42.931  16.471  1.00  0.00      RB0  N
ATOM    533  H   TYR B 255     -55.746 -43.854  16.194  1.00  0.00      RB0  H
ATOM    534  CA  TYR B 255     -56.430 -42.778  17.838  1.00  0.00      RB0  C
ATOM    535  CB  TYR B 255     -57.911 -43.124  18.016  1.00  0.00      RB0  C
ATOM    536  CG  TYR B 255     -58.833 -42.150  17.325  1.00  0.00      RB0  C
ATOM    537  CD1 TYR B 255     -59.190 -42.338  15.994  1.00  0.00      RB0  C
ATOM    538  CE1 TYR B 255     -60.060 -41.449  15.375  1.00  0.00      RB0  C
ATOM    539  CD2 TYR B 255     -59.344 -41.070  18.033  1.00  0.00      RB0  C
ATOM    540  CE2 TYR B 255     -60.213 -40.182  17.414  1.00  0.00      RB0  C
ATOM    541  CZ  TYR B 255     -60.573 -40.371  16.086  1.00  0.00      RB0  C
ATOM    542  OH  TYR B 255     -61.435 -39.482  15.473  1.00  0.00      RB0  O
ATOM    543  HH  TYR B 255     -61.408 -39.617  14.531  1.00  0.00      RB0  H
ATOM    544  C   TYR B 255     -55.658 -43.679  18.749  1.00  0.00      RB0  C
ATOM    545  O   TYR B 255     -55.132 -44.715  18.339  1.00  0.00      RB0  O
ATOM    546  N   ALA B 256     -55.565 -43.286  20.035  1.00  0.00      RB0  N
ATOM    547  H   ALA B 256     -56.043 -42.457  20.329  1.00  0.00      RB0  H
ATOM    548  CA  ALA B 256     -55.031 -44.140  21.058  1.00  0.00      RB0  C
ATOM    549  CB  ALA B 256     -54.925 -43.432  22.408  1.00  0.00      RB0  C
ATOM    550  C   ALA B 256     -55.919 -45.344  21.212  1.00  0.00      RB0  C
ATOM    551  O   ALA B 256     -57.136 -45.240  21.099  1.00  0.00      RB0  O
ATOM    552  N   ASP B 257     -55.326 -46.520  21.478  1.00  0.00      RB0  N
ATOM    553  H   ASP B 257     -54.329 -46.579  21.563  1.00  0.00      RB0  H
ATOM    554  CA  ASP B 257     -56.054 -47.758  21.529  1.00  0.00      RB0  C
ATOM    555  CB  ASP B 257     -55.110 -48.946  21.711  1.00  0.00      RB0  C
ATOM    556  CG  ASP B 257     -53.937 -48.821  20.759  1.00  0.00      RB0  C
ATOM    557  OD1 ASP B 257     -52.991 -48.115  21.095  1.00  0.00      RB0  O
ATOM    558  OD2 ASP B 257     -53.942 -49.422  19.681  1.00  0.00      RB0  O
ATOM    559  C   ASP B 257     -57.161 -47.764  22.543  1.00  0.00      RB0  C
ATOM    560  O   ASP B 257     -58.148 -48.481  22.385  1.00  0.00      RB0  O
ATOM    561  N   SER B 258     -57.060 -46.935  23.601  1.00  0.00      RB0  N
ATOM    562  H   SER B 258     -56.264 -46.341  23.705  1.00  0.00      RB0  H
ATOM    563  CA  SER B 258     -58.044 -46.969  24.648  1.00  0.00      RB0  C
ATOM    564  CB  SER B 258     -57.258 -46.481  25.852  1.00  0.00      RB0  C
ATOM    565  OG  SER B 258     -55.874 -46.513  25.469  1.00  0.00      RB0  O
ATOM    566  HG  SER B 258     -55.391 -46.003  26.121  1.00  0.00      RB0  H
ATOM    567  C   SER B 258     -59.298 -46.194  24.394  1.00  0.00      RB0  C
ATOM    568  O   SER B 258     -60.248 -46.254  25.174  1.00  0.00      RB0  O
ATOM    569  N   VAL B 259     -59.274 -45.366  23.337  1.00  0.00      RB0  N
ATOM    570  H   VAL B 259     -58.461 -45.353  22.750  1.00  0.00      RB0  H
ATOM    571  CA  VAL B 259     -60.342 -44.474  22.978  1.00  0.00      RB0  C
ATOM    572  CB  VAL B 259     -59.949 -43.012  23.206  1.00  0.00      RB0  C
ATOM    573  CG1 VAL B 259     -59.539 -42.754  24.658  1.00  0.00      RB0  C
ATOM    574  CG2 VAL B 259     -58.875 -42.572  22.214  1.00  0.00      RB0  C
ATOM    575  C   VAL B 259     -60.788 -44.683  21.561  1.00  0.00      RB0  C
ATOM    576  O   VAL B 259     -61.816 -44.128  21.178  1.00  0.00      RB0  O
ATOM    577  N   LYS B 260     -60.033 -45.433  20.726  1.00  0.00      RB0  N
ATOM    578  H   LYS B 260     -59.177 -45.842  21.041  1.00  0.00      RB0  H
ATOM    579  CA  LYS B 260     -60.439 -45.631  19.357  1.00  0.00      RB0  C
ATOM    580  CB  LYS B 260     -59.372 -46.579  18.823  1.00  0.00      RB0  C
ATOM    581  CG  LYS B 260     -59.382 -47.087  17.388  1.00  0.00      RB0  C
ATOM    582  CD  LYS B 260     -58.159 -48.001  17.293  1.00  0.00      RB0  C
ATOM    583  CE  LYS B 260     -57.907 -48.677  15.950  1.00  0.00      RB0  C
ATOM    584  NZ  LYS B 260     -56.713 -49.521  16.102  1.00  0.00      RB0  N
ATOM    585  HZ1 LYS B 260     -56.482 -49.977  15.196  1.00  0.00      RB0  H
ATOM    586  HZ2 LYS B 260     -55.913 -48.935  16.419  1.00  0.00      RB0  H
ATOM    587  HZ3 LYS B 260     -56.893 -50.248  16.824  1.00  0.00      RB0  H
ATOM    588  C   LYS B 260     -61.807 -46.235  19.375  1.00  0.00      RB0  C
ATOM    589  O   LYS B 260     -62.100 -47.174  20.110  1.00  0.00      RB0  O
ATOM    590  N   GLY B 261     -62.691 -45.628  18.561  1.00  0.00      RB0  N
ATOM    591  H   GLY B 261     -62.425 -44.764  18.136  1.00  0.00      RB0  H
ATOM    592  CA  GLY B 261     -64.025 -46.091  18.336  1.00  0.00      RB0  C
ATOM    593  C   GLY B 261     -64.944 -45.370  19.266  1.00  0.00      RB0  C
ATOM    594  O   GLY B 261     -66.165 -45.450  19.137  1.00  0.00      RB0  O
ATOM    595  N   ARG B 262     -64.367 -44.684  20.271  1.00  0.00      RB0  N
ATOM    596  H   ARG B 262     -63.376 -44.628  20.340  1.00  0.00      RB0  H
ATOM    597  CA  ARG B 262     -65.122 -43.973  21.262  1.00  0.00      RB0  C
ATOM    598  CB  ARG B 262     -64.740 -44.520  22.640  1.00  0.00      RB0  C
ATOM    599  CG  ARG B 262     -64.630 -46.044  22.581  1.00  0.00      RB0  C
ATOM    600  CD  ARG B 262     -63.959 -46.717  23.777  1.00  0.00      RB0  C
ATOM    601  NE  ARG B 262     -63.846 -48.148  23.497  1.00  0.00      RB0  N
ATOM    602  HE  ARG B 262     -64.594 -48.523  22.940  1.00  0.00      RB0  H
ATOM    603  CZ  ARG B 262     -62.777 -48.865  23.953  1.00  0.00      RB0  C
ATOM    604  NH1 ARG B 262     -61.837 -48.263  24.711  1.00  0.00      RB0  N
ATOM    605 HH11 ARG B 262     -61.855 -47.275  24.930  1.00  0.00      RB0  H
ATOM    606 HH12 ARG B 262     -61.047 -48.745  25.096  1.00  0.00      RB0  H
ATOM    607  NH2 ARG B 262     -62.674 -50.176  23.633  1.00  0.00      RB0  N
ATOM    608 HH21 ARG B 262     -63.370 -50.628  23.067  1.00  0.00      RB0  H
ATOM    609 HH22 ARG B 262     -61.904 -50.747  23.933  1.00  0.00      RB0  H
ATOM    610  C   ARG B 262     -65.011 -42.468  21.258  1.00  0.00      RB0  C
ATOM    611  O   ARG B 262     -65.994 -41.761  21.468  1.00  0.00      RB0  O
ATOM    612  N   PHE B 263     -63.800 -41.949  20.967  1.00  0.00      RB0  N
ATOM    613  H   PHE B 263     -63.057 -42.563  20.697  1.00  0.00      RB0  H
ATOM    614  CA  PHE B 263     -63.514 -40.534  20.912  1.00  0.00      RB0  C
ATOM    615  CB  PHE B 263     -62.222 -40.175  21.655  1.00  0.00      RB0  C
ATOM    616  CG  PHE B 263     -62.386 -40.206  23.164  1.00  0.00      RB0  C
ATOM    617  CD1 PHE B 263     -63.415 -40.914  23.775  1.00  0.00      RB0  C
ATOM    618  CD2 PHE B 263     -61.472 -39.520  23.955  1.00  0.00      RB0  C
ATOM    619  CE1 PHE B 263     -63.516 -40.956  25.161  1.00  0.00      RB0  C
ATOM    620  CE2 PHE B 263     -61.568 -39.559  25.342  1.00  0.00      RB0  C
ATOM    621  CZ  PHE B 263     -62.585 -40.287  25.947  1.00  0.00      RB0  C
ATOM    622  C   PHE B 263     -63.405 -40.187  19.456  1.00  0.00      RB0  C
ATOM    623  O   PHE B 263     -62.934 -40.990  18.651  1.00  0.00      RB0  O
ATOM    624  N   THR B 264     -63.853 -38.965  19.084  1.00  0.00      RB0  N
ATOM    625  H   THR B 264     -64.349 -38.370  19.710  1.00  0.00      RB0  H
ATOM    626  CA  THR B 264     -63.579 -38.436  17.772  1.00  0.00      RB0  C
ATOM    627  CB  THR B 264     -64.942 -38.444  17.114  1.00  0.00      RB0  C
ATOM    628  OG1 THR B 264     -65.680 -39.533  17.691  1.00  0.00      RB0  O
ATOM    629  HG1 THR B 264     -65.114 -40.291  17.581  1.00  0.00      RB0  H
ATOM    630  CG2 THR B 264     -64.869 -38.550  15.591  1.00  0.00      RB0  C
ATOM    631  C   THR B 264     -62.861 -37.116  17.718  1.00  0.00      RB0  C
ATOM    632  O   THR B 264     -63.286 -36.141  18.333  1.00  0.00      RB0  O
ATOM    633  N   ILE B 265     -61.780 -37.036  16.923  1.00  0.00      RB0  N
ATOM    634  H   ILE B 265     -61.608 -37.746  16.237  1.00  0.00      RB0  H
ATOM    635  CA  ILE B 265     -60.907 -35.892  16.893  1.00  0.00      RB0  C
ATOM    636  CB  ILE B 265     -59.414 -36.203  17.015  1.00  0.00      RB0  C
ATOM    637  CG2 ILE B 265     -58.877 -37.101  15.909  1.00  0.00      RB0  C
ATOM    638  CG1 ILE B 265     -58.639 -34.892  17.124  1.00  0.00      RB0  C
ATOM    639  CD1 ILE B 265     -57.151 -35.111  17.371  1.00  0.00      RB0  C
ATOM    640  C   ILE B 265     -61.327 -35.352  15.554  1.00  0.00      RB0  C
ATOM    641  O   ILE B 265     -61.592 -36.117  14.630  1.00  0.00      RB0  O
ATOM    642  N   SER B 266     -61.443 -34.007  15.429  1.00  0.00      RB0  N
ATOM    643  H   SER B 266     -61.289 -33.399  16.210  1.00  0.00      RB0  H
ATOM    644  CA  SER B 266     -61.686 -33.389  14.150  1.00  0.00      RB0  C
ATOM    645  CB  SER B 266     -63.188 -33.203  14.155  1.00  0.00      RB0  C
ATOM    646  OG  SER B 266     -63.603 -33.431  15.514  1.00  0.00      RB0  O
ATOM    647  HG  SER B 266     -63.651 -34.377  15.601  1.00  0.00      RB0  H
ATOM    648  C   SER B 266     -60.892 -32.129  13.919  1.00  0.00      RB0  C
ATOM    649  O   SER B 266     -60.284 -31.597  14.845  1.00  0.00      RB0  O
ATOM    650  N   ARG B 267     -60.848 -31.634  12.654  1.00  0.00      RB0  N
ATOM    651  H   ARG B 267     -61.408 -31.984  11.900  1.00  0.00      RB0  H
ATOM    652  CA  ARG B 267     -60.123 -30.419  12.357  1.00  0.00      RB0  C
ATOM    653  CB  ARG B 267     -58.780 -30.686  11.663  1.00  0.00      RB0  C
ATOM    654  CG  ARG B 267     -58.890 -31.398  10.310  1.00  0.00      RB0  C
ATOM    655  CD  ARG B 267     -57.555 -31.476   9.560  1.00  0.00      RB0  C
ATOM    656  NE  ARG B 267     -57.717 -32.065   8.228  1.00  0.00      RB0  N
ATOM    657  HE  ARG B 267     -57.678 -33.072   8.196  1.00  0.00      RB0  H
ATOM    658  CZ  ARG B 267     -57.958 -31.253   7.148  1.00  0.00      RB0  C
ATOM    659  NH1 ARG B 267     -58.050 -29.913   7.333  1.00  0.00      RB0  N
ATOM    660 HH11 ARG B 267     -57.911 -29.504   8.238  1.00  0.00      RB0  H
ATOM    661 HH12 ARG B 267     -58.265 -29.246   6.601  1.00  0.00      RB0  H
ATOM    662  NH2 ARG B 267     -58.097 -31.803   5.918  1.00  0.00      RB0  N
ATOM    663 HH21 ARG B 267     -58.016 -32.795   5.768  1.00  0.00      RB0  H
ATOM    664 HH22 ARG B 267     -58.283 -31.255   5.097  1.00  0.00      RB0  H
ATOM    665  C   ARG B 267     -61.105 -29.792  11.408  1.00  0.00      RB0  C
ATOM    666  O   ARG B 267     -61.891 -30.469  10.745  1.00  0.00      RB0  O
ATOM    667  N   ASP B 268     -61.072 -28.444  11.338  1.00  0.00      RB0  N
ATOM    668  H   ASP B 268     -60.551 -27.912  12.013  1.00  0.00      RB0  H
ATOM    669  CA  ASP B 268     -61.757 -27.682  10.333  1.00  0.00      RB0  C
ATOM    670  CB  ASP B 268     -63.148 -27.257  10.786  1.00  0.00      RB0  C
ATOM    671  CG  ASP B 268     -63.854 -26.579   9.630  1.00  0.00      RB0  C
ATOM    672  OD1 ASP B 268     -63.505 -25.460   9.267  1.00  0.00      RB0  O
ATOM    673  OD2 ASP B 268     -64.819 -27.131   9.116  1.00  0.00      RB0  O
ATOM    674  C   ASP B 268     -60.899 -26.480  10.090  1.00  0.00      RB0  C
ATOM    675  O   ASP B 268     -60.941 -25.519  10.853  1.00  0.00      RB0  O
ATOM    676  N   ASN B 269     -60.100 -26.496   9.007  1.00  0.00      RB0  N
ATOM    677  H   ASN B 269     -60.269 -27.205   8.323  1.00  0.00      RB0  H
ATOM    678  CA  ASN B 269     -59.142 -25.454   8.757  1.00  0.00      RB0  C
ATOM    679  CB  ASN B 269     -57.987 -25.869   7.846  1.00  0.00      RB0  C
ATOM    680  CG  ASN B 269     -58.503 -26.301   6.496  1.00  0.00      RB0  C
ATOM    681  OD1 ASN B 269     -58.724 -27.495   6.278  1.00  0.00      RB0  O
ATOM    682  ND2 ASN B 269     -58.654 -25.300   5.610  1.00  0.00      RB0  N
ATOM    683 HD21 ASN B 269     -58.958 -25.435   4.666  1.00  0.00      RB0  H
ATOM    684 HD22 ASN B 269     -58.459 -24.352   5.887  1.00  0.00      RB0  H
ATOM    685  C   ASN B 269     -59.821 -24.226   8.238  1.00  0.00      RB0  C
ATOM    686  O   ASN B 269     -59.164 -23.209   8.019  1.00  0.00      RB0  O
ATOM    687  N   ALA B 270     -61.144 -24.279   8.000  1.00  0.00      RB0  N
ATOM    688  H   ALA B 270     -61.724 -25.047   8.278  1.00  0.00      RB0  H
ATOM    689  CA  ALA B 270     -61.827 -23.080   7.599  1.00  0.00      RB0  C
ATOM    690  CB  ALA B 270     -63.097 -23.399   6.806  1.00  0.00      RB0  C
ATOM    691  C   ALA B 270     -62.172 -22.226   8.783  1.00  0.00      RB0  C
ATOM    692  O   ALA B 270     -62.527 -21.058   8.637  1.00  0.00      RB0  O
ATOM    693  N   LYS B 271     -62.081 -22.821   9.988  1.00  0.00      RB0  N
ATOM    694  H   LYS B 271     -61.854 -23.795  10.031  1.00  0.00      RB0  H
ATOM    695  CA  LYS B 271     -62.358 -22.221  11.269  1.00  0.00      RB0  C
ATOM    696  CB  LYS B 271     -63.500 -22.966  11.955  1.00  0.00      RB0  C
ATOM    697  CG  LYS B 271     -64.721 -22.996  11.041  1.00  0.00      RB0  C
ATOM    698  CD  LYS B 271     -65.846 -23.912  11.514  1.00  0.00      RB0  C
ATOM    699  CE  LYS B 271     -66.813 -24.189  10.362  1.00  0.00      RB0  C
ATOM    700  NZ  LYS B 271     -66.112 -24.941   9.314  1.00  0.00      RB0  N
ATOM    701  HZ1 LYS B 271     -66.550 -24.883   8.380  1.00  0.00      RB0  H
ATOM    702  HZ2 LYS B 271     -65.106 -24.676   9.236  1.00  0.00      RB0  H
ATOM    703  HZ3 LYS B 271     -66.029 -25.952   9.564  1.00  0.00      RB0  H
ATOM    704  C   LYS B 271     -61.103 -22.160  12.093  1.00  0.00      RB0  C
ATOM    705  O   LYS B 271     -61.059 -21.484  13.117  1.00  0.00      RB0  O
ATOM    706  N   ASN B 272     -60.046 -22.894  11.692  1.00  0.00      RB0  N
ATOM    707  H   ASN B 272     -60.163 -23.536  10.939  1.00  0.00      RB0  H
ATOM    708  CA  ASN B 272     -58.824 -22.946  12.453  1.00  0.00      RB0  C
ATOM    709  CB  ASN B 272     -58.189 -21.577  12.746  1.00  0.00      RB0  C
ATOM    710  CG  ASN B 272     -57.059 -21.200  11.825  1.00  0.00      RB0  C
ATOM    711  OD1 ASN B 272     -56.699 -21.918  10.898  1.00  0.00      RB0  O
ATOM    712  ND2 ASN B 272     -56.539 -19.996  12.128  1.00  0.00      RB0  N
ATOM    713 HD21 ASN B 272     -55.895 -19.427  11.611  1.00  0.00      RB0  H
ATOM    714 HD22 ASN B 272     -56.804 -19.529  12.980  1.00  0.00      RB0  H
ATOM    715  C   ASN B 272     -59.156 -23.515  13.803  1.00  0.00      RB0  C
ATOM    716  O   ASN B 272     -58.658 -23.028  14.816  1.00  0.00      RB0  O
ATOM    717  N   THR B 273     -60.016 -24.559  13.860  1.00  0.00      RB0  N
ATOM    718  H   THR B 273     -60.468 -24.947  13.057  1.00  0.00      RB0  H
ATOM    719  CA  THR B 273     -60.300 -25.193  15.123  1.00  0.00      RB0  C
ATOM    720  CB  THR B 273     -61.731 -24.794  15.416  1.00  0.00      RB0  C
ATOM    721  OG1 THR B 273     -62.031 -23.662  14.592  1.00  0.00      RB0  O
ATOM    722  HG1 THR B 273     -61.387 -22.982  14.776  1.00  0.00      RB0  H
ATOM    723  CG2 THR B 273     -62.023 -24.514  16.892  1.00  0.00      RB0  C
ATOM    724  C   THR B 273     -60.108 -26.673  14.962  1.00  0.00      RB0  C
ATOM    725  O   THR B 273     -60.078 -27.207  13.853  1.00  0.00      RB0  O
ATOM    726  N   VAL B 274     -59.975 -27.364  16.114  1.00  0.00      RB0  N
ATOM    727  H   VAL B 274     -59.964 -26.888  16.999  1.00  0.00      RB0  H
ATOM    728  CA  VAL B 274     -59.945 -28.798  16.180  1.00  0.00      RB0  C
ATOM    729  CB  VAL B 274     -58.533 -29.341  16.416  1.00  0.00      RB0  C
ATOM    730  CG1 VAL B 274     -57.653 -29.136  15.186  1.00  0.00      RB0  C
ATOM    731  CG2 VAL B 274     -57.915 -28.770  17.694  1.00  0.00      RB0  C
ATOM    732  C   VAL B 274     -60.835 -29.192  17.315  1.00  0.00      RB0  C
ATOM    733  O   VAL B 274     -61.054 -28.400  18.231  1.00  0.00      RB0  O
ATOM    734  N   THR B 275     -61.405 -30.416  17.282  1.00  0.00      RB0  N
ATOM    735  H   THR B 275     -61.312 -31.035  16.503  1.00  0.00      RB0  H
ATOM    736  CA  THR B 275     -62.194 -30.775  18.424  1.00  0.00      RB0  C
ATOM    737  CB  THR B 275     -63.580 -30.670  17.836  1.00  0.00      RB0  C
ATOM    738  OG1 THR B 275     -63.416 -30.778  16.416  1.00  0.00      RB0  O
ATOM    739  HG1 THR B 275     -63.482 -31.712  16.221  1.00  0.00      RB0  H
ATOM    740  CG2 THR B 275     -64.279 -29.353  18.153  1.00  0.00      RB0  C
ATOM    741  C   THR B 275     -61.913 -32.145  18.977  1.00  0.00      RB0  C
ATOM    742  O   THR B 275     -61.189 -32.943  18.378  1.00  0.00      RB0  O
ATOM    743  N   LEU B 276     -62.480 -32.444  20.160  1.00  0.00      RB0  N
ATOM    744  H   LEU B 276     -63.028 -31.792  20.685  1.00  0.00      RB0  H
ATOM    745  CA  LEU B 276     -62.413 -33.780  20.669  1.00  0.00      RB0  C
ATOM    746  CB  LEU B 276     -61.374 -33.904  21.781  1.00  0.00      RB0  C
ATOM    747  CG  LEU B 276     -61.183 -35.352  22.232  1.00  0.00      RB0  C
ATOM    748  CD1 LEU B 276     -60.734 -36.253  21.080  1.00  0.00      RB0  C
ATOM    749  CD2 LEU B 276     -60.251 -35.452  23.440  1.00  0.00      RB0  C
ATOM    750  C   LEU B 276     -63.789 -34.068  21.185  1.00  0.00      RB0  C
ATOM    751  O   LEU B 276     -64.209 -33.524  22.201  1.00  0.00      RB0  O
ATOM    752  N   GLN B 277     -64.531 -34.945  20.478  1.00  0.00      RB0  N
ATOM    753  H   GLN B 277     -64.109 -35.480  19.755  1.00  0.00      RB0  H
ATOM    754  CA  GLN B 277     -65.871 -35.278  20.882  1.00  0.00      RB0  C
ATOM    755  CB  GLN B 277     -66.856 -35.312  19.721  1.00  0.00      RB0  C
ATOM    756  CG  GLN B 277     -68.254 -35.629  20.256  1.00  0.00      RB0  C
ATOM    757  CD  GLN B 277     -69.280 -35.353  19.185  1.00  0.00      RB0  C
ATOM    758  OE1 GLN B 277     -69.367 -34.241  18.663  1.00  0.00      RB0  O
ATOM    759  NE2 GLN B 277     -70.051 -36.412  18.892  1.00  0.00      RB0  N
ATOM    760 HE21 GLN B 277     -70.777 -36.432  18.205  1.00  0.00      RB0  H
ATOM    761 HE22 GLN B 277     -69.922 -37.275  19.397  1.00  0.00      RB0  H
ATOM    762  C   GLN B 277     -65.774 -36.606  21.571  1.00  0.00      RB0  C
ATOM    763  O   GLN B 277     -65.439 -37.616  20.954  1.00  0.00      RB0  O
ATOM    764  N   MET B 278     -66.080 -36.635  22.886  1.00  0.00      RB0  N
ATOM    765  H   MET B 278     -66.485 -35.847  23.359  1.00  0.00      RB0  H
ATOM    766  CA  MET B 278     -65.855 -37.817  23.675  1.00  0.00      RB0  C
ATOM    767  CB  MET B 278     -65.161 -37.419  24.970  1.00  0.00      RB0  C
ATOM    768  CG  MET B 278     -63.849 -36.680  24.715  1.00  0.00      RB0  C
ATOM    769  SD  MET B 278     -62.993 -36.226  26.230  1.00  0.00      RB0  S
ATOM    770  CE  MET B 278     -64.270 -35.161  26.913  1.00  0.00      RB0  C
ATOM    771  C   MET B 278     -67.265 -38.285  23.909  1.00  0.00      RB0  C
ATOM    772  O   MET B 278     -68.037 -37.605  24.587  1.00  0.00      RB0  O
ATOM    773  N   ASN B 279     -67.659 -39.423  23.297  1.00  0.00      RB0  N
ATOM    774  H   ASN B 279     -66.969 -39.970  22.818  1.00  0.00      RB0  H
ATOM    775  CA  ASN B 279     -69.037 -39.852  23.288  1.00  0.00      RB0  C
ATOM    776  CB  ASN B 279     -69.331 -40.646  22.009  1.00  0.00      RB0  C
ATOM    777  CG  ASN B 279     -69.039 -39.786  20.788  1.00  0.00      RB0  C
ATOM    778  OD1 ASN B 279     -69.739 -38.823  20.485  1.00  0.00      RB0  O
ATOM    779  ND2 ASN B 279     -67.941 -40.171  20.108  1.00  0.00      RB0  N
ATOM    780 HD21 ASN B 279     -67.586 -39.716  19.287  1.00  0.00      RB0  H
ATOM    781 HD22 ASN B 279     -67.398 -40.955  20.422  1.00  0.00      RB0  H
ATOM    782  C   ASN B 279     -69.533 -40.565  24.516  1.00  0.00      RB0  C
ATOM    783  O   ASN B 279     -70.650 -40.311  24.960  1.00  0.00      RB0  O
ATOM    784  N   ASN B 280     -68.742 -41.480  25.120  1.00  0.00      RB0  N
ATOM    785  H   ASN B 280     -67.790 -41.650  24.866  1.00  0.00      RB0  H
ATOM    786  CA  ASN B 280     -69.336 -42.211  26.207  1.00  0.00      RB0  C
ATOM    787  CB  ASN B 280     -69.758 -43.618  25.826  1.00  0.00      RB0  C
ATOM    788  CG  ASN B 280     -70.862 -43.984  26.786  1.00  0.00      RB0  C
ATOM    789  OD1 ASN B 280     -70.785 -44.958  27.534  1.00  0.00      RB0  O
ATOM    790  ND2 ASN B 280     -71.904 -43.138  26.718  1.00  0.00      RB0  N
ATOM    791 HD21 ASN B 280     -72.742 -43.161  27.270  1.00  0.00      RB0  H
ATOM    792 HD22 ASN B 280     -71.920 -42.348  26.096  1.00  0.00      RB0  H
ATOM    793  C   ASN B 280     -68.420 -42.211  27.376  1.00  0.00      RB0  C
ATOM    794  O   ASN B 280     -67.722 -43.185  27.640  1.00  0.00      RB0  O
ATOM    795  N   LEU B 281     -68.456 -41.116  28.146  1.00  0.00      RB0  N
ATOM    796  H   LEU B 281     -69.148 -40.407  27.991  1.00  0.00      RB0  H
ATOM    797  CA  LEU B 281     -67.480 -40.938  29.170  1.00  0.00      RB0  C
ATOM    798  CB  LEU B 281     -67.470 -39.482  29.612  1.00  0.00      RB0  C
ATOM    799  CG  LEU B 281     -66.905 -38.589  28.516  1.00  0.00      RB0  C
ATOM    800  CD1 LEU B 281     -67.014 -37.110  28.868  1.00  0.00      RB0  C
ATOM    801  CD2 LEU B 281     -65.471 -38.992  28.186  1.00  0.00      RB0  C
ATOM    802  C   LEU B 281     -67.700 -41.845  30.329  1.00  0.00      RB0  C
ATOM    803  O   LEU B 281     -68.813 -42.012  30.823  1.00  0.00      RB0  O
ATOM    804  N   LYS B 282     -66.586 -42.458  30.774  1.00  0.00      RB0  N
ATOM    805  H   LYS B 282     -65.694 -42.213  30.375  1.00  0.00      RB0  H
ATOM    806  CA  LYS B 282     -66.537 -43.367  31.877  1.00  0.00      RB0  C
ATOM    807  CB  LYS B 282     -65.659 -44.551  31.473  1.00  0.00      RB0  C
ATOM    808  CG  LYS B 282     -66.093 -45.224  30.183  1.00  0.00      RB0  C
ATOM    809  CD  LYS B 282     -67.536 -45.684  30.294  1.00  0.00      RB0  C
ATOM    810  CE  LYS B 282     -68.043 -46.232  28.972  1.00  0.00      RB0  C
ATOM    811  NZ  LYS B 282     -69.499 -46.321  29.073  1.00  0.00      RB0  N
ATOM    812  HZ1 LYS B 282     -69.922 -46.386  28.122  1.00  0.00      RB0  H
ATOM    813  HZ2 LYS B 282     -69.800 -47.110  29.673  1.00  0.00      RB0  H
ATOM    814  HZ3 LYS B 282     -69.858 -45.418  29.443  1.00  0.00      RB0  H
ATOM    815  C   LYS B 282     -65.799 -42.615  32.943  1.00  0.00      RB0  C
ATOM    816  O   LYS B 282     -65.018 -41.716  32.636  1.00  0.00      RB0  O
ATOM    817  N   PRO B 283     -66.000 -42.966  34.182  1.00  0.00      RB0  N
ATOM    818  CD  PRO B 283     -66.974 -43.950  34.646  1.00  0.00      RB0  C
ATOM    819  CA  PRO B 283     -65.270 -42.358  35.264  1.00  0.00      RB0  C
ATOM    820  CB  PRO B 283     -65.693 -43.171  36.489  1.00  0.00      RB0  C
ATOM    821  CG  PRO B 283     -67.087 -43.679  36.138  1.00  0.00      RB0  C
ATOM    822  C   PRO B 283     -63.798 -42.395  35.002  1.00  0.00      RB0  C
ATOM    823  O   PRO B 283     -63.076 -41.520  35.480  1.00  0.00      RB0  O
ATOM    824  N   GLU B 284     -63.340 -43.425  34.281  1.00  0.00      RB0  N
ATOM    825  H   GLU B 284     -63.975 -44.169  34.060  1.00  0.00      RB0  H
ATOM    826  CA  GLU B 284     -61.958 -43.642  33.969  1.00  0.00      RB0  C
ATOM    827  CB  GLU B 284     -61.761 -45.016  33.310  1.00  0.00      RB0  C
ATOM    828  CG  GLU B 284     -62.231 -46.236  34.123  1.00  0.00      RB0  C
ATOM    829  CD  GLU B 284     -63.743 -46.404  34.059  1.00  0.00      RB0  C
ATOM    830  OE1 GLU B 284     -64.433 -45.962  34.977  1.00  0.00      RB0  O
ATOM    831  OE2 GLU B 284     -64.233 -46.972  33.086  1.00  0.00      RB0  O
ATOM    832  C   GLU B 284     -61.375 -42.572  33.098  1.00  0.00      RB0  C
ATOM    833  O   GLU B 284     -60.157 -42.426  33.002  1.00  0.00      RB0  O
ATOM    834  N   ASP B 285     -62.253 -41.815  32.415  1.00  0.00      RB0  N
ATOM    835  H   ASP B 285     -63.224 -42.002  32.516  1.00  0.00      RB0  H
ATOM    836  CA  ASP B 285     -61.896 -40.795  31.465  1.00  0.00      RB0  C
ATOM    837  CB  ASP B 285     -62.949 -40.632  30.368  1.00  0.00      RB0  C
ATOM    838  CG  ASP B 285     -63.011 -41.859  29.480  1.00  0.00      RB0  C
ATOM    839  OD1 ASP B 285     -61.962 -42.423  29.166  1.00  0.00      RB0  O
ATOM    840  OD2 ASP B 285     -64.113 -42.236  29.088  1.00  0.00      RB0  O
ATOM    841  C   ASP B 285     -61.696 -39.486  32.163  1.00  0.00      RB0  C
ATOM    842  O   ASP B 285     -61.371 -38.484  31.525  1.00  0.00      RB0  O
ATOM    843  N   THR B 286     -61.922 -39.432  33.486  1.00  0.00      RB0  N
ATOM    844  H   THR B 286     -62.136 -40.252  34.015  1.00  0.00      RB0  H
ATOM    845  CA  THR B 286     -61.633 -38.227  34.207  1.00  0.00      RB0  C
ATOM    846  CB  THR B 286     -62.095 -38.395  35.645  1.00  0.00      RB0  C
ATOM    847  OG1 THR B 286     -63.483 -38.745  35.646  1.00  0.00      RB0  O
ATOM    848  HG1 THR B 286     -63.505 -39.701  35.675  1.00  0.00      RB0  H
ATOM    849  CG2 THR B 286     -61.857 -37.135  36.480  1.00  0.00      RB0  C
ATOM    850  C   THR B 286     -60.165 -37.955  34.080  1.00  0.00      RB0  C
ATOM    851  O   THR B 286     -59.319 -38.816  34.320  1.00  0.00      RB0  O
ATOM    852  N   ALA B 287     -59.831 -36.713  33.665  1.00  0.00      RB0  N
ATOM    853  H   ALA B 287     -60.517 -36.002  33.476  1.00  0.00      RB0  H
ATOM    854  CA  ALA B 287     -58.473 -36.333  33.401  1.00  0.00      RB0  C
ATOM    855  CB  ALA B 287     -57.912 -37.084  32.195  1.00  0.00      RB0  C
ATOM    856  C   ALA B 287     -58.483 -34.873  33.072  1.00  0.00      RB0  C
ATOM    857  O   ALA B 287     -59.532 -34.273  32.857  1.00  0.00      RB0  O
ATOM    858  N   ILE B 288     -57.283 -34.262  33.042  1.00  0.00      RB0  N
ATOM    859  H   ILE B 288     -56.461 -34.788  33.268  1.00  0.00      RB0  H
ATOM    860  CA  ILE B 288     -57.095 -32.977  32.440  1.00  0.00      RB0  C
ATOM    861  CB  ILE B 288     -56.080 -32.177  33.250  1.00  0.00      RB0  C
ATOM    862  CG2 ILE B 288     -55.984 -30.737  32.751  1.00  0.00      RB0  C
ATOM    863  CG1 ILE B 288     -56.415 -32.242  34.739  1.00  0.00      RB0  C
ATOM    864  CD1 ILE B 288     -55.380 -31.519  35.601  1.00  0.00      RB0  C
ATOM    865  C   ILE B 288     -56.617 -33.194  31.033  1.00  0.00      RB0  C
ATOM    866  O   ILE B 288     -55.637 -33.896  30.802  1.00  0.00      RB0  O
ATOM    867  N   TYR B 289     -57.297 -32.577  30.045  1.00  0.00      RB0  N
ATOM    868  H   TYR B 289     -58.000 -31.900  30.256  1.00  0.00      RB0  H
ATOM    869  CA  TYR B 289     -57.014 -32.861  28.665  1.00  0.00      RB0  C
ATOM    870  CB  TYR B 289     -58.307 -33.096  27.873  1.00  0.00      RB0  C
ATOM    871  CG  TYR B 289     -58.936 -34.447  28.149  1.00  0.00      RB0  C
ATOM    872  CD1 TYR B 289     -59.484 -34.746  29.391  1.00  0.00      RB0  C
ATOM    873  CE1 TYR B 289     -60.042 -35.998  29.629  1.00  0.00      RB0  C
ATOM    874  CD2 TYR B 289     -58.982 -35.400  27.136  1.00  0.00      RB0  C
ATOM    875  CE2 TYR B 289     -59.538 -36.653  27.374  1.00  0.00      RB0  C
ATOM    876  CZ  TYR B 289     -60.041 -36.966  28.632  1.00  0.00      RB0  C
ATOM    877  OH  TYR B 289     -60.508 -38.242  28.900  1.00  0.00      RB0  O
ATOM    878  HH  TYR B 289     -60.979 -38.212  29.735  1.00  0.00      RB0  H
ATOM    879  C   TYR B 289     -56.288 -31.696  28.079  1.00  0.00      RB0  C
ATOM    880  O   TYR B 289     -56.526 -30.542  28.436  1.00  0.00      RB0  O
ATOM    881  N   TYR B 290     -55.378 -31.993  27.127  1.00  0.00      RB0  N
ATOM    882  H   TYR B 290     -55.311 -32.909  26.743  1.00  0.00      RB0  H
ATOM    883  CA  TYR B 290     -54.567 -30.987  26.510  1.00  0.00      RB0  C
ATOM    884  CB  TYR B 290     -53.103 -31.133  26.939  1.00  0.00      RB0  C
ATOM    885  CG  TYR B 290     -52.973 -31.569  28.382  1.00  0.00      RB0  C
ATOM    886  CD1 TYR B 290     -52.778 -32.912  28.689  1.00  0.00      RB0  C
ATOM    887  CE1 TYR B 290     -52.636 -33.316  30.011  1.00  0.00      RB0  C
ATOM    888  CD2 TYR B 290     -53.036 -30.632  29.404  1.00  0.00      RB0  C
ATOM    889  CE2 TYR B 290     -52.891 -31.035  30.727  1.00  0.00      RB0  C
ATOM    890  CZ  TYR B 290     -52.682 -32.375  31.032  1.00  0.00      RB0  C
ATOM    891  OH  TYR B 290     -52.511 -32.761  32.347  1.00  0.00      RB0  O
ATOM    892  HH  TYR B 290     -52.248 -33.672  32.397  1.00  0.00      RB0  H
ATOM    893  C   TYR B 290     -54.615 -31.103  25.020  1.00  0.00      RB0  C
ATOM    894  O   TYR B 290     -54.541 -32.194  24.460  1.00  0.00      RB0  O
ATOM    895  N   CYS B 291     -54.758 -29.946  24.350  1.00  0.00      RB0  N
ATOM    896  H   CYS B 291     -54.769 -29.086  24.869  1.00  0.00      RB0  H
ATOM    897  CA  CYS B 291     -54.661 -29.831  22.926  1.00  0.00      RB0  C
ATOM    898  CB  CYS B 291     -55.384 -28.579  22.443  1.00  0.00      RB0  C
ATOM    899  SG  CYS B 291     -55.390 -28.431  20.636  1.00  0.00      RB0  S
ATOM    900  C   CYS B 291     -53.174 -29.726  22.765  1.00  0.00      RB0  C
ATOM    901  O   CYS B 291     -52.512 -29.089  23.583  1.00  0.00      RB0  O
ATOM    902  N   ALA B 292     -52.596 -30.374  21.730  1.00  0.00      RB0  N
ATOM    903  H   ALA B 292     -53.110 -30.924  21.066  1.00  0.00      RB0  H
ATOM    904  CA  ALA B 292     -51.188 -30.184  21.491  1.00  0.00      RB0  C
ATOM    905  CB  ALA B 292     -50.377 -31.221  22.271  1.00  0.00      RB0  C
ATOM    906  C   ALA B 292     -50.867 -30.299  20.032  1.00  0.00      RB0  C
ATOM    907  O   ALA B 292     -51.592 -30.944  19.275  1.00  0.00      RB0  O
ATOM    908  N   VAL B 293     -49.750 -29.666  19.604  1.00  0.00      RB0  N
ATOM    909  H   VAL B 293     -49.166 -29.188  20.264  1.00  0.00      RB0  H
ATOM    910  CA  VAL B 293     -49.390 -29.706  18.215  1.00  0.00      RB0  C
ATOM    911  CB  VAL B 293     -49.569 -28.313  17.582  1.00  0.00      RB0  C
ATOM    912  CG1 VAL B 293     -49.192 -28.282  16.098  1.00  0.00      RB0  C
ATOM    913  CG2 VAL B 293     -50.989 -27.789  17.782  1.00  0.00      RB0  C
ATOM    914  C   VAL B 293     -47.992 -30.202  17.991  1.00  0.00      RB0  C
ATOM    915  O   VAL B 293     -47.063 -29.873  18.729  1.00  0.00      RB0  O
ATOM    916  N   VAL B 294     -47.825 -31.055  16.957  1.00  0.00      RB0  N
ATOM    917  H   VAL B 294     -48.594 -31.282  16.352  1.00  0.00      RB0  H
ATOM    918  CA  VAL B 294     -46.530 -31.504  16.529  1.00  0.00      RB0  C
ATOM    919  CB  VAL B 294     -46.402 -33.041  16.630  1.00  0.00      RB0  C
ATOM    920  CG1 VAL B 294     -47.622 -33.760  16.067  1.00  0.00      RB0  C
ATOM    921  CG2 VAL B 294     -45.121 -33.584  15.984  1.00  0.00      RB0  C
ATOM    922  C   VAL B 294     -46.280 -31.017  15.140  1.00  0.00      RB0  C
ATOM    923  O   VAL B 294     -47.141 -31.149  14.270  1.00  0.00      RB0  O
ATOM    924  N   TYR B 295     -45.086 -30.443  14.888  1.00  0.00      RB0  N
ATOM    925  H   TYR B 295     -44.390 -30.404  15.605  1.00  0.00      RB0  H
ATOM    926  CA  TYR B 295     -44.781 -30.040  13.549  1.00  0.00      RB0  C
ATOM    927  CB  TYR B 295     -43.935 -28.760  13.551  1.00  0.00      RB0  C
ATOM    928  CG  TYR B 295     -43.932 -28.114  12.182  1.00  0.00      RB0  C
ATOM    929  CD1 TYR B 295     -45.148 -27.664  11.627  1.00  0.00      RB0  C
ATOM    930  CE1 TYR B 295     -45.140 -27.072  10.352  1.00  0.00      RB0  C
ATOM    931  CD2 TYR B 295     -42.708 -27.976  11.497  1.00  0.00      RB0  C
ATOM    932  CE2 TYR B 295     -42.700 -27.387  10.222  1.00  0.00      RB0  C
ATOM    933  CZ  TYR B 295     -43.917 -26.952   9.658  1.00  0.00      RB0  C
ATOM    934  OH  TYR B 295     -43.914 -26.404   8.390  1.00  0.00      RB0  O
ATOM    935  HH  TYR B 295     -43.013 -26.242   8.110  1.00  0.00      RB0  H
ATOM    936  C   TYR B 295     -44.136 -31.168  12.818  1.00  0.00      RB0  C
ATOM    937  O   TYR B 295     -42.913 -31.214  12.679  1.00  0.00      RB0  O
ATOM    938  N   GLY B 296     -44.947 -32.113  12.316  1.00  0.00      RB0  N
ATOM    939  H   GLY B 296     -45.941 -32.040  12.410  1.00  0.00      RB0  H
ATOM    940  CA  GLY B 296     -44.349 -33.296  11.782  1.00  0.00      RB0  C
ATOM    941  C   GLY B 296     -45.287 -34.188  11.038  1.00  0.00      RB0  C
ATOM    942  O   GLY B 296     -46.418 -33.810  10.733  1.00  0.00      RB0  O
ATOM    943  N   ALA B 297     -44.810 -35.405  10.710  1.00  0.00      RB0  N
ATOM    944  H   ALA B 297     -43.887 -35.651  11.020  1.00  0.00      RB0  H
ATOM    945  CA  ALA B 297     -45.577 -36.330   9.924  1.00  0.00      RB0  C
ATOM    946  CB  ALA B 297     -44.971 -36.516   8.536  1.00  0.00      RB0  C
ATOM    947  C   ALA B 297     -45.328 -37.543  10.768  1.00  0.00      RB0  C
ATOM    948  O   ALA B 297     -44.241 -37.716  11.320  1.00  0.00      RB0  O
ATOM    949  N   LEU B 298     -46.361 -38.396  10.933  1.00  0.00      RB0  N
ATOM    950  H   LEU B 298     -47.216 -38.248  10.445  1.00  0.00      RB0  H
ATOM    951  CA  LEU B 298     -46.221 -39.602  11.704  1.00  0.00      RB0  C
ATOM    952  CB  LEU B 298     -47.157 -39.594  12.919  1.00  0.00      RB0  C
ATOM    953  CG  LEU B 298     -46.959 -38.431  13.895  1.00  0.00      RB0  C
ATOM    954  CD1 LEU B 298     -48.027 -38.432  14.991  1.00  0.00      RB0  C
ATOM    955  CD2 LEU B 298     -45.547 -38.396  14.481  1.00  0.00      RB0  C
ATOM    956  C   LEU B 298     -46.470 -40.857  10.913  1.00  0.00      RB0  C
ATOM    957  O   LEU B 298     -47.181 -40.846   9.913  1.00  0.00      RB0  O
ATOM    958  N   VAL B 299     -45.774 -41.940  11.295  1.00  0.00      RB0  N
ATOM    959  H   VAL B 299     -45.093 -41.770  12.006  1.00  0.00      RB0  H
ATOM    960  CA  VAL B 299     -45.921 -43.296  10.840  1.00  0.00      RB0  C
ATOM    961  CB  VAL B 299     -44.670 -43.771  10.083  1.00  0.00      RB0  C
ATOM    962  CG1 VAL B 299     -44.577 -43.062   8.734  1.00  0.00      RB0  C
ATOM    963  CG2 VAL B 299     -43.377 -43.609  10.890  1.00  0.00      RB0  C
ATOM    964  C   VAL B 299     -46.208 -44.140  12.048  1.00  0.00      RB0  C
ATOM    965  O   VAL B 299     -45.908 -45.332  12.025  1.00  0.00      RB0  O
ATOM    966  N   HIS B 300     -46.657 -43.555  13.176  1.00  0.00      RB0  N
ATOM    967  H   HIS B 300     -46.994 -42.615  13.239  1.00  0.00      RB0  H
ATOM    968  CA  HIS B 300     -46.803 -44.345  14.374  1.00  0.00      RB0  C
ATOM    969  CB  HIS B 300     -45.426 -44.600  15.009  1.00  0.00      RB0  C
ATOM    970  CG  HIS B 300     -44.716 -43.288  15.279  1.00  0.00      RB0  C
ATOM    971  ND1 HIS B 300     -44.807 -42.593  16.428  1.00  0.00      RB0  N
ATOM    972  HD1 HIS B 300     -45.311 -42.825  17.237  1.00  0.00      RB0  H
ATOM    973  CD2 HIS B 300     -43.875 -42.583  14.411  1.00  0.00      RB0  C
ATOM    974  NE2 HIS B 300     -43.471 -41.460  15.048  1.00  0.00      RB0  N
ATOM    975  CE1 HIS B 300     -44.044 -41.465  16.292  1.00  0.00      RB0  C
ATOM    976  C   HIS B 300     -47.690 -43.752  15.418  1.00  0.00      RB0  C
ATOM    977  O   HIS B 300     -48.191 -42.644  15.253  1.00  0.00      RB0  O
ATOM    978  N   LYS B 301     -47.964 -44.508  16.508  1.00  0.00      RB0  N
ATOM    979  H   LYS B 301     -47.495 -45.383  16.605  1.00  0.00      RB0  H
ATOM    980  CA  LYS B 301     -48.628 -43.921  17.641  1.00  0.00      RB0  C
ATOM    981  CB  LYS B 301     -48.856 -45.020  18.685  1.00  0.00      RB0  C
ATOM    982  CG  LYS B 301     -49.620 -46.210  18.103  1.00  0.00      RB0  C
ATOM    983  CD  LYS B 301     -49.966 -47.257  19.161  1.00  0.00      RB0  C
ATOM    984  CE  LYS B 301     -50.764 -48.425  18.579  1.00  0.00      RB0  C
ATOM    985  NZ  LYS B 301     -51.261 -49.260  19.676  1.00  0.00      RB0  N
ATOM    986  HZ1 LYS B 301     -52.225 -49.603  19.462  1.00  0.00      RB0  H
ATOM    987  HZ2 LYS B 301     -50.643 -50.042  19.950  1.00  0.00      RB0  H
ATOM    988  HZ3 LYS B 301     -51.454 -48.652  20.501  1.00  0.00      RB0  H
ATOM    989  C   LYS B 301     -47.973 -42.715  18.263  1.00  0.00      RB0  C
ATOM    990  O   LYS B 301     -46.754 -42.647  18.387  1.00  0.00      RB0  O
ATOM    991  N   PRO B 302     -48.784 -41.759  18.642  1.00  0.00      RB0  N
ATOM    992  CD  PRO B 302     -50.237 -41.796  18.518  1.00  0.00      RB0  C
ATOM    993  CA  PRO B 302     -48.317 -40.517  19.219  1.00  0.00      RB0  C
ATOM    994  CB  PRO B 302     -49.540 -39.604  19.103  1.00  0.00      RB0  C
ATOM    995  CG  PRO B 302     -50.725 -40.551  19.247  1.00  0.00      RB0  C
ATOM    996  C   PRO B 302     -47.775 -40.614  20.610  1.00  0.00      RB0  C
ATOM    997  O   PRO B 302     -48.316 -41.351  21.434  1.00  0.00      RB0  O
ATOM    998  N   THR B 303     -46.673 -39.879  20.869  1.00  0.00      RB0  N
ATOM    999  H   THR B 303     -46.132 -39.440  20.153  1.00  0.00      RB0  H
ATOM   1000  CA  THR B 303     -46.146 -39.685  22.187  1.00  0.00      RB0  C
ATOM   1001  CB  THR B 303     -44.955 -40.633  22.279  1.00  0.00      RB0  C
ATOM   1002  OG1 THR B 303     -44.295 -40.655  21.009  1.00  0.00      RB0  O
ATOM   1003  HG1 THR B 303     -43.482 -40.158  21.142  1.00  0.00      RB0  H
ATOM   1004  CG2 THR B 303     -45.341 -42.052  22.702  1.00  0.00      RB0  C
ATOM   1005  C   THR B 303     -45.774 -38.286  22.567  1.00  0.00      RB0  C
ATOM   1006  O   THR B 303     -45.744 -37.394  21.723  1.00  0.00      RB0  O
ATOM   1007  N   GLN B 304     -45.479 -38.060  23.860  1.00  0.00      RB0  N
ATOM   1008  H   GLN B 304     -45.368 -38.850  24.460  1.00  0.00      RB0  H
ATOM   1009  CA  GLN B 304     -45.368 -36.737  24.406  1.00  0.00      RB0  C
ATOM   1010  CB  GLN B 304     -45.192 -36.803  25.928  1.00  0.00      RB0  C
ATOM   1011  CG  GLN B 304     -46.245 -37.631  26.683  1.00  0.00      RB0  C
ATOM   1012  CD  GLN B 304     -46.053 -37.386  28.166  1.00  0.00      RB0  C
ATOM   1013  OE1 GLN B 304     -45.601 -36.310  28.555  1.00  0.00      RB0  O
ATOM   1014  NE2 GLN B 304     -46.415 -38.404  28.963  1.00  0.00      RB0  N
ATOM   1015 HE21 GLN B 304     -46.249 -38.474  29.959  1.00  0.00      RB0  H
ATOM   1016 HE22 GLN B 304     -46.916 -39.218  28.653  1.00  0.00      RB0  H
ATOM   1017  C   GLN B 304     -44.287 -35.925  23.766  1.00  0.00      RB0  C
ATOM   1018  O   GLN B 304     -44.441 -34.725  23.541  1.00  0.00      RB0  O
ATOM   1019  N   ASP B 305     -43.175 -36.585  23.408  1.00  0.00      RB0  N
ATOM   1020  H   ASP B 305     -43.142 -37.586  23.397  1.00  0.00      RB0  H
ATOM   1021  CA  ASP B 305     -41.997 -35.937  22.916  1.00  0.00      RB0  C
ATOM   1022  CB  ASP B 305     -40.864 -36.985  22.937  1.00  0.00      RB0  C
ATOM   1023  CG  ASP B 305     -41.129 -38.157  21.970  1.00  0.00      RB0  C
ATOM   1024  OD1 ASP B 305     -42.149 -38.837  22.101  1.00  0.00      RB0  O
ATOM   1025  OD2 ASP B 305     -40.327 -38.368  21.062  1.00  0.00      RB0  O
ATOM   1026  C   ASP B 305     -42.106 -35.414  21.514  1.00  0.00      RB0  C
ATOM   1027  O   ASP B 305     -41.232 -34.681  21.056  1.00  0.00      RB0  O
ATOM   1028  N   LEU B 306     -43.175 -35.798  20.795  1.00  0.00      RB0  N
ATOM   1029  H   LEU B 306     -43.849 -36.396  21.232  1.00  0.00      RB0  H
ATOM   1030  CA  LEU B 306     -43.421 -35.397  19.435  1.00  0.00      RB0  C
ATOM   1031  CB  LEU B 306     -44.432 -36.297  18.721  1.00  0.00      RB0  C
ATOM   1032  CG  LEU B 306     -43.812 -37.456  17.934  1.00  0.00      RB0  C
ATOM   1033  CD1 LEU B 306     -42.761 -36.974  16.930  1.00  0.00      RB0  C
ATOM   1034  CD2 LEU B 306     -43.278 -38.559  18.840  1.00  0.00      RB0  C
ATOM   1035  C   LEU B 306     -43.968 -33.997  19.567  1.00  0.00      RB0  C
ATOM   1036  O   LEU B 306     -43.689 -33.165  18.705  1.00  0.00      RB0  O
ATOM   1037  N   PHE B 307     -44.774 -33.679  20.608  1.00  0.00      RB0  N
ATOM   1038  H   PHE B 307     -44.761 -34.170  21.482  1.00  0.00      RB0  H
ATOM   1039  CA  PHE B 307     -45.655 -32.534  20.489  1.00  0.00      RB0  C
ATOM   1040  CB  PHE B 307     -47.013 -32.807  21.140  1.00  0.00      RB0  C
ATOM   1041  CG  PHE B 307     -47.856 -33.760  20.322  1.00  0.00      RB0  C
ATOM   1042  CD1 PHE B 307     -47.528 -35.108  20.239  1.00  0.00      RB0  C
ATOM   1043  CD2 PHE B 307     -48.984 -33.286  19.664  1.00  0.00      RB0  C
ATOM   1044  CE1 PHE B 307     -48.332 -35.979  19.514  1.00  0.00      RB0  C
ATOM   1045  CE2 PHE B 307     -49.794 -34.156  18.944  1.00  0.00      RB0  C
ATOM   1046  CZ  PHE B 307     -49.471 -35.506  18.874  1.00  0.00      RB0  C
ATOM   1047  C   PHE B 307     -44.918 -31.482  21.271  1.00  0.00      RB0  C
ATOM   1048  O   PHE B 307     -44.354 -31.740  22.336  1.00  0.00      RB0  O
ATOM   1049  N   LYS B 308     -44.826 -30.275  20.665  1.00  0.00      RB0  N
ATOM   1050  H   LYS B 308     -45.397 -30.155  19.849  1.00  0.00      RB0  H
ATOM   1051  CA  LYS B 308     -44.082 -29.130  21.125  1.00  0.00      RB0  C
ATOM   1052  CB  LYS B 308     -43.153 -28.624  20.016  1.00  0.00      RB0  C
ATOM   1053  CG  LYS B 308     -42.454 -29.713  19.189  1.00  0.00      RB0  C
ATOM   1054  CD  LYS B 308     -41.537 -30.655  19.980  1.00  0.00      RB0  C
ATOM   1055  CE  LYS B 308     -40.908 -31.722  19.075  1.00  0.00      RB0  C
ATOM   1056  NZ  LYS B 308     -40.220 -32.740  19.880  1.00  0.00      RB0  N
ATOM   1057  HZ1 LYS B 308     -39.963 -33.558  19.293  1.00  0.00      RB0  H
ATOM   1058  HZ2 LYS B 308     -39.377 -32.370  20.356  1.00  0.00      RB0  H
ATOM   1059  HZ3 LYS B 308     -40.872 -33.117  20.601  1.00  0.00      RB0  H
ATOM   1060  C   LYS B 308     -44.918 -27.985  21.649  1.00  0.00      RB0  C
ATOM   1061  O   LYS B 308     -44.463 -27.203  22.484  1.00  0.00      RB0  O
ATOM   1062  N   VAL B 309     -46.169 -27.847  21.157  1.00  0.00      RB0  N
ATOM   1063  H   VAL B 309     -46.590 -28.550  20.583  1.00  0.00      RB0  H
ATOM   1064  CA  VAL B 309     -47.005 -26.747  21.577  1.00  0.00      RB0  C
ATOM   1065  CB  VAL B 309     -47.625 -26.052  20.368  1.00  0.00      RB0  C
ATOM   1066  CG1 VAL B 309     -48.276 -24.735  20.790  1.00  0.00      RB0  C
ATOM   1067  CG2 VAL B 309     -46.605 -25.872  19.243  1.00  0.00      RB0  C
ATOM   1068  C   VAL B 309     -48.075 -27.368  22.415  1.00  0.00      RB0  C
ATOM   1069  O   VAL B 309     -48.720 -28.333  22.005  1.00  0.00      RB0  O
ATOM   1070  N   TRP B 310     -48.283 -26.824  23.632  1.00  0.00      RB0  N
ATOM   1071  H   TRP B 310     -47.856 -25.974  23.942  1.00  0.00      RB0  H
ATOM   1072  CA  TRP B 310     -49.270 -27.403  24.494  1.00  0.00      RB0  C
ATOM   1073  CB  TRP B 310     -48.598 -28.121  25.674  1.00  0.00      RB0  C
ATOM   1074  CG  TRP B 310     -47.836 -29.364  25.250  1.00  0.00      RB0  C
ATOM   1075  CD2 TRP B 310     -48.214 -30.738  25.474  1.00  0.00      RB0  C
ATOM   1076  CE2 TRP B 310     -47.198 -31.562  24.933  1.00  0.00      RB0  C
ATOM   1077  CE3 TRP B 310     -49.318 -31.322  26.084  1.00  0.00      RB0  C
ATOM   1078  CD1 TRP B 310     -46.600 -29.441  24.585  1.00  0.00      RB0  C
ATOM   1079  NE1 TRP B 310     -46.219 -30.734  24.395  1.00  0.00      RB0  N
ATOM   1080  HE1 TRP B 310     -45.397 -31.042  23.944  1.00  0.00      RB0  H
ATOM   1081  CZ2 TRP B 310     -47.309 -32.944  25.023  1.00  0.00      RB0  C
ATOM   1082  CZ3 TRP B 310     -49.417 -32.705  26.167  1.00  0.00      RB0  C
ATOM   1083  CH2 TRP B 310     -48.417 -33.513  25.637  1.00  0.00      RB0  C
ATOM   1084  C   TRP B 310     -50.226 -26.362  24.992  1.00  0.00      RB0  C
ATOM   1085  O   TRP B 310     -49.876 -25.197  25.179  1.00  0.00      RB0  O
ATOM   1086  N   GLY B 311     -51.490 -26.784  25.206  1.00  0.00      RB0  N
ATOM   1087  H   GLY B 311     -51.729 -27.746  25.065  1.00  0.00      RB0  H
ATOM   1088  CA  GLY B 311     -52.500 -25.915  25.724  1.00  0.00      RB0  C
ATOM   1089  C   GLY B 311     -52.256 -25.910  27.203  1.00  0.00      RB0  C
ATOM   1090  O   GLY B 311     -51.299 -26.510  27.690  1.00  0.00      RB0  O
ATOM   1091  N   GLN B 312     -53.132 -25.204  27.946  1.00  0.00      RB0  N
ATOM   1092  H   GLN B 312     -53.986 -24.971  27.477  1.00  0.00      RB0  H
ATOM   1093  CA  GLN B 312     -53.049 -24.985  29.362  1.00  0.00      RB0  C
ATOM   1094  CB  GLN B 312     -53.750 -23.684  29.738  1.00  0.00      RB0  C
ATOM   1095  CG  GLN B 312     -53.095 -22.466  29.088  1.00  0.00      RB0  C
ATOM   1096  CD  GLN B 312     -53.804 -21.204  29.534  1.00  0.00      RB0  C
ATOM   1097  OE1 GLN B 312     -54.162 -20.346  28.735  1.00  0.00      RB0  O
ATOM   1098  NE2 GLN B 312     -53.989 -21.130  30.865  1.00  0.00      RB0  N
ATOM   1099 HE21 GLN B 312     -54.468 -20.349  31.264  1.00  0.00      RB0  H
ATOM   1100 HE22 GLN B 312     -53.661 -21.844  31.484  1.00  0.00      RB0  H
ATOM   1101  C   GLN B 312     -53.636 -26.140  30.126  1.00  0.00      RB0  C
ATOM   1102  O   GLN B 312     -53.239 -26.397  31.263  1.00  0.00      RB0  O
ATOM   1103  N   GLY B 313     -54.620 -26.850  29.538  1.00  0.00      RB0  N
ATOM   1104  H   GLY B 313     -55.019 -26.597  28.652  1.00  0.00      RB0  H
ATOM   1105  CA  GLY B 313     -55.233 -27.962  30.208  1.00  0.00      RB0  C
ATOM   1106  C   GLY B 313     -56.676 -27.753  30.538  1.00  0.00      RB0  C
ATOM   1107  O   GLY B 313     -57.052 -26.731  31.114  1.00  0.00      RB0  O
ATOM   1108  N   THR B 314     -57.531 -28.719  30.143  1.00  0.00      RB0  N
ATOM   1109  H   THR B 314     -57.216 -29.542  29.695  1.00  0.00      RB0  H
ATOM   1110  CA  THR B 314     -58.929 -28.613  30.437  1.00  0.00      RB0  C
ATOM   1111  CB  THR B 314     -59.577 -28.515  29.059  1.00  0.00      RB0  C
ATOM   1112  OG1 THR B 314     -59.070 -27.373  28.355  1.00  0.00      RB0  O
ATOM   1113  HG1 THR B 314     -58.126 -27.462  28.207  1.00  0.00      RB0  H
ATOM   1114  CG2 THR B 314     -61.094 -28.437  29.142  1.00  0.00      RB0  C
ATOM   1115  C   THR B 314     -59.464 -29.699  31.314  1.00  0.00      RB0  C
ATOM   1116  O   THR B 314     -59.366 -30.884  30.999  1.00  0.00      RB0  O
ATOM   1117  N   GLN B 315     -60.073 -29.295  32.440  1.00  0.00      RB0  N
ATOM   1118  H   GLN B 315     -60.246 -28.317  32.544  1.00  0.00      RB0  H
ATOM   1119  CA  GLN B 315     -60.555 -30.191  33.453  1.00  0.00      RB0  C
ATOM   1120  CB  GLN B 315     -60.743 -29.439  34.774  1.00  0.00      RB0  C
ATOM   1121  CG  GLN B 315     -61.437 -30.254  35.870  1.00  0.00      RB0  C
ATOM   1122  CD  GLN B 315     -60.743 -31.589  36.036  1.00  0.00      RB0  C
ATOM   1123  OE1 GLN B 315     -59.523 -31.693  36.066  1.00  0.00      RB0  O
ATOM   1124  NE2 GLN B 315     -61.604 -32.616  36.075  1.00  0.00      RB0  N
ATOM   1125 HE21 GLN B 315     -61.316 -33.574  36.029  1.00  0.00      RB0  H
ATOM   1126 HE22 GLN B 315     -62.595 -32.446  36.124  1.00  0.00      RB0  H
ATOM   1127  C   GLN B 315     -61.820 -30.833  32.981  1.00  0.00      RB0  C
ATOM   1128  O   GLN B 315     -62.803 -30.158  32.681  1.00  0.00      RB0  O
ATOM   1129  N   VAL B 316     -61.810 -32.178  32.889  1.00  0.00      RB0  N
ATOM   1130  H   VAL B 316     -61.001 -32.727  33.123  1.00  0.00      RB0  H
ATOM   1131  CA  VAL B 316     -62.990 -32.911  32.541  1.00  0.00      RB0  C
ATOM   1132  CB  VAL B 316     -62.760 -33.704  31.253  1.00  0.00      RB0  C
ATOM   1133  CG1 VAL B 316     -63.922 -34.655  30.959  1.00  0.00      RB0  C
ATOM   1134  CG2 VAL B 316     -62.470 -32.761  30.086  1.00  0.00      RB0  C
ATOM   1135  C   VAL B 316     -63.276 -33.837  33.680  1.00  0.00      RB0  C
ATOM   1136  O   VAL B 316     -62.424 -34.646  34.052  1.00  0.00      RB0  O
ATOM   1137  N   THR B 317     -64.482 -33.749  34.274  1.00  0.00      RB0  N
ATOM   1138  H   THR B 317     -65.196 -33.120  33.961  1.00  0.00      RB0  H
ATOM   1139  CA  THR B 317     -64.745 -34.625  35.379  1.00  0.00      RB0  C
ATOM   1140  CB  THR B 317     -65.024 -33.680  36.524  1.00  0.00      RB0  C
ATOM   1141  OG1 THR B 317     -64.547 -32.380  36.141  1.00  0.00      RB0  O
ATOM   1142  HG1 THR B 317     -65.338 -31.864  35.985  1.00  0.00      RB0  H
ATOM   1143  CG2 THR B 317     -64.408 -34.146  37.842  1.00  0.00      RB0  C
ATOM   1144  C   THR B 317     -65.886 -35.535  35.059  1.00  0.00      RB0  C
ATOM   1145  O   THR B 317     -66.959 -35.102  34.645  1.00  0.00      RB0  O
ATOM   1146  N   VAL B 318     -65.670 -36.848  35.257  1.00  0.00      RB0  N
ATOM   1147  H   VAL B 318     -64.811 -37.233  35.611  1.00  0.00      RB0  H
ATOM   1148  CA  VAL B 318     -66.677 -37.816  34.941  1.00  0.00      RB0  C
ATOM   1149  CB  VAL B 318     -66.232 -38.766  33.834  1.00  0.00      RB0  C
ATOM   1150  CG1 VAL B 318     -67.438 -39.584  33.376  1.00  0.00      RB0  C
ATOM   1151  CG2 VAL B 318     -65.537 -38.041  32.680  1.00  0.00      RB0  C
ATOM   1152  C   VAL B 318     -67.016 -38.594  36.173  1.00  0.00      RB0  C
ATOM   1153  O   VAL B 318     -66.136 -39.174  36.805  1.00  0.00      RB0  O
ATOM   1154  N   SER B 319     -68.311 -38.616  36.550  1.00  0.00      RB0  N
ATOM   1155  H   SER B 319     -69.028 -38.132  36.046  1.00  0.00      RB0  H
ATOM   1156  CA  SER B 319     -68.689 -39.341  37.729  1.00  0.00      RB0  C
ATOM   1157  CB  SER B 319     -68.692 -38.334  38.862  1.00  0.00      RB0  C
ATOM   1158  OG  SER B 319     -68.540 -37.041  38.255  1.00  0.00      RB0  O
ATOM   1159  HG  SER B 319     -67.607 -36.978  38.064  1.00  0.00      RB0  H
ATOM   1160  C   SER B 319     -69.937 -40.149  37.561  1.00  0.00      RB0  C
ATOM   1161  O   SER B 319     -70.788 -39.854  36.725  1.00  0.00      RB0  O
ATOM   1162  N   SER B 320     -70.043 -41.229  38.360  1.00  0.00      RB0  N
ATOM   1163  H   SER B 320     -69.364 -41.475  39.050  1.00  0.00      RB0  H
ATOM   1164  CA  SER B 320     -71.210 -42.052  38.317  1.00  0.00      RB0  C
ATOM   1165  CB  SER B 320     -70.630 -43.424  38.566  1.00  0.00      RB0  C
ATOM   1166  OG  SER B 320     -69.211 -43.235  38.468  1.00  0.00      RB0  O
ATOM   1167  HG  SER B 320     -68.818 -44.101  38.455  1.00  0.00      RB0  H
ATOM   1168  C   SER B 320     -72.101 -41.521  39.385  1.00  0.00      RB0  C
ATOM   1169  O   SER B 320     -71.638 -40.950  40.370  1.00  0.00      RB0  O
ATOM   1170  N   ARG B 321     -73.422 -41.667  39.197  1.00  0.00      RB0  N
ATOM   1171  H   ARG B 321     -73.813 -42.214  38.457  1.00  0.00      RB0  H
ATOM   1172  CA  ARG B 321     -74.314 -41.167  40.196  1.00  0.00      RB0  C
ATOM   1173  CB  ARG B 321     -75.126 -40.009  39.601  1.00  0.00      RB0  C
ATOM   1174  CG  ARG B 321     -74.264 -38.981  38.863  1.00  0.00      RB0  C
ATOM   1175  CD  ARG B 321     -73.492 -38.040  39.793  1.00  0.00      RB0  C
ATOM   1176  NE  ARG B 321     -72.250 -37.567  39.178  1.00  0.00      RB0  N
ATOM   1177  HE  ARG B 321     -71.437 -38.085  39.463  1.00  0.00      RB0  H
ATOM   1178  CZ  ARG B 321     -72.225 -36.532  38.281  1.00  0.00      RB0  C
ATOM   1179  NH1 ARG B 321     -73.370 -35.897  37.948  1.00  0.00      RB0  N
ATOM   1180 HH11 ARG B 321     -74.280 -36.238  38.232  1.00  0.00      RB0  H
ATOM   1181 HH12 ARG B 321     -73.392 -35.070  37.383  1.00  0.00      RB0  H
ATOM   1182  NH2 ARG B 321     -71.051 -36.160  37.726  1.00  0.00      RB0  N
ATOM   1183 HH21 ARG B 321     -70.165 -36.543  38.026  1.00  0.00      RB0  H
ATOM   1184 HH22 ARG B 321     -70.974 -35.513  36.964  1.00  0.00      RB0  H
ATOM   1185  C   ARG B 321     -75.239 -42.154  40.798  1.00  0.00      RB0  C
ATOM   1186  O   ARG B 321     -75.691 -43.085  40.139  1.00  0.00      RB0  O
ATOM   1187  N   GLY B 322     -75.712 -41.826  42.018  1.00  0.00      RB0  N
ATOM   1188  H   GLY B 322     -75.356 -40.995  42.442  1.00  0.00      RB0  H
ATOM   1189  CA  GLY B 322     -76.673 -42.575  42.791  1.00  0.00      RB0  C
ATOM   1190  C   GLY B 322     -78.104 -42.167  42.545  1.00  0.00      RB0  C
ATOM   1191  O   GLY B 322     -78.988 -42.595  43.291  1.00  0.00      RB0  O
ATOM   1192  N   ARG B 323     -78.371 -41.311  41.530  1.00  0.00      RB0  N
ATOM   1193  H   ARG B 323     -77.643 -41.138  40.872  1.00  0.00      RB0  H
ATOM   1194  CA  ARG B 323     -79.699 -40.807  41.268  1.00  0.00      RB0  C
ATOM   1195  CB  ARG B 323     -79.611 -39.331  40.852  1.00  0.00      RB0  C
ATOM   1196  CG  ARG B 323     -80.954 -38.600  40.957  1.00  0.00      RB0  C
ATOM   1197  CD  ARG B 323     -80.943 -37.155  40.462  1.00  0.00      RB0  C
ATOM   1198  NE  ARG B 323     -82.303 -36.616  40.487  1.00  0.00      RB0  N
ATOM   1199  HE  ARG B 323     -83.010 -37.284  40.746  1.00  0.00      RB0  H
ATOM   1200  CZ  ARG B 323     -82.530 -35.311  40.147  1.00  0.00      RB0  C
ATOM   1201  NH1 ARG B 323     -81.483 -34.519  39.820  1.00  0.00      RB0  N
ATOM   1202 HH11 ARG B 323     -80.541 -34.868  39.829  1.00  0.00      RB0  H
ATOM   1203 HH12 ARG B 323     -81.589 -33.556  39.557  1.00  0.00      RB0  H
ATOM   1204  NH2 ARG B 323     -83.798 -34.836  40.144  1.00  0.00      RB0  N
ATOM   1205 HH21 ARG B 323     -84.576 -35.425  40.387  1.00  0.00      RB0  H
ATOM   1206 HH22 ARG B 323     -84.026 -33.887  39.903  1.00  0.00      RB0  H
ATOM   1207  C   ARG B 323     -80.536 -41.628  40.277  1.00  0.00      RB0  C
ATOM   1208  O   ARG B 323     -81.786 -41.436  40.265  1.00  0.00      RB0  O
TER
HEADER lig.000.07.pdb
ATOM      1  N   THR A   1     -23.708 -31.984  12.383  1.00  0.00      LA0  N
ATOM      2  H   THR A   1     -23.159 -31.265  12.814  1.00  0.00      LA0  H
ATOM      3  CA  THR A   1     -25.010 -31.544  11.890  1.00  0.00      LA0  C
ATOM      4  CB  THR A   1     -25.539 -30.450  12.819  1.00  0.00      LA0  C
ATOM      5  OG1 THR A   1     -24.529 -29.450  13.015  1.00  0.00      LA0  O
ATOM      6  HG1 THR A   1     -24.519 -28.947  12.207  1.00  0.00      LA0  H
ATOM      7  CG2 THR A   1     -25.976 -31.030  14.166  1.00  0.00      LA0  C
ATOM      8  C   THR A   1     -24.957 -31.074  10.448  1.00  0.00      LA0  C
ATOM      9  O   THR A   1     -25.368 -29.975  10.090  1.00  0.00      LA0  O
ATOM     10  N   ASN A   2     -24.386 -31.957   9.623  1.00  0.00      LA0  N
ATOM     11  H   ASN A   2     -24.130 -32.875   9.930  1.00  0.00      LA0  H
ATOM     12  CA  ASN A   2     -24.300 -31.579   8.217  1.00  0.00      LA0  C
ATOM     13  CB  ASN A   2     -23.066 -32.192   7.531  1.00  0.00      LA0  C
ATOM     14  CG  ASN A   2     -23.123 -33.709   7.473  1.00  0.00      LA0  C
ATOM     15  OD1 ASN A   2     -23.608 -34.383   8.373  1.00  0.00      LA0  O
ATOM     16  ND2 ASN A   2     -22.577 -34.219   6.366  1.00  0.00      LA0  N
ATOM     17 HD21 ASN A   2     -22.520 -35.214   6.255  1.00  0.00      LA0  H
ATOM     18 HD22 ASN A   2     -22.223 -33.643   5.634  1.00  0.00      LA0  H
ATOM     19  C   ASN A   2     -25.575 -31.836   7.442  1.00  0.00      LA0  C
ATOM     20  O   ASN A   2     -25.837 -32.936   6.973  1.00  0.00      LA0  O
ATOM     21  N   LEU A   3     -26.331 -30.728   7.326  1.00  0.00      LA0  N
ATOM     22  H   LEU A   3     -26.089 -29.966   7.927  1.00  0.00      LA0  H
ATOM     23  CA  LEU A   3     -27.503 -30.620   6.445  1.00  0.00      LA0  C
ATOM     24  CB  LEU A   3     -27.648 -29.141   6.038  1.00  0.00      LA0  C
ATOM     25  CG  LEU A   3     -28.504 -28.778   4.808  1.00  0.00      LA0  C
ATOM     26  CD1 LEU A   3     -29.987 -29.116   4.952  1.00  0.00      LA0  C
ATOM     27  CD2 LEU A   3     -28.305 -27.314   4.419  1.00  0.00      LA0  C
ATOM     28  C   LEU A   3     -27.468 -31.535   5.230  1.00  0.00      LA0  C
ATOM     29  O   LEU A   3     -26.642 -31.391   4.333  1.00  0.00      LA0  O
ATOM     30  CB  CYS A   4     -29.092 -34.686   4.334  1.00  0.00      LA0  C
ATOM     31  SG  CYS A   4     -28.297 -35.988   3.357  1.00  0.00      LA0  S
ATOM     32  N   CYS A   4     -28.400 -32.491   5.238  1.00  0.00      LA0  N
ATOM     33  H   CYS A   4     -29.071 -32.521   5.986  1.00  0.00      LA0  H
ATOM     34  CA  CYS A   4     -28.435 -33.336   4.052  1.00  0.00      LA0  C
ATOM     35  C   CYS A   4     -29.101 -32.627   2.891  1.00  0.00      LA0  C
ATOM     36  O   CYS A   4     -30.177 -32.055   3.028  1.00  0.00      LA0  O
ATOM     37  N   PRO A   5     -28.414 -32.646   1.725  1.00  0.00      LA0  N
ATOM     38  CD  PRO A   5     -27.145 -33.323   1.465  1.00  0.00      LA0  C
ATOM     39  CA  PRO A   5     -28.867 -31.832   0.592  1.00  0.00      LA0  C
ATOM     40  CB  PRO A   5     -27.596 -31.747  -0.258  1.00  0.00      LA0  C
ATOM     41  CG  PRO A   5     -26.877 -33.072  -0.012  1.00  0.00      LA0  C
ATOM     42  C   PRO A   5     -30.091 -32.324  -0.181  1.00  0.00      LA0  C
ATOM     43  O   PRO A   5     -30.098 -32.397  -1.403  1.00  0.00      LA0  O
ATOM     44  N   PHE A   6     -31.189 -32.572   0.556  1.00  0.00      LA0  N
ATOM     45  H   PHE A   6     -31.147 -32.536   1.552  1.00  0.00      LA0  H
ATOM     46  CA  PHE A   6     -32.477 -32.743  -0.124  1.00  0.00      LA0  C
ATOM     47  CB  PHE A   6     -33.592 -33.029   0.889  1.00  0.00      LA0  C
ATOM     48  CG  PHE A   6     -33.256 -34.199   1.787  1.00  0.00      LA0  C
ATOM     49  CD1 PHE A   6     -33.202 -35.505   1.251  1.00  0.00      LA0  C
ATOM     50  CD2 PHE A   6     -33.012 -33.962   3.157  1.00  0.00      LA0  C
ATOM     51  CE1 PHE A   6     -32.906 -36.590   2.099  1.00  0.00      LA0  C
ATOM     52  CE2 PHE A   6     -32.716 -35.046   4.006  1.00  0.00      LA0  C
ATOM     53  CZ  PHE A   6     -32.668 -36.349   3.468  1.00  0.00      LA0  C
ATOM     54  C   PHE A   6     -32.848 -31.531  -0.973  1.00  0.00      LA0  C
ATOM     55  O   PHE A   6     -33.507 -31.613  -2.003  1.00  0.00      LA0  O
ATOM     56  N   GLY A   7     -32.323 -30.385  -0.494  1.00  0.00      LA0  N
ATOM     57  H   GLY A   7     -31.895 -30.409   0.408  1.00  0.00      LA0  H
ATOM     58  CA  GLY A   7     -32.385 -29.129  -1.242  1.00  0.00      LA0  C
ATOM     59  C   GLY A   7     -32.077 -29.226  -2.729  1.00  0.00      LA0  C
ATOM     60  O   GLY A   7     -32.779 -28.641  -3.546  1.00  0.00      LA0  O
ATOM     61  N   GLU A   8     -31.023 -30.012  -3.047  1.00  0.00      LA0  N
ATOM     62  H   GLU A   8     -30.505 -30.503  -2.345  1.00  0.00      LA0  H
ATOM     63  CA  GLU A   8     -30.697 -30.245  -4.462  1.00  0.00      LA0  C
ATOM     64  CB  GLU A   8     -29.655 -31.352  -4.636  1.00  0.00      LA0  C
ATOM     65  CG  GLU A   8     -28.225 -31.108  -4.159  1.00  0.00      LA0  C
ATOM     66  CD  GLU A   8     -27.430 -32.379  -4.415  1.00  0.00      LA0  C
ATOM     67  OE1 GLU A   8     -27.387 -32.853  -5.550  1.00  0.00      LA0  O
ATOM     68  OE2 GLU A   8     -26.888 -32.952  -3.474  1.00  0.00      LA0  O
ATOM     69  C   GLU A   8     -31.904 -30.700  -5.258  1.00  0.00      LA0  C
ATOM     70  O   GLU A   8     -32.281 -30.164  -6.291  1.00  0.00      LA0  O
ATOM     71  N   VAL A   9     -32.507 -31.747  -4.682  1.00  0.00      LA0  N
ATOM     72  H   VAL A   9     -32.247 -31.988  -3.747  1.00  0.00      LA0  H
ATOM     73  CA  VAL A   9     -33.567 -32.445  -5.396  1.00  0.00      LA0  C
ATOM     74  CB  VAL A   9     -33.915 -33.752  -4.680  1.00  0.00      LA0  C
ATOM     75  CG1 VAL A   9     -34.718 -34.664  -5.603  1.00  0.00      LA0  C
ATOM     76  CG2 VAL A   9     -32.661 -34.455  -4.156  1.00  0.00      LA0  C
ATOM     77  C   VAL A   9     -34.796 -31.582  -5.599  1.00  0.00      LA0  C
ATOM     78  O   VAL A   9     -35.363 -31.499  -6.679  1.00  0.00      LA0  O
ATOM     79  N   PHE A  10     -35.149 -30.885  -4.504  1.00  0.00      LA0  N
ATOM     80  H   PHE A  10     -34.642 -31.020  -3.651  1.00  0.00      LA0  H
ATOM     81  CA  PHE A  10     -36.252 -29.927  -4.630  1.00  0.00      LA0  C
ATOM     82  CB  PHE A  10     -36.534 -29.225  -3.294  1.00  0.00      LA0  C
ATOM     83  CG  PHE A  10     -36.862 -30.198  -2.179  1.00  0.00      LA0  C
ATOM     84  CD1 PHE A  10     -37.871 -31.173  -2.351  1.00  0.00      LA0  C
ATOM     85  CD2 PHE A  10     -36.153 -30.098  -0.963  1.00  0.00      LA0  C
ATOM     86  CE1 PHE A  10     -38.169 -32.060  -1.298  1.00  0.00      LA0  C
ATOM     87  CE2 PHE A  10     -36.452 -30.980   0.093  1.00  0.00      LA0  C
ATOM     88  CZ  PHE A  10     -37.454 -31.956  -0.088  1.00  0.00      LA0  C
ATOM     89  C   PHE A  10     -36.028 -28.879  -5.714  1.00  0.00      LA0  C
ATOM     90  O   PHE A  10     -36.918 -28.496  -6.464  1.00  0.00      LA0  O
ATOM     91  N   ASN A  11     -34.762 -28.437  -5.758  1.00  0.00      LA0  N
ATOM     92  H   ASN A  11     -34.047 -28.859  -5.199  1.00  0.00      LA0  H
ATOM     93  CA  ASN A  11     -34.435 -27.374  -6.706  1.00  0.00      LA0  C
ATOM     94  CB  ASN A  11     -33.421 -26.397  -6.109  1.00  0.00      LA0  C
ATOM     95  CG  ASN A  11     -34.089 -25.526  -5.067  1.00  0.00      LA0  C
ATOM     96  OD1 ASN A  11     -34.654 -24.480  -5.347  1.00  0.00      LA0  O
ATOM     97  ND2 ASN A  11     -33.991 -25.998  -3.822  1.00  0.00      LA0  N
ATOM     98 HD21 ASN A  11     -34.399 -25.464  -3.085  1.00  0.00      LA0  H
ATOM     99 HD22 ASN A  11     -33.522 -26.866  -3.652  1.00  0.00      LA0  H
ATOM    100  C   ASN A  11     -33.941 -27.848  -8.058  1.00  0.00      LA0  C
ATOM    101  O   ASN A  11     -33.449 -27.063  -8.861  1.00  0.00      LA0  O
ATOM    102  N   ALA A  12     -34.087 -29.162  -8.305  1.00  0.00      LA0  N
ATOM    103  H   ALA A  12     -34.485 -29.785  -7.631  1.00  0.00      LA0  H
ATOM    104  CA  ALA A  12     -33.637 -29.653  -9.606  1.00  0.00      LA0  C
ATOM    105  CB  ALA A  12     -33.771 -31.174  -9.692  1.00  0.00      LA0  C
ATOM    106  C   ALA A  12     -34.417 -29.009 -10.735  1.00  0.00      LA0  C
ATOM    107  O   ALA A  12     -35.642 -29.064 -10.787  1.00  0.00      LA0  O
ATOM    108  N   THR A  13     -33.658 -28.343 -11.616  1.00  0.00      LA0  N
ATOM    109  H   THR A  13     -32.665 -28.303 -11.498  1.00  0.00      LA0  H
ATOM    110  CA  THR A  13     -34.298 -27.455 -12.587  1.00  0.00      LA0  C
ATOM    111  CB  THR A  13     -33.216 -26.872 -13.490  1.00  0.00      LA0  C
ATOM    112  OG1 THR A  13     -32.021 -26.669 -12.722  1.00  0.00      LA0  O
ATOM    113  HG1 THR A  13     -32.228 -26.023 -12.054  1.00  0.00      LA0  H
ATOM    114  CG2 THR A  13     -33.659 -25.578 -14.177  1.00  0.00      LA0  C
ATOM    115  C   THR A  13     -35.434 -28.092 -13.378  1.00  0.00      LA0  C
ATOM    116  O   THR A  13     -36.571 -27.635 -13.372  1.00  0.00      LA0  O
ATOM    117  N   ARG A  14     -35.077 -29.222 -13.994  1.00  0.00      LA0  N
ATOM    118  H   ARG A  14     -34.144 -29.573 -13.923  1.00  0.00      LA0  H
ATOM    119  CA  ARG A  14     -36.141 -30.148 -14.355  1.00  0.00      LA0  C
ATOM    120  CB  ARG A  14     -36.143 -30.437 -15.863  1.00  0.00      LA0  C
ATOM    121  CG  ARG A  14     -34.855 -31.092 -16.371  1.00  0.00      LA0  C
ATOM    122  CD  ARG A  14     -34.930 -31.527 -17.833  1.00  0.00      LA0  C
ATOM    123  NE  ARG A  14     -33.727 -32.275 -18.196  1.00  0.00      LA0  N
ATOM    124  HE  ARG A  14     -33.057 -32.404 -17.464  1.00  0.00      LA0  H
ATOM    125  CZ  ARG A  14     -33.574 -32.802 -19.430  1.00  0.00      LA0  C
ATOM    126  NH1 ARG A  14     -34.493 -32.615 -20.374  1.00  0.00      LA0  N
ATOM    127 HH11 ARG A  14     -35.309 -32.050 -20.194  1.00  0.00      LA0  H
ATOM    128 HH12 ARG A  14     -34.428 -33.010 -21.289  1.00  0.00      LA0  H
ATOM    129  NH2 ARG A  14     -32.482 -33.516 -19.698  1.00  0.00      LA0  N
ATOM    130 HH21 ARG A  14     -31.785 -33.659 -18.995  1.00  0.00      LA0  H
ATOM    131 HH22 ARG A  14     -32.333 -33.923 -20.600  1.00  0.00      LA0  H
ATOM    132  C   ARG A  14     -35.897 -31.407 -13.552  1.00  0.00      LA0  C
ATOM    133  O   ARG A  14     -34.780 -31.627 -13.091  1.00  0.00      LA0  O
ATOM    134  N   PHE A  15     -36.949 -32.213 -13.404  1.00  0.00      LA0  N
ATOM    135  H   PHE A  15     -37.825 -31.978 -13.833  1.00  0.00      LA0  H
ATOM    136  CA  PHE A  15     -36.643 -33.536 -12.864  1.00  0.00      LA0  C
ATOM    137  CB  PHE A  15     -37.786 -34.059 -11.983  1.00  0.00      LA0  C
ATOM    138  CG  PHE A  15     -37.881 -33.407 -10.613  1.00  0.00      LA0  C
ATOM    139  CD1 PHE A  15     -37.376 -32.110 -10.358  1.00  0.00      LA0  C
ATOM    140  CD2 PHE A  15     -38.513 -34.143  -9.587  1.00  0.00      LA0  C
ATOM    141  CE1 PHE A  15     -37.502 -31.550  -9.072  1.00  0.00      LA0  C
ATOM    142  CE2 PHE A  15     -38.644 -33.587  -8.301  1.00  0.00      LA0  C
ATOM    143  CZ  PHE A  15     -38.135 -32.295  -8.056  1.00  0.00      LA0  C
ATOM    144  C   PHE A  15     -36.330 -34.495 -14.000  1.00  0.00      LA0  C
ATOM    145  O   PHE A  15     -36.178 -34.091 -15.148  1.00  0.00      LA0  O
ATOM    146  N   ALA A  16     -36.232 -35.786 -13.645  1.00  0.00      LA0  N
ATOM    147  H   ALA A  16     -36.443 -36.100 -12.722  1.00  0.00      LA0  H
ATOM    148  CA  ALA A  16     -36.100 -36.744 -14.737  1.00  0.00      LA0  C
ATOM    149  CB  ALA A  16     -35.513 -38.059 -14.223  1.00  0.00      LA0  C
ATOM    150  C   ALA A  16     -37.445 -37.023 -15.378  1.00  0.00      LA0  C
ATOM    151  O   ALA A  16     -38.495 -36.774 -14.792  1.00  0.00      LA0  O
ATOM    152  N   SER A  17     -37.363 -37.564 -16.601  1.00  0.00      LA0  N
ATOM    153  H   SER A  17     -36.498 -37.798 -17.043  1.00  0.00      LA0  H
ATOM    154  CA  SER A  17     -38.575 -38.127 -17.180  1.00  0.00      LA0  C
ATOM    155  CB  SER A  17     -38.307 -38.387 -18.662  1.00  0.00      LA0  C
ATOM    156  OG  SER A  17     -36.974 -38.885 -18.852  1.00  0.00      LA0  O
ATOM    157  HG  SER A  17     -36.979 -39.316 -19.707  1.00  0.00      LA0  H
ATOM    158  C   SER A  17     -38.957 -39.377 -16.403  1.00  0.00      LA0  C
ATOM    159  O   SER A  17     -38.110 -40.002 -15.774  1.00  0.00      LA0  O
ATOM    160  N   VAL A  18     -40.260 -39.682 -16.398  1.00  0.00      LA0  N
ATOM    161  H   VAL A  18     -40.873 -39.292 -17.088  1.00  0.00      LA0  H
ATOM    162  CA  VAL A  18     -40.731 -40.481 -15.263  1.00  0.00      LA0  C
ATOM    163  CB  VAL A  18     -42.257 -40.504 -15.178  1.00  0.00      LA0  C
ATOM    164  CG1 VAL A  18     -42.685 -41.036 -13.811  1.00  0.00      LA0  C
ATOM    165  CG2 VAL A  18     -42.855 -39.122 -15.439  1.00  0.00      LA0  C
ATOM    166  C   VAL A  18     -40.144 -41.879 -15.147  1.00  0.00      LA0  C
ATOM    167  O   VAL A  18     -39.608 -42.260 -14.120  1.00  0.00      LA0  O
ATOM    168  N   TYR A  19     -40.199 -42.604 -16.272  1.00  0.00      LA0  N
ATOM    169  H   TYR A  19     -40.832 -42.302 -16.984  1.00  0.00      LA0  H
ATOM    170  CA  TYR A  19     -39.509 -43.900 -16.374  1.00  0.00      LA0  C
ATOM    171  CB  TYR A  19     -39.688 -44.458 -17.800  1.00  0.00      LA0  C
ATOM    172  CG  TYR A  19     -39.044 -43.535 -18.814  1.00  0.00      LA0  C
ATOM    173  CD1 TYR A  19     -39.770 -42.421 -19.284  1.00  0.00      LA0  C
ATOM    174  CE1 TYR A  19     -39.116 -41.477 -20.086  1.00  0.00      LA0  C
ATOM    175  CD2 TYR A  19     -37.718 -43.786 -19.228  1.00  0.00      LA0  C
ATOM    176  CE2 TYR A  19     -37.065 -42.839 -20.033  1.00  0.00      LA0  C
ATOM    177  CZ  TYR A  19     -37.760 -41.673 -20.411  1.00  0.00      LA0  C
ATOM    178  OH  TYR A  19     -37.097 -40.676 -21.102  1.00  0.00      LA0  O
ATOM    179  HH  TYR A  19     -36.337 -41.052 -21.534  1.00  0.00      LA0  H
ATOM    180  C   TYR A  19     -38.032 -43.916 -15.958  1.00  0.00      LA0  C
ATOM    181  O   TYR A  19     -37.462 -44.929 -15.573  1.00  0.00      LA0  O
ATOM    182  N   ALA A  20     -37.425 -42.725 -16.078  1.00  0.00      LA0  N
ATOM    183  H   ALA A  20     -37.949 -41.902 -16.296  1.00  0.00      LA0  H
ATOM    184  CA  ALA A  20     -36.016 -42.598 -15.739  1.00  0.00      LA0  C
ATOM    185  CB  ALA A  20     -35.280 -41.818 -16.830  1.00  0.00      LA0  C
ATOM    186  C   ALA A  20     -35.758 -41.924 -14.402  1.00  0.00      LA0  C
ATOM    187  O   ALA A  20     -34.668 -41.415 -14.156  1.00  0.00      LA0  O
ATOM    188  N   TRP A  21     -36.788 -41.955 -13.539  1.00  0.00      LA0  N
ATOM    189  H   TRP A  21     -37.663 -42.333 -13.844  1.00  0.00      LA0  H
ATOM    190  CA  TRP A  21     -36.717 -41.358 -12.200  1.00  0.00      LA0  C
ATOM    191  CB  TRP A  21     -37.829 -41.915 -11.304  1.00  0.00      LA0  C
ATOM    192  CG  TRP A  21     -37.865 -43.429 -11.317  1.00  0.00      LA0  C
ATOM    193  CD2 TRP A  21     -37.182 -44.358 -10.451  1.00  0.00      LA0  C
ATOM    194  CE2 TRP A  21     -37.569 -45.681 -10.857  1.00  0.00      LA0  C
ATOM    195  CE3 TRP A  21     -36.294 -44.186  -9.369  1.00  0.00      LA0  C
ATOM    196  CD1 TRP A  21     -38.612 -44.234 -12.187  1.00  0.00      LA0  C
ATOM    197  NE1 TRP A  21     -38.448 -45.554 -11.928  1.00  0.00      LA0  N
ATOM    198  HE1 TRP A  21     -38.907 -46.267 -12.431  1.00  0.00      LA0  H
ATOM    199  CZ2 TRP A  21     -37.059 -46.801 -10.171  1.00  0.00      LA0  C
ATOM    200  CZ3 TRP A  21     -35.793 -45.319  -8.696  1.00  0.00      LA0  C
ATOM    201  CH2 TRP A  21     -36.172 -46.618  -9.091  1.00  0.00      LA0  C
ATOM    202  C   TRP A  21     -35.378 -41.446 -11.488  1.00  0.00      LA0  C
ATOM    203  O   TRP A  21     -34.688 -42.460 -11.502  1.00  0.00      LA0  O
ATOM    204  N   ASN A  22     -35.006 -40.317 -10.887  1.00  0.00      LA0  N
ATOM    205  H   ASN A  22     -35.642 -39.546 -10.799  1.00  0.00      LA0  H
ATOM    206  CA  ASN A  22     -33.672 -40.344 -10.297  1.00  0.00      LA0  C
ATOM    207  CB  ASN A  22     -32.972 -38.991 -10.405  1.00  0.00      LA0  C
ATOM    208  CG  ASN A  22     -32.530 -38.741 -11.830  1.00  0.00      LA0  C
ATOM    209  OD1 ASN A  22     -32.130 -39.634 -12.569  1.00  0.00      LA0  O
ATOM    210  ND2 ASN A  22     -32.616 -37.458 -12.191  1.00  0.00      LA0  N
ATOM    211 HD21 ASN A  22     -32.345 -37.191 -13.113  1.00  0.00      LA0  H
ATOM    212 HD22 ASN A  22     -32.949 -36.775 -11.542  1.00  0.00      LA0  H
ATOM    213  C   ASN A  22     -33.688 -40.788  -8.859  1.00  0.00      LA0  C
ATOM    214  O   ASN A  22     -34.081 -40.045  -7.974  1.00  0.00      LA0  O
ATOM    215  N   ARG A  23     -33.218 -42.022  -8.646  1.00  0.00      LA0  N
ATOM    216  H   ARG A  23     -32.986 -42.607  -9.423  1.00  0.00      LA0  H
ATOM    217  CA  ARG A  23     -33.006 -42.439  -7.258  1.00  0.00      LA0  C
ATOM    218  CB  ARG A  23     -33.035 -43.974  -7.171  1.00  0.00      LA0  C
ATOM    219  CG  ARG A  23     -33.190 -44.549  -5.759  1.00  0.00      LA0  C
ATOM    220  CD  ARG A  23     -33.493 -46.056  -5.714  1.00  0.00      LA0  C
ATOM    221  NE  ARG A  23     -33.431 -46.630  -4.360  1.00  0.00      LA0  N
ATOM    222  HE  ARG A  23     -32.614 -47.150  -4.102  1.00  0.00      LA0  H
ATOM    223  CZ  ARG A  23     -34.441 -46.514  -3.464  1.00  0.00      LA0  C
ATOM    224  NH1 ARG A  23     -35.516 -45.784  -3.737  1.00  0.00      LA0  N
ATOM    225 HH11 ARG A  23     -35.617 -45.223  -4.575  1.00  0.00      LA0  H
ATOM    226 HH12 ARG A  23     -36.287 -45.715  -3.108  1.00  0.00      LA0  H
ATOM    227  NH2 ARG A  23     -34.363 -47.124  -2.281  1.00  0.00      LA0  N
ATOM    228 HH21 ARG A  23     -33.593 -47.721  -2.009  1.00  0.00      LA0  H
ATOM    229 HH22 ARG A  23     -35.081 -46.996  -1.587  1.00  0.00      LA0  H
ATOM    230  C   ARG A  23     -31.742 -41.819  -6.669  1.00  0.00      LA0  C
ATOM    231  O   ARG A  23     -30.684 -42.428  -6.575  1.00  0.00      LA0  O
ATOM    232  N   LYS A  24     -31.894 -40.534  -6.311  1.00  0.00      LA0  N
ATOM    233  H   LYS A  24     -32.801 -40.117  -6.423  1.00  0.00      LA0  H
ATOM    234  CA  LYS A  24     -30.757 -39.759  -5.809  1.00  0.00      LA0  C
ATOM    235  CB  LYS A  24     -31.193 -38.286  -5.714  1.00  0.00      LA0  C
ATOM    236  CG  LYS A  24     -30.401 -37.330  -4.805  1.00  0.00      LA0  C
ATOM    237  CD  LYS A  24     -29.017 -36.867  -5.263  1.00  0.00      LA0  C
ATOM    238  CE  LYS A  24     -28.407 -35.979  -4.173  1.00  0.00      LA0  C
ATOM    239  NZ  LYS A  24     -27.226 -35.261  -4.659  1.00  0.00      LA0  N
ATOM    240  HZ1 LYS A  24     -26.884 -34.612  -3.916  1.00  0.00      LA0  H
ATOM    241  HZ2 LYS A  24     -26.452 -35.865  -4.978  1.00  0.00      LA0  H
ATOM    242  HZ3 LYS A  24     -27.488 -34.577  -5.403  1.00  0.00      LA0  H
ATOM    243  C   LYS A  24     -30.221 -40.297  -4.491  1.00  0.00      LA0  C
ATOM    244  O   LYS A  24     -30.795 -40.083  -3.432  1.00  0.00      LA0  O
ATOM    245  N   ARG A  25     -29.086 -40.994  -4.599  1.00  0.00      LA0  N
ATOM    246  H   ARG A  25     -28.713 -41.211  -5.499  1.00  0.00      LA0  H
ATOM    247  CA  ARG A  25     -28.471 -41.438  -3.351  1.00  0.00      LA0  C
ATOM    248  CB  ARG A  25     -27.480 -42.579  -3.605  1.00  0.00      LA0  C
ATOM    249  CG  ARG A  25     -27.135 -43.323  -2.312  1.00  0.00      LA0  C
ATOM    250  CD  ARG A  25     -25.973 -44.312  -2.430  1.00  0.00      LA0  C
ATOM    251  NE  ARG A  25     -25.635 -44.854  -1.113  1.00  0.00      LA0  N
ATOM    252  HE  ARG A  25     -26.041 -45.728  -0.826  1.00  0.00      LA0  H
ATOM    253  CZ  ARG A  25     -24.922 -44.136  -0.219  1.00  0.00      LA0  C
ATOM    254  NH1 ARG A  25     -24.386 -42.962  -0.541  1.00  0.00      LA0  N
ATOM    255 HH11 ARG A  25     -24.416 -42.612  -1.476  1.00  0.00      LA0  H
ATOM    256 HH12 ARG A  25     -23.957 -42.414   0.187  1.00  0.00      LA0  H
ATOM    257  NH2 ARG A  25     -24.762 -44.593   1.014  1.00  0.00      LA0  N
ATOM    258 HH21 ARG A  25     -25.180 -45.467   1.291  1.00  0.00      LA0  H
ATOM    259 HH22 ARG A  25     -24.251 -44.059   1.692  1.00  0.00      LA0  H
ATOM    260  C   ARG A  25     -27.792 -40.311  -2.591  1.00  0.00      LA0  C
ATOM    261  O   ARG A  25     -27.068 -39.496  -3.155  1.00  0.00      LA0  O
ATOM    262  N   ILE A  26     -28.039 -40.328  -1.278  1.00  0.00      LA0  N
ATOM    263  H   ILE A  26     -28.715 -40.968  -0.908  1.00  0.00      LA0  H
ATOM    264  CA  ILE A  26     -27.238 -39.536  -0.353  1.00  0.00      LA0  C
ATOM    265  CB  ILE A  26     -27.950 -38.242   0.101  1.00  0.00      LA0  C
ATOM    266  CG2 ILE A  26     -26.927 -37.106   0.190  1.00  0.00      LA0  C
ATOM    267  CG1 ILE A  26     -29.168 -37.852  -0.750  1.00  0.00      LA0  C
ATOM    268  CD1 ILE A  26     -29.890 -36.602  -0.242  1.00  0.00      LA0  C
ATOM    269  C   ILE A  26     -26.909 -40.412   0.849  1.00  0.00      LA0  C
ATOM    270  O   ILE A  26     -27.519 -41.458   1.048  1.00  0.00      LA0  O
ATOM    271  N   SER A  27     -25.927 -39.943   1.628  1.00  0.00      LA0  N
ATOM    272  H   SER A  27     -25.432 -39.105   1.393  1.00  0.00      LA0  H
ATOM    273  CA  SER A  27     -25.633 -40.509   2.943  1.00  0.00      LA0  C
ATOM    274  CB  SER A  27     -25.132 -41.960   2.866  1.00  0.00      LA0  C
ATOM    275  OG  SER A  27     -24.031 -42.107   1.945  1.00  0.00      LA0  O
ATOM    276  HG  SER A  27     -23.248 -41.845   2.441  1.00  0.00      LA0  H
ATOM    277  C   SER A  27     -24.615 -39.614   3.607  1.00  0.00      LA0  C
ATOM    278  O   SER A  27     -24.271 -38.577   3.053  1.00  0.00      LA0  O
ATOM    279  N   ASN A  28     -24.130 -40.063   4.778  1.00  0.00      LA0  N
ATOM    280  H   ASN A  28     -24.514 -40.863   5.241  1.00  0.00      LA0  H
ATOM    281  CA  ASN A  28     -23.007 -39.388   5.442  1.00  0.00      LA0  C
ATOM    282  CB  ASN A  28     -21.690 -39.549   4.667  1.00  0.00      LA0  C
ATOM    283  CG  ASN A  28     -21.423 -41.029   4.510  1.00  0.00      LA0  C
ATOM    284  OD1 ASN A  28     -21.817 -41.659   3.533  1.00  0.00      LA0  O
ATOM    285  ND2 ASN A  28     -20.838 -41.584   5.571  1.00  0.00      LA0  N
ATOM    286 HD21 ASN A  28     -20.864 -42.579   5.689  1.00  0.00      LA0  H
ATOM    287 HD22 ASN A  28     -20.427 -41.038   6.297  1.00  0.00      LA0  H
ATOM    288  C   ASN A  28     -23.314 -37.952   5.781  1.00  0.00      LA0  C
ATOM    289  O   ASN A  28     -22.523 -37.028   5.639  1.00  0.00      LA0  O
ATOM    290  SG  CYS A  29     -27.253 -37.051   4.747  1.00  0.00      LA0  S
ATOM    291  CB  CYS A  29     -25.845 -36.007   5.222  1.00  0.00      LA0  C
ATOM    292  N   CYS A  29     -24.565 -37.833   6.228  1.00  0.00      LA0  N
ATOM    293  H   CYS A  29     -25.131 -38.636   6.410  1.00  0.00      LA0  H
ATOM    294  CA  CYS A  29     -25.135 -36.524   6.479  1.00  0.00      LA0  C
ATOM    295  C   CYS A  29     -26.109 -36.667   7.618  1.00  0.00      LA0  C
ATOM    296  O   CYS A  29     -26.521 -37.773   7.962  1.00  0.00      LA0  O
ATOM    297  N   VAL A  30     -26.477 -35.514   8.171  1.00  0.00      LA0  N
ATOM    298  H   VAL A  30     -26.085 -34.649   7.854  1.00  0.00      LA0  H
ATOM    299  CA  VAL A  30     -27.654 -35.547   9.022  1.00  0.00      LA0  C
ATOM    300  CB  VAL A  30     -27.476 -34.563  10.185  1.00  0.00      LA0  C
ATOM    301  CG1 VAL A  30     -28.713 -34.462  11.080  1.00  0.00      LA0  C
ATOM    302  CG2 VAL A  30     -26.240 -34.950  10.999  1.00  0.00      LA0  C
ATOM    303  C   VAL A  30     -28.864 -35.222   8.170  1.00  0.00      LA0  C
ATOM    304  O   VAL A  30     -28.922 -34.196   7.507  1.00  0.00      LA0  O
ATOM    305  N   ALA A  31     -29.828 -36.145   8.201  1.00  0.00      LA0  N
ATOM    306  H   ALA A  31     -29.680 -36.955   8.765  1.00  0.00      LA0  H
ATOM    307  CA  ALA A  31     -31.112 -35.881   7.558  1.00  0.00      LA0  C
ATOM    308  CB  ALA A  31     -31.837 -37.196   7.262  1.00  0.00      LA0  C
ATOM    309  C   ALA A  31     -31.991 -34.986   8.415  1.00  0.00      LA0  C
ATOM    310  O   ALA A  31     -33.025 -35.379   8.938  1.00  0.00      LA0  O
ATOM    311  N   ASP A  32     -31.490 -33.757   8.547  1.00  0.00      LA0  N
ATOM    312  H   ASP A  32     -30.700 -33.480   7.991  1.00  0.00      LA0  H
ATOM    313  CA  ASP A  32     -32.085 -32.722   9.388  1.00  0.00      LA0  C
ATOM    314  CB  ASP A  32     -31.092 -31.553   9.482  1.00  0.00      LA0  C
ATOM    315  CG  ASP A  32     -30.937 -30.863   8.133  1.00  0.00      LA0  C
ATOM    316  OD1 ASP A  32     -30.625 -31.522   7.142  1.00  0.00      LA0  O
ATOM    317  OD2 ASP A  32     -31.223 -29.678   8.057  1.00  0.00      LA0  O
ATOM    318  C   ASP A  32     -33.449 -32.250   8.908  1.00  0.00      LA0  C
ATOM    319  O   ASP A  32     -34.365 -31.984   9.679  1.00  0.00      LA0  O
ATOM    320  N   TYR A  33     -33.526 -32.175   7.565  1.00  0.00      LA0  N
ATOM    321  H   TYR A  33     -32.635 -32.221   7.104  1.00  0.00      LA0  H
ATOM    322  CA  TYR A  33     -34.741 -31.760   6.869  1.00  0.00      LA0  C
ATOM    323  CB  TYR A  33     -35.939 -32.661   7.189  1.00  0.00      LA0  C
ATOM    324  CG  TYR A  33     -35.917 -33.925   6.375  1.00  0.00      LA0  C
ATOM    325  CD1 TYR A  33     -36.400 -33.865   5.056  1.00  0.00      LA0  C
ATOM    326  CE1 TYR A  33     -36.499 -35.051   4.321  1.00  0.00      LA0  C
ATOM    327  CD2 TYR A  33     -35.457 -35.124   6.957  1.00  0.00      LA0  C
ATOM    328  CE2 TYR A  33     -35.552 -36.313   6.217  1.00  0.00      LA0  C
ATOM    329  CZ  TYR A  33     -36.107 -36.261   4.922  1.00  0.00      LA0  C
ATOM    330  OH  TYR A  33     -36.303 -37.426   4.209  1.00  0.00      LA0  O
ATOM    331  HH  TYR A  33     -35.764 -38.112   4.593  1.00  0.00      LA0  H
ATOM    332  C   TYR A  33     -35.158 -30.311   7.040  1.00  0.00      LA0  C
ATOM    333  O   TYR A  33     -36.313 -29.974   6.794  1.00  0.00      LA0  O
ATOM    334  N   SER A  34     -34.194 -29.452   7.419  1.00  0.00      LA0  N
ATOM    335  H   SER A  34     -33.259 -29.774   7.599  1.00  0.00      LA0  H
ATOM    336  CA  SER A  34     -34.527 -28.033   7.615  1.00  0.00      LA0  C
ATOM    337  CB  SER A  34     -33.240 -27.233   7.812  1.00  0.00      LA0  C
ATOM    338  OG  SER A  34     -32.356 -27.520   6.722  1.00  0.00      LA0  O
ATOM    339  HG  SER A  34     -31.725 -28.161   7.063  1.00  0.00      LA0  H
ATOM    340  C   SER A  34     -35.348 -27.420   6.485  1.00  0.00      LA0  C
ATOM    341  O   SER A  34     -36.403 -26.820   6.670  1.00  0.00      LA0  O
ATOM    342  N   VAL A  35     -34.817 -27.675   5.275  1.00  0.00      LA0  N
ATOM    343  H   VAL A  35     -33.878 -28.025   5.304  1.00  0.00      LA0  H
ATOM    344  CA  VAL A  35     -35.498 -27.277   4.041  1.00  0.00      LA0  C
ATOM    345  CB  VAL A  35     -34.758 -27.840   2.811  1.00  0.00      LA0  C
ATOM    346  CG1 VAL A  35     -35.368 -27.342   1.496  1.00  0.00      LA0  C
ATOM    347  CG2 VAL A  35     -33.259 -27.532   2.866  1.00  0.00      LA0  C
ATOM    348  C   VAL A  35     -36.972 -27.666   4.006  1.00  0.00      LA0  C
ATOM    349  O   VAL A  35     -37.853 -26.860   3.738  1.00  0.00      LA0  O
ATOM    350  N   LEU A  36     -37.207 -28.952   4.312  1.00  0.00      LA0  N
ATOM    351  H   LEU A  36     -36.487 -29.506   4.728  1.00  0.00      LA0  H
ATOM    352  CA  LEU A  36     -38.592 -29.409   4.246  1.00  0.00      LA0  C
ATOM    353  CB  LEU A  36     -38.671 -30.936   4.296  1.00  0.00      LA0  C
ATOM    354  CG  LEU A  36     -39.442 -31.525   3.110  1.00  0.00      LA0  C
ATOM    355  CD1 LEU A  36     -39.418 -33.051   3.119  1.00  0.00      LA0  C
ATOM    356  CD2 LEU A  36     -40.873 -31.000   3.012  1.00  0.00      LA0  C
ATOM    357  C   LEU A  36     -39.501 -28.772   5.281  1.00  0.00      LA0  C
ATOM    358  O   LEU A  36     -40.601 -28.332   4.980  1.00  0.00      LA0  O
ATOM    359  N   TYR A  37     -38.972 -28.689   6.512  1.00  0.00      LA0  N
ATOM    360  H   TYR A  37     -38.052 -29.040   6.695  1.00  0.00      LA0  H
ATOM    361  CA  TYR A  37     -39.770 -28.024   7.546  1.00  0.00      LA0  C
ATOM    362  CB  TYR A  37     -39.098 -28.147   8.918  1.00  0.00      LA0  C
ATOM    363  CG  TYR A  37     -39.205 -29.569   9.425  1.00  0.00      LA0  C
ATOM    364  CD1 TYR A  37     -40.446 -30.031   9.912  1.00  0.00      LA0  C
ATOM    365  CE1 TYR A  37     -40.562 -31.360  10.350  1.00  0.00      LA0  C
ATOM    366  CD2 TYR A  37     -38.067 -30.400   9.396  1.00  0.00      LA0  C
ATOM    367  CE2 TYR A  37     -38.181 -31.729   9.837  1.00  0.00      LA0  C
ATOM    368  CZ  TYR A  37     -39.430 -32.195  10.295  1.00  0.00      LA0  C
ATOM    369  OH  TYR A  37     -39.548 -33.512  10.697  1.00  0.00      LA0  O
ATOM    370  HH  TYR A  37     -38.672 -33.839  10.884  1.00  0.00      LA0  H
ATOM    371  C   TYR A  37     -40.136 -26.579   7.239  1.00  0.00      LA0  C
ATOM    372  O   TYR A  37     -41.192 -26.086   7.616  1.00  0.00      LA0  O
ATOM    373  N   ASN A  38     -39.217 -25.936   6.502  1.00  0.00      LA0  N
ATOM    374  H   ASN A  38     -38.379 -26.412   6.232  1.00  0.00      LA0  H
ATOM    375  CA  ASN A  38     -39.512 -24.579   6.037  1.00  0.00      LA0  C
ATOM    376  CB  ASN A  38     -38.226 -23.814   5.719  1.00  0.00      LA0  C
ATOM    377  CG  ASN A  38     -37.625 -23.252   6.989  1.00  0.00      LA0  C
ATOM    378  OD1 ASN A  38     -37.853 -22.115   7.372  1.00  0.00      LA0  O
ATOM    379  ND2 ASN A  38     -36.819 -24.096   7.635  1.00  0.00      LA0  N
ATOM    380 HD21 ASN A  38     -36.376 -23.766   8.465  1.00  0.00      LA0  H
ATOM    381 HD22 ASN A  38     -36.665 -25.025   7.300  1.00  0.00      LA0  H
ATOM    382  C   ASN A  38     -40.439 -24.520   4.837  1.00  0.00      LA0  C
ATOM    383  O   ASN A  38     -41.203 -23.581   4.653  1.00  0.00      LA0  O
ATOM    384  N   SER A  39     -40.341 -25.563   4.003  1.00  0.00      LA0  N
ATOM    385  H   SER A  39     -39.763 -26.349   4.218  1.00  0.00      LA0  H
ATOM    386  CA  SER A  39     -41.155 -25.552   2.794  1.00  0.00      LA0  C
ATOM    387  CB  SER A  39     -40.487 -26.368   1.680  1.00  0.00      LA0  C
ATOM    388  OG  SER A  39     -41.257 -26.306   0.468  1.00  0.00      LA0  O
ATOM    389  HG  SER A  39     -41.940 -26.965   0.581  1.00  0.00      LA0  H
ATOM    390  C   SER A  39     -42.592 -25.980   3.002  1.00  0.00      LA0  C
ATOM    391  O   SER A  39     -43.015 -27.058   2.602  1.00  0.00      LA0  O
ATOM    392  N   ALA A  40     -43.359 -25.029   3.558  1.00  0.00      LA0  N
ATOM    393  H   ALA A  40     -42.907 -24.217   3.932  1.00  0.00      LA0  H
ATOM    394  CA  ALA A  40     -44.815 -25.189   3.577  1.00  0.00      LA0  C
ATOM    395  CB  ALA A  40     -45.476 -24.005   4.284  1.00  0.00      LA0  C
ATOM    396  C   ALA A  40     -45.454 -25.363   2.199  1.00  0.00      LA0  C
ATOM    397  O   ALA A  40     -46.580 -25.821   2.058  1.00  0.00      LA0  O
ATOM    398  N   SER A  41     -44.661 -24.996   1.183  1.00  0.00      LA0  N
ATOM    399  H   SER A  41     -43.789 -24.543   1.369  1.00  0.00      LA0  H
ATOM    400  CA  SER A  41     -44.967 -25.253  -0.222  1.00  0.00      LA0  C
ATOM    401  CB  SER A  41     -43.964 -24.444  -1.052  1.00  0.00      LA0  C
ATOM    402  OG  SER A  41     -42.805 -24.138  -0.251  1.00  0.00      LA0  O
ATOM    403  HG  SER A  41     -42.181 -24.855  -0.378  1.00  0.00      LA0  H
ATOM    404  C   SER A  41     -44.977 -26.717  -0.657  1.00  0.00      LA0  C
ATOM    405  O   SER A  41     -44.197 -27.130  -1.504  1.00  0.00      LA0  O
ATOM    406  N   PHE A  42     -45.889 -27.489  -0.058  1.00  0.00      LA0  N
ATOM    407  H   PHE A  42     -46.514 -27.106   0.624  1.00  0.00      LA0  H
ATOM    408  CA  PHE A  42     -46.053 -28.863  -0.519  1.00  0.00      LA0  C
ATOM    409  CB  PHE A  42     -45.435 -29.873   0.455  1.00  0.00      LA0  C
ATOM    410  CG  PHE A  42     -44.029 -30.238   0.038  1.00  0.00      LA0  C
ATOM    411  CD1 PHE A  42     -43.799 -31.504  -0.542  1.00  0.00      LA0  C
ATOM    412  CD2 PHE A  42     -42.973 -29.321   0.228  1.00  0.00      LA0  C
ATOM    413  CE1 PHE A  42     -42.497 -31.854  -0.947  1.00  0.00      LA0  C
ATOM    414  CE2 PHE A  42     -41.671 -29.665  -0.182  1.00  0.00      LA0  C
ATOM    415  CZ  PHE A  42     -41.447 -30.930  -0.764  1.00  0.00      LA0  C
ATOM    416  C   PHE A  42     -47.511 -29.170  -0.768  1.00  0.00      LA0  C
ATOM    417  O   PHE A  42     -48.388 -28.342  -0.561  1.00  0.00      LA0  O
ATOM    418  N   SER A  43     -47.749 -30.398  -1.237  1.00  0.00      LA0  N
ATOM    419  H   SER A  43     -46.988 -30.971  -1.538  1.00  0.00      LA0  H
ATOM    420  CA  SER A  43     -49.145 -30.766  -1.467  1.00  0.00      LA0  C
ATOM    421  CB  SER A  43     -49.547 -30.427  -2.904  1.00  0.00      LA0  C
ATOM    422  OG  SER A  43     -49.003 -29.144  -3.250  1.00  0.00      LA0  O
ATOM    423  HG  SER A  43     -49.158 -28.582  -2.489  1.00  0.00      LA0  H
ATOM    424  C   SER A  43     -49.495 -32.202  -1.120  1.00  0.00      LA0  C
ATOM    425  O   SER A  43     -50.652 -32.584  -0.997  1.00  0.00      LA0  O
ATOM    426  N   THR A  44     -48.438 -33.002  -0.949  1.00  0.00      LA0  N
ATOM    427  H   THR A  44     -47.513 -32.722  -1.200  1.00  0.00      LA0  H
ATOM    428  CA  THR A  44     -48.702 -34.376  -0.550  1.00  0.00      LA0  C
ATOM    429  CB  THR A  44     -48.856 -35.254  -1.796  1.00  0.00      LA0  C
ATOM    430  OG1 THR A  44     -49.679 -34.578  -2.757  1.00  0.00      LA0  O
ATOM    431  HG1 THR A  44     -50.440 -34.257  -2.277  1.00  0.00      LA0  H
ATOM    432  CG2 THR A  44     -49.429 -36.635  -1.466  1.00  0.00      LA0  C
ATOM    433  C   THR A  44     -47.612 -34.878   0.368  1.00  0.00      LA0  C
ATOM    434  O   THR A  44     -46.460 -35.045  -0.020  1.00  0.00      LA0  O
ATOM    435  N   PHE A  45     -48.020 -35.084   1.623  1.00  0.00      LA0  N
ATOM    436  H   PHE A  45     -48.975 -34.976   1.899  1.00  0.00      LA0  H
ATOM    437  CA  PHE A  45     -47.001 -35.523   2.562  1.00  0.00      LA0  C
ATOM    438  CB  PHE A  45     -46.854 -34.532   3.722  1.00  0.00      LA0  C
ATOM    439  CG  PHE A  45     -45.404 -34.496   4.141  1.00  0.00      LA0  C
ATOM    440  CD1 PHE A  45     -44.904 -35.468   5.035  1.00  0.00      LA0  C
ATOM    441  CD2 PHE A  45     -44.566 -33.499   3.599  1.00  0.00      LA0  C
ATOM    442  CE1 PHE A  45     -43.534 -35.467   5.360  1.00  0.00      LA0  C
ATOM    443  CE2 PHE A  45     -43.198 -33.497   3.927  1.00  0.00      LA0  C
ATOM    444  CZ  PHE A  45     -42.691 -34.492   4.788  1.00  0.00      LA0  C
ATOM    445  C   PHE A  45     -47.215 -36.943   3.040  1.00  0.00      LA0  C
ATOM    446  O   PHE A  45     -47.453 -37.217   4.209  1.00  0.00      LA0  O
ATOM    447  N   LYS A  46     -47.157 -37.854   2.067  1.00  0.00      LA0  N
ATOM    448  H   LYS A  46     -46.788 -37.681   1.151  1.00  0.00      LA0  H
ATOM    449  CA  LYS A  46     -47.526 -39.187   2.512  1.00  0.00      LA0  C
ATOM    450  CB  LYS A  46     -48.523 -39.832   1.558  1.00  0.00      LA0  C
ATOM    451  CG  LYS A  46     -49.551 -40.595   2.389  1.00  0.00      LA0  C
ATOM    452  CD  LYS A  46     -50.780 -41.003   1.587  1.00  0.00      LA0  C
ATOM    453  CE  LYS A  46     -51.815 -41.693   2.473  1.00  0.00      LA0  C
ATOM    454  NZ  LYS A  46     -52.290 -40.774   3.509  1.00  0.00      LA0  N
ATOM    455  HZ1 LYS A  46     -53.105 -41.192   4.005  1.00  0.00      LA0  H
ATOM    456  HZ2 LYS A  46     -51.643 -40.594   4.307  1.00  0.00      LA0  H
ATOM    457  HZ3 LYS A  46     -52.660 -39.868   3.144  1.00  0.00      LA0  H
ATOM    458  C   LYS A  46     -46.367 -40.083   2.878  1.00  0.00      LA0  C
ATOM    459  O   LYS A  46     -45.722 -40.729   2.060  1.00  0.00      LA0  O
ATOM    460  CB  CYS A  47     -44.485 -40.530   5.960  1.00  0.00      LA0  C
ATOM    461  SG  CYS A  47     -43.662 -38.915   5.842  1.00  0.00      LA0  S
ATOM    462  N   CYS A  47     -46.109 -40.069   4.185  1.00  0.00      LA0  N
ATOM    463  H   CYS A  47     -46.716 -39.570   4.802  1.00  0.00      LA0  H
ATOM    464  CA  CYS A  47     -45.089 -41.003   4.642  1.00  0.00      LA0  C
ATOM    465  C   CYS A  47     -45.628 -42.412   4.745  1.00  0.00      LA0  C
ATOM    466  O   CYS A  47     -46.823 -42.620   4.896  1.00  0.00      LA0  O
ATOM    467  N   TYR A  48     -44.698 -43.366   4.626  1.00  0.00      LA0  N
ATOM    468  H   TYR A  48     -43.736 -43.143   4.468  1.00  0.00      LA0  H
ATOM    469  CA  TYR A  48     -45.137 -44.749   4.768  1.00  0.00      LA0  C
ATOM    470  CB  TYR A  48     -45.113 -45.475   3.416  1.00  0.00      LA0  C
ATOM    471  CG  TYR A  48     -46.228 -44.962   2.533  1.00  0.00      LA0  C
ATOM    472  CD1 TYR A  48     -45.922 -44.100   1.459  1.00  0.00      LA0  C
ATOM    473  CE1 TYR A  48     -46.968 -43.625   0.649  1.00  0.00      LA0  C
ATOM    474  CD2 TYR A  48     -47.551 -45.359   2.816  1.00  0.00      LA0  C
ATOM    475  CE2 TYR A  48     -48.594 -44.883   2.008  1.00  0.00      LA0  C
ATOM    476  CZ  TYR A  48     -48.288 -44.028   0.931  1.00  0.00      LA0  C
ATOM    477  OH  TYR A  48     -49.316 -43.579   0.126  1.00  0.00      LA0  O
ATOM    478  HH  TYR A  48     -50.104 -44.073   0.304  1.00  0.00      LA0  H
ATOM    479  C   TYR A  48     -44.339 -45.482   5.824  1.00  0.00      LA0  C
ATOM    480  O   TYR A  48     -44.825 -45.788   6.902  1.00  0.00      LA0  O
ATOM    481  N   GLY A  49     -43.067 -45.727   5.484  1.00  0.00      LA0  N
ATOM    482  H   GLY A  49     -42.737 -45.530   4.560  1.00  0.00      LA0  H
ATOM    483  CA  GLY A  49     -42.250 -46.437   6.463  1.00  0.00      LA0  C
ATOM    484  C   GLY A  49     -41.669 -45.555   7.550  1.00  0.00      LA0  C
ATOM    485  O   GLY A  49     -41.548 -45.946   8.702  1.00  0.00      LA0  O
ATOM    486  N   VAL A  50     -41.277 -44.341   7.128  1.00  0.00      LA0  N
ATOM    487  H   VAL A  50     -41.444 -44.002   6.202  1.00  0.00      LA0  H
ATOM    488  CA  VAL A  50     -40.667 -43.479   8.136  1.00  0.00      LA0  C
ATOM    489  CB  VAL A  50     -39.180 -43.840   8.358  1.00  0.00      LA0  C
ATOM    490  CG1 VAL A  50     -38.300 -43.573   7.137  1.00  0.00      LA0  C
ATOM    491  CG2 VAL A  50     -38.628 -43.198   9.630  1.00  0.00      LA0  C
ATOM    492  C   VAL A  50     -40.880 -42.011   7.828  1.00  0.00      LA0  C
ATOM    493  O   VAL A  50     -40.790 -41.563   6.689  1.00  0.00      LA0  O
ATOM    494  N   SER A  51     -41.198 -41.283   8.899  1.00  0.00      LA0  N
ATOM    495  H   SER A  51     -41.292 -41.663   9.819  1.00  0.00      LA0  H
ATOM    496  CA  SER A  51     -41.395 -39.858   8.714  1.00  0.00      LA0  C
ATOM    497  CB  SER A  51     -42.760 -39.497   9.295  1.00  0.00      LA0  C
ATOM    498  OG  SER A  51     -42.931 -40.070  10.597  1.00  0.00      LA0  O
ATOM    499  HG  SER A  51     -43.267 -39.359  11.143  1.00  0.00      LA0  H
ATOM    500  C   SER A  51     -40.257 -39.046   9.312  1.00  0.00      LA0  C
ATOM    501  O   SER A  51     -39.714 -39.376  10.362  1.00  0.00      LA0  O
ATOM    502  N   PRO A  52     -39.898 -37.947   8.596  1.00  0.00      LA0  N
ATOM    503  CD  PRO A  52     -40.486 -37.497   7.335  1.00  0.00      LA0  C
ATOM    504  CA  PRO A  52     -38.802 -37.073   9.042  1.00  0.00      LA0  C
ATOM    505  CB  PRO A  52     -38.976 -35.844   8.144  1.00  0.00      LA0  C
ATOM    506  CG  PRO A  52     -39.550 -36.400   6.844  1.00  0.00      LA0  C
ATOM    507  C   PRO A  52     -38.756 -36.735  10.527  1.00  0.00      LA0  C
ATOM    508  O   PRO A  52     -37.709 -36.663  11.156  1.00  0.00      LA0  O
ATOM    509  N   THR A  53     -39.956 -36.524  11.067  1.00  0.00      LA0  N
ATOM    510  H   THR A  53     -40.799 -36.556  10.532  1.00  0.00      LA0  H
ATOM    511  CA  THR A  53     -40.033 -35.987  12.419  1.00  0.00      LA0  C
ATOM    512  CB  THR A  53     -41.458 -35.510  12.622  1.00  0.00      LA0  C
ATOM    513  OG1 THR A  53     -41.923 -34.992  11.363  1.00  0.00      LA0  O
ATOM    514  HG1 THR A  53     -41.304 -34.290  11.142  1.00  0.00      LA0  H
ATOM    515  CG2 THR A  53     -41.576 -34.463  13.736  1.00  0.00      LA0  C
ATOM    516  C   THR A  53     -39.526 -36.845  13.563  1.00  0.00      LA0  C
ATOM    517  O   THR A  53     -39.119 -36.333  14.596  1.00  0.00      LA0  O
ATOM    518  N   LYS A  54     -39.541 -38.165  13.336  1.00  0.00      LA0  N
ATOM    519  H   LYS A  54     -39.858 -38.576  12.479  1.00  0.00      LA0  H
ATOM    520  CA  LYS A  54     -38.882 -38.945  14.377  1.00  0.00      LA0  C
ATOM    521  CB  LYS A  54     -39.894 -39.835  15.114  1.00  0.00      LA0  C
ATOM    522  CG  LYS A  54     -39.387 -40.217  16.508  1.00  0.00      LA0  C
ATOM    523  CD  LYS A  54     -40.453 -40.655  17.514  1.00  0.00      LA0  C
ATOM    524  CE  LYS A  54     -39.867 -41.164  18.840  1.00  0.00      LA0  C
ATOM    525  NZ  LYS A  54     -38.966 -40.181  19.459  1.00  0.00      LA0  N
ATOM    526  HZ1 LYS A  54     -38.251 -40.680  20.033  1.00  0.00      LA0  H
ATOM    527  HZ2 LYS A  54     -38.367 -39.722  18.740  1.00  0.00      LA0  H
ATOM    528  HZ3 LYS A  54     -39.468 -39.475  20.039  1.00  0.00      LA0  H
ATOM    529  C   LYS A  54     -37.624 -39.648  13.887  1.00  0.00      LA0  C
ATOM    530  O   LYS A  54     -37.149 -40.649  14.406  1.00  0.00      LA0  O
ATOM    531  N   LEU A  55     -37.063 -39.037  12.830  1.00  0.00      LA0  N
ATOM    532  H   LEU A  55     -37.441 -38.193  12.449  1.00  0.00      LA0  H
ATOM    533  CA  LEU A  55     -35.782 -39.558  12.363  1.00  0.00      LA0  C
ATOM    534  CB  LEU A  55     -35.465 -39.048  10.959  1.00  0.00      LA0  C
ATOM    535  CG  LEU A  55     -36.009 -39.942   9.848  1.00  0.00      LA0  C
ATOM    536  CD1 LEU A  55     -35.926 -39.252   8.490  1.00  0.00      LA0  C
ATOM    537  CD2 LEU A  55     -35.306 -41.299   9.822  1.00  0.00      LA0  C
ATOM    538  C   LEU A  55     -34.617 -39.282  13.293  1.00  0.00      LA0  C
ATOM    539  O   LEU A  55     -33.552 -39.864  13.161  1.00  0.00      LA0  O
ATOM    540  N   ASN A  56     -34.847 -38.376  14.257  1.00  0.00      LA0  N
ATOM    541  H   ASN A  56     -35.751 -37.964  14.386  1.00  0.00      LA0  H
ATOM    542  CA  ASN A  56     -33.800 -38.157  15.259  1.00  0.00      LA0  C
ATOM    543  CB  ASN A  56     -34.125 -36.948  16.148  1.00  0.00      LA0  C
ATOM    544  CG  ASN A  56     -35.394 -37.215  16.924  1.00  0.00      LA0  C
ATOM    545  OD1 ASN A  56     -36.478 -37.268  16.362  1.00  0.00      LA0  O
ATOM    546  ND2 ASN A  56     -35.188 -37.497  18.210  1.00  0.00      LA0  N
ATOM    547 HD21 ASN A  56     -35.928 -37.995  18.670  1.00  0.00      LA0  H
ATOM    548 HD22 ASN A  56     -34.333 -37.327  18.693  1.00  0.00      LA0  H
ATOM    549  C   ASN A  56     -33.480 -39.383  16.104  1.00  0.00      LA0  C
ATOM    550  O   ASN A  56     -32.352 -39.593  16.526  1.00  0.00      LA0  O
ATOM    551  N   ASP A  57     -34.525 -40.202  16.291  1.00  0.00      LA0  N
ATOM    552  H   ASP A  57     -35.459 -39.963  16.021  1.00  0.00      LA0  H
ATOM    553  CA  ASP A  57     -34.318 -41.461  17.005  1.00  0.00      LA0  C
ATOM    554  CB  ASP A  57     -35.643 -41.965  17.616  1.00  0.00      LA0  C
ATOM    555  CG  ASP A  57     -36.320 -40.986  18.578  1.00  0.00      LA0  C
ATOM    556  OD1 ASP A  57     -36.606 -41.353  19.715  1.00  0.00      LA0  O
ATOM    557  OD2 ASP A  57     -36.676 -39.879  18.187  1.00  0.00      LA0  O
ATOM    558  C   ASP A  57     -33.718 -42.564  16.128  1.00  0.00      LA0  C
ATOM    559  O   ASP A  57     -33.500 -43.688  16.563  1.00  0.00      LA0  O
ATOM    560  N   LEU A  58     -33.502 -42.222  14.843  1.00  0.00      LA0  N
ATOM    561  H   LEU A  58     -33.514 -41.271  14.540  1.00  0.00      LA0  H
ATOM    562  CA  LEU A  58     -33.257 -43.272  13.856  1.00  0.00      LA0  C
ATOM    563  CB  LEU A  58     -34.512 -43.490  13.003  1.00  0.00      LA0  C
ATOM    564  CG  LEU A  58     -35.724 -44.005  13.784  1.00  0.00      LA0  C
ATOM    565  CD1 LEU A  58     -37.018 -43.862  12.987  1.00  0.00      LA0  C
ATOM    566  CD2 LEU A  58     -35.516 -45.435  14.286  1.00  0.00      LA0  C
ATOM    567  C   LEU A  58     -32.067 -43.002  12.950  1.00  0.00      LA0  C
ATOM    568  O   LEU A  58     -31.545 -41.897  12.841  1.00  0.00      LA0  O
ATOM    569  CB  CYS A  59     -29.217 -44.023  12.090  1.00  0.00      LA0  C
ATOM    570  SG  CYS A  59     -27.858 -43.305  11.135  1.00  0.00      LA0  S
ATOM    571  N   CYS A  59     -31.662 -44.091  12.277  1.00  0.00      LA0  N
ATOM    572  H   CYS A  59     -32.095 -44.984  12.404  1.00  0.00      LA0  H
ATOM    573  CA  CYS A  59     -30.551 -43.976  11.338  1.00  0.00      LA0  C
ATOM    574  C   CYS A  59     -30.629 -45.073  10.295  1.00  0.00      LA0  C
ATOM    575  O   CYS A  59     -31.137 -46.153  10.570  1.00  0.00      LA0  O
ATOM    576  N   PHE A  60     -30.139 -44.750   9.092  1.00  0.00      LA0  N
ATOM    577  H   PHE A  60     -29.726 -43.849   8.944  1.00  0.00      LA0  H
ATOM    578  CA  PHE A  60     -30.177 -45.712   7.990  1.00  0.00      LA0  C
ATOM    579  CB  PHE A  60     -31.288 -45.356   6.994  1.00  0.00      LA0  C
ATOM    580  CG  PHE A  60     -32.649 -45.650   7.583  1.00  0.00      LA0  C
ATOM    581  CD1 PHE A  60     -33.205 -46.937   7.417  1.00  0.00      LA0  C
ATOM    582  CD2 PHE A  60     -33.344 -44.640   8.284  1.00  0.00      LA0  C
ATOM    583  CE1 PHE A  60     -34.475 -47.219   7.957  1.00  0.00      LA0  C
ATOM    584  CE2 PHE A  60     -34.613 -44.920   8.828  1.00  0.00      LA0  C
ATOM    585  CZ  PHE A  60     -35.166 -46.206   8.657  1.00  0.00      LA0  C
ATOM    586  C   PHE A  60     -28.835 -45.732   7.287  1.00  0.00      LA0  C
ATOM    587  O   PHE A  60     -27.966 -44.920   7.582  1.00  0.00      LA0  O
ATOM    588  N   THR A  61     -28.682 -46.674   6.352  1.00  0.00      LA0  N
ATOM    589  H   THR A  61     -29.411 -47.320   6.125  1.00  0.00      LA0  H
ATOM    590  CA  THR A  61     -27.449 -46.667   5.566  1.00  0.00      LA0  C
ATOM    591  CB  THR A  61     -27.145 -48.086   5.081  1.00  0.00      LA0  C
ATOM    592  OG1 THR A  61     -27.236 -49.005   6.175  1.00  0.00      LA0  O
ATOM    593  HG1 THR A  61     -26.333 -49.241   6.403  1.00  0.00      LA0  H
ATOM    594  CG2 THR A  61     -25.795 -48.203   4.365  1.00  0.00      LA0  C
ATOM    595  C   THR A  61     -27.517 -45.703   4.394  1.00  0.00      LA0  C
ATOM    596  O   THR A  61     -26.655 -44.857   4.180  1.00  0.00      LA0  O
ATOM    597  N   ASN A  62     -28.601 -45.877   3.631  1.00  0.00      LA0  N
ATOM    598  H   ASN A  62     -29.333 -46.511   3.889  1.00  0.00      LA0  H
ATOM    599  CA  ASN A  62     -28.741 -45.021   2.460  1.00  0.00      LA0  C
ATOM    600  CB  ASN A  62     -28.848 -45.818   1.157  1.00  0.00      LA0  C
ATOM    601  CG  ASN A  62     -27.712 -46.792   0.933  1.00  0.00      LA0  C
ATOM    602  OD1 ASN A  62     -26.538 -46.498   1.120  1.00  0.00      LA0  O
ATOM    603  ND2 ASN A  62     -28.102 -47.981   0.485  1.00  0.00      LA0  N
ATOM    604 HD21 ASN A  62     -27.452 -48.703   0.265  1.00  0.00      LA0  H
ATOM    605 HD22 ASN A  62     -29.068 -48.205   0.317  1.00  0.00      LA0  H
ATOM    606  C   ASN A  62     -30.011 -44.225   2.587  1.00  0.00      LA0  C
ATOM    607  O   ASN A  62     -31.023 -44.731   3.059  1.00  0.00      LA0  O
ATOM    608  N   VAL A  63     -29.922 -42.976   2.124  1.00  0.00      LA0  N
ATOM    609  H   VAL A  63     -29.067 -42.597   1.764  1.00  0.00      LA0  H
ATOM    610  CA  VAL A  63     -31.175 -42.283   1.855  1.00  0.00      LA0  C
ATOM    611  CB  VAL A  63     -31.293 -41.004   2.715  1.00  0.00      LA0  C
ATOM    612  CG1 VAL A  63     -30.110 -40.054   2.540  1.00  0.00      LA0  C
ATOM    613  CG2 VAL A  63     -32.628 -40.280   2.522  1.00  0.00      LA0  C
ATOM    614  C   VAL A  63     -31.228 -42.025   0.361  1.00  0.00      LA0  C
ATOM    615  O   VAL A  63     -30.196 -41.905  -0.289  1.00  0.00      LA0  O
ATOM    616  N   TYR A  64     -32.449 -41.990  -0.169  1.00  0.00      LA0  N
ATOM    617  H   TYR A  64     -33.256 -42.105   0.412  1.00  0.00      LA0  H
ATOM    618  CA  TYR A  64     -32.577 -41.663  -1.581  1.00  0.00      LA0  C
ATOM    619  CB  TYR A  64     -32.991 -42.860  -2.427  1.00  0.00      LA0  C
ATOM    620  CG  TYR A  64     -31.968 -43.959  -2.364  1.00  0.00      LA0  C
ATOM    621  CD1 TYR A  64     -30.941 -44.011  -3.327  1.00  0.00      LA0  C
ATOM    622  CE1 TYR A  64     -30.042 -45.090  -3.304  1.00  0.00      LA0  C
ATOM    623  CD2 TYR A  64     -32.091 -44.919  -1.346  1.00  0.00      LA0  C
ATOM    624  CE2 TYR A  64     -31.181 -45.977  -1.319  1.00  0.00      LA0  C
ATOM    625  CZ  TYR A  64     -30.178 -46.066  -2.298  1.00  0.00      LA0  C
ATOM    626  OH  TYR A  64     -29.310 -47.137  -2.267  1.00  0.00      LA0  O
ATOM    627  HH  TYR A  64     -29.745 -47.870  -1.820  1.00  0.00      LA0  H
ATOM    628  C   TYR A  64     -33.632 -40.616  -1.756  1.00  0.00      LA0  C
ATOM    629  O   TYR A  64     -34.481 -40.442  -0.891  1.00  0.00      LA0  O
ATOM    630  N   ALA A  65     -33.560 -39.968  -2.916  1.00  0.00      LA0  N
ATOM    631  H   ALA A  65     -32.752 -40.100  -3.490  1.00  0.00      LA0  H
ATOM    632  CA  ALA A  65     -34.640 -39.078  -3.300  1.00  0.00      LA0  C
ATOM    633  CB  ALA A  65     -34.205 -37.625  -3.144  1.00  0.00      LA0  C
ATOM    634  C   ALA A  65     -35.086 -39.350  -4.720  1.00  0.00      LA0  C
ATOM    635  O   ALA A  65     -34.727 -38.651  -5.663  1.00  0.00      LA0  O
ATOM    636  N   ASP A  66     -35.871 -40.428  -4.817  1.00  0.00      LA0  N
ATOM    637  H   ASP A  66     -36.139 -40.922  -3.987  1.00  0.00      LA0  H
ATOM    638  CA  ASP A  66     -36.518 -40.846  -6.060  1.00  0.00      LA0  C
ATOM    639  CB  ASP A  66     -37.424 -42.065  -5.815  1.00  0.00      LA0  C
ATOM    640  CG  ASP A  66     -36.722 -43.252  -5.160  1.00  0.00      LA0  C
ATOM    641  OD1 ASP A  66     -36.186 -43.126  -4.059  1.00  0.00      LA0  O
ATOM    642  OD2 ASP A  66     -36.754 -44.341  -5.726  1.00  0.00      LA0  O
ATOM    643  C   ASP A  66     -37.343 -39.714  -6.655  1.00  0.00      LA0  C
ATOM    644  O   ASP A  66     -38.374 -39.306  -6.131  1.00  0.00      LA0  O
ATOM    645  N   SER A  67     -36.814 -39.188  -7.761  1.00  0.00      LA0  N
ATOM    646  H   SER A  67     -35.954 -39.534  -8.132  1.00  0.00      LA0  H
ATOM    647  CA  SER A  67     -37.367 -37.921  -8.218  1.00  0.00      LA0  C
ATOM    648  CB  SER A  67     -36.317 -36.833  -8.010  1.00  0.00      LA0  C
ATOM    649  OG  SER A  67     -34.999 -37.371  -8.207  1.00  0.00      LA0  O
ATOM    650  HG  SER A  67     -34.820 -37.927  -7.444  1.00  0.00      LA0  H
ATOM    651  C   SER A  67     -37.877 -37.935  -9.643  1.00  0.00      LA0  C
ATOM    652  O   SER A  67     -37.200 -38.371 -10.571  1.00  0.00      LA0  O
ATOM    653  N   PHE A  68     -39.114 -37.430  -9.765  1.00  0.00      LA0  N
ATOM    654  H   PHE A  68     -39.615 -37.128  -8.947  1.00  0.00      LA0  H
ATOM    655  CA  PHE A  68     -39.783 -37.374 -11.066  1.00  0.00      LA0  C
ATOM    656  CB  PHE A  68     -40.301 -38.764 -11.486  1.00  0.00      LA0  C
ATOM    657  CG  PHE A  68     -41.053 -39.458 -10.367  1.00  0.00      LA0  C
ATOM    658  CD1 PHE A  68     -42.441 -39.250 -10.224  1.00  0.00      LA0  C
ATOM    659  CD2 PHE A  68     -40.353 -40.310  -9.483  1.00  0.00      LA0  C
ATOM    660  CE1 PHE A  68     -43.138 -39.902  -9.189  1.00  0.00      LA0  C
ATOM    661  CE2 PHE A  68     -41.045 -40.959  -8.444  1.00  0.00      LA0  C
ATOM    662  CZ  PHE A  68     -42.432 -40.748  -8.309  1.00  0.00      LA0  C
ATOM    663  C   PHE A  68     -40.907 -36.356 -11.029  1.00  0.00      LA0  C
ATOM    664  O   PHE A  68     -41.373 -35.986  -9.959  1.00  0.00      LA0  O
ATOM    665  N   VAL A  69     -41.320 -35.907 -12.221  1.00  0.00      LA0  N
ATOM    666  H   VAL A  69     -40.920 -36.233 -13.079  1.00  0.00      LA0  H
ATOM    667  CA  VAL A  69     -42.515 -35.063 -12.233  1.00  0.00      LA0  C
ATOM    668  CB  VAL A  69     -42.259 -33.720 -12.929  1.00  0.00      LA0  C
ATOM    669  CG1 VAL A  69     -43.504 -32.832 -12.993  1.00  0.00      LA0  C
ATOM    670  CG2 VAL A  69     -41.128 -32.975 -12.241  1.00  0.00      LA0  C
ATOM    671  C   VAL A  69     -43.636 -35.794 -12.928  1.00  0.00      LA0  C
ATOM    672  O   VAL A  69     -43.479 -36.261 -14.049  1.00  0.00      LA0  O
ATOM    673  N   ILE A  70     -44.759 -35.889 -12.214  1.00  0.00      LA0  N
ATOM    674  H   ILE A  70     -44.845 -35.418 -11.332  1.00  0.00      LA0  H
ATOM    675  CA  ILE A  70     -45.879 -36.567 -12.853  1.00  0.00      LA0  C
ATOM    676  CB  ILE A  70     -46.236 -37.874 -12.134  1.00  0.00      LA0  C
ATOM    677  CG2 ILE A  70     -45.166 -38.922 -12.393  1.00  0.00      LA0  C
ATOM    678  CG1 ILE A  70     -46.501 -37.674 -10.643  1.00  0.00      LA0  C
ATOM    679  CD1 ILE A  70     -46.712 -39.006  -9.927  1.00  0.00      LA0  C
ATOM    680  C   ILE A  70     -47.096 -35.685 -12.982  1.00  0.00      LA0  C
ATOM    681  O   ILE A  70     -47.134 -34.551 -12.519  1.00  0.00      LA0  O
ATOM    682  N   ARG A  71     -48.106 -36.282 -13.621  1.00  0.00      LA0  N
ATOM    683  H   ARG A  71     -47.950 -37.208 -13.974  1.00  0.00      LA0  H
ATOM    684  CA  ARG A  71     -49.454 -35.725 -13.558  1.00  0.00      LA0  C
ATOM    685  CB  ARG A  71     -50.287 -36.577 -14.521  1.00  0.00      LA0  C
ATOM    686  CG  ARG A  71     -51.803 -36.417 -14.572  1.00  0.00      LA0  C
ATOM    687  CD  ARG A  71     -52.442 -37.473 -15.482  1.00  0.00      LA0  C
ATOM    688  NE  ARG A  71     -52.131 -37.244 -16.894  1.00  0.00      LA0  N
ATOM    689  HE  ARG A  71     -52.393 -36.351 -17.256  1.00  0.00      LA0  H
ATOM    690  CZ  ARG A  71     -51.617 -38.212 -17.690  1.00  0.00      LA0  C
ATOM    691  NH1 ARG A  71     -51.510 -37.983 -18.995  1.00  0.00      LA0  N
ATOM    692 HH11 ARG A  71     -51.873 -37.150 -19.405  1.00  0.00      LA0  H
ATOM    693 HH12 ARG A  71     -51.050 -38.648 -19.597  1.00  0.00      LA0  H
ATOM    694  NH2 ARG A  71     -51.208 -39.378 -17.204  1.00  0.00      LA0  N
ATOM    695 HH21 ARG A  71     -51.146 -39.552 -16.210  1.00  0.00      LA0  H
ATOM    696 HH22 ARG A  71     -50.906 -40.136 -17.776  1.00  0.00      LA0  H
ATOM    697  C   ARG A  71     -49.953 -35.792 -12.121  1.00  0.00      LA0  C
ATOM    698  O   ARG A  71     -49.826 -36.822 -11.470  1.00  0.00      LA0  O
ATOM    699  N   GLY A  72     -50.515 -34.669 -11.651  1.00  0.00      LA0  N
ATOM    700  H   GLY A  72     -50.512 -33.840 -12.212  1.00  0.00      LA0  H
ATOM    701  CA  GLY A  72     -51.026 -34.609 -10.277  1.00  0.00      LA0  C
ATOM    702  C   GLY A  72     -51.866 -35.794  -9.830  1.00  0.00      LA0  C
ATOM    703  O   GLY A  72     -51.655 -36.392  -8.781  1.00  0.00      LA0  O
ATOM    704  N   ASP A  73     -52.810 -36.151 -10.710  1.00  0.00      LA0  N
ATOM    705  H   ASP A  73     -52.981 -35.583 -11.514  1.00  0.00      LA0  H
ATOM    706  CA  ASP A  73     -53.632 -37.331 -10.443  1.00  0.00      LA0  C
ATOM    707  CB  ASP A  73     -54.586 -37.608 -11.605  1.00  0.00      LA0  C
ATOM    708  CG  ASP A  73     -55.786 -36.690 -11.531  1.00  0.00      LA0  C
ATOM    709  OD1 ASP A  73     -56.309 -36.487 -10.437  1.00  0.00      LA0  O
ATOM    710  OD2 ASP A  73     -56.208 -36.194 -12.569  1.00  0.00      LA0  O
ATOM    711  C   ASP A  73     -52.844 -38.588 -10.157  1.00  0.00      LA0  C
ATOM    712  O   ASP A  73     -53.182 -39.400  -9.302  1.00  0.00      LA0  O
ATOM    713  N   GLU A  74     -51.760 -38.717 -10.923  1.00  0.00      LA0  N
ATOM    714  H   GLU A  74     -51.445 -37.954 -11.487  1.00  0.00      LA0  H
ATOM    715  CA  GLU A  74     -50.965 -39.930 -10.813  1.00  0.00      LA0  C
ATOM    716  CB  GLU A  74     -50.190 -40.163 -12.103  1.00  0.00      LA0  C
ATOM    717  CG  GLU A  74     -51.179 -40.232 -13.266  1.00  0.00      LA0  C
ATOM    718  CD  GLU A  74     -50.494 -40.669 -14.538  1.00  0.00      LA0  C
ATOM    719  OE1 GLU A  74     -49.700 -39.906 -15.078  1.00  0.00      LA0  O
ATOM    720  OE2 GLU A  74     -50.802 -41.748 -15.033  1.00  0.00      LA0  O
ATOM    721  C   GLU A  74     -50.090 -40.042  -9.583  1.00  0.00      LA0  C
ATOM    722  O   GLU A  74     -49.510 -41.088  -9.324  1.00  0.00      LA0  O
ATOM    723  N   VAL A  75     -50.079 -38.964  -8.774  1.00  0.00      LA0  N
ATOM    724  H   VAL A  75     -50.507 -38.102  -9.055  1.00  0.00      LA0  H
ATOM    725  CA  VAL A  75     -49.474 -39.118  -7.444  1.00  0.00      LA0  C
ATOM    726  CB  VAL A  75     -49.450 -37.778  -6.682  1.00  0.00      LA0  C
ATOM    727  CG1 VAL A  75     -48.791 -37.889  -5.301  1.00  0.00      LA0  C
ATOM    728  CG2 VAL A  75     -48.738 -36.703  -7.505  1.00  0.00      LA0  C
ATOM    729  C   VAL A  75     -50.128 -40.230  -6.625  1.00  0.00      LA0  C
ATOM    730  O   VAL A  75     -49.491 -40.927  -5.847  1.00  0.00      LA0  O
ATOM    731  N   ARG A  76     -51.433 -40.427  -6.898  1.00  0.00      LA0  N
ATOM    732  H   ARG A  76     -51.907 -39.826  -7.543  1.00  0.00      LA0  H
ATOM    733  CA  ARG A  76     -52.115 -41.549  -6.244  1.00  0.00      LA0  C
ATOM    734  CB  ARG A  76     -53.625 -41.496  -6.538  1.00  0.00      LA0  C
ATOM    735  CG  ARG A  76     -54.064 -42.073  -7.892  1.00  0.00      LA0  C
ATOM    736  CD  ARG A  76     -55.535 -41.813  -8.235  1.00  0.00      LA0  C
ATOM    737  NE  ARG A  76     -55.765 -40.423  -8.641  1.00  0.00      LA0  N
ATOM    738  HE  ARG A  76     -54.957 -39.839  -8.771  1.00  0.00      LA0  H
ATOM    739  CZ  ARG A  76     -57.008 -39.977  -8.932  1.00  0.00      LA0  C
ATOM    740  NH1 ARG A  76     -58.063 -40.769  -8.744  1.00  0.00      LA0  N
ATOM    741 HH11 ARG A  76     -57.937 -41.691  -8.379  1.00  0.00      LA0  H
ATOM    742 HH12 ARG A  76     -58.988 -40.462  -8.962  1.00  0.00      LA0  H
ATOM    743  NH2 ARG A  76     -57.188 -38.751  -9.412  1.00  0.00      LA0  N
ATOM    744 HH21 ARG A  76     -56.427 -38.112  -9.600  1.00  0.00      LA0  H
ATOM    745 HH22 ARG A  76     -58.081 -38.368  -9.645  1.00  0.00      LA0  H
ATOM    746  C   ARG A  76     -51.522 -42.937  -6.506  1.00  0.00      LA0  C
ATOM    747  O   ARG A  76     -51.694 -43.871  -5.738  1.00  0.00      LA0  O
ATOM    748  N   GLN A  77     -50.805 -43.026  -7.641  1.00  0.00      LA0  N
ATOM    749  H   GLN A  77     -50.599 -42.209  -8.176  1.00  0.00      LA0  H
ATOM    750  CA  GLN A  77     -50.172 -44.297  -7.984  1.00  0.00      LA0  C
ATOM    751  CB  GLN A  77     -49.939 -44.383  -9.493  1.00  0.00      LA0  C
ATOM    752  CG  GLN A  77     -51.219 -44.320 -10.329  1.00  0.00      LA0  C
ATOM    753  CD  GLN A  77     -50.848 -44.336 -11.798  1.00  0.00      LA0  C
ATOM    754  OE1 GLN A  77     -50.028 -45.118 -12.261  1.00  0.00      LA0  O
ATOM    755  NE2 GLN A  77     -51.452 -43.391 -12.519  1.00  0.00      LA0  N
ATOM    756 HE21 GLN A  77     -51.185 -43.142 -13.457  1.00  0.00      LA0  H
ATOM    757 HE22 GLN A  77     -52.177 -42.832 -12.123  1.00  0.00      LA0  H
ATOM    758  C   GLN A  77     -48.870 -44.573  -7.247  1.00  0.00      LA0  C
ATOM    759  O   GLN A  77     -48.331 -45.672  -7.288  1.00  0.00      LA0  O
ATOM    760  N   ILE A  78     -48.359 -43.530  -6.577  1.00  0.00      LA0  N
ATOM    761  H   ILE A  78     -48.859 -42.672  -6.460  1.00  0.00      LA0  H
ATOM    762  CA  ILE A  78     -47.094 -43.744  -5.879  1.00  0.00      LA0  C
ATOM    763  CB  ILE A  78     -46.202 -42.491  -5.954  1.00  0.00      LA0  C
ATOM    764  CG2 ILE A  78     -44.772 -42.791  -5.493  1.00  0.00      LA0  C
ATOM    765  CG1 ILE A  78     -46.193 -41.892  -7.364  1.00  0.00      LA0  C
ATOM    766  CD1 ILE A  78     -45.578 -42.827  -8.409  1.00  0.00      LA0  C
ATOM    767  C   ILE A  78     -47.331 -44.200  -4.449  1.00  0.00      LA0  C
ATOM    768  O   ILE A  78     -47.031 -43.530  -3.469  1.00  0.00      LA0  O
ATOM    769  N   ALA A  79     -47.928 -45.394  -4.391  1.00  0.00      LA0  N
ATOM    770  H   ALA A  79     -48.109 -45.923  -5.224  1.00  0.00      LA0  H
ATOM    771  CA  ALA A  79     -48.402 -45.897  -3.110  1.00  0.00      LA0  C
ATOM    772  CB  ALA A  79     -49.820 -45.367  -2.845  1.00  0.00      LA0  C
ATOM    773  C   ALA A  79     -48.407 -47.414  -3.151  1.00  0.00      LA0  C
ATOM    774  O   ALA A  79     -48.486 -48.002  -4.225  1.00  0.00      LA0  O
ATOM    775  N   PRO A  80     -48.312 -48.036  -1.948  1.00  0.00      LA0  N
ATOM    776  CD  PRO A  80     -47.998 -47.422  -0.660  1.00  0.00      LA0  C
ATOM    777  CA  PRO A  80     -48.530 -49.485  -1.835  1.00  0.00      LA0  C
ATOM    778  CB  PRO A  80     -48.675 -49.663  -0.320  1.00  0.00      LA0  C
ATOM    779  CG  PRO A  80     -47.764 -48.597   0.278  1.00  0.00      LA0  C
ATOM    780  C   PRO A  80     -49.729 -50.004  -2.618  1.00  0.00      LA0  C
ATOM    781  O   PRO A  80     -50.766 -49.350  -2.718  1.00  0.00      LA0  O
ATOM    782  N   GLY A  81     -49.518 -51.191  -3.201  1.00  0.00      LA0  N
ATOM    783  H   GLY A  81     -48.706 -51.715  -2.919  1.00  0.00      LA0  H
ATOM    784  CA  GLY A  81     -50.580 -51.874  -3.936  1.00  0.00      LA0  C
ATOM    785  C   GLY A  81     -51.216 -51.112  -5.085  1.00  0.00      LA0  C
ATOM    786  O   GLY A  81     -52.371 -51.329  -5.430  1.00  0.00      LA0  O
ATOM    787  N   GLN A  82     -50.425 -50.205  -5.678  1.00  0.00      LA0  N
ATOM    788  H   GLN A  82     -49.487 -50.039  -5.373  1.00  0.00      LA0  H
ATOM    789  CA  GLN A  82     -51.022 -49.557  -6.839  1.00  0.00      LA0  C
ATOM    790  CB  GLN A  82     -50.752 -48.051  -6.863  1.00  0.00      LA0  C
ATOM    791  CG  GLN A  82     -51.282 -47.300  -5.639  1.00  0.00      LA0  C
ATOM    792  CD  GLN A  82     -52.757 -47.569  -5.434  1.00  0.00      LA0  C
ATOM    793  OE1 GLN A  82     -53.613 -47.201  -6.229  1.00  0.00      LA0  O
ATOM    794  NE2 GLN A  82     -53.018 -48.260  -4.321  1.00  0.00      LA0  N
ATOM    795 HE21 GLN A  82     -53.957 -48.516  -4.114  1.00  0.00      LA0  H
ATOM    796 HE22 GLN A  82     -52.272 -48.551  -3.714  1.00  0.00      LA0  H
ATOM    797  C   GLN A  82     -50.651 -50.188  -8.159  1.00  0.00      LA0  C
ATOM    798  O   GLN A  82     -49.688 -50.938  -8.299  1.00  0.00      LA0  O
ATOM    799  N   THR A  83     -51.480 -49.834  -9.139  1.00  0.00      LA0  N
ATOM    800  H   THR A  83     -52.290 -49.274  -8.960  1.00  0.00      LA0  H
ATOM    801  CA  THR A  83     -51.233 -50.299 -10.494  1.00  0.00      LA0  C
ATOM    802  CB  THR A  83     -51.982 -51.621 -10.713  1.00  0.00      LA0  C
ATOM    803  OG1 THR A  83     -51.665 -52.527  -9.648  1.00  0.00      LA0  O
ATOM    804  HG1 THR A  83     -50.778 -52.309  -9.368  1.00  0.00      LA0  H
ATOM    805  CG2 THR A  83     -51.704 -52.276 -12.070  1.00  0.00      LA0  C
ATOM    806  C   THR A  83     -51.675 -49.210 -11.448  1.00  0.00      LA0  C
ATOM    807  O   THR A  83     -52.676 -48.547 -11.205  1.00  0.00      LA0  O
ATOM    808  N   GLY A  84     -50.890 -49.009 -12.512  1.00  0.00      LA0  N
ATOM    809  H   GLY A  84     -50.079 -49.577 -12.681  1.00  0.00      LA0  H
ATOM    810  CA  GLY A  84     -51.344 -47.955 -13.413  1.00  0.00      LA0  C
ATOM    811  C   GLY A  84     -50.276 -47.460 -14.354  1.00  0.00      LA0  C
ATOM    812  O   GLY A  84     -49.306 -48.143 -14.655  1.00  0.00      LA0  O
ATOM    813  N   LYS A  85     -50.490 -46.232 -14.841  1.00  0.00      LA0  N
ATOM    814  H   LYS A  85     -51.180 -45.643 -14.422  1.00  0.00      LA0  H
ATOM    815  CA  LYS A  85     -49.546 -45.775 -15.855  1.00  0.00      LA0  C
ATOM    816  CB  LYS A  85     -50.135 -44.614 -16.656  1.00  0.00      LA0  C
ATOM    817  CG  LYS A  85     -49.723 -44.702 -18.124  1.00  0.00      LA0  C
ATOM    818  CD  LYS A  85     -50.104 -46.069 -18.697  1.00  0.00      LA0  C
ATOM    819  CE  LYS A  85     -49.636 -46.265 -20.131  1.00  0.00      LA0  C
ATOM    820  NZ  LYS A  85     -49.721 -47.688 -20.489  1.00  0.00      LA0  N
ATOM    821  HZ1 LYS A  85     -49.237 -47.833 -21.402  1.00  0.00      LA0  H
ATOM    822  HZ2 LYS A  85     -49.217 -48.253 -19.779  1.00  0.00      LA0  H
ATOM    823  HZ3 LYS A  85     -50.707 -48.003 -20.560  1.00  0.00      LA0  H
ATOM    824  C   LYS A  85     -48.155 -45.478 -15.329  1.00  0.00      LA0  C
ATOM    825  O   LYS A  85     -47.139 -45.947 -15.832  1.00  0.00      LA0  O
ATOM    826  N   ILE A  86     -48.153 -44.706 -14.241  1.00  0.00      LA0  N
ATOM    827  H   ILE A  86     -49.009 -44.392 -13.829  1.00  0.00      LA0  H
ATOM    828  CA  ILE A  86     -46.866 -44.531 -13.583  1.00  0.00      LA0  C
ATOM    829  CB  ILE A  86     -46.859 -43.272 -12.707  1.00  0.00      LA0  C
ATOM    830  CG2 ILE A  86     -45.491 -43.036 -12.061  1.00  0.00      LA0  C
ATOM    831  CG1 ILE A  86     -47.300 -42.056 -13.526  1.00  0.00      LA0  C
ATOM    832  CD1 ILE A  86     -46.438 -41.776 -14.761  1.00  0.00      LA0  C
ATOM    833  C   ILE A  86     -46.456 -45.779 -12.824  1.00  0.00      LA0  C
ATOM    834  O   ILE A  86     -45.388 -46.332 -13.053  1.00  0.00      LA0  O
ATOM    835  N   ALA A  87     -47.377 -46.240 -11.965  1.00  0.00      LA0  N
ATOM    836  H   ALA A  87     -48.244 -45.750 -11.864  1.00  0.00      LA0  H
ATOM    837  CA  ALA A  87     -47.060 -47.397 -11.124  1.00  0.00      LA0  C
ATOM    838  CB  ALA A  87     -48.241 -47.754 -10.224  1.00  0.00      LA0  C
ATOM    839  C   ALA A  87     -46.618 -48.657 -11.853  1.00  0.00      LA0  C
ATOM    840  O   ALA A  87     -45.923 -49.511 -11.309  1.00  0.00      LA0  O
ATOM    841  N   ASP A  88     -47.037 -48.746 -13.120  1.00  0.00      LA0  N
ATOM    842  H   ASP A  88     -47.684 -48.100 -13.522  1.00  0.00      LA0  H
ATOM    843  CA  ASP A  88     -46.646 -49.960 -13.821  1.00  0.00      LA0  C
ATOM    844  CB  ASP A  88     -47.838 -50.873 -14.046  1.00  0.00      LA0  C
ATOM    845  CG  ASP A  88     -48.008 -51.655 -12.771  1.00  0.00      LA0  C
ATOM    846  OD1 ASP A  88     -47.477 -52.753 -12.665  1.00  0.00      LA0  O
ATOM    847  OD2 ASP A  88     -48.585 -51.139 -11.825  1.00  0.00      LA0  O
ATOM    848  C   ASP A  88     -45.833 -49.808 -15.074  1.00  0.00      LA0  C
ATOM    849  O   ASP A  88     -45.424 -50.787 -15.685  1.00  0.00      LA0  O
ATOM    850  N   TYR A  89     -45.574 -48.543 -15.426  1.00  0.00      LA0  N
ATOM    851  H   TYR A  89     -46.019 -47.767 -14.978  1.00  0.00      LA0  H
ATOM    852  CA  TYR A  89     -44.676 -48.377 -16.566  1.00  0.00      LA0  C
ATOM    853  CB  TYR A  89     -45.477 -48.015 -17.828  1.00  0.00      LA0  C
ATOM    854  CG  TYR A  89     -46.538 -49.065 -18.073  1.00  0.00      LA0  C
ATOM    855  CD1 TYR A  89     -47.867 -48.782 -17.701  1.00  0.00      LA0  C
ATOM    856  CE1 TYR A  89     -48.840 -49.782 -17.838  1.00  0.00      LA0  C
ATOM    857  CD2 TYR A  89     -46.169 -50.310 -18.624  1.00  0.00      LA0  C
ATOM    858  CE2 TYR A  89     -47.141 -51.316 -18.754  1.00  0.00      LA0  C
ATOM    859  CZ  TYR A  89     -48.464 -51.037 -18.355  1.00  0.00      LA0  C
ATOM    860  OH  TYR A  89     -49.436 -52.003 -18.482  1.00  0.00      LA0  O
ATOM    861  HH  TYR A  89     -49.086 -52.846 -18.186  1.00  0.00      LA0  H
ATOM    862  C   TYR A  89     -43.531 -47.410 -16.317  1.00  0.00      LA0  C
ATOM    863  O   TYR A  89     -42.693 -47.164 -17.173  1.00  0.00      LA0  O
ATOM    864  N   ASN A  90     -43.544 -46.843 -15.101  1.00  0.00      LA0  N
ATOM    865  H   ASN A  90     -44.201 -47.118 -14.400  1.00  0.00      LA0  H
ATOM    866  CA  ASN A  90     -42.586 -45.773 -14.827  1.00  0.00      LA0  C
ATOM    867  CB  ASN A  90     -43.272 -44.406 -14.903  1.00  0.00      LA0  C
ATOM    868  CG  ASN A  90     -43.628 -44.009 -16.322  1.00  0.00      LA0  C
ATOM    869  OD1 ASN A  90     -42.895 -43.300 -16.999  1.00  0.00      LA0  O
ATOM    870  ND2 ASN A  90     -44.816 -44.464 -16.747  1.00  0.00      LA0  N
ATOM    871 HD21 ASN A  90     -45.165 -44.271 -17.663  1.00  0.00      LA0  H
ATOM    872 HD22 ASN A  90     -45.410 -45.024 -16.167  1.00  0.00      LA0  H
ATOM    873  C   ASN A  90     -41.907 -45.942 -13.478  1.00  0.00      LA0  C
ATOM    874  O   ASN A  90     -40.721 -46.222 -13.383  1.00  0.00      LA0  O
ATOM    875  N   TYR A  91     -42.727 -45.787 -12.425  1.00  0.00      LA0  N
ATOM    876  H   TYR A  91     -43.700 -45.600 -12.553  1.00  0.00      LA0  H
ATOM    877  CA  TYR A  91     -42.229 -45.941 -11.061  1.00  0.00      LA0  C
ATOM    878  CB  TYR A  91     -41.981 -44.559 -10.434  1.00  0.00      LA0  C
ATOM    879  CG  TYR A  91     -41.384 -44.652  -9.043  1.00  0.00      LA0  C
ATOM    880  CD1 TYR A  91     -40.031 -45.011  -8.903  1.00  0.00      LA0  C
ATOM    881  CE1 TYR A  91     -39.448 -45.035  -7.627  1.00  0.00      LA0  C
ATOM    882  CD2 TYR A  91     -42.186 -44.357  -7.921  1.00  0.00      LA0  C
ATOM    883  CE2 TYR A  91     -41.606 -44.383  -6.640  1.00  0.00      LA0  C
ATOM    884  CZ  TYR A  91     -40.239 -44.706  -6.510  1.00  0.00      LA0  C
ATOM    885  OH  TYR A  91     -39.661 -44.699  -5.257  1.00  0.00      LA0  O
ATOM    886  HH  TYR A  91     -38.714 -44.566  -5.352  1.00  0.00      LA0  H
ATOM    887  C   TYR A  91     -43.227 -46.719 -10.226  1.00  0.00      LA0  C
ATOM    888  O   TYR A  91     -44.309 -46.234  -9.925  1.00  0.00      LA0  O
ATOM    889  N   LYS A  92     -42.821 -47.937  -9.841  1.00  0.00      LA0  N
ATOM    890  H   LYS A  92     -41.933 -48.301 -10.116  1.00  0.00      LA0  H
ATOM    891  CA  LYS A  92     -43.642 -48.558  -8.806  1.00  0.00      LA0  C
ATOM    892  CB  LYS A  92     -43.921 -50.046  -9.067  1.00  0.00      LA0  C
ATOM    893  CG  LYS A  92     -44.907 -50.613  -8.033  1.00  0.00      LA0  C
ATOM    894  CD  LYS A  92     -45.350 -52.069  -8.196  1.00  0.00      LA0  C
ATOM    895  CE  LYS A  92     -46.648 -52.257  -8.986  1.00  0.00      LA0  C
ATOM    896  NZ  LYS A  92     -46.437 -51.996 -10.410  1.00  0.00      LA0  N
ATOM    897  HZ1 LYS A  92     -47.338 -52.112 -10.930  1.00  0.00      LA0  H
ATOM    898  HZ2 LYS A  92     -46.137 -51.020 -10.600  1.00  0.00      LA0  H
ATOM    899  HZ3 LYS A  92     -45.767 -52.669 -10.834  1.00  0.00      LA0  H
ATOM    900  C   LYS A  92     -43.024 -48.374  -7.441  1.00  0.00      LA0  C
ATOM    901  O   LYS A  92     -41.903 -48.799  -7.179  1.00  0.00      LA0  O
ATOM    902  N   LEU A  93     -43.828 -47.734  -6.585  1.00  0.00      LA0  N
ATOM    903  H   LEU A  93     -44.738 -47.453  -6.887  1.00  0.00      LA0  H
ATOM    904  CA  LEU A  93     -43.485 -47.741  -5.168  1.00  0.00      LA0  C
ATOM    905  CB  LEU A  93     -44.333 -46.694  -4.447  1.00  0.00      LA0  C
ATOM    906  CG  LEU A  93     -43.762 -46.307  -3.086  1.00  0.00      LA0  C
ATOM    907  CD1 LEU A  93     -42.573 -45.363  -3.246  1.00  0.00      LA0  C
ATOM    908  CD2 LEU A  93     -44.822 -45.757  -2.139  1.00  0.00      LA0  C
ATOM    909  C   LEU A  93     -43.756 -49.117  -4.578  1.00  0.00      LA0  C
ATOM    910  O   LEU A  93     -44.807 -49.692  -4.826  1.00  0.00      LA0  O
ATOM    911  N   PRO A  94     -42.778 -49.647  -3.813  1.00  0.00      LA0  N
ATOM    912  CD  PRO A  94     -41.434 -49.130  -3.579  1.00  0.00      LA0  C
ATOM    913  CA  PRO A  94     -43.053 -50.891  -3.089  1.00  0.00      LA0  C
ATOM    914  CB  PRO A  94     -41.660 -51.285  -2.589  1.00  0.00      LA0  C
ATOM    915  CG  PRO A  94     -40.913 -49.964  -2.414  1.00  0.00      LA0  C
ATOM    916  C   PRO A  94     -44.033 -50.660  -1.953  1.00  0.00      LA0  C
ATOM    917  O   PRO A  94     -44.111 -49.578  -1.380  1.00  0.00      LA0  O
ATOM    918  N   ASP A  95     -44.739 -51.746  -1.628  1.00  0.00      LA0  N
ATOM    919  H   ASP A  95     -44.801 -52.546  -2.226  1.00  0.00      LA0  H
ATOM    920  CA  ASP A  95     -45.544 -51.750  -0.408  1.00  0.00      LA0  C
ATOM    921  CB  ASP A  95     -46.392 -53.025  -0.356  1.00  0.00      LA0  C
ATOM    922  CG  ASP A  95     -47.455 -52.988  -1.441  1.00  0.00      LA0  C
ATOM    923  OD1 ASP A  95     -48.634 -52.946  -1.103  1.00  0.00      LA0  O
ATOM    924  OD2 ASP A  95     -47.116 -52.971  -2.625  1.00  0.00      LA0  O
ATOM    925  C   ASP A  95     -44.699 -51.593   0.843  1.00  0.00      LA0  C
ATOM    926  O   ASP A  95     -45.049 -50.921   1.809  1.00  0.00      LA0  O
ATOM    927  N   ASP A  96     -43.508 -52.192   0.736  1.00  0.00      LA0  N
ATOM    928  H   ASP A  96     -43.338 -52.801  -0.043  1.00  0.00      LA0  H
ATOM    929  CA  ASP A  96     -42.464 -52.131   1.764  1.00  0.00      LA0  C
ATOM    930  CB  ASP A  96     -41.390 -53.218   1.541  1.00  0.00      LA0  C
ATOM    931  CG  ASP A  96     -41.887 -54.403   0.728  1.00  0.00      LA0  C
ATOM    932  OD1 ASP A  96     -42.181 -55.440   1.316  1.00  0.00      LA0  O
ATOM    933  OD2 ASP A  96     -41.980 -54.275  -0.495  1.00  0.00      LA0  O
ATOM    934  C   ASP A  96     -41.739 -50.792   1.852  1.00  0.00      LA0  C
ATOM    935  O   ASP A  96     -40.537 -50.713   2.082  1.00  0.00      LA0  O
ATOM    936  N   PHE A  97     -42.490 -49.707   1.618  1.00  0.00      LA0  N
ATOM    937  H   PHE A  97     -43.487 -49.770   1.584  1.00  0.00      LA0  H
ATOM    938  CA  PHE A  97     -41.768 -48.458   1.423  1.00  0.00      LA0  C
ATOM    939  CB  PHE A  97     -42.560 -47.483   0.545  1.00  0.00      LA0  C
ATOM    940  CG  PHE A  97     -41.686 -46.300   0.190  1.00  0.00      LA0  C
ATOM    941  CD1 PHE A  97     -40.461 -46.512  -0.482  1.00  0.00      LA0  C
ATOM    942  CD2 PHE A  97     -42.104 -45.005   0.564  1.00  0.00      LA0  C
ATOM    943  CE1 PHE A  97     -39.620 -45.417  -0.745  1.00  0.00      LA0  C
ATOM    944  CE2 PHE A  97     -41.263 -43.909   0.298  1.00  0.00      LA0  C
ATOM    945  CZ  PHE A  97     -40.021 -44.132  -0.330  1.00  0.00      LA0  C
ATOM    946  C   PHE A  97     -41.258 -47.767   2.673  1.00  0.00      LA0  C
ATOM    947  O   PHE A  97     -41.897 -46.898   3.259  1.00  0.00      LA0  O
ATOM    948  N   THR A  98     -40.020 -48.126   3.012  1.00  0.00      LA0  N
ATOM    949  H   THR A  98     -39.551 -48.896   2.570  1.00  0.00      LA0  H
ATOM    950  CA  THR A  98     -39.320 -47.284   3.969  1.00  0.00      LA0  C
ATOM    951  CB  THR A  98     -38.056 -47.998   4.429  1.00  0.00      LA0  C
ATOM    952  OG1 THR A  98     -37.394 -48.589   3.306  1.00  0.00      LA0  O
ATOM    953  HG1 THR A  98     -36.461 -48.497   3.489  1.00  0.00      LA0  H
ATOM    954  CG2 THR A  98     -38.362 -49.064   5.482  1.00  0.00      LA0  C
ATOM    955  C   THR A  98     -39.022 -45.897   3.418  1.00  0.00      LA0  C
ATOM    956  O   THR A  98     -38.177 -45.680   2.554  1.00  0.00      LA0  O
ATOM    957  N   GLY A  99     -39.788 -44.955   3.971  1.00  0.00      LA0  N
ATOM    958  H   GLY A  99     -40.551 -45.214   4.559  1.00  0.00      LA0  H
ATOM    959  CA  GLY A  99     -39.556 -43.571   3.595  1.00  0.00      LA0  C
ATOM    960  C   GLY A  99     -40.846 -42.792   3.529  1.00  0.00      LA0  C
ATOM    961  O   GLY A  99     -41.830 -43.135   4.182  1.00  0.00      LA0  O
ATOM    962  SG  CYS A 100     -43.205 -38.680   3.866  1.00  0.00      LA0  S
ATOM    963  CB  CYS A 100     -41.712 -39.675   3.633  1.00  0.00      LA0  C
ATOM    964  N   CYS A 100     -40.787 -41.736   2.707  1.00  0.00      LA0  N
ATOM    965  H   CYS A 100     -39.952 -41.589   2.173  1.00  0.00      LA0  H
ATOM    966  CA  CYS A 100     -41.907 -40.805   2.619  1.00  0.00      LA0  C
ATOM    967  C   CYS A 100     -42.074 -40.238   1.221  1.00  0.00      LA0  C
ATOM    968  O   CYS A 100     -41.162 -39.637   0.660  1.00  0.00      LA0  O
ATOM    969  N   VAL A 101     -43.277 -40.456   0.677  1.00  0.00      LA0  N
ATOM    970  H   VAL A 101     -44.016 -40.878   1.206  1.00  0.00      LA0  H
ATOM    971  CA  VAL A 101     -43.591 -39.874  -0.628  1.00  0.00      LA0  C
ATOM    972  CB  VAL A 101     -44.658 -40.716  -1.340  1.00  0.00      LA0  C
ATOM    973  CG1 VAL A 101     -45.071 -40.134  -2.696  1.00  0.00      LA0  C
ATOM    974  CG2 VAL A 101     -44.183 -42.160  -1.472  1.00  0.00      LA0  C
ATOM    975  C   VAL A 101     -44.056 -38.439  -0.481  1.00  0.00      LA0  C
ATOM    976  O   VAL A 101     -45.074 -38.140   0.135  1.00  0.00      LA0  O
ATOM    977  N   ASN A 102     -43.251 -37.540  -1.059  1.00  0.00      LA0  N
ATOM    978  H   ASN A 102     -42.430 -37.790  -1.574  1.00  0.00      LA0  H
ATOM    979  CA  ASN A 102     -43.711 -36.159  -0.968  1.00  0.00      LA0  C
ATOM    980  CB  ASN A 102     -42.840 -35.304  -0.043  1.00  0.00      LA0  C
ATOM    981  CG  ASN A 102     -42.759 -35.871   1.362  1.00  0.00      LA0  C
ATOM    982  OD1 ASN A 102     -41.693 -35.909   1.964  1.00  0.00      LA0  O
ATOM    983  ND2 ASN A 102     -43.899 -36.324   1.873  1.00  0.00      LA0  N
ATOM    984 HD21 ASN A 102     -43.923 -36.678   2.807  1.00  0.00      LA0  H
ATOM    985 HD22 ASN A 102     -44.736 -36.352   1.321  1.00  0.00      LA0  H
ATOM    986  C   ASN A 102     -43.786 -35.517  -2.323  1.00  0.00      LA0  C
ATOM    987  O   ASN A 102     -42.931 -35.742  -3.169  1.00  0.00      LA0  O
ATOM    988  N   ALA A 103     -44.842 -34.718  -2.492  1.00  0.00      LA0  N
ATOM    989  H   ALA A 103     -45.503 -34.584  -1.752  1.00  0.00      LA0  H
ATOM    990  CA  ALA A 103     -45.023 -34.061  -3.781  1.00  0.00      LA0  C
ATOM    991  CB  ALA A 103     -46.016 -34.837  -4.648  1.00  0.00      LA0  C
ATOM    992  C   ALA A 103     -45.565 -32.668  -3.587  1.00  0.00      LA0  C
ATOM    993  O   ALA A 103     -46.174 -32.376  -2.560  1.00  0.00      LA0  O
ATOM    994  N   TRP A 104     -45.347 -31.828  -4.606  1.00  0.00      LA0  N
ATOM    995  H   TRP A 104     -44.753 -32.086  -5.372  1.00  0.00      LA0  H
ATOM    996  CA  TRP A 104     -46.017 -30.534  -4.555  1.00  0.00      LA0  C
ATOM    997  CB  TRP A 104     -45.155 -29.458  -3.876  1.00  0.00      LA0  C
ATOM    998  CG  TRP A 104     -43.944 -29.028  -4.674  1.00  0.00      LA0  C
ATOM    999  CD2 TRP A 104     -42.644 -29.651  -4.744  1.00  0.00      LA0  C
ATOM   1000  CE2 TRP A 104     -41.823 -28.828  -5.586  1.00  0.00      LA0  C
ATOM   1001  CE3 TRP A 104     -42.110 -30.825  -4.174  1.00  0.00      LA0  C
ATOM   1002  CD1 TRP A 104     -43.842 -27.877  -5.470  1.00  0.00      LA0  C
ATOM   1003  NE1 TRP A 104     -42.599 -27.754  -6.007  1.00  0.00      LA0  N
ATOM   1004  HE1 TRP A 104     -42.306 -27.032  -6.600  1.00  0.00      LA0  H
ATOM   1005  CZ2 TRP A 104     -40.479 -29.188  -5.827  1.00  0.00      LA0  C
ATOM   1006  CZ3 TRP A 104     -40.768 -31.176  -4.427  1.00  0.00      LA0  C
ATOM   1007  CH2 TRP A 104     -39.956 -30.362  -5.247  1.00  0.00      LA0  C
ATOM   1008  C   TRP A 104     -46.551 -30.069  -5.888  1.00  0.00      LA0  C
ATOM   1009  O   TRP A 104     -46.025 -30.396  -6.949  1.00  0.00      LA0  O
ATOM   1010  N   ASN A 105     -47.629 -29.277  -5.787  1.00  0.00      LA0  N
ATOM   1011  H   ASN A 105     -47.988 -29.026  -4.886  1.00  0.00      LA0  H
ATOM   1012  CA  ASN A 105     -48.126 -28.635  -6.999  1.00  0.00      LA0  C
ATOM   1013  CB  ASN A 105     -49.480 -27.959  -6.765  1.00  0.00      LA0  C
ATOM   1014  CG  ASN A 105     -50.083 -27.558  -8.100  1.00  0.00      LA0  C
ATOM   1015  OD1 ASN A 105     -49.471 -26.872  -8.909  1.00  0.00      LA0  O
ATOM   1016  ND2 ASN A 105     -51.311 -28.031  -8.303  1.00  0.00      LA0  N
ATOM   1017 HD21 ASN A 105     -51.796 -27.766  -9.139  1.00  0.00      LA0  H
ATOM   1018 HD22 ASN A 105     -51.759 -28.664  -7.667  1.00  0.00      LA0  H
ATOM   1019  C   ASN A 105     -47.112 -27.645  -7.523  1.00  0.00      LA0  C
ATOM   1020  O   ASN A 105     -46.707 -26.704  -6.855  1.00  0.00      LA0  O
ATOM   1021  N   SER A 106     -46.675 -27.955  -8.736  1.00  0.00      LA0  N
ATOM   1022  H   SER A 106     -47.079 -28.701  -9.271  1.00  0.00      LA0  H
ATOM   1023  CA  SER A 106     -45.565 -27.172  -9.247  1.00  0.00      LA0  C
ATOM   1024  CB  SER A 106     -44.446 -28.130  -9.638  1.00  0.00      LA0  C
ATOM   1025  OG  SER A 106     -44.205 -29.057  -8.568  1.00  0.00      LA0  O
ATOM   1026  HG  SER A 106     -45.033 -29.209  -8.122  1.00  0.00      LA0  H
ATOM   1027  C   SER A 106     -45.936 -26.270 -10.404  1.00  0.00      LA0  C
ATOM   1028  O   SER A 106     -45.069 -25.669 -11.029  1.00  0.00      LA0  O
ATOM   1029  N   ASN A 107     -47.260 -26.230 -10.680  1.00  0.00      LA0  N
ATOM   1030  H   ASN A 107     -47.902 -26.634 -10.025  1.00  0.00      LA0  H
ATOM   1031  CA  ASN A 107     -47.783 -25.781 -11.976  1.00  0.00      LA0  C
ATOM   1032  CB  ASN A 107     -49.241 -25.310 -11.861  1.00  0.00      LA0  C
ATOM   1033  CG  ASN A 107     -49.833 -25.158 -13.252  1.00  0.00      LA0  C
ATOM   1034  OD1 ASN A 107     -49.563 -25.942 -14.153  1.00  0.00      LA0  O
ATOM   1035  ND2 ASN A 107     -50.654 -24.116 -13.390  1.00  0.00      LA0  N
ATOM   1036 HD21 ASN A 107     -51.233 -24.040 -14.205  1.00  0.00      LA0  H
ATOM   1037 HD22 ASN A 107     -50.701 -23.393 -12.698  1.00  0.00      LA0  H
ATOM   1038  C   ASN A 107     -46.926 -24.799 -12.754  1.00  0.00      LA0  C
ATOM   1039  O   ASN A 107     -46.059 -25.198 -13.517  1.00  0.00      LA0  O
ATOM   1040  N   ASN A 108     -47.166 -23.504 -12.505  1.00  0.00      LA0  N
ATOM   1041  H   ASN A 108     -47.865 -23.228 -11.845  1.00  0.00      LA0  H
ATOM   1042  CA  ASN A 108     -46.550 -22.485 -13.362  1.00  0.00      LA0  C
ATOM   1043  CB  ASN A 108     -47.026 -21.081 -12.969  1.00  0.00      LA0  C
ATOM   1044  CG  ASN A 108     -48.536 -20.974 -13.088  1.00  0.00      LA0  C
ATOM   1045  OD1 ASN A 108     -49.292 -21.736 -12.498  1.00  0.00      LA0  O
ATOM   1046  ND2 ASN A 108     -48.953 -19.980 -13.876  1.00  0.00      LA0  N
ATOM   1047 HD21 ASN A 108     -49.937 -19.851 -13.984  1.00  0.00      LA0  H
ATOM   1048 HD22 ASN A 108     -48.313 -19.374 -14.345  1.00  0.00      LA0  H
ATOM   1049  C   ASN A 108     -45.032 -22.517 -13.433  1.00  0.00      LA0  C
ATOM   1050  O   ASN A 108     -44.416 -22.081 -14.399  1.00  0.00      LA0  O
ATOM   1051  N   LEU A 109     -44.443 -23.070 -12.357  1.00  0.00      LA0  N
ATOM   1052  H   LEU A 109     -44.988 -23.553 -11.672  1.00  0.00      LA0  H
ATOM   1053  CA  LEU A 109     -42.992 -23.228 -12.381  1.00  0.00      LA0  C
ATOM   1054  CB  LEU A 109     -42.472 -23.679 -11.013  1.00  0.00      LA0  C
ATOM   1055  CG  LEU A 109     -42.899 -22.781  -9.849  1.00  0.00      LA0  C
ATOM   1056  CD1 LEU A 109     -42.603 -23.439  -8.501  1.00  0.00      LA0  C
ATOM   1057  CD2 LEU A 109     -42.305 -21.374  -9.951  1.00  0.00      LA0  C
ATOM   1058  C   LEU A 109     -42.559 -24.214 -13.447  1.00  0.00      LA0  C
ATOM   1059  O   LEU A 109     -41.734 -23.927 -14.312  1.00  0.00      LA0  O
ATOM   1060  N   ASP A 110     -43.177 -25.398 -13.365  1.00  0.00      LA0  N
ATOM   1061  H   ASP A 110     -43.954 -25.530 -12.743  1.00  0.00      LA0  H
ATOM   1062  CA  ASP A 110     -42.747 -26.421 -14.308  1.00  0.00      LA0  C
ATOM   1063  CB  ASP A 110     -42.924 -27.820 -13.722  1.00  0.00      LA0  C
ATOM   1064  CG  ASP A 110     -41.706 -28.685 -14.003  1.00  0.00      LA0  C
ATOM   1065  OD1 ASP A 110     -40.844 -28.327 -14.798  1.00  0.00      LA0  O
ATOM   1066  OD2 ASP A 110     -41.561 -29.711 -13.362  1.00  0.00      LA0  O
ATOM   1067  C   ASP A 110     -43.384 -26.316 -15.677  1.00  0.00      LA0  C
ATOM   1068  O   ASP A 110     -42.711 -26.194 -16.699  1.00  0.00      LA0  O
ATOM   1069  N   SER A 111     -44.723 -26.321 -15.668  1.00  0.00      LA0  N
ATOM   1070  H   SER A 111     -45.222 -26.265 -14.803  1.00  0.00      LA0  H
ATOM   1071  CA  SER A 111     -45.460 -26.251 -16.926  1.00  0.00      LA0  C
ATOM   1072  CB  SER A 111     -46.963 -26.353 -16.650  1.00  0.00      LA0  C
ATOM   1073  OG  SER A 111     -47.422 -25.283 -15.825  1.00  0.00      LA0  O
ATOM   1074  HG  SER A 111     -48.144 -25.637 -15.308  1.00  0.00      LA0  H
ATOM   1075  C   SER A 111     -45.103 -25.048 -17.784  1.00  0.00      LA0  C
ATOM   1076  O   SER A 111     -44.582 -24.040 -17.309  1.00  0.00      LA0  O
ATOM   1077  N   LYS A 112     -45.322 -25.224 -19.092  1.00  0.00      LA0  N
ATOM   1078  H   LYS A 112     -45.833 -26.021 -19.426  1.00  0.00      LA0  H
ATOM   1079  CA  LYS A 112     -44.928 -24.171 -20.026  1.00  0.00      LA0  C
ATOM   1080  CB  LYS A 112     -43.592 -24.504 -20.708  1.00  0.00      LA0  C
ATOM   1081  CG  LYS A 112     -42.394 -24.424 -19.754  1.00  0.00      LA0  C
ATOM   1082  CD  LYS A 112     -42.186 -23.007 -19.205  1.00  0.00      LA0  C
ATOM   1083  CE  LYS A 112     -41.372 -22.947 -17.907  1.00  0.00      LA0  C
ATOM   1084  NZ  LYS A 112     -42.104 -23.625 -16.831  1.00  0.00      LA0  N
ATOM   1085  HZ1 LYS A 112     -41.683 -23.438 -15.898  1.00  0.00      LA0  H
ATOM   1086  HZ2 LYS A 112     -43.106 -23.335 -16.799  1.00  0.00      LA0  H
ATOM   1087  HZ3 LYS A 112     -42.095 -24.655 -16.977  1.00  0.00      LA0  H
ATOM   1088  C   LYS A 112     -46.028 -24.016 -21.043  1.00  0.00      LA0  C
ATOM   1089  O   LYS A 112     -46.830 -24.921 -21.211  1.00  0.00      LA0  O
ATOM   1090  N   VAL A 113     -46.051 -22.850 -21.708  1.00  0.00      LA0  N
ATOM   1091  H   VAL A 113     -45.360 -22.154 -21.522  1.00  0.00      LA0  H
ATOM   1092  CA  VAL A 113     -47.213 -22.548 -22.554  1.00  0.00      LA0  C
ATOM   1093  CB  VAL A 113     -47.083 -21.120 -23.127  1.00  0.00      LA0  C
ATOM   1094  CG1 VAL A 113     -45.855 -20.947 -24.028  1.00  0.00      LA0  C
ATOM   1095  CG2 VAL A 113     -48.382 -20.644 -23.785  1.00  0.00      LA0  C
ATOM   1096  C   VAL A 113     -47.581 -23.591 -23.615  1.00  0.00      LA0  C
ATOM   1097  O   VAL A 113     -48.741 -23.897 -23.847  1.00  0.00      LA0  O
ATOM   1098  N   GLY A 114     -46.532 -24.161 -24.229  1.00  0.00      LA0  N
ATOM   1099  H   GLY A 114     -45.598 -23.895 -24.005  1.00  0.00      LA0  H
ATOM   1100  CA  GLY A 114     -46.832 -25.213 -25.201  1.00  0.00      LA0  C
ATOM   1101  C   GLY A 114     -47.063 -26.591 -24.597  1.00  0.00      LA0  C
ATOM   1102  O   GLY A 114     -47.574 -27.499 -25.239  1.00  0.00      LA0  O
ATOM   1103  N   GLY A 115     -46.636 -26.708 -23.335  1.00  0.00      LA0  N
ATOM   1104  H   GLY A 115     -46.374 -25.897 -22.819  1.00  0.00      LA0  H
ATOM   1105  CA  GLY A 115     -46.536 -28.017 -22.707  1.00  0.00      LA0  C
ATOM   1106  C   GLY A 115     -45.101 -28.274 -22.300  1.00  0.00      LA0  C
ATOM   1107  O   GLY A 115     -44.181 -28.151 -23.099  1.00  0.00      LA0  O
ATOM   1108  N   ASN A 116     -44.923 -28.621 -21.017  1.00  0.00      LA0  N
ATOM   1109  H   ASN A 116     -45.703 -28.669 -20.395  1.00  0.00      LA0  H
ATOM   1110  CA  ASN A 116     -43.567 -29.013 -20.627  1.00  0.00      LA0  C
ATOM   1111  CB  ASN A 116     -43.271 -28.748 -19.142  1.00  0.00      LA0  C
ATOM   1112  CG  ASN A 116     -41.779 -28.926 -18.876  1.00  0.00      LA0  C
ATOM   1113  OD1 ASN A 116     -40.998 -29.270 -19.758  1.00  0.00      LA0  O
ATOM   1114  ND2 ASN A 116     -41.411 -28.681 -17.618  1.00  0.00      LA0  N
ATOM   1115 HD21 ASN A 116     -40.482 -28.819 -17.277  1.00  0.00      LA0  H
ATOM   1116 HD22 ASN A 116     -42.026 -28.342 -16.903  1.00  0.00      LA0  H
ATOM   1117  C   ASN A 116     -43.230 -30.443 -21.010  1.00  0.00      LA0  C
ATOM   1118  O   ASN A 116     -43.229 -31.370 -20.207  1.00  0.00      LA0  O
ATOM   1119  N   TYR A 117     -42.903 -30.558 -22.301  1.00  0.00      LA0  N
ATOM   1120  H   TYR A 117     -42.937 -29.738 -22.875  1.00  0.00      LA0  H
ATOM   1121  CA  TYR A 117     -42.630 -31.878 -22.866  1.00  0.00      LA0  C
ATOM   1122  CB  TYR A 117     -42.677 -31.810 -24.397  1.00  0.00      LA0  C
ATOM   1123  CG  TYR A 117     -44.055 -31.379 -24.854  1.00  0.00      LA0  C
ATOM   1124  CD1 TYR A 117     -44.196 -30.161 -25.549  1.00  0.00      LA0  C
ATOM   1125  CE1 TYR A 117     -45.480 -29.742 -25.934  1.00  0.00      LA0  C
ATOM   1126  CD2 TYR A 117     -45.163 -32.202 -24.566  1.00  0.00      LA0  C
ATOM   1127  CE2 TYR A 117     -46.445 -31.787 -24.955  1.00  0.00      LA0  C
ATOM   1128  CZ  TYR A 117     -46.590 -30.553 -25.615  1.00  0.00      LA0  C
ATOM   1129  OH  TYR A 117     -47.860 -30.126 -25.943  1.00  0.00      LA0  O
ATOM   1130  HH  TYR A 117     -47.862 -29.172 -25.982  1.00  0.00      LA0  H
ATOM   1131  C   TYR A 117     -41.378 -32.592 -22.378  1.00  0.00      LA0  C
ATOM   1132  O   TYR A 117     -41.096 -33.716 -22.772  1.00  0.00      LA0  O
ATOM   1133  N   ASN A 118     -40.642 -31.918 -21.470  1.00  0.00      LA0  N
ATOM   1134  H   ASN A 118     -40.936 -31.014 -21.160  1.00  0.00      LA0  H
ATOM   1135  CA  ASN A 118     -39.499 -32.586 -20.835  1.00  0.00      LA0  C
ATOM   1136  CB  ASN A 118     -38.851 -31.698 -19.772  1.00  0.00      LA0  C
ATOM   1137  CG  ASN A 118     -37.825 -30.784 -20.401  1.00  0.00      LA0  C
ATOM   1138  OD1 ASN A 118     -36.688 -31.165 -20.654  1.00  0.00      LA0  O
ATOM   1139  ND2 ASN A 118     -38.260 -29.545 -20.631  1.00  0.00      LA0  N
ATOM   1140 HD21 ASN A 118     -37.659 -28.872 -21.054  1.00  0.00      LA0  H
ATOM   1141 HD22 ASN A 118     -39.194 -29.283 -20.373  1.00  0.00      LA0  H
ATOM   1142  C   ASN A 118     -39.850 -33.903 -20.174  1.00  0.00      LA0  C
ATOM   1143  O   ASN A 118     -39.086 -34.862 -20.154  1.00  0.00      LA0  O
ATOM   1144  N   TYR A 119     -41.063 -33.904 -19.609  1.00  0.00      LA0  N
ATOM   1145  H   TYR A 119     -41.703 -33.141 -19.717  1.00  0.00      LA0  H
ATOM   1146  CA  TYR A 119     -41.424 -35.124 -18.905  1.00  0.00      LA0  C
ATOM   1147  CB  TYR A 119     -42.235 -34.805 -17.647  1.00  0.00      LA0  C
ATOM   1148  CG  TYR A 119     -41.474 -33.787 -16.829  1.00  0.00      LA0  C
ATOM   1149  CD1 TYR A 119     -40.240 -34.147 -16.244  1.00  0.00      LA0  C
ATOM   1150  CE1 TYR A 119     -39.514 -33.176 -15.537  1.00  0.00      LA0  C
ATOM   1151  CD2 TYR A 119     -42.012 -32.492 -16.701  1.00  0.00      LA0  C
ATOM   1152  CE2 TYR A 119     -41.289 -31.527 -15.987  1.00  0.00      LA0  C
ATOM   1153  CZ  TYR A 119     -40.051 -31.879 -15.412  1.00  0.00      LA0  C
ATOM   1154  OH  TYR A 119     -39.352 -30.928 -14.695  1.00  0.00      LA0  O
ATOM   1155  HH  TYR A 119     -39.986 -30.232 -14.487  1.00  0.00      LA0  H
ATOM   1156  C   TYR A 119     -42.079 -36.155 -19.793  1.00  0.00      LA0  C
ATOM   1157  O   TYR A 119     -43.293 -36.280 -19.896  1.00  0.00      LA0  O
ATOM   1158  N   LEU A 120     -41.185 -36.916 -20.432  1.00  0.00      LA0  N
ATOM   1159  H   LEU A 120     -40.217 -36.668 -20.368  1.00  0.00      LA0  H
ATOM   1160  CA  LEU A 120     -41.658 -38.151 -21.049  1.00  0.00      LA0  C
ATOM   1161  CB  LEU A 120     -40.562 -38.784 -21.907  1.00  0.00      LA0  C
ATOM   1162  CG  LEU A 120     -40.121 -37.972 -23.124  1.00  0.00      LA0  C
ATOM   1163  CD1 LEU A 120     -38.748 -38.426 -23.620  1.00  0.00      LA0  C
ATOM   1164  CD2 LEU A 120     -41.157 -38.013 -24.247  1.00  0.00      LA0  C
ATOM   1165  C   LEU A 120     -42.080 -39.147 -19.986  1.00  0.00      LA0  C
ATOM   1166  O   LEU A 120     -41.374 -39.382 -19.009  1.00  0.00      LA0  O
ATOM   1167  N   TYR A 121     -43.252 -39.723 -20.227  1.00  0.00      LA0  N
ATOM   1168  H   TYR A 121     -43.814 -39.454 -21.009  1.00  0.00      LA0  H
ATOM   1169  CA  TYR A 121     -43.642 -40.862 -19.417  1.00  0.00      LA0  C
ATOM   1170  CB  TYR A 121     -44.772 -40.521 -18.424  1.00  0.00      LA0  C
ATOM   1171  CG  TYR A 121     -46.109 -40.205 -19.064  1.00  0.00      LA0  C
ATOM   1172  CD1 TYR A 121     -46.243 -39.081 -19.906  1.00  0.00      LA0  C
ATOM   1173  CE1 TYR A 121     -47.498 -38.784 -20.459  1.00  0.00      LA0  C
ATOM   1174  CD2 TYR A 121     -47.204 -41.043 -18.769  1.00  0.00      LA0  C
ATOM   1175  CE2 TYR A 121     -48.466 -40.735 -19.305  1.00  0.00      LA0  C
ATOM   1176  CZ  TYR A 121     -48.596 -39.606 -20.139  1.00  0.00      LA0  C
ATOM   1177  OH  TYR A 121     -49.840 -39.286 -20.654  1.00  0.00      LA0  O
ATOM   1178  HH  TYR A 121     -49.700 -38.998 -21.554  1.00  0.00      LA0  H
ATOM   1179  C   TYR A 121     -43.959 -42.039 -20.306  1.00  0.00      LA0  C
ATOM   1180  O   TYR A 121     -44.276 -41.914 -21.484  1.00  0.00      LA0  O
ATOM   1181  N   ARG A 122     -43.814 -43.211 -19.702  1.00  0.00      LA0  N
ATOM   1182  H   ARG A 122     -43.565 -43.256 -18.736  1.00  0.00      LA0  H
ATOM   1183  CA  ARG A 122     -43.987 -44.390 -20.529  1.00  0.00      LA0  C
ATOM   1184  CB  ARG A 122     -43.209 -45.551 -19.928  1.00  0.00      LA0  C
ATOM   1185  CG  ARG A 122     -43.217 -46.757 -20.856  1.00  0.00      LA0  C
ATOM   1186  CD  ARG A 122     -42.590 -47.992 -20.234  1.00  0.00      LA0  C
ATOM   1187  NE  ARG A 122     -41.155 -47.842 -20.041  1.00  0.00      LA0  N
ATOM   1188  HE  ARG A 122     -40.835 -47.472 -19.163  1.00  0.00      LA0  H
ATOM   1189  CZ  ARG A 122     -40.296 -48.228 -21.006  1.00  0.00      LA0  C
ATOM   1190  NH1 ARG A 122     -40.714 -48.734 -22.167  1.00  0.00      LA0  N
ATOM   1191 HH11 ARG A 122     -41.691 -48.852 -22.380  1.00  0.00      LA0  H
ATOM   1192 HH12 ARG A 122     -40.030 -49.009 -22.848  1.00  0.00      LA0  H
ATOM   1193  NH2 ARG A 122     -39.003 -48.098 -20.790  1.00  0.00      LA0  N
ATOM   1194 HH21 ARG A 122     -38.663 -47.725 -19.923  1.00  0.00      LA0  H
ATOM   1195 HH22 ARG A 122     -38.339 -48.399 -21.477  1.00  0.00      LA0  H
ATOM   1196  C   ARG A 122     -45.433 -44.763 -20.785  1.00  0.00      LA0  C
ATOM   1197  O   ARG A 122     -46.228 -44.998 -19.880  1.00  0.00      LA0  O
ATOM   1198  N   LEU A 123     -45.719 -44.844 -22.086  1.00  0.00      LA0  N
ATOM   1199  H   LEU A 123     -45.013 -44.601 -22.753  1.00  0.00      LA0  H
ATOM   1200  CA  LEU A 123     -46.968 -45.478 -22.476  1.00  0.00      LA0  C
ATOM   1201  CB  LEU A 123     -47.523 -44.878 -23.768  1.00  0.00      LA0  C
ATOM   1202  CG  LEU A 123     -47.831 -43.380 -23.711  1.00  0.00      LA0  C
ATOM   1203  CD1 LEU A 123     -48.452 -42.918 -25.029  1.00  0.00      LA0  C
ATOM   1204  CD2 LEU A 123     -48.706 -42.992 -22.515  1.00  0.00      LA0  C
ATOM   1205  C   LEU A 123     -46.870 -46.988 -22.607  1.00  0.00      LA0  C
ATOM   1206  O   LEU A 123     -47.760 -47.720 -22.178  1.00  0.00      LA0  O
ATOM   1207  N   PHE A 124     -45.771 -47.427 -23.231  1.00  0.00      LA0  N
ATOM   1208  H   PHE A 124     -45.030 -46.802 -23.484  1.00  0.00      LA0  H
ATOM   1209  CA  PHE A 124     -45.736 -48.833 -23.623  1.00  0.00      LA0  C
ATOM   1210  CB  PHE A 124     -45.712 -48.977 -25.144  1.00  0.00      LA0  C
ATOM   1211  CG  PHE A 124     -46.857 -48.248 -25.809  1.00  0.00      LA0  C
ATOM   1212  CD1 PHE A 124     -48.186 -48.675 -25.596  1.00  0.00      LA0  C
ATOM   1213  CD2 PHE A 124     -46.567 -47.153 -26.651  1.00  0.00      LA0  C
ATOM   1214  CE1 PHE A 124     -49.240 -47.998 -26.238  1.00  0.00      LA0  C
ATOM   1215  CE2 PHE A 124     -47.620 -46.476 -27.294  1.00  0.00      LA0  C
ATOM   1216  CZ  PHE A 124     -48.947 -46.907 -27.083  1.00  0.00      LA0  C
ATOM   1217  C   PHE A 124     -44.581 -49.629 -23.053  1.00  0.00      LA0  C
ATOM   1218  O   PHE A 124     -43.437 -49.182 -22.987  1.00  0.00      LA0  O
ATOM   1219  N   ARG A 125     -44.945 -50.856 -22.662  1.00  0.00      LA0  N
ATOM   1220  H   ARG A 125     -45.889 -51.182 -22.721  1.00  0.00      LA0  H
ATOM   1221  CA  ARG A 125     -43.932 -51.804 -22.220  1.00  0.00      LA0  C
ATOM   1222  CB  ARG A 125     -43.598 -51.598 -20.747  1.00  0.00      LA0  C
ATOM   1223  CG  ARG A 125     -42.103 -51.733 -20.479  1.00  0.00      LA0  C
ATOM   1224  CD  ARG A 125     -41.741 -51.362 -19.046  1.00  0.00      LA0  C
ATOM   1225  NE  ARG A 125     -42.028 -52.433 -18.106  1.00  0.00      LA0  N
ATOM   1226  HE  ARG A 125     -42.988 -52.658 -17.921  1.00  0.00      LA0  H
ATOM   1227  CZ  ARG A 125     -41.021 -53.002 -17.415  1.00  0.00      LA0  C
ATOM   1228  NH1 ARG A 125     -41.317 -53.852 -16.448  1.00  0.00      LA0  N
ATOM   1229 HH11 ARG A 125     -42.256 -54.137 -16.243  1.00  0.00      LA0  H
ATOM   1230 HH12 ARG A 125     -40.581 -54.195 -15.850  1.00  0.00      LA0  H
ATOM   1231  NH2 ARG A 125     -39.743 -52.717 -17.656  1.00  0.00      LA0  N
ATOM   1232 HH21 ARG A 125     -39.456 -52.079 -18.387  1.00  0.00      LA0  H
ATOM   1233 HH22 ARG A 125     -39.022 -53.127 -17.085  1.00  0.00      LA0  H
ATOM   1234  C   ARG A 125     -44.420 -53.212 -22.446  1.00  0.00      LA0  C
ATOM   1235  O   ARG A 125     -45.612 -53.444 -22.580  1.00  0.00      LA0  O
ATOM   1236  N   LYS A 126     -43.448 -54.129 -22.472  1.00  0.00      LA0  N
ATOM   1237  H   LYS A 126     -42.505 -53.827 -22.359  1.00  0.00      LA0  H
ATOM   1238  CA  LYS A 126     -43.794 -55.543 -22.620  1.00  0.00      LA0  C
ATOM   1239  CB  LYS A 126     -42.609 -56.279 -23.250  1.00  0.00      LA0  C
ATOM   1240  CG  LYS A 126     -41.325 -56.162 -22.422  1.00  0.00      LA0  C
ATOM   1241  CD  LYS A 126     -40.069 -56.507 -23.218  1.00  0.00      LA0  C
ATOM   1242  CE  LYS A 126     -38.799 -56.211 -22.420  1.00  0.00      LA0  C
ATOM   1243  NZ  LYS A 126     -37.652 -56.204 -23.330  1.00  0.00      LA0  N
ATOM   1244  HZ1 LYS A 126     -37.096 -57.074 -23.345  1.00  0.00      LA0  H
ATOM   1245  HZ2 LYS A 126     -37.967 -55.982 -24.299  1.00  0.00      LA0  H
ATOM   1246  HZ3 LYS A 126     -37.037 -55.382 -23.138  1.00  0.00      LA0  H
ATOM   1247  C   LYS A 126     -44.257 -56.229 -21.342  1.00  0.00      LA0  C
ATOM   1248  O   LYS A 126     -44.662 -57.384 -21.331  1.00  0.00      LA0  O
ATOM   1249  N   SER A 127     -44.147 -55.477 -20.240  1.00  0.00      LA0  N
ATOM   1250  H   SER A 127     -43.814 -54.538 -20.256  1.00  0.00      LA0  H
ATOM   1251  CA  SER A 127     -44.528 -56.042 -18.951  1.00  0.00      LA0  C
ATOM   1252  CB  SER A 127     -43.385 -56.885 -18.365  1.00  0.00      LA0  C
ATOM   1253  OG  SER A 127     -42.751 -57.654 -19.397  1.00  0.00      LA0  O
ATOM   1254  HG  SER A 127     -43.450 -58.011 -19.946  1.00  0.00      LA0  H
ATOM   1255  C   SER A 127     -44.863 -54.909 -18.005  1.00  0.00      LA0  C
ATOM   1256  O   SER A 127     -44.443 -53.780 -18.232  1.00  0.00      LA0  O
ATOM   1257  N   ASN A 128     -45.598 -55.248 -16.941  1.00  0.00      LA0  N
ATOM   1258  H   ASN A 128     -45.920 -56.185 -16.824  1.00  0.00      LA0  H
ATOM   1259  CA  ASN A 128     -45.857 -54.233 -15.914  1.00  0.00      LA0  C
ATOM   1260  CB  ASN A 128     -47.074 -54.656 -15.098  1.00  0.00      LA0  C
ATOM   1261  CG  ASN A 128     -48.335 -54.153 -15.770  1.00  0.00      LA0  C
ATOM   1262  OD1 ASN A 128     -48.481 -54.156 -16.986  1.00  0.00      LA0  O
ATOM   1263  ND2 ASN A 128     -49.263 -53.729 -14.912  1.00  0.00      LA0  N
ATOM   1264 HD21 ASN A 128     -50.171 -53.471 -15.232  1.00  0.00      LA0  H
ATOM   1265 HD22 ASN A 128     -49.026 -53.636 -13.940  1.00  0.00      LA0  H
ATOM   1266  C   ASN A 128     -44.632 -53.999 -15.042  1.00  0.00      LA0  C
ATOM   1267  O   ASN A 128     -43.594 -54.612 -15.282  1.00  0.00      LA0  O
ATOM   1268  N   LEU A 129     -44.755 -53.101 -14.050  1.00  0.00      LA0  N
ATOM   1269  H   LEU A 129     -45.651 -52.709 -13.827  1.00  0.00      LA0  H
ATOM   1270  CA  LEU A 129     -43.552 -52.797 -13.271  1.00  0.00      LA0  C
ATOM   1271  CB  LEU A 129     -43.438 -51.339 -12.845  1.00  0.00      LA0  C
ATOM   1272  CG  LEU A 129     -42.786 -50.334 -13.787  1.00  0.00      LA0  C
ATOM   1273  CD1 LEU A 129     -42.106 -49.267 -12.946  1.00  0.00      LA0  C
ATOM   1274  CD2 LEU A 129     -41.816 -50.927 -14.798  1.00  0.00      LA0  C
ATOM   1275  C   LEU A 129     -43.429 -53.548 -11.975  1.00  0.00      LA0  C
ATOM   1276  O   LEU A 129     -44.361 -53.624 -11.178  1.00  0.00      LA0  O
ATOM   1277  N   LYS A 130     -42.188 -54.007 -11.773  1.00  0.00      LA0  N
ATOM   1278  H   LYS A 130     -41.512 -53.853 -12.497  1.00  0.00      LA0  H
ATOM   1279  CA  LYS A 130     -41.755 -54.347 -10.418  1.00  0.00      LA0  C
ATOM   1280  CB  LYS A 130     -40.439 -55.134 -10.475  1.00  0.00      LA0  C
ATOM   1281  CG  LYS A 130     -40.389 -56.256 -11.510  1.00  0.00      LA0  C
ATOM   1282  CD  LYS A 130     -38.983 -56.851 -11.606  1.00  0.00      LA0  C
ATOM   1283  CE  LYS A 130     -38.692 -57.475 -12.973  1.00  0.00      LA0  C
ATOM   1284  NZ  LYS A 130     -38.662 -56.415 -13.989  1.00  0.00      LA0  N
ATOM   1285  HZ1 LYS A 130     -38.521 -56.755 -14.958  1.00  0.00      LA0  H
ATOM   1286  HZ2 LYS A 130     -39.537 -55.845 -13.988  1.00  0.00      LA0  H
ATOM   1287  HZ3 LYS A 130     -37.931 -55.698 -13.809  1.00  0.00      LA0  H
ATOM   1288  C   LYS A 130     -41.517 -53.063  -9.630  1.00  0.00      LA0  C
ATOM   1289  O   LYS A 130     -41.278 -52.010 -10.217  1.00  0.00      LA0  O
ATOM   1290  N   PRO A 131     -41.565 -53.161  -8.278  1.00  0.00      LA0  N
ATOM   1291  CD  PRO A 131     -42.064 -54.268  -7.466  1.00  0.00      LA0  C
ATOM   1292  CA  PRO A 131     -41.039 -52.054  -7.467  1.00  0.00      LA0  C
ATOM   1293  CB  PRO A 131     -41.047 -52.644  -6.057  1.00  0.00      LA0  C
ATOM   1294  CG  PRO A 131     -42.171 -53.676  -6.067  1.00  0.00      LA0  C
ATOM   1295  C   PRO A 131     -39.652 -51.622  -7.916  1.00  0.00      LA0  C
ATOM   1296  O   PRO A 131     -38.811 -52.450  -8.244  1.00  0.00      LA0  O
ATOM   1297  N   PHE A 132     -39.479 -50.293  -7.968  1.00  0.00      LA0  N
ATOM   1298  H   PHE A 132     -40.221 -49.705  -7.638  1.00  0.00      LA0  H
ATOM   1299  CA  PHE A 132     -38.209 -49.712  -8.420  1.00  0.00      LA0  C
ATOM   1300  CB  PHE A 132     -37.091 -49.874  -7.373  1.00  0.00      LA0  C
ATOM   1301  CG  PHE A 132     -37.420 -49.223  -6.045  1.00  0.00      LA0  C
ATOM   1302  CD1 PHE A 132     -37.947 -47.913  -5.995  1.00  0.00      LA0  C
ATOM   1303  CD2 PHE A 132     -37.162 -49.949  -4.862  1.00  0.00      LA0  C
ATOM   1304  CE1 PHE A 132     -38.206 -47.319  -4.744  1.00  0.00      LA0  C
ATOM   1305  CE2 PHE A 132     -37.415 -49.354  -3.611  1.00  0.00      LA0  C
ATOM   1306  CZ  PHE A 132     -37.928 -48.041  -3.565  1.00  0.00      LA0  C
ATOM   1307  C   PHE A 132     -37.677 -50.126  -9.793  1.00  0.00      LA0  C
ATOM   1308  O   PHE A 132     -36.492 -49.998 -10.079  1.00  0.00      LA0  O
ATOM   1309  N   GLU A 133     -38.584 -50.603 -10.661  1.00  0.00      LA0  N
ATOM   1310  H   GLU A 133     -39.547 -50.739 -10.427  1.00  0.00      LA0  H
ATOM   1311  CA  GLU A 133     -38.067 -50.885 -11.999  1.00  0.00      LA0  C
ATOM   1312  CB  GLU A 133     -38.897 -51.982 -12.676  1.00  0.00      LA0  C
ATOM   1313  CG  GLU A 133     -38.271 -52.543 -13.963  1.00  0.00      LA0  C
ATOM   1314  CD  GLU A 133     -39.053 -53.731 -14.513  1.00  0.00      LA0  C
ATOM   1315  OE1 GLU A 133     -40.059 -54.151 -13.952  1.00  0.00      LA0  O
ATOM   1316  OE2 GLU A 133     -38.650 -54.316 -15.512  1.00  0.00      LA0  O
ATOM   1317  C   GLU A 133     -37.913 -49.634 -12.854  1.00  0.00      LA0  C
ATOM   1318  O   GLU A 133     -38.837 -49.169 -13.509  1.00  0.00      LA0  O
ATOM   1319  N   ARG A 134     -36.681 -49.106 -12.800  1.00  0.00      LA0  N
ATOM   1320  H   ARG A 134     -36.036 -49.527 -12.160  1.00  0.00      LA0  H
ATOM   1321  CA  ARG A 134     -36.329 -47.917 -13.583  1.00  0.00      LA0  C
ATOM   1322  CB  ARG A 134     -35.027 -47.315 -13.049  1.00  0.00      LA0  C
ATOM   1323  CG  ARG A 134     -34.806 -45.858 -13.459  1.00  0.00      LA0  C
ATOM   1324  CD  ARG A 134     -33.394 -45.382 -13.127  1.00  0.00      LA0  C
ATOM   1325  NE  ARG A 134     -33.281 -43.942 -13.335  1.00  0.00      LA0  N
ATOM   1326  HE  ARG A 134     -34.046 -43.371 -13.018  1.00  0.00      LA0  H
ATOM   1327  CZ  ARG A 134     -32.161 -43.347 -13.781  1.00  0.00      LA0  C
ATOM   1328  NH1 ARG A 134     -31.117 -44.079 -14.164  1.00  0.00      LA0  N
ATOM   1329 HH11 ARG A 134     -31.176 -45.077 -14.126  1.00  0.00      LA0  H
ATOM   1330 HH12 ARG A 134     -30.273 -43.658 -14.494  1.00  0.00      LA0  H
ATOM   1331  NH2 ARG A 134     -32.117 -42.021 -13.826  1.00  0.00      LA0  N
ATOM   1332 HH21 ARG A 134     -32.951 -41.493 -13.606  1.00  0.00      LA0  H
ATOM   1333 HH22 ARG A 134     -31.310 -41.482 -14.059  1.00  0.00      LA0  H
ATOM   1334  C   ARG A 134     -36.194 -48.184 -15.074  1.00  0.00      LA0  C
ATOM   1335  O   ARG A 134     -35.098 -48.241 -15.627  1.00  0.00      LA0  O
ATOM   1336  N   ASP A 135     -37.352 -48.383 -15.707  1.00  0.00      LA0  N
ATOM   1337  H   ASP A 135     -38.228 -48.258 -15.237  1.00  0.00      LA0  H
ATOM   1338  CA  ASP A 135     -37.209 -48.810 -17.090  1.00  0.00      LA0  C
ATOM   1339  CB  ASP A 135     -38.334 -49.740 -17.541  1.00  0.00      LA0  C
ATOM   1340  CG  ASP A 135     -37.934 -50.445 -18.834  1.00  0.00      LA0  C
ATOM   1341  OD1 ASP A 135     -38.811 -50.830 -19.595  1.00  0.00      LA0  O
ATOM   1342  OD2 ASP A 135     -36.747 -50.597 -19.097  1.00  0.00      LA0  O
ATOM   1343  C   ASP A 135     -36.984 -47.709 -18.098  1.00  0.00      LA0  C
ATOM   1344  O   ASP A 135     -37.895 -47.046 -18.587  1.00  0.00      LA0  O
ATOM   1345  N   ILE A 136     -35.702 -47.593 -18.437  1.00  0.00      LA0  N
ATOM   1346  H   ILE A 136     -35.052 -48.171 -17.942  1.00  0.00      LA0  H
ATOM   1347  CA  ILE A 136     -35.351 -46.695 -19.531  1.00  0.00      LA0  C
ATOM   1348  CB  ILE A 136     -33.941 -46.127 -19.322  1.00  0.00      LA0  C
ATOM   1349  CG2 ILE A 136     -33.883 -45.319 -18.021  1.00  0.00      LA0  C
ATOM   1350  CG1 ILE A 136     -32.871 -47.226 -19.375  1.00  0.00      LA0  C
ATOM   1351  CD1 ILE A 136     -31.441 -46.690 -19.267  1.00  0.00      LA0  C
ATOM   1352  C   ILE A 136     -35.517 -47.268 -20.936  1.00  0.00      LA0  C
ATOM   1353  O   ILE A 136     -35.463 -46.536 -21.915  1.00  0.00      LA0  O
ATOM   1354  N   SER A 137     -35.719 -48.597 -21.019  1.00  0.00      LA0  N
ATOM   1355  H   SER A 137     -35.838 -49.180 -20.210  1.00  0.00      LA0  H
ATOM   1356  CA  SER A 137     -35.679 -49.217 -22.346  1.00  0.00      LA0  C
ATOM   1357  CB  SER A 137     -35.798 -50.740 -22.252  1.00  0.00      LA0  C
ATOM   1358  OG  SER A 137     -35.361 -51.312 -23.488  1.00  0.00      LA0  O
ATOM   1359  HG  SER A 137     -35.779 -52.172 -23.552  1.00  0.00      LA0  H
ATOM   1360  C   SER A 137     -36.688 -48.686 -23.355  1.00  0.00      LA0  C
ATOM   1361  O   SER A 137     -37.903 -48.688 -23.150  1.00  0.00      LA0  O
ATOM   1362  N   THR A 138     -36.120 -48.230 -24.474  1.00  0.00      LA0  N
ATOM   1363  H   THR A 138     -35.129 -48.276 -24.610  1.00  0.00      LA0  H
ATOM   1364  CA  THR A 138     -36.956 -47.667 -25.526  1.00  0.00      LA0  C
ATOM   1365  CB  THR A 138     -36.203 -46.500 -26.160  1.00  0.00      LA0  C
ATOM   1366  OG1 THR A 138     -34.877 -46.915 -26.512  1.00  0.00      LA0  O
ATOM   1367  HG1 THR A 138     -34.975 -47.418 -27.316  1.00  0.00      LA0  H
ATOM   1368  CG2 THR A 138     -36.146 -45.301 -25.213  1.00  0.00      LA0  C
ATOM   1369  C   THR A 138     -37.372 -48.689 -26.568  1.00  0.00      LA0  C
ATOM   1370  O   THR A 138     -37.218 -48.494 -27.767  1.00  0.00      LA0  O
ATOM   1371  N   GLU A 139     -37.891 -49.809 -26.053  1.00  0.00      LA0  N
ATOM   1372  H   GLU A 139     -38.040 -49.894 -25.070  1.00  0.00      LA0  H
ATOM   1373  CA  GLU A 139     -38.340 -50.834 -26.990  1.00  0.00      LA0  C
ATOM   1374  CB  GLU A 139     -38.398 -52.182 -26.285  1.00  0.00      LA0  C
ATOM   1375  CG  GLU A 139     -36.996 -52.633 -25.878  1.00  0.00      LA0  C
ATOM   1376  CD  GLU A 139     -37.082 -53.875 -25.021  1.00  0.00      LA0  C
ATOM   1377  OE1 GLU A 139     -36.802 -53.805 -23.827  1.00  0.00      LA0  O
ATOM   1378  OE2 GLU A 139     -37.431 -54.932 -25.533  1.00  0.00      LA0  O
ATOM   1379  C   GLU A 139     -39.665 -50.483 -27.628  1.00  0.00      LA0  C
ATOM   1380  O   GLU A 139     -40.648 -50.202 -26.953  1.00  0.00      LA0  O
ATOM   1381  N   ILE A 140     -39.627 -50.478 -28.966  1.00  0.00      LA0  N
ATOM   1382  H   ILE A 140     -38.789 -50.762 -29.428  1.00  0.00      LA0  H
ATOM   1383  CA  ILE A 140     -40.824 -50.091 -29.711  1.00  0.00      LA0  C
ATOM   1384  CB  ILE A 140     -40.499 -49.962 -31.210  1.00  0.00      LA0  C
ATOM   1385  CG2 ILE A 140     -41.724 -49.563 -32.038  1.00  0.00      LA0  C
ATOM   1386  CG1 ILE A 140     -39.341 -48.985 -31.440  1.00  0.00      LA0  C
ATOM   1387  CD1 ILE A 140     -38.883 -48.939 -32.902  1.00  0.00      LA0  C
ATOM   1388  C   ILE A 140     -41.979 -51.051 -29.477  1.00  0.00      LA0  C
ATOM   1389  O   ILE A 140     -41.842 -52.267 -29.544  1.00  0.00      LA0  O
ATOM   1390  N   TYR A 141     -43.135 -50.444 -29.190  1.00  0.00      LA0  N
ATOM   1391  H   TYR A 141     -43.179 -49.444 -29.199  1.00  0.00      LA0  H
ATOM   1392  CA  TYR A 141     -44.330 -51.264 -29.051  1.00  0.00      LA0  C
ATOM   1393  CB  TYR A 141     -45.443 -50.443 -28.396  1.00  0.00      LA0  C
ATOM   1394  CG  TYR A 141     -46.719 -51.239 -28.212  1.00  0.00      LA0  C
ATOM   1395  CD1 TYR A 141     -46.685 -52.485 -27.550  1.00  0.00      LA0  C
ATOM   1396  CE1 TYR A 141     -47.875 -53.218 -27.417  1.00  0.00      LA0  C
ATOM   1397  CD2 TYR A 141     -47.916 -50.698 -28.720  1.00  0.00      LA0  C
ATOM   1398  CE2 TYR A 141     -49.108 -51.424 -28.575  1.00  0.00      LA0  C
ATOM   1399  CZ  TYR A 141     -49.071 -52.679 -27.934  1.00  0.00      LA0  C
ATOM   1400  OH  TYR A 141     -50.242 -53.397 -27.810  1.00  0.00      LA0  O
ATOM   1401  HH  TYR A 141     -50.035 -54.311 -27.659  1.00  0.00      LA0  H
ATOM   1402  C   TYR A 141     -44.796 -51.845 -30.369  1.00  0.00      LA0  C
ATOM   1403  O   TYR A 141     -45.392 -51.170 -31.201  1.00  0.00      LA0  O
ATOM   1404  N   GLN A 142     -44.530 -53.145 -30.500  1.00  0.00      LA0  N
ATOM   1405  H   GLN A 142     -43.962 -53.614 -29.826  1.00  0.00      LA0  H
ATOM   1406  CA  GLN A 142     -45.171 -53.830 -31.613  1.00  0.00      LA0  C
ATOM   1407  CB  GLN A 142     -44.423 -55.120 -31.946  1.00  0.00      LA0  C
ATOM   1408  CG  GLN A 142     -44.830 -55.659 -33.316  1.00  0.00      LA0  C
ATOM   1409  CD  GLN A 142     -43.948 -56.822 -33.698  1.00  0.00      LA0  C
ATOM   1410  OE1 GLN A 142     -42.725 -56.757 -33.656  1.00  0.00      LA0  O
ATOM   1411  NE2 GLN A 142     -44.629 -57.895 -34.102  1.00  0.00      LA0  N
ATOM   1412 HE21 GLN A 142     -44.176 -58.724 -34.421  1.00  0.00      LA0  H
ATOM   1413 HE22 GLN A 142     -45.630 -57.847 -34.109  1.00  0.00      LA0  H
ATOM   1414  C   GLN A 142     -46.640 -54.095 -31.347  1.00  0.00      LA0  C
ATOM   1415  O   GLN A 142     -47.005 -54.817 -30.428  1.00  0.00      LA0  O
ATOM   1416  N   ALA A 143     -47.462 -53.473 -32.195  1.00  0.00      LA0  N
ATOM   1417  H   ALA A 143     -47.113 -52.821 -32.872  1.00  0.00      LA0  H
ATOM   1418  CA  ALA A 143     -48.874 -53.838 -32.139  1.00  0.00      LA0  C
ATOM   1419  CB  ALA A 143     -49.744 -52.595 -31.963  1.00  0.00      LA0  C
ATOM   1420  C   ALA A 143     -49.336 -54.622 -33.357  1.00  0.00      LA0  C
ATOM   1421  O   ALA A 143     -50.399 -55.230 -33.379  1.00  0.00      LA0  O
ATOM   1422  N   GLY A 144     -48.485 -54.593 -34.393  1.00  0.00      LA0  N
ATOM   1423  H   GLY A 144     -47.657 -54.034 -34.363  1.00  0.00      LA0  H
ATOM   1424  CA  GLY A 144     -48.780 -55.466 -35.522  1.00  0.00      LA0  C
ATOM   1425  C   GLY A 144     -48.204 -56.852 -35.341  1.00  0.00      LA0  C
ATOM   1426  O   GLY A 144     -47.387 -57.113 -34.467  1.00  0.00      LA0  O
ATOM   1427  N   SER A 145     -48.643 -57.739 -36.239  1.00  0.00      LA0  N
ATOM   1428  H   SER A 145     -49.340 -57.527 -36.923  1.00  0.00      LA0  H
ATOM   1429  CA  SER A 145     -47.948 -59.021 -36.337  1.00  0.00      LA0  C
ATOM   1430  CB  SER A 145     -48.828 -59.966 -37.152  1.00  0.00      LA0  C
ATOM   1431  OG  SER A 145     -49.558 -59.196 -38.122  1.00  0.00      LA0  O
ATOM   1432  HG  SER A 145     -50.101 -59.813 -38.601  1.00  0.00      LA0  H
ATOM   1433  C   SER A 145     -46.565 -58.861 -36.952  1.00  0.00      LA0  C
ATOM   1434  O   SER A 145     -45.587 -59.498 -36.582  1.00  0.00      LA0  O
ATOM   1435  N   THR A 146     -46.541 -57.922 -37.908  1.00  0.00      LA0  N
ATOM   1436  H   THR A 146     -47.376 -57.433 -38.160  1.00  0.00      LA0  H
ATOM   1437  CA  THR A 146     -45.295 -57.475 -38.520  1.00  0.00      LA0  C
ATOM   1438  CB  THR A 146     -45.671 -56.369 -39.498  1.00  0.00      LA0  C
ATOM   1439  OG1 THR A 146     -46.670 -55.532 -38.894  1.00  0.00      LA0  O
ATOM   1440  HG1 THR A 146     -46.218 -55.054 -38.200  1.00  0.00      LA0  H
ATOM   1441  CG2 THR A 146     -46.204 -56.946 -40.812  1.00  0.00      LA0  C
ATOM   1442  C   THR A 146     -44.296 -56.958 -37.499  1.00  0.00      LA0  C
ATOM   1443  O   THR A 146     -44.599 -56.041 -36.744  1.00  0.00      LA0  O
ATOM   1444  N   PRO A 147     -43.096 -57.579 -37.507  1.00  0.00      LA0  N
ATOM   1445  CD  PRO A 147     -42.679 -58.684 -38.364  1.00  0.00      LA0  C
ATOM   1446  CA  PRO A 147     -42.052 -57.137 -36.581  1.00  0.00      LA0  C
ATOM   1447  CB  PRO A 147     -40.948 -58.178 -36.800  1.00  0.00      LA0  C
ATOM   1448  CG  PRO A 147     -41.164 -58.715 -38.215  1.00  0.00      LA0  C
ATOM   1449  C   PRO A 147     -41.625 -55.702 -36.832  1.00  0.00      LA0  C
ATOM   1450  O   PRO A 147     -41.420 -55.284 -37.969  1.00  0.00      LA0  O
ATOM   1451  CB  CYS A 148     -41.351 -52.780 -34.565  1.00  0.00      LA0  C
ATOM   1452  SG  CYS A 148     -43.063 -52.928 -34.002  1.00  0.00      LA0  S
ATOM   1453  N   CYS A 148     -41.505 -54.963 -35.719  1.00  0.00      LA0  N
ATOM   1454  H   CYS A 148     -41.720 -55.386 -34.835  1.00  0.00      LA0  H
ATOM   1455  CA  CYS A 148     -41.045 -53.576 -35.832  1.00  0.00      LA0  C
ATOM   1456  C   CYS A 148     -39.562 -53.469 -36.132  1.00  0.00      LA0  C
ATOM   1457  O   CYS A 148     -38.734 -53.209 -35.268  1.00  0.00      LA0  O
ATOM   1458  N   ASN A 149     -39.253 -53.706 -37.411  1.00  0.00      LA0  N
ATOM   1459  H   ASN A 149     -40.006 -53.873 -38.051  1.00  0.00      LA0  H
ATOM   1460  CA  ASN A 149     -37.846 -53.806 -37.796  1.00  0.00      LA0  C
ATOM   1461  CB  ASN A 149     -37.679 -54.651 -39.062  1.00  0.00      LA0  C
ATOM   1462  CG  ASN A 149     -38.065 -56.091 -38.802  1.00  0.00      LA0  C
ATOM   1463  OD1 ASN A 149     -37.838 -56.656 -37.742  1.00  0.00      LA0  O
ATOM   1464  ND2 ASN A 149     -38.673 -56.677 -39.836  1.00  0.00      LA0  N
ATOM   1465 HD21 ASN A 149     -38.943 -57.631 -39.727  1.00  0.00      LA0  H
ATOM   1466 HD22 ASN A 149     -38.860 -56.181 -40.680  1.00  0.00      LA0  H
ATOM   1467  C   ASN A 149     -37.189 -52.459 -37.995  1.00  0.00      LA0  C
ATOM   1468  O   ASN A 149     -36.943 -52.019 -39.111  1.00  0.00      LA0  O
ATOM   1469  N   GLY A 150     -36.921 -51.802 -36.859  1.00  0.00      LA0  N
ATOM   1470  H   GLY A 150     -37.243 -52.187 -35.991  1.00  0.00      LA0  H
ATOM   1471  CA  GLY A 150     -36.341 -50.464 -36.943  1.00  0.00      LA0  C
ATOM   1472  C   GLY A 150     -37.377 -49.383 -37.195  1.00  0.00      LA0  C
ATOM   1473  O   GLY A 150     -37.628 -48.514 -36.373  1.00  0.00      LA0  O
ATOM   1474  N   VAL A 151     -37.979 -49.481 -38.387  1.00  0.00      LA0  N
ATOM   1475  H   VAL A 151     -37.753 -50.251 -38.984  1.00  0.00      LA0  H
ATOM   1476  CA  VAL A 151     -39.061 -48.553 -38.701  1.00  0.00      LA0  C
ATOM   1477  CB  VAL A 151     -39.392 -48.626 -40.202  1.00  0.00      LA0  C
ATOM   1478  CG1 VAL A 151     -40.457 -47.606 -40.621  1.00  0.00      LA0  C
ATOM   1479  CG2 VAL A 151     -38.123 -48.473 -41.046  1.00  0.00      LA0  C
ATOM   1480  C   VAL A 151     -40.291 -48.823 -37.848  1.00  0.00      LA0  C
ATOM   1481  O   VAL A 151     -40.792 -49.941 -37.781  1.00  0.00      LA0  O
ATOM   1482  N   GLU A 152     -40.736 -47.743 -37.198  1.00  0.00      LA0  N
ATOM   1483  H   GLU A 152     -40.237 -46.881 -37.246  1.00  0.00      LA0  H
ATOM   1484  CA  GLU A 152     -42.015 -47.843 -36.509  1.00  0.00      LA0  C
ATOM   1485  CB  GLU A 152     -41.874 -47.403 -35.052  1.00  0.00      LA0  C
ATOM   1486  CG  GLU A 152     -41.430 -45.963 -34.807  1.00  0.00      LA0  C
ATOM   1487  CD  GLU A 152     -41.978 -45.571 -33.456  1.00  0.00      LA0  C
ATOM   1488  OE1 GLU A 152     -43.093 -45.055 -33.409  1.00  0.00      LA0  O
ATOM   1489  OE2 GLU A 152     -41.311 -45.812 -32.455  1.00  0.00      LA0  O
ATOM   1490  C   GLU A 152     -43.135 -47.146 -37.275  1.00  0.00      LA0  C
ATOM   1491  O   GLU A 152     -43.120 -47.123 -38.501  1.00  0.00      LA0  O
ATOM   1492  N   GLY A 153     -44.119 -46.587 -36.550  1.00  0.00      LA0  N
ATOM   1493  H   GLY A 153     -44.161 -46.626 -35.547  1.00  0.00      LA0  H
ATOM   1494  CA  GLY A 153     -45.215 -45.944 -37.267  1.00  0.00      LA0  C
ATOM   1495  C   GLY A 153     -46.303 -46.923 -37.654  1.00  0.00      LA0  C
ATOM   1496  O   GLY A 153     -47.421 -46.898 -37.154  1.00  0.00      LA0  O
ATOM   1497  N   PHE A 154     -45.927 -47.811 -38.585  1.00  0.00      LA0  N
ATOM   1498  H   PHE A 154     -44.976 -47.800 -38.900  1.00  0.00      LA0  H
ATOM   1499  CA  PHE A 154     -46.901 -48.791 -39.067  1.00  0.00      LA0  C
ATOM   1500  CB  PHE A 154     -46.440 -49.395 -40.397  1.00  0.00      LA0  C
ATOM   1501  CG  PHE A 154     -46.428 -48.327 -41.468  1.00  0.00      LA0  C
ATOM   1502  CD1 PHE A 154     -47.639 -47.978 -42.108  1.00  0.00      LA0  C
ATOM   1503  CD2 PHE A 154     -45.213 -47.693 -41.808  1.00  0.00      LA0  C
ATOM   1504  CE1 PHE A 154     -47.635 -46.975 -43.096  1.00  0.00      LA0  C
ATOM   1505  CE2 PHE A 154     -45.208 -46.689 -42.796  1.00  0.00      LA0  C
ATOM   1506  CZ  PHE A 154     -46.420 -46.339 -43.428  1.00  0.00      LA0  C
ATOM   1507  C   PHE A 154     -47.245 -49.871 -38.057  1.00  0.00      LA0  C
ATOM   1508  O   PHE A 154     -46.674 -50.952 -38.026  1.00  0.00      LA0  O
ATOM   1509  N   ASN A 155     -48.221 -49.502 -37.213  1.00  0.00      LA0  N
ATOM   1510  H   ASN A 155     -48.551 -48.558 -37.283  1.00  0.00      LA0  H
ATOM   1511  CA  ASN A 155     -48.667 -50.350 -36.105  1.00  0.00      LA0  C
ATOM   1512  CB  ASN A 155     -49.562 -51.501 -36.575  1.00  0.00      LA0  C
ATOM   1513  CG  ASN A 155     -50.557 -51.808 -35.474  1.00  0.00      LA0  C
ATOM   1514  OD1 ASN A 155     -50.805 -51.010 -34.580  1.00  0.00      LA0  O
ATOM   1515  ND2 ASN A 155     -51.128 -53.010 -35.570  1.00  0.00      LA0  N
ATOM   1516 HD21 ASN A 155     -51.739 -53.312 -34.838  1.00  0.00      LA0  H
ATOM   1517 HD22 ASN A 155     -50.939 -53.618 -36.337  1.00  0.00      LA0  H
ATOM   1518  C   ASN A 155     -47.570 -50.805 -35.151  1.00  0.00      LA0  C
ATOM   1519  O   ASN A 155     -47.536 -51.912 -34.622  1.00  0.00      LA0  O
ATOM   1520  SG  CYS A 156     -44.218 -52.080 -35.447  1.00  0.00      LA0  S
ATOM   1521  CB  CYS A 156     -44.281 -50.357 -34.910  1.00  0.00      LA0  C
ATOM   1522  N   CYS A 156     -46.667 -49.838 -34.969  1.00  0.00      LA0  N
ATOM   1523  H   CYS A 156     -46.791 -48.956 -35.427  1.00  0.00      LA0  H
ATOM   1524  CA  CYS A 156     -45.511 -49.972 -34.092  1.00  0.00      LA0  C
ATOM   1525  C   CYS A 156     -45.314 -48.586 -33.536  1.00  0.00      LA0  C
ATOM   1526  O   CYS A 156     -45.392 -47.636 -34.304  1.00  0.00      LA0  O
ATOM   1527  N   TYR A 157     -45.139 -48.489 -32.212  1.00  0.00      LA0  N
ATOM   1528  H   TYR A 157     -45.062 -49.302 -31.634  1.00  0.00      LA0  H
ATOM   1529  CA  TYR A 157     -45.194 -47.144 -31.637  1.00  0.00      LA0  C
ATOM   1530  CB  TYR A 157     -46.566 -46.859 -31.005  1.00  0.00      LA0  C
ATOM   1531  CG  TYR A 157     -47.702 -47.208 -31.940  1.00  0.00      LA0  C
ATOM   1532  CD1 TYR A 157     -48.024 -46.334 -32.999  1.00  0.00      LA0  C
ATOM   1533  CE1 TYR A 157     -49.052 -46.691 -33.887  1.00  0.00      LA0  C
ATOM   1534  CD2 TYR A 157     -48.402 -48.414 -31.729  1.00  0.00      LA0  C
ATOM   1535  CE2 TYR A 157     -49.429 -48.769 -32.616  1.00  0.00      LA0  C
ATOM   1536  CZ  TYR A 157     -49.734 -47.908 -33.689  1.00  0.00      LA0  C
ATOM   1537  OH  TYR A 157     -50.726 -48.269 -34.578  1.00  0.00      LA0  O
ATOM   1538  HH  TYR A 157     -50.988 -49.172 -34.407  1.00  0.00      LA0  H
ATOM   1539  C   TYR A 157     -44.137 -46.898 -30.583  1.00  0.00      LA0  C
ATOM   1540  O   TYR A 157     -43.851 -47.757 -29.753  1.00  0.00      LA0  O
ATOM   1541  N   PHE A 158     -43.624 -45.664 -30.610  1.00  0.00      LA0  N
ATOM   1542  H   PHE A 158     -43.646 -45.188 -31.494  1.00  0.00      LA0  H
ATOM   1543  CA  PHE A 158     -42.722 -45.205 -29.557  1.00  0.00      LA0  C
ATOM   1544  CB  PHE A 158     -42.343 -43.740 -29.823  1.00  0.00      LA0  C
ATOM   1545  CG  PHE A 158     -41.005 -43.408 -29.199  1.00  0.00      LA0  C
ATOM   1546  CD1 PHE A 158     -40.959 -42.571 -28.065  1.00  0.00      LA0  C
ATOM   1547  CD2 PHE A 158     -39.823 -43.943 -29.760  1.00  0.00      LA0  C
ATOM   1548  CE1 PHE A 158     -39.717 -42.275 -27.470  1.00  0.00      LA0  C
ATOM   1549  CE2 PHE A 158     -38.580 -43.649 -29.166  1.00  0.00      LA0  C
ATOM   1550  CZ  PHE A 158     -38.541 -42.823 -28.023  1.00  0.00      LA0  C
ATOM   1551  C   PHE A 158     -43.265 -45.402 -28.147  1.00  0.00      LA0  C
ATOM   1552  O   PHE A 158     -44.354 -44.965 -27.794  1.00  0.00      LA0  O
ATOM   1553  N   PRO A 159     -42.452 -46.099 -27.319  1.00  0.00      LA0  N
ATOM   1554  CD  PRO A 159     -41.127 -46.633 -27.615  1.00  0.00      LA0  C
ATOM   1555  CA  PRO A 159     -42.912 -46.436 -25.968  1.00  0.00      LA0  C
ATOM   1556  CB  PRO A 159     -41.810 -47.374 -25.467  1.00  0.00      LA0  C
ATOM   1557  CG  PRO A 159     -40.563 -46.958 -26.241  1.00  0.00      LA0  C
ATOM   1558  C   PRO A 159     -43.157 -45.259 -25.032  1.00  0.00      LA0  C
ATOM   1559  O   PRO A 159     -43.817 -45.404 -24.008  1.00  0.00      LA0  O
ATOM   1560  N   LEU A 160     -42.574 -44.105 -25.376  1.00  0.00      LA0  N
ATOM   1561  H   LEU A 160     -42.177 -43.960 -26.280  1.00  0.00      LA0  H
ATOM   1562  CA  LEU A 160     -42.703 -42.980 -24.455  1.00  0.00      LA0  C
ATOM   1563  CB  LEU A 160     -41.326 -42.447 -24.046  1.00  0.00      LA0  C
ATOM   1564  CG  LEU A 160     -40.267 -43.503 -23.712  1.00  0.00      LA0  C
ATOM   1565  CD1 LEU A 160     -38.872 -42.884 -23.667  1.00  0.00      LA0  C
ATOM   1566  CD2 LEU A 160     -40.579 -44.290 -22.440  1.00  0.00      LA0  C
ATOM   1567  C   LEU A 160     -43.466 -41.860 -25.122  1.00  0.00      LA0  C
ATOM   1568  O   LEU A 160     -43.336 -41.653 -26.321  1.00  0.00      LA0  O
ATOM   1569  N   GLN A 161     -44.235 -41.134 -24.307  1.00  0.00      LA0  N
ATOM   1570  H   GLN A 161     -44.354 -41.353 -23.335  1.00  0.00      LA0  H
ATOM   1571  CA  GLN A 161     -44.767 -39.881 -24.827  1.00  0.00      LA0  C
ATOM   1572  CB  GLN A 161     -46.087 -40.104 -25.588  1.00  0.00      LA0  C
ATOM   1573  CG  GLN A 161     -46.530 -38.960 -26.514  1.00  0.00      LA0  C
ATOM   1574  CD  GLN A 161     -45.351 -38.454 -27.331  1.00  0.00      LA0  C
ATOM   1575  OE1 GLN A 161     -44.679 -37.499 -26.958  1.00  0.00      LA0  O
ATOM   1576  NE2 GLN A 161     -45.112 -39.147 -28.446  1.00  0.00      LA0  N
ATOM   1577 HE21 GLN A 161     -44.341 -38.874 -29.018  1.00  0.00      LA0  H
ATOM   1578 HE22 GLN A 161     -45.664 -39.938 -28.705  1.00  0.00      LA0  H
ATOM   1579  C   GLN A 161     -44.851 -38.866 -23.711  1.00  0.00      LA0  C
ATOM   1580  O   GLN A 161     -44.837 -39.217 -22.541  1.00  0.00      LA0  O
ATOM   1581  N   SER A 162     -44.853 -37.599 -24.106  1.00  0.00      LA0  N
ATOM   1582  H   SER A 162     -45.028 -37.327 -25.051  1.00  0.00      LA0  H
ATOM   1583  CA  SER A 162     -44.631 -36.562 -23.116  1.00  0.00      LA0  C
ATOM   1584  CB  SER A 162     -43.913 -35.420 -23.833  1.00  0.00      LA0  C
ATOM   1585  OG  SER A 162     -44.477 -35.232 -25.141  1.00  0.00      LA0  O
ATOM   1586  HG  SER A 162     -44.102 -35.882 -25.732  1.00  0.00      LA0  H
ATOM   1587  C   SER A 162     -45.890 -36.118 -22.394  1.00  0.00      LA0  C
ATOM   1588  O   SER A 162     -47.018 -36.347 -22.819  1.00  0.00      LA0  O
ATOM   1589  N   TYR A 163     -45.645 -35.456 -21.259  1.00  0.00      LA0  N
ATOM   1590  H   TYR A 163     -44.712 -35.371 -20.908  1.00  0.00      LA0  H
ATOM   1591  CA  TYR A 163     -46.758 -34.757 -20.634  1.00  0.00      LA0  C
ATOM   1592  CB  TYR A 163     -46.478 -34.496 -19.160  1.00  0.00      LA0  C
ATOM   1593  CG  TYR A 163     -46.662 -35.702 -18.267  1.00  0.00      LA0  C
ATOM   1594  CD1 TYR A 163     -47.941 -36.281 -18.119  1.00  0.00      LA0  C
ATOM   1595  CE1 TYR A 163     -48.119 -37.299 -17.165  1.00  0.00      LA0  C
ATOM   1596  CD2 TYR A 163     -45.546 -36.175 -17.550  1.00  0.00      LA0  C
ATOM   1597  CE2 TYR A 163     -45.728 -37.179 -16.588  1.00  0.00      LA0  C
ATOM   1598  CZ  TYR A 163     -47.020 -37.699 -16.378  1.00  0.00      LA0  C
ATOM   1599  OH  TYR A 163     -47.201 -38.601 -15.349  1.00  0.00      LA0  O
ATOM   1600  HH  TYR A 163     -48.027 -39.081 -15.432  1.00  0.00      LA0  H
ATOM   1601  C   TYR A 163     -47.017 -33.416 -21.292  1.00  0.00      LA0  C
ATOM   1602  O   TYR A 163     -46.151 -32.553 -21.381  1.00  0.00      LA0  O
ATOM   1603  N   GLY A 164     -48.280 -33.249 -21.698  1.00  0.00      LA0  N
ATOM   1604  H   GLY A 164     -48.919 -34.014 -21.670  1.00  0.00      LA0  H
ATOM   1605  CA  GLY A 164     -48.690 -31.907 -22.109  1.00  0.00      LA0  C
ATOM   1606  C   GLY A 164     -48.968 -30.997 -20.924  1.00  0.00      LA0  C
ATOM   1607  O   GLY A 164     -50.100 -30.651 -20.618  1.00  0.00      LA0  O
ATOM   1608  N   PHE A 165     -47.876 -30.635 -20.239  1.00  0.00      LA0  N
ATOM   1609  H   PHE A 165     -46.979 -30.955 -20.550  1.00  0.00      LA0  H
ATOM   1610  CA  PHE A 165     -48.063 -29.752 -19.090  1.00  0.00      LA0  C
ATOM   1611  CB  PHE A 165     -46.942 -29.942 -18.060  1.00  0.00      LA0  C
ATOM   1612  CG  PHE A 165     -47.053 -31.216 -17.248  1.00  0.00      LA0  C
ATOM   1613  CD1 PHE A 165     -48.315 -31.760 -16.913  1.00  0.00      LA0  C
ATOM   1614  CD2 PHE A 165     -45.859 -31.822 -16.801  1.00  0.00      LA0  C
ATOM   1615  CE1 PHE A 165     -48.382 -32.906 -16.097  1.00  0.00      LA0  C
ATOM   1616  CE2 PHE A 165     -45.923 -32.966 -15.982  1.00  0.00      LA0  C
ATOM   1617  CZ  PHE A 165     -47.185 -33.488 -15.629  1.00  0.00      LA0  C
ATOM   1618  C   PHE A 165     -48.134 -28.288 -19.476  1.00  0.00      LA0  C
ATOM   1619  O   PHE A 165     -47.116 -27.601 -19.516  1.00  0.00      LA0  O
ATOM   1620  N   GLN A 166     -49.361 -27.836 -19.746  1.00  0.00      LA0  N
ATOM   1621  H   GLN A 166     -50.164 -28.437 -19.704  1.00  0.00      LA0  H
ATOM   1622  CA  GLN A 166     -49.543 -26.389 -19.828  1.00  0.00      LA0  C
ATOM   1623  CB  GLN A 166     -50.624 -26.046 -20.851  1.00  0.00      LA0  C
ATOM   1624  CG  GLN A 166     -50.270 -26.364 -22.300  1.00  0.00      LA0  C
ATOM   1625  CD  GLN A 166     -51.310 -25.724 -23.199  1.00  0.00      LA0  C
ATOM   1626  OE1 GLN A 166     -52.208 -25.009 -22.768  1.00  0.00      LA0  O
ATOM   1627  NE2 GLN A 166     -51.151 -26.017 -24.492  1.00  0.00      LA0  N
ATOM   1628 HE21 GLN A 166     -51.800 -25.629 -25.142  1.00  0.00      LA0  H
ATOM   1629 HE22 GLN A 166     -50.396 -26.592 -24.802  1.00  0.00      LA0  H
ATOM   1630  C   GLN A 166     -49.949 -25.852 -18.467  1.00  0.00      LA0  C
ATOM   1631  O   GLN A 166     -50.529 -26.576 -17.668  1.00  0.00      LA0  O
ATOM   1632  N   PRO A 167     -49.651 -24.553 -18.201  1.00  0.00      LA0  N
ATOM   1633  CD  PRO A 167     -48.871 -23.611 -18.998  1.00  0.00      LA0  C
ATOM   1634  CA  PRO A 167     -50.164 -23.960 -16.958  1.00  0.00      LA0  C
ATOM   1635  CB  PRO A 167     -49.480 -22.588 -16.933  1.00  0.00      LA0  C
ATOM   1636  CG  PRO A 167     -49.188 -22.250 -18.395  1.00  0.00      LA0  C
ATOM   1637  C   PRO A 167     -51.689 -23.907 -16.905  1.00  0.00      LA0  C
ATOM   1638  O   PRO A 167     -52.301 -23.895 -15.845  1.00  0.00      LA0  O
ATOM   1639  N   THR A 168     -52.256 -23.921 -18.120  1.00  0.00      LA0  N
ATOM   1640  H   THR A 168     -51.699 -23.791 -18.940  1.00  0.00      LA0  H
ATOM   1641  CA  THR A 168     -53.689 -24.041 -18.374  1.00  0.00      LA0  C
ATOM   1642  CB  THR A 168     -53.872 -24.049 -19.895  1.00  0.00      LA0  C
ATOM   1643  OG1 THR A 168     -52.736 -23.439 -20.534  1.00  0.00      LA0  O
ATOM   1644  HG1 THR A 168     -52.716 -23.794 -21.426  1.00  0.00      LA0  H
ATOM   1645  CG2 THR A 168     -55.179 -23.389 -20.338  1.00  0.00      LA0  C
ATOM   1646  C   THR A 168     -54.372 -25.263 -17.763  1.00  0.00      LA0  C
ATOM   1647  O   THR A 168     -55.579 -25.301 -17.556  1.00  0.00      LA0  O
ATOM   1648  N   ASN A 169     -53.540 -26.288 -17.516  1.00  0.00      LA0  N
ATOM   1649  H   ASN A 169     -52.557 -26.204 -17.674  1.00  0.00      LA0  H
ATOM   1650  CA  ASN A 169     -54.087 -27.570 -17.077  1.00  0.00      LA0  C
ATOM   1651  CB  ASN A 169     -52.980 -28.621 -16.932  1.00  0.00      LA0  C
ATOM   1652  CG  ASN A 169     -52.352 -28.972 -18.269  1.00  0.00      LA0  C
ATOM   1653  OD1 ASN A 169     -52.505 -28.299 -19.278  1.00  0.00      LA0  O
ATOM   1654  ND2 ASN A 169     -51.633 -30.094 -18.247  1.00  0.00      LA0  N
ATOM   1655 HD21 ASN A 169     -51.259 -30.428 -19.113  1.00  0.00      LA0  H
ATOM   1656 HD22 ASN A 169     -51.462 -30.597 -17.398  1.00  0.00      LA0  H
ATOM   1657  C   ASN A 169     -54.844 -27.474 -15.768  1.00  0.00      LA0  C
ATOM   1658  O   ASN A 169     -54.475 -26.741 -14.860  1.00  0.00      LA0  O
ATOM   1659  N   GLY A 170     -55.922 -28.270 -15.696  1.00  0.00      LA0  N
ATOM   1660  H   GLY A 170     -56.161 -28.845 -16.475  1.00  0.00      LA0  H
ATOM   1661  CA  GLY A 170     -56.589 -28.376 -14.399  1.00  0.00      LA0  C
ATOM   1662  C   GLY A 170     -55.734 -29.162 -13.422  1.00  0.00      LA0  C
ATOM   1663  O   GLY A 170     -54.857 -29.908 -13.835  1.00  0.00      LA0  O
ATOM   1664  N   VAL A 171     -56.025 -28.964 -12.124  1.00  0.00      LA0  N
ATOM   1665  H   VAL A 171     -56.768 -28.329 -11.923  1.00  0.00      LA0  H
ATOM   1666  CA  VAL A 171     -55.134 -29.458 -11.059  1.00  0.00      LA0  C
ATOM   1667  CB  VAL A 171     -55.774 -29.256  -9.672  1.00  0.00      LA0  C
ATOM   1668  CG1 VAL A 171     -54.827 -29.649  -8.530  1.00  0.00      LA0  C
ATOM   1669  CG2 VAL A 171     -56.246 -27.811  -9.492  1.00  0.00      LA0  C
ATOM   1670  C   VAL A 171     -54.589 -30.878 -11.218  1.00  0.00      LA0  C
ATOM   1671  O   VAL A 171     -53.396 -31.128 -11.108  1.00  0.00      LA0  O
ATOM   1672  N   GLY A 172     -55.513 -31.801 -11.528  1.00  0.00      LA0  N
ATOM   1673  H   GLY A 172     -56.478 -31.559 -11.580  1.00  0.00      LA0  H
ATOM   1674  CA  GLY A 172     -55.065 -33.184 -11.724  1.00  0.00      LA0  C
ATOM   1675  C   GLY A 172     -54.021 -33.374 -12.819  1.00  0.00      LA0  C
ATOM   1676  O   GLY A 172     -53.095 -34.169 -12.739  1.00  0.00      LA0  O
ATOM   1677  N   TYR A 173     -54.190 -32.564 -13.866  1.00  0.00      LA0  N
ATOM   1678  H   TYR A 173     -54.889 -31.852 -13.838  1.00  0.00      LA0  H
ATOM   1679  CA  TYR A 173     -53.216 -32.625 -14.949  1.00  0.00      LA0  C
ATOM   1680  CB  TYR A 173     -53.929 -32.445 -16.294  1.00  0.00      LA0  C
ATOM   1681  CG  TYR A 173     -54.621 -33.726 -16.706  1.00  0.00      LA0  C
ATOM   1682  CD1 TYR A 173     -54.101 -34.435 -17.806  1.00  0.00      LA0  C
ATOM   1683  CE1 TYR A 173     -54.704 -35.644 -18.187  1.00  0.00      LA0  C
ATOM   1684  CD2 TYR A 173     -55.751 -34.184 -15.993  1.00  0.00      LA0  C
ATOM   1685  CE2 TYR A 173     -56.348 -35.400 -16.366  1.00  0.00      LA0  C
ATOM   1686  CZ  TYR A 173     -55.808 -36.119 -17.451  1.00  0.00      LA0  C
ATOM   1687  OH  TYR A 173     -56.360 -37.330 -17.810  1.00  0.00      LA0  O
ATOM   1688  HH  TYR A 173     -57.052 -37.554 -17.199  1.00  0.00      LA0  H
ATOM   1689  C   TYR A 173     -52.050 -31.656 -14.817  1.00  0.00      LA0  C
ATOM   1690  O   TYR A 173     -51.263 -31.488 -15.741  1.00  0.00      LA0  O
ATOM   1691  N   GLN A 174     -51.970 -31.010 -13.649  1.00  0.00      LA0  N
ATOM   1692  H   GLN A 174     -52.577 -31.238 -12.888  1.00  0.00      LA0  H
ATOM   1693  CA  GLN A 174     -50.833 -30.122 -13.422  1.00  0.00      LA0  C
ATOM   1694  CB  GLN A 174     -51.220 -29.051 -12.397  1.00  0.00      LA0  C
ATOM   1695  CG  GLN A 174     -52.198 -28.054 -13.014  1.00  0.00      LA0  C
ATOM   1696  CD  GLN A 174     -52.659 -27.039 -11.989  1.00  0.00      LA0  C
ATOM   1697  OE1 GLN A 174     -52.541 -27.214 -10.784  1.00  0.00      LA0  O
ATOM   1698  NE2 GLN A 174     -53.194 -25.941 -12.522  1.00  0.00      LA0  N
ATOM   1699 HE21 GLN A 174     -53.466 -25.181 -11.939  1.00  0.00      LA0  H
ATOM   1700 HE22 GLN A 174     -53.343 -25.889 -13.514  1.00  0.00      LA0  H
ATOM   1701  C   GLN A 174     -49.605 -30.908 -12.995  1.00  0.00      LA0  C
ATOM   1702  O   GLN A 174     -49.713 -31.982 -12.415  1.00  0.00      LA0  O
ATOM   1703  N   PRO A 175     -48.415 -30.350 -13.327  1.00  0.00      LA0  N
ATOM   1704  CD  PRO A 175     -48.177 -29.138 -14.106  1.00  0.00      LA0  C
ATOM   1705  CA  PRO A 175     -47.176 -30.994 -12.886  1.00  0.00      LA0  C
ATOM   1706  CB  PRO A 175     -46.099 -30.168 -13.594  1.00  0.00      LA0  C
ATOM   1707  CG  PRO A 175     -46.723 -28.797 -13.822  1.00  0.00      LA0  C
ATOM   1708  C   PRO A 175     -47.017 -30.996 -11.378  1.00  0.00      LA0  C
ATOM   1709  O   PRO A 175     -47.053 -29.967 -10.711  1.00  0.00      LA0  O
ATOM   1710  N   TYR A 176     -46.820 -32.213 -10.876  1.00  0.00      LA0  N
ATOM   1711  H   TYR A 176     -46.862 -33.019 -11.469  1.00  0.00      LA0  H
ATOM   1712  CA  TYR A 176     -46.430 -32.339  -9.481  1.00  0.00      LA0  C
ATOM   1713  CB  TYR A 176     -47.382 -33.275  -8.731  1.00  0.00      LA0  C
ATOM   1714  CG  TYR A 176     -48.616 -32.550  -8.236  1.00  0.00      LA0  C
ATOM   1715  CD1 TYR A 176     -49.400 -31.785  -9.126  1.00  0.00      LA0  C
ATOM   1716  CE1 TYR A 176     -50.536 -31.121  -8.643  1.00  0.00      LA0  C
ATOM   1717  CD2 TYR A 176     -48.955 -32.675  -6.873  1.00  0.00      LA0  C
ATOM   1718  CE2 TYR A 176     -50.091 -32.008  -6.387  1.00  0.00      LA0  C
ATOM   1719  CZ  TYR A 176     -50.856 -31.225  -7.275  1.00  0.00      LA0  C
ATOM   1720  OH  TYR A 176     -51.940 -30.517  -6.790  1.00  0.00      LA0  O
ATOM   1721  HH  TYR A 176     -52.256 -30.935  -5.998  1.00  0.00      LA0  H
ATOM   1722  C   TYR A 176     -45.020 -32.863  -9.404  1.00  0.00      LA0  C
ATOM   1723  O   TYR A 176     -44.702 -33.930  -9.920  1.00  0.00      LA0  O
ATOM   1724  N   ARG A 177     -44.181 -32.062  -8.740  1.00  0.00      LA0  N
ATOM   1725  H   ARG A 177     -44.499 -31.207  -8.325  1.00  0.00      LA0  H
ATOM   1726  CA  ARG A 177     -42.844 -32.580  -8.486  1.00  0.00      LA0  C
ATOM   1727  CB  ARG A 177     -41.853 -31.444  -8.275  1.00  0.00      LA0  C
ATOM   1728  CG  ARG A 177     -41.630 -30.701  -9.583  1.00  0.00      LA0  C
ATOM   1729  CD  ARG A 177     -40.692 -29.505  -9.502  1.00  0.00      LA0  C
ATOM   1730  NE  ARG A 177     -40.442 -29.036 -10.859  1.00  0.00      LA0  N
ATOM   1731  HE  ARG A 177     -41.189 -29.088 -11.532  1.00  0.00      LA0  H
ATOM   1732  CZ  ARG A 177     -39.216 -28.685 -11.280  1.00  0.00      LA0  C
ATOM   1733  NH1 ARG A 177     -38.207 -28.629 -10.417  1.00  0.00      LA0  N
ATOM   1734 HH11 ARG A 177     -38.353 -28.776  -9.439  1.00  0.00      LA0  H
ATOM   1735 HH12 ARG A 177     -37.263 -28.464 -10.723  1.00  0.00      LA0  H
ATOM   1736  NH2 ARG A 177     -39.034 -28.408 -12.565  1.00  0.00      LA0  N
ATOM   1737 HH21 ARG A 177     -39.800 -28.510 -13.216  1.00  0.00      LA0  H
ATOM   1738 HH22 ARG A 177     -38.152 -28.099 -12.931  1.00  0.00      LA0  H
ATOM   1739  C   ARG A 177     -42.848 -33.514  -7.307  1.00  0.00      LA0  C
ATOM   1740  O   ARG A 177     -43.270 -33.168  -6.208  1.00  0.00      LA0  O
ATOM   1741  N   VAL A 178     -42.394 -34.730  -7.605  1.00  0.00      LA0  N
ATOM   1742  H   VAL A 178     -42.053 -34.953  -8.519  1.00  0.00      LA0  H
ATOM   1743  CA  VAL A 178     -42.410 -35.739  -6.561  1.00  0.00      LA0  C
ATOM   1744  CB  VAL A 178     -43.223 -36.967  -6.991  1.00  0.00      LA0  C
ATOM   1745  CG1 VAL A 178     -43.563 -37.846  -5.789  1.00  0.00      LA0  C
ATOM   1746  CG2 VAL A 178     -44.502 -36.571  -7.730  1.00  0.00      LA0  C
ATOM   1747  C   VAL A 178     -41.002 -36.119  -6.161  1.00  0.00      LA0  C
ATOM   1748  O   VAL A 178     -40.208 -36.637  -6.939  1.00  0.00      LA0  O
ATOM   1749  N   VAL A 179     -40.735 -35.801  -4.892  1.00  0.00      LA0  N
ATOM   1750  H   VAL A 179     -41.465 -35.392  -4.344  1.00  0.00      LA0  H
ATOM   1751  CA  VAL A 179     -39.485 -36.225  -4.278  1.00  0.00      LA0  C
ATOM   1752  CB  VAL A 179     -38.747 -35.024  -3.667  1.00  0.00      LA0  C
ATOM   1753  CG1 VAL A 179     -37.395 -35.415  -3.069  1.00  0.00      LA0  C
ATOM   1754  CG2 VAL A 179     -38.554 -33.926  -4.711  1.00  0.00      LA0  C
ATOM   1755  C   VAL A 179     -39.769 -37.305  -3.250  1.00  0.00      LA0  C
ATOM   1756  O   VAL A 179     -39.896 -37.077  -2.045  1.00  0.00      LA0  O
ATOM   1757  N   VAL A 180     -39.886 -38.514  -3.812  1.00  0.00      LA0  N
ATOM   1758  H   VAL A 180     -39.635 -38.620  -4.778  1.00  0.00      LA0  H
ATOM   1759  CA  VAL A 180     -40.018 -39.698  -2.968  1.00  0.00      LA0  C
ATOM   1760  CB  VAL A 180     -40.372 -40.908  -3.844  1.00  0.00      LA0  C
ATOM   1761  CG1 VAL A 180     -40.501 -42.197  -3.043  1.00  0.00      LA0  C
ATOM   1762  CG2 VAL A 180     -41.630 -40.656  -4.664  1.00  0.00      LA0  C
ATOM   1763  C   VAL A 180     -38.698 -39.928  -2.263  1.00  0.00      LA0  C
ATOM   1764  O   VAL A 180     -37.646 -39.884  -2.882  1.00  0.00      LA0  O
ATOM   1765  N   ARG A 181     -38.766 -40.122  -0.944  1.00  0.00      LA0  N
ATOM   1766  H   ARG A 181     -39.630 -40.132  -0.441  1.00  0.00      LA0  H
ATOM   1767  CA  ARG A 181     -37.478 -40.387  -0.318  1.00  0.00      LA0  C
ATOM   1768  CB  ARG A 181     -37.021 -39.228   0.559  1.00  0.00      LA0  C
ATOM   1769  CG  ARG A 181     -36.823 -37.986  -0.310  1.00  0.00      LA0  C
ATOM   1770  CD  ARG A 181     -36.556 -36.708   0.471  1.00  0.00      LA0  C
ATOM   1771  NE  ARG A 181     -37.358 -36.667   1.688  1.00  0.00      LA0  N
ATOM   1772  HE  ARG A 181     -36.855 -36.846   2.537  1.00  0.00      LA0  H
ATOM   1773  CZ  ARG A 181     -38.695 -36.505   1.721  1.00  0.00      LA0  C
ATOM   1774  NH1 ARG A 181     -39.423 -36.360   0.617  1.00  0.00      LA0  N
ATOM   1775 HH11 ARG A 181     -39.049 -36.438  -0.313  1.00  0.00      LA0  H
ATOM   1776 HH12 ARG A 181     -40.406 -36.190   0.709  1.00  0.00      LA0  H
ATOM   1777  NH2 ARG A 181     -39.296 -36.507   2.903  1.00  0.00      LA0  N
ATOM   1778 HH21 ARG A 181     -38.776 -36.664   3.743  1.00  0.00      LA0  H
ATOM   1779 HH22 ARG A 181     -40.290 -36.346   2.947  1.00  0.00      LA0  H
ATOM   1780  C   ARG A 181     -37.453 -41.685   0.426  1.00  0.00      LA0  C
ATOM   1781  O   ARG A 181     -38.347 -42.006   1.199  1.00  0.00      LA0  O
ATOM   1782  N   SER A 182     -36.397 -42.426   0.111  1.00  0.00      LA0  N
ATOM   1783  H   SER A 182     -35.667 -41.996  -0.423  1.00  0.00      LA0  H
ATOM   1784  CA  SER A 182     -36.309 -43.805   0.559  1.00  0.00      LA0  C
ATOM   1785  CB  SER A 182     -36.045 -44.639  -0.693  1.00  0.00      LA0  C
ATOM   1786  OG  SER A 182     -36.237 -46.050  -0.502  1.00  0.00      LA0  O
ATOM   1787  HG  SER A 182     -37.000 -46.147   0.067  1.00  0.00      LA0  H
ATOM   1788  C   SER A 182     -35.231 -43.935   1.614  1.00  0.00      LA0  C
ATOM   1789  O   SER A 182     -34.265 -43.182   1.623  1.00  0.00      LA0  O
ATOM   1790  N   PHE A 183     -35.452 -44.894   2.515  1.00  0.00      LA0  N
ATOM   1791  H   PHE A 183     -36.271 -45.468   2.458  1.00  0.00      LA0  H
ATOM   1792  CA  PHE A 183     -34.509 -45.088   3.609  1.00  0.00      LA0  C
ATOM   1793  CB  PHE A 183     -35.094 -44.561   4.921  1.00  0.00      LA0  C
ATOM   1794  CG  PHE A 183     -35.072 -43.053   4.990  1.00  0.00      LA0  C
ATOM   1795  CD1 PHE A 183     -33.998 -42.417   5.650  1.00  0.00      LA0  C
ATOM   1796  CD2 PHE A 183     -36.124 -42.304   4.418  1.00  0.00      LA0  C
ATOM   1797  CE1 PHE A 183     -33.982 -41.014   5.753  1.00  0.00      LA0  C
ATOM   1798  CE2 PHE A 183     -36.109 -40.901   4.515  1.00  0.00      LA0  C
ATOM   1799  CZ  PHE A 183     -35.040 -40.273   5.187  1.00  0.00      LA0  C
ATOM   1800  C   PHE A 183     -34.222 -46.562   3.765  1.00  0.00      LA0  C
ATOM   1801  O   PHE A 183     -35.103 -47.343   4.104  1.00  0.00      LA0  O
ATOM   1802  N   GLU A 184     -32.970 -46.924   3.501  1.00  0.00      LA0  N
ATOM   1803  H   GLU A 184     -32.265 -46.255   3.256  1.00  0.00      LA0  H
ATOM   1804  CA  GLU A 184     -32.691 -48.351   3.616  1.00  0.00      LA0  C
ATOM   1805  CB  GLU A 184     -32.566 -48.990   2.225  1.00  0.00      LA0  C
ATOM   1806  CG  GLU A 184     -31.581 -48.238   1.333  1.00  0.00      LA0  C
ATOM   1807  CD  GLU A 184     -31.605 -48.732  -0.102  1.00  0.00      LA0  C
ATOM   1808  OE1 GLU A 184     -30.557 -49.139  -0.593  1.00  0.00      LA0  O
ATOM   1809  OE2 GLU A 184     -32.636 -48.621  -0.763  1.00  0.00      LA0  O
ATOM   1810  C   GLU A 184     -31.504 -48.624   4.512  1.00  0.00      LA0  C
ATOM   1811  O   GLU A 184     -30.549 -47.856   4.587  1.00  0.00      LA0  O
ATOM   1812  N   LEU A 185     -31.637 -49.738   5.234  1.00  0.00      LA0  N
ATOM   1813  H   LEU A 185     -32.397 -50.366   5.068  1.00  0.00      LA0  H
ATOM   1814  CA  LEU A 185     -30.559 -50.138   6.128  1.00  0.00      LA0  C
ATOM   1815  CB  LEU A 185     -31.111 -50.314   7.546  1.00  0.00      LA0  C
ATOM   1816  CG  LEU A 185     -30.066 -50.604   8.628  1.00  0.00      LA0  C
ATOM   1817  CD1 LEU A 185     -29.085 -49.448   8.816  1.00  0.00      LA0  C
ATOM   1818  CD2 LEU A 185     -30.725 -50.998   9.950  1.00  0.00      LA0  C
ATOM   1819  C   LEU A 185     -29.968 -51.421   5.592  1.00  0.00      LA0  C
ATOM   1820  O   LEU A 185     -30.693 -52.325   5.195  1.00  0.00      LA0  O
ATOM   1821  N   LEU A 186     -28.637 -51.445   5.544  1.00  0.00      LA0  N
ATOM   1822  H   LEU A 186     -28.086 -50.723   5.967  1.00  0.00      LA0  H
ATOM   1823  CA  LEU A 186     -28.017 -52.610   4.931  1.00  0.00      LA0  C
ATOM   1824  CB  LEU A 186     -27.158 -52.188   3.733  1.00  0.00      LA0  C
ATOM   1825  CG  LEU A 186     -27.892 -51.464   2.603  1.00  0.00      LA0  C
ATOM   1826  CD1 LEU A 186     -26.909 -51.048   1.511  1.00  0.00      LA0  C
ATOM   1827  CD2 LEU A 186     -29.057 -52.276   2.030  1.00  0.00      LA0  C
ATOM   1828  C   LEU A 186     -27.185 -53.382   5.934  1.00  0.00      LA0  C
ATOM   1829  O   LEU A 186     -27.118 -53.055   7.110  1.00  0.00      LA0  O
ATOM   1830  N   HIS A 187     -26.505 -54.408   5.392  1.00  0.00      LA0  N
ATOM   1831  H   HIS A 187     -26.668 -54.659   4.440  1.00  0.00      LA0  H
ATOM   1832  CA  HIS A 187     -25.423 -55.014   6.175  1.00  0.00      LA0  C
ATOM   1833  CB  HIS A 187     -24.984 -56.353   5.559  1.00  0.00      LA0  C
ATOM   1834  CG  HIS A 187     -24.730 -56.222   4.073  1.00  0.00      LA0  C
ATOM   1835  ND1 HIS A 187     -25.651 -56.522   3.138  1.00  0.00      LA0  N
ATOM   1836  HD1 HIS A 187     -26.545 -56.894   3.288  1.00  0.00      LA0  H
ATOM   1837  CD2 HIS A 187     -23.569 -55.776   3.433  1.00  0.00      LA0  C
ATOM   1838  NE2 HIS A 187     -23.811 -55.807   2.101  1.00  0.00      LA0  N
ATOM   1839  CE1 HIS A 187     -25.088 -56.267   1.915  1.00  0.00      LA0  C
ATOM   1840  C   HIS A 187     -24.245 -54.070   6.389  1.00  0.00      LA0  C
ATOM   1841  O   HIS A 187     -23.542 -54.108   7.389  1.00  0.00      LA0  O
ATOM   1842  N   ALA A 188     -24.092 -53.171   5.400  1.00  0.00      LA0  N
ATOM   1843  H   ALA A 188     -24.682 -53.206   4.599  1.00  0.00      LA0  H
ATOM   1844  CA  ALA A 188     -23.287 -51.986   5.676  1.00  0.00      LA0  C
ATOM   1845  CB  ALA A 188     -23.022 -51.213   4.381  1.00  0.00      LA0  C
ATOM   1846  C   ALA A 188     -24.044 -51.101   6.650  1.00  0.00      LA0  C
ATOM   1847  O   ALA A 188     -25.212 -50.794   6.433  1.00  0.00      LA0  O
ATOM   1848  N   PRO A 189     -23.352 -50.743   7.755  1.00  0.00      LA0  N
ATOM   1849  CD  PRO A 189     -21.934 -50.968   8.016  1.00  0.00      LA0  C
ATOM   1850  CA  PRO A 189     -24.044 -50.090   8.869  1.00  0.00      LA0  C
ATOM   1851  CB  PRO A 189     -22.950 -50.020   9.943  1.00  0.00      LA0  C
ATOM   1852  CG  PRO A 189     -21.628 -50.036   9.179  1.00  0.00      LA0  C
ATOM   1853  C   PRO A 189     -24.657 -48.746   8.519  1.00  0.00      LA0  C
ATOM   1854  O   PRO A 189     -24.549 -48.227   7.413  1.00  0.00      LA0  O
ATOM   1855  N   ALA A 190     -25.332 -48.204   9.539  1.00  0.00      LA0  N
ATOM   1856  H   ALA A 190     -25.322 -48.636  10.438  1.00  0.00      LA0  H
ATOM   1857  CA  ALA A 190     -25.958 -46.905   9.331  1.00  0.00      LA0  C
ATOM   1858  CB  ALA A 190     -26.874 -46.575  10.507  1.00  0.00      LA0  C
ATOM   1859  C   ALA A 190     -24.944 -45.793   9.156  1.00  0.00      LA0  C
ATOM   1860  O   ALA A 190     -23.924 -45.736   9.832  1.00  0.00      LA0  O
ATOM   1861  N   THR A 191     -25.271 -44.917   8.205  1.00  0.00      LA0  N
ATOM   1862  H   THR A 191     -26.081 -45.081   7.643  1.00  0.00      LA0  H
ATOM   1863  CA  THR A 191     -24.378 -43.796   7.957  1.00  0.00      LA0  C
ATOM   1864  CB  THR A 191     -23.278 -44.256   6.972  1.00  0.00      LA0  C
ATOM   1865  OG1 THR A 191     -22.047 -43.555   7.185  1.00  0.00      LA0  O
ATOM   1866  HG1 THR A 191     -21.816 -43.732   8.091  1.00  0.00      LA0  H
ATOM   1867  CG2 THR A 191     -23.703 -44.251   5.502  1.00  0.00      LA0  C
ATOM   1868  C   THR A 191     -25.106 -42.505   7.568  1.00  0.00      LA0  C
ATOM   1869  O   THR A 191     -24.528 -41.530   7.104  1.00  0.00      LA0  O
ATOM   1870  N   VAL A 192     -26.428 -42.525   7.799  1.00  0.00      LA0  N
ATOM   1871  H   VAL A 192     -26.906 -43.355   8.093  1.00  0.00      LA0  H
ATOM   1872  CA  VAL A 192     -27.198 -41.288   7.697  1.00  0.00      LA0  C
ATOM   1873  CB  VAL A 192     -27.755 -41.075   6.270  1.00  0.00      LA0  C
ATOM   1874  CG1 VAL A 192     -28.513 -42.285   5.714  1.00  0.00      LA0  C
ATOM   1875  CG2 VAL A 192     -28.577 -39.787   6.178  1.00  0.00      LA0  C
ATOM   1876  C   VAL A 192     -28.276 -41.260   8.768  1.00  0.00      LA0  C
ATOM   1877  O   VAL A 192     -29.231 -42.029   8.758  1.00  0.00      LA0  O
ATOM   1878  SG  CYS A 193     -27.116 -41.833  12.339  1.00  0.00      LA0  S
ATOM   1879  CB  CYS A 193     -28.262 -40.429  12.188  1.00  0.00      LA0  C
ATOM   1880  N   CYS A 193     -28.047 -40.369   9.735  1.00  0.00      LA0  N
ATOM   1881  H   CYS A 193     -27.352 -39.657   9.626  1.00  0.00      LA0  H
ATOM   1882  CA  CYS A 193     -28.993 -40.359  10.847  1.00  0.00      LA0  C
ATOM   1883  C   CYS A 193     -29.859 -39.128  10.775  1.00  0.00      LA0  C
ATOM   1884  O   CYS A 193     -29.489 -38.163  10.119  1.00  0.00      LA0  O
ATOM   1885  N   GLY A 194     -31.023 -39.184  11.434  1.00  0.00      LA0  N
ATOM   1886  H   GLY A 194     -31.284 -39.962  12.014  1.00  0.00      LA0  H
ATOM   1887  CA  GLY A 194     -31.833 -37.968  11.382  1.00  0.00      LA0  C
ATOM   1888  C   GLY A 194     -31.341 -36.887  12.329  1.00  0.00      LA0  C
ATOM   1889  O   GLY A 194     -30.229 -36.933  12.843  1.00  0.00      LA0  O
ATOM   1890  N   PRO A 195     -32.225 -35.886  12.556  1.00  0.00      LA0  N
ATOM   1891  CD  PRO A 195     -33.589 -35.797  12.043  1.00  0.00      LA0  C
ATOM   1892  CA  PRO A 195     -31.847 -34.724  13.373  1.00  0.00      LA0  C
ATOM   1893  CB  PRO A 195     -33.185 -33.996  13.553  1.00  0.00      LA0  C
ATOM   1894  CG  PRO A 195     -34.003 -34.357  12.315  1.00  0.00      LA0  C
ATOM   1895  C   PRO A 195     -31.143 -35.045  14.686  1.00  0.00      LA0  C
ATOM   1896  O   PRO A 195     -31.637 -34.776  15.776  1.00  0.00      LA0  O
TER
