# Supplementary material for: Design of nanobody targeting SARS-CoV-2 spike glycoprotein using CDR-grafting assisted by molecular simulation and machine learning
Source: PLoS Comput Biol. 2025 Apr 21;21(4):e1012921. doi: 10.1371/journal.pcbi.1012921 (PMC12068729; doi:10.1371/journal.pcbi.1012921)
Supplement: S1 Text — (ZIP) [file pcbi.1012921.s001.zip › NbDesign-main/docking/complex.pdb]

SSBOND     CYS A    4    CYS A   29                                       2.06  
SSBOND     CYS A   47    CYS A  100                                       2.14  
SSBOND     CYS A   59    CYS A  193                                       2.08  
SSBOND     CYS A  148    CYS A  156                                       2.03  
ATOM      1  N   THR A   1     -22.457 -32.837  12.418  1.00  0.00           N  
ATOM      2  CA  THR A   1     -23.233 -31.602  12.409  1.00  0.00           C  
ATOM      3  C   THR A   1     -23.094 -30.873  11.075  1.00  0.00           C  
ATOM      4  O   THR A   1     -22.926 -29.654  11.037  1.00  0.00           O  
ATOM      5  CB  THR A   1     -22.803 -30.670  13.557  1.00  0.00           C  
ATOM      6  OG1 THR A   1     -21.396 -30.409  13.463  1.00  0.00           O  
ATOM      7  CG2 THR A   1     -23.109 -31.306  14.903  1.00  0.00           C  
ATOM      8 1H   THR A   1     -22.565 -33.293  13.301  1.00  0.00           H  
ATOM      9 2H   THR A   1     -22.781 -33.440  11.690  1.00  0.00           H  
ATOM     10 3H   THR A   1     -21.491 -32.624  12.270  1.00  0.00           H  
ATOM     11  HA  THR A   1     -24.284 -31.853  12.555  1.00  0.00           H  
ATOM     12  HB  THR A   1     -23.339 -29.724  13.478  1.00  0.00           H  
ATOM     13  HG1 THR A   1     -21.154 -30.296  12.541  1.00  0.00           H  
ATOM     14 1HG2 THR A   1     -22.798 -30.632  15.702  1.00  0.00           H  
ATOM     15 2HG2 THR A   1     -24.179 -31.495  14.983  1.00  0.00           H  
ATOM     16 3HG2 THR A   1     -22.567 -32.247  14.992  1.00  0.00           H  
ATOM     17  N   ASN A   2     -23.167 -31.627   9.984  1.00  0.00           N  
ATOM     18  CA  ASN A   2     -23.126 -31.079   8.638  1.00  0.00           C  
ATOM     19  C   ASN A   2     -24.536 -30.952   8.072  1.00  0.00           C  
ATOM     20  O   ASN A   2     -25.532 -31.279   8.724  1.00  0.00           O  
ATOM     21  CB  ASN A   2     -22.260 -31.951   7.721  1.00  0.00           C  
ATOM     22  CG  ASN A   2     -22.825 -33.346   7.540  1.00  0.00           C  
ATOM     23  OD1 ASN A   2     -23.972 -33.616   7.895  1.00  0.00           O  
ATOM     24  ND2 ASN A   2     -22.019 -34.241   6.981  1.00  0.00           N  
ATOM     25  H   ASN A   2     -23.254 -32.626  10.105  1.00  0.00           H  
ATOM     26  HA  ASN A   2     -22.686 -30.081   8.684  1.00  0.00           H  
ATOM     27 1HB  ASN A   2     -22.174 -31.476   6.743  1.00  0.00           H  
ATOM     28 2HB  ASN A   2     -21.255 -32.030   8.136  1.00  0.00           H  
ATOM     29 1HD2 ASN A   2     -22.336 -35.179   6.836  1.00  0.00           H  
ATOM     30 2HD2 ASN A   2     -21.095 -33.979   6.707  1.00  0.00           H  
ATOM     31  N   LEU A   3     -24.605 -30.466   6.838  1.00  0.00           N  
ATOM     32  CA  LEU A   3     -25.869 -30.354   6.128  1.00  0.00           C  
ATOM     33  C   LEU A   3     -26.035 -31.508   5.144  1.00  0.00           C  
ATOM     34  O   LEU A   3     -25.217 -31.703   4.241  1.00  0.00           O  
ATOM     35  CB  LEU A   3     -25.944 -29.015   5.382  1.00  0.00           C  
ATOM     36  CG  LEU A   3     -27.199 -28.799   4.526  1.00  0.00           C  
ATOM     37  CD1 LEU A   3     -28.425 -28.753   5.426  1.00  0.00           C  
ATOM     38  CD2 LEU A   3     -27.055 -27.510   3.731  1.00  0.00           C  
ATOM     39  H   LEU A   3     -23.755 -30.166   6.380  1.00  0.00           H  
ATOM     40  HA  LEU A   3     -26.679 -30.402   6.855  1.00  0.00           H  
ATOM     41 1HB  LEU A   3     -25.898 -28.208   6.113  1.00  0.00           H  
ATOM     42 2HB  LEU A   3     -25.077 -28.934   4.727  1.00  0.00           H  
ATOM     43  HG  LEU A   3     -27.319 -29.638   3.841  1.00  0.00           H  
ATOM     44 1HD1 LEU A   3     -29.318 -28.600   4.818  1.00  0.00           H  
ATOM     45 2HD1 LEU A   3     -28.515 -29.695   5.968  1.00  0.00           H  
ATOM     46 3HD1 LEU A   3     -28.327 -27.933   6.136  1.00  0.00           H  
ATOM     47 1HD2 LEU A   3     -27.946 -27.358   3.122  1.00  0.00           H  
ATOM     48 2HD2 LEU A   3     -26.935 -26.671   4.417  1.00  0.00           H  
ATOM     49 3HD2 LEU A   3     -26.180 -27.577   3.084  1.00  0.00           H  
ATOM     50  N   CYS A   4     -27.105 -32.280   5.331  1.00  0.00           N  
ATOM     51  CA  CYS A   4     -27.274 -33.438   4.462  1.00  0.00           C  
ATOM     52  C   CYS A   4     -27.832 -33.021   3.098  1.00  0.00           C  
ATOM     53  O   CYS A   4     -28.810 -32.269   3.030  1.00  0.00           O  
ATOM     54  CB  CYS A   4     -28.200 -34.466   5.108  1.00  0.00           C  
ATOM     55  SG  CYS A   4     -28.245 -36.079   4.276  1.00  0.00           S  
ATOM     56  H   CYS A   4     -27.796 -32.095   6.044  1.00  0.00           H  
ATOM     57  HA  CYS A   4     -26.299 -33.900   4.306  1.00  0.00           H  
ATOM     58 1HB  CYS A   4     -27.891 -34.634   6.141  1.00  0.00           H  
ATOM     59 2HB  CYS A   4     -29.217 -34.076   5.130  1.00  0.00           H  
ATOM     60  N   PRO A   5     -27.217 -33.496   2.006  1.00  0.00           N  
ATOM     61  CA  PRO A   5     -27.567 -32.990   0.669  1.00  0.00           C  
ATOM     62  C   PRO A   5     -28.863 -33.552   0.102  1.00  0.00           C  
ATOM     63  O   PRO A   5     -28.827 -34.254  -0.915  1.00  0.00           O  
ATOM     64  CB  PRO A   5     -26.365 -33.414  -0.181  1.00  0.00           C  
ATOM     65  CG  PRO A   5     -25.848 -34.632   0.503  1.00  0.00           C  
ATOM     66  CD  PRO A   5     -26.011 -34.363   1.975  1.00  0.00           C  
ATOM     67  HA  PRO A   5     -27.656 -31.894   0.709  1.00  0.00           H  
ATOM     68 1HB  PRO A   5     -26.686 -33.608  -1.215  1.00  0.00           H  
ATOM     69 2HB  PRO A   5     -25.626 -32.600  -0.223  1.00  0.00           H  
ATOM     70 1HG  PRO A   5     -26.411 -35.519   0.178  1.00  0.00           H  
ATOM     71 2HG  PRO A   5     -24.797 -34.804   0.227  1.00  0.00           H  
ATOM     72 1HD  PRO A   5     -26.178 -35.312   2.505  1.00  0.00           H  
ATOM     73 2HD  PRO A   5     -25.113 -33.856   2.358  1.00  0.00           H  
ATOM     74  N   PHE A   6     -30.003 -33.289   0.754  1.00  0.00           N  
ATOM     75  CA  PHE A   6     -31.304 -33.583   0.150  1.00  0.00           C  
ATOM     76  C   PHE A   6     -31.831 -32.430  -0.695  1.00  0.00           C  
ATOM     77  O   PHE A   6     -32.634 -32.647  -1.609  1.00  0.00           O  
ATOM     78  CB  PHE A   6     -32.330 -33.927   1.231  1.00  0.00           C  
ATOM     79  CG  PHE A   6     -32.142 -35.284   1.841  1.00  0.00           C  
ATOM     80  CD1 PHE A   6     -32.537 -36.426   1.162  1.00  0.00           C  
ATOM     81  CD2 PHE A   6     -31.585 -35.419   3.099  1.00  0.00           C  
ATOM     82  CE1 PHE A   6     -32.369 -37.676   1.725  1.00  0.00           C  
ATOM     83  CE2 PHE A   6     -31.414 -36.667   3.669  1.00  0.00           C  
ATOM     84  CZ  PHE A   6     -31.808 -37.798   2.979  1.00  0.00           C  
ATOM     85  H   PHE A   6     -29.970 -32.879   1.677  1.00  0.00           H  
ATOM     86  HA  PHE A   6     -31.191 -34.444  -0.510  1.00  0.00           H  
ATOM     87 1HB  PHE A   6     -32.278 -33.188   2.030  1.00  0.00           H  
ATOM     88 2HB  PHE A   6     -33.332 -33.882   0.809  1.00  0.00           H  
ATOM     89  HD1 PHE A   6     -32.982 -36.330   0.171  1.00  0.00           H  
ATOM     90  HD2 PHE A   6     -31.276 -34.525   3.641  1.00  0.00           H  
ATOM     91  HE1 PHE A   6     -32.682 -38.566   1.179  1.00  0.00           H  
ATOM     92  HE2 PHE A   6     -30.971 -36.761   4.659  1.00  0.00           H  
ATOM     93  HZ  PHE A   6     -31.675 -38.783   3.426  1.00  0.00           H  
ATOM     94  N   GLY A   7     -31.402 -31.200  -0.398  1.00  0.00           N  
ATOM     95  CA  GLY A   7     -31.820 -30.060  -1.200  1.00  0.00           C  
ATOM     96  C   GLY A   7     -31.390 -30.146  -2.652  1.00  0.00           C  
ATOM     97  O   GLY A   7     -31.970 -29.482  -3.515  1.00  0.00           O  
ATOM     98  H   GLY A   7     -30.784 -31.050   0.387  1.00  0.00           H  
ATOM     99 1HA  GLY A   7     -32.905 -29.970  -1.167  1.00  0.00           H  
ATOM    100 2HA  GLY A   7     -31.408 -29.146  -0.774  1.00  0.00           H  
ATOM    101  N   GLU A   8     -30.371 -30.959  -2.944  1.00  0.00           N  
ATOM    102  CA  GLU A   8     -29.926 -31.117  -4.326  1.00  0.00           C  
ATOM    103  C   GLU A   8     -31.027 -31.706  -5.199  1.00  0.00           C  
ATOM    104  O   GLU A   8     -31.016 -31.531  -6.422  1.00  0.00           O  
ATOM    105  CB  GLU A   8     -28.680 -32.000  -4.380  1.00  0.00           C  
ATOM    106  CG  GLU A   8     -27.431 -31.376  -3.783  1.00  0.00           C  
ATOM    107  CD  GLU A   8     -26.212 -32.265  -3.944  1.00  0.00           C  
ATOM    108  OE1 GLU A   8     -26.363 -33.394  -4.453  1.00  0.00           O  
ATOM    109  OE2 GLU A   8     -25.103 -31.833  -3.561  1.00  0.00           O  
ATOM    110  H   GLU A   8     -29.899 -31.473  -2.214  1.00  0.00           H  
ATOM    111  HA  GLU A   8     -29.677 -30.132  -4.722  1.00  0.00           H  
ATOM    112 1HB  GLU A   8     -28.871 -32.932  -3.849  1.00  0.00           H  
ATOM    113 2HB  GLU A   8     -28.459 -32.254  -5.418  1.00  0.00           H  
ATOM    114 1HG  GLU A   8     -27.244 -30.419  -4.273  1.00  0.00           H  
ATOM    115 2HG  GLU A   8     -27.604 -31.182  -2.725  1.00  0.00           H  
ATOM    116  N   VAL A   9     -31.988 -32.400  -4.587  1.00  0.00           N  
ATOM    117  CA  VAL A   9     -33.134 -32.907  -5.336  1.00  0.00           C  
ATOM    118  C   VAL A   9     -34.294 -31.921  -5.282  1.00  0.00           C  
ATOM    119  O   VAL A   9     -34.873 -31.565  -6.315  1.00  0.00           O  
ATOM    120  CB  VAL A   9     -33.544 -34.293  -4.806  1.00  0.00           C  
ATOM    121  CG1 VAL A   9     -34.800 -34.783  -5.511  1.00  0.00           C  
ATOM    122  CG2 VAL A   9     -32.402 -35.284  -4.975  1.00  0.00           C  
ATOM    123  H   VAL A   9     -31.931 -32.579  -3.595  1.00  0.00           H  
ATOM    124  HA  VAL A   9     -32.846 -33.004  -6.384  1.00  0.00           H  
ATOM    125  HB  VAL A   9     -33.793 -34.207  -3.748  1.00  0.00           H  
ATOM    126 1HG1 VAL A   9     -35.075 -35.764  -5.122  1.00  0.00           H  
ATOM    127 2HG1 VAL A   9     -35.614 -34.082  -5.332  1.00  0.00           H  
ATOM    128 3HG1 VAL A   9     -34.611 -34.859  -6.581  1.00  0.00           H  
ATOM    129 1HG2 VAL A   9     -32.706 -36.259  -4.594  1.00  0.00           H  
ATOM    130 2HG2 VAL A   9     -32.148 -35.370  -6.032  1.00  0.00           H  
ATOM    131 3HG2 VAL A   9     -31.531 -34.934  -4.421  1.00  0.00           H  
ATOM    132  N   PHE A  10     -34.655 -31.470  -4.079  1.00  0.00           N  
ATOM    133  CA  PHE A  10     -35.874 -30.679  -3.922  1.00  0.00           C  
ATOM    134  C   PHE A  10     -35.748 -29.318  -4.597  1.00  0.00           C  
ATOM    135  O   PHE A  10     -36.747 -28.753  -5.058  1.00  0.00           O  
ATOM    136  CB  PHE A  10     -36.204 -30.514  -2.439  1.00  0.00           C  
ATOM    137  CG  PHE A  10     -36.734 -31.763  -1.796  1.00  0.00           C  
ATOM    138  CD1 PHE A  10     -38.045 -32.159  -2.000  1.00  0.00           C  
ATOM    139  CD2 PHE A  10     -35.919 -32.544  -0.991  1.00  0.00           C  
ATOM    140  CE1 PHE A  10     -38.536 -33.307  -1.412  1.00  0.00           C  
ATOM    141  CE2 PHE A  10     -36.404 -33.693  -0.401  1.00  0.00           C  
ATOM    142  CZ  PHE A  10     -37.714 -34.076  -0.612  1.00  0.00           C  
ATOM    143  H   PHE A  10     -34.090 -31.671  -3.266  1.00  0.00           H  
ATOM    144  HA  PHE A  10     -36.695 -31.207  -4.409  1.00  0.00           H  
ATOM    145 1HB  PHE A  10     -35.309 -30.206  -1.899  1.00  0.00           H  
ATOM    146 2HB  PHE A  10     -36.946 -29.727  -2.317  1.00  0.00           H  
ATOM    147  HD1 PHE A  10     -38.692 -31.552  -2.635  1.00  0.00           H  
ATOM    148  HD2 PHE A  10     -34.885 -32.240  -0.826  1.00  0.00           H  
ATOM    149  HE1 PHE A  10     -39.570 -33.606  -1.581  1.00  0.00           H  
ATOM    150  HE2 PHE A  10     -35.755 -34.299   0.233  1.00  0.00           H  
ATOM    151  HZ  PHE A  10     -38.098 -34.982  -0.145  1.00  0.00           H  
ATOM    152  N   ASN A  11     -34.532 -28.778  -4.668  1.00  0.00           N  
ATOM    153  CA  ASN A  11     -34.275 -27.514  -5.347  1.00  0.00           C  
ATOM    154  C   ASN A  11     -33.609 -27.700  -6.705  1.00  0.00           C  
ATOM    155  O   ASN A  11     -33.018 -26.751  -7.238  1.00  0.00           O  
ATOM    156  CB  ASN A  11     -33.432 -26.601  -4.455  1.00  0.00           C  
ATOM    157  CG  ASN A  11     -34.176 -26.157  -3.208  1.00  0.00           C  
ATOM    158  OD1 ASN A  11     -35.357 -25.818  -3.266  1.00  0.00           O  
ATOM    159  ND2 ASN A  11     -33.486 -26.157  -2.072  1.00  0.00           N  
ATOM    160  H   ASN A  11     -33.762 -29.267  -4.234  1.00  0.00           H  
ATOM    161  HA  ASN A  11     -35.232 -27.028  -5.547  1.00  0.00           H  
ATOM    162 1HB  ASN A  11     -32.522 -27.123  -4.156  1.00  0.00           H  
ATOM    163 2HB  ASN A  11     -33.132 -25.717  -5.019  1.00  0.00           H  
ATOM    164 1HD2 ASN A  11     -33.926 -25.874  -1.220  1.00  0.00           H  
ATOM    165 2HD2 ASN A  11     -32.528 -26.440  -2.069  1.00  0.00           H  
ATOM    166  N   ALA A  12     -33.686 -28.898  -7.278  1.00  0.00           N  
ATOM    167  CA  ALA A  12     -32.991 -29.181  -8.525  1.00  0.00           C  
ATOM    168  C   ALA A  12     -33.490 -28.261  -9.633  1.00  0.00           C  
ATOM    169  O   ALA A  12     -34.676 -27.925  -9.698  1.00  0.00           O  
ATOM    170  CB  ALA A  12     -33.189 -30.641  -8.930  1.00  0.00           C  
ATOM    171  H   ALA A  12     -34.235 -29.627  -6.844  1.00  0.00           H  
ATOM    172  HA  ALA A  12     -31.928 -28.999  -8.369  1.00  0.00           H  
ATOM    173 1HB  ALA A  12     -32.662 -30.834  -9.864  1.00  0.00           H  
ATOM    174 2HB  ALA A  12     -32.793 -31.290  -8.149  1.00  0.00           H  
ATOM    175 3HB  ALA A  12     -34.251 -30.841  -9.063  1.00  0.00           H  
ATOM    176  N   THR A  13     -32.570 -27.853 -10.510  1.00  0.00           N  
ATOM    177  CA  THR A  13     -32.962 -27.098 -11.696  1.00  0.00           C  
ATOM    178  C   THR A  13     -33.874 -27.920 -12.599  1.00  0.00           C  
ATOM    179  O   THR A  13     -34.866 -27.403 -13.127  1.00  0.00           O  
ATOM    180  CB  THR A  13     -31.728 -26.637 -12.492  1.00  0.00           C  
ATOM    181  OG1 THR A  13     -30.931 -25.764 -11.680  1.00  0.00           O  
ATOM    182  CG2 THR A  13     -32.151 -25.901 -13.755  1.00  0.00           C  
ATOM    183  H   THR A  13     -31.593 -28.063 -10.362  1.00  0.00           H  
ATOM    184  HA  THR A  13     -33.522 -26.219 -11.377  1.00  0.00           H  
ATOM    185  HB  THR A  13     -31.127 -27.503 -12.768  1.00  0.00           H  
ATOM    186  HG1 THR A  13     -31.507 -25.192 -11.165  1.00  0.00           H  
ATOM    187 1HG2 THR A  13     -31.266 -25.583 -14.304  1.00  0.00           H  
ATOM    188 2HG2 THR A  13     -32.747 -26.566 -14.379  1.00  0.00           H  
ATOM    189 3HG2 THR A  13     -32.744 -25.028 -13.486  1.00  0.00           H  
ATOM    190  N   ARG A  14     -33.557 -29.198 -12.785  1.00  0.00           N  
ATOM    191  CA  ARG A  14     -34.373 -30.104 -13.579  1.00  0.00           C  
ATOM    192  C   ARG A  14     -34.384 -31.483 -12.933  1.00  0.00           C  
ATOM    193  O   ARG A  14     -33.452 -31.859 -12.215  1.00  0.00           O  
ATOM    194  CB  ARG A  14     -33.845 -30.207 -15.003  1.00  0.00           C  
ATOM    195  CG  ARG A  14     -32.464 -30.829 -15.129  1.00  0.00           C  
ATOM    196  CD  ARG A  14     -32.000 -30.856 -16.540  1.00  0.00           C  
ATOM    197  NE  ARG A  14     -30.695 -31.482 -16.671  1.00  0.00           N  
ATOM    198  CZ  ARG A  14     -30.008 -31.586 -17.824  1.00  0.00           C  
ATOM    199  NH1 ARG A  14     -30.515 -31.102 -18.937  1.00  0.00           N  
ATOM    200  NH2 ARG A  14     -28.825 -32.174 -17.839  1.00  0.00           N  
ATOM    201  H   ARG A  14     -32.712 -29.546 -12.354  1.00  0.00           H  
ATOM    202  HA  ARG A  14     -35.391 -29.715 -13.611  1.00  0.00           H  
ATOM    203 1HB  ARG A  14     -34.531 -30.803 -15.602  1.00  0.00           H  
ATOM    204 2HB  ARG A  14     -33.801 -29.212 -15.447  1.00  0.00           H  
ATOM    205 1HG  ARG A  14     -31.749 -30.249 -14.545  1.00  0.00           H  
ATOM    206 2HG  ARG A  14     -32.490 -31.854 -14.757  1.00  0.00           H  
ATOM    207 1HD  ARG A  14     -32.711 -31.420 -17.145  1.00  0.00           H  
ATOM    208 2HD  ARG A  14     -31.930 -29.837 -16.919  1.00  0.00           H  
ATOM    209  HE  ARG A  14     -30.272 -31.867 -15.836  1.00  0.00           H  
ATOM    210 1HH1 ARG A  14     -31.418 -30.652 -18.926  1.00  0.00           H  
ATOM    211 2HH1 ARG A  14     -30.000 -31.179 -19.802  1.00  0.00           H  
ATOM    212 1HH2 ARG A  14     -28.435 -32.547 -16.984  1.00  0.00           H  
ATOM    213 2HH2 ARG A  14     -28.310 -32.252 -18.704  1.00  0.00           H  
ATOM    214  N   PHE A  15     -35.448 -32.234 -13.198  1.00  0.00           N  
ATOM    215  CA  PHE A  15     -35.623 -33.571 -12.651  1.00  0.00           C  
ATOM    216  C   PHE A  15     -35.398 -34.603 -13.747  1.00  0.00           C  
ATOM    217  O   PHE A  15     -35.488 -34.288 -14.938  1.00  0.00           O  
ATOM    218  CB  PHE A  15     -37.017 -33.742 -12.044  1.00  0.00           C  
ATOM    219  CG  PHE A  15     -37.129 -33.248 -10.630  1.00  0.00           C  
ATOM    220  CD1 PHE A  15     -36.902 -31.915 -10.326  1.00  0.00           C  
ATOM    221  CD2 PHE A  15     -37.464 -34.116  -9.602  1.00  0.00           C  
ATOM    222  CE1 PHE A  15     -37.004 -31.457  -9.025  1.00  0.00           C  
ATOM    223  CE2 PHE A  15     -37.570 -33.665  -8.301  1.00  0.00           C  
ATOM    224  CZ  PHE A  15     -37.339 -32.333  -8.013  1.00  0.00           C  
ATOM    225  H   PHE A  15     -36.159 -31.854 -13.806  1.00  0.00           H  
ATOM    226  HA  PHE A  15     -34.885 -33.721 -11.862  1.00  0.00           H  
ATOM    227 1HB  PHE A  15     -37.746 -33.207 -12.650  1.00  0.00           H  
ATOM    228 2HB  PHE A  15     -37.292 -34.797 -12.058  1.00  0.00           H  
ATOM    229  HD1 PHE A  15     -36.638 -31.224 -11.127  1.00  0.00           H  
ATOM    230  HD2 PHE A  15     -37.645 -35.167  -9.832  1.00  0.00           H  
ATOM    231  HE1 PHE A  15     -36.821 -30.407  -8.803  1.00  0.00           H  
ATOM    232  HE2 PHE A  15     -37.832 -34.357  -7.503  1.00  0.00           H  
ATOM    233  HZ  PHE A  15     -37.420 -31.977  -6.986  1.00  0.00           H  
ATOM    234  N   ALA A  16     -35.111 -35.834 -13.337  1.00  0.00           N  
ATOM    235  CA  ALA A  16     -34.964 -36.935 -14.273  1.00  0.00           C  
ATOM    236  C   ALA A  16     -36.291 -37.240 -14.964  1.00  0.00           C  
ATOM    237  O   ALA A  16     -37.377 -37.008 -14.425  1.00  0.00           O  
ATOM    238  CB  ALA A  16     -34.439 -38.177 -13.555  1.00  0.00           C  
ATOM    239  H   ALA A  16     -34.992 -36.009 -12.348  1.00  0.00           H  
ATOM    240  HA  ALA A  16     -34.244 -36.637 -15.035  1.00  0.00           H  
ATOM    241 1HB  ALA A  16     -34.334 -38.992 -14.270  1.00  0.00           H  
ATOM    242 2HB  ALA A  16     -33.469 -37.957 -13.110  1.00  0.00           H  
ATOM    243 3HB  ALA A  16     -35.139 -38.467 -12.773  1.00  0.00           H  
ATOM    244  N   SER A  17     -36.191 -37.764 -16.182  1.00  0.00           N  
ATOM    245  CA  SER A  17     -37.340 -38.345 -16.852  1.00  0.00           C  
ATOM    246  C   SER A  17     -37.834 -39.570 -16.086  1.00  0.00           C  
ATOM    247  O   SER A  17     -37.142 -40.119 -15.224  1.00  0.00           O  
ATOM    248  CB  SER A  17     -36.981 -38.728 -18.275  1.00  0.00           C  
ATOM    249  OG  SER A  17     -36.055 -39.778 -18.293  1.00  0.00           O  
ATOM    250  H   SER A  17     -35.298 -37.759 -16.653  1.00  0.00           H  
ATOM    251  HA  SER A  17     -38.144 -37.606 -16.866  1.00  0.00           H  
ATOM    252 1HB  SER A  17     -37.882 -39.023 -18.810  1.00  0.00           H  
ATOM    253 2HB  SER A  17     -36.564 -37.863 -18.789  1.00  0.00           H  
ATOM    254  HG  SER A  17     -35.642 -39.752 -19.160  1.00  0.00           H  
ATOM    255  N   VAL A  18     -39.052 -40.004 -16.416  1.00  0.00           N  
ATOM    256  CA  VAL A  18     -39.716 -41.038 -15.626  1.00  0.00           C  
ATOM    257  C   VAL A  18     -39.154 -42.413 -15.962  1.00  0.00           C  
ATOM    258  O   VAL A  18     -38.780 -43.185 -15.072  1.00  0.00           O  
ATOM    259  CB  VAL A  18     -41.239 -40.990 -15.845  1.00  0.00           C  
ATOM    260  CG1 VAL A  18     -41.913 -42.147 -15.114  1.00  0.00           C  
ATOM    261  CG2 VAL A  18     -41.807 -39.643 -15.418  1.00  0.00           C  
ATOM    262  H   VAL A  18     -39.525 -39.620 -17.222  1.00  0.00           H  
ATOM    263  HA  VAL A  18     -39.511 -40.853 -14.570  1.00  0.00           H  
ATOM    264  HB  VAL A  18     -41.449 -41.146 -16.903  1.00  0.00           H  
ATOM    265 1HG1 VAL A  18     -42.991 -42.102 -15.279  1.00  0.00           H  
ATOM    266 2HG1 VAL A  18     -41.528 -43.093 -15.498  1.00  0.00           H  
ATOM    267 3HG1 VAL A  18     -41.707 -42.074 -14.048  1.00  0.00           H  
ATOM    268 1HG2 VAL A  18     -42.884 -39.633 -15.584  1.00  0.00           H  
ATOM    269 2HG2 VAL A  18     -41.601 -39.478 -14.361  1.00  0.00           H  
ATOM    270 3HG2 VAL A  18     -41.344 -38.849 -16.006  1.00  0.00           H  
ATOM    271  N   TYR A  19     -39.091 -42.741 -17.256  1.00  0.00           N  
ATOM    272  CA  TYR A  19     -38.545 -44.031 -17.667  1.00  0.00           C  
ATOM    273  C   TYR A  19     -37.100 -44.195 -17.203  1.00  0.00           C  
ATOM    274  O   TYR A  19     -36.624 -45.322 -17.020  1.00  0.00           O  
ATOM    275  CB  TYR A  19     -38.652 -44.185 -19.187  1.00  0.00           C  
ATOM    276  CG  TYR A  19     -37.475 -43.627 -19.953  1.00  0.00           C  
ATOM    277  CD1 TYR A  19     -37.387 -42.270 -20.246  1.00  0.00           C  
ATOM    278  CD2 TYR A  19     -36.446 -44.455 -20.381  1.00  0.00           C  
ATOM    279  CE1 TYR A  19     -36.307 -41.756 -20.940  1.00  0.00           C  
ATOM    280  CE2 TYR A  19     -35.363 -43.950 -21.076  1.00  0.00           C  
ATOM    281  CZ  TYR A  19     -35.299 -42.601 -21.353  1.00  0.00           C  
ATOM    282  OH  TYR A  19     -34.224 -42.090 -22.045  1.00  0.00           O  
ATOM    283  H   TYR A  19     -39.420 -42.099 -17.962  1.00  0.00           H  
ATOM    284  HA  TYR A  19     -39.126 -44.821 -17.190  1.00  0.00           H  
ATOM    285 1HB  TYR A  19     -38.746 -45.243 -19.440  1.00  0.00           H  
ATOM    286 2HB  TYR A  19     -39.552 -43.684 -19.541  1.00  0.00           H  
ATOM    287  HD1 TYR A  19     -38.177 -41.592 -19.925  1.00  0.00           H  
ATOM    288  HD2 TYR A  19     -36.484 -45.524 -20.170  1.00  0.00           H  
ATOM    289  HE1 TYR A  19     -36.258 -40.690 -21.158  1.00  0.00           H  
ATOM    290  HE2 TYR A  19     -34.565 -44.618 -21.403  1.00  0.00           H  
ATOM    291  HH  TYR A  19     -33.607 -42.799 -22.244  1.00  0.00           H  
ATOM    292  N   ALA A  20     -36.390 -43.087 -17.012  1.00  0.00           N  
ATOM    293  CA  ALA A  20     -34.988 -43.125 -16.598  1.00  0.00           C  
ATOM    294  C   ALA A  20     -34.827 -42.430 -15.247  1.00  0.00           C  
ATOM    295  O   ALA A  20     -33.843 -41.741 -14.978  1.00  0.00           O  
ATOM    296  CB  ALA A  20     -34.104 -42.491 -17.666  1.00  0.00           C  
ATOM    297  H   ALA A  20     -36.834 -42.192 -17.159  1.00  0.00           H  
ATOM    298  HA  ALA A  20     -34.701 -44.170 -16.475  1.00  0.00           H  
ATOM    299 1HB  ALA A  20     -33.063 -42.526 -17.345  1.00  0.00           H  
ATOM    300 2HB  ALA A  20     -34.214 -43.039 -18.602  1.00  0.00           H  
ATOM    301 3HB  ALA A  20     -34.402 -41.455 -17.815  1.00  0.00           H  
ATOM    302  N   TRP A  21     -35.819 -42.629 -14.382  1.00  0.00           N  
ATOM    303  CA  TRP A  21     -35.790 -42.013 -13.061  1.00  0.00           C  
ATOM    304  C   TRP A  21     -34.472 -42.300 -12.354  1.00  0.00           C  
ATOM    305  O   TRP A  21     -33.861 -43.354 -12.551  1.00  0.00           O  
ATOM    306  CB  TRP A  21     -36.961 -42.505 -12.209  1.00  0.00           C  
ATOM    307  CG  TRP A  21     -36.935 -43.971 -11.907  1.00  0.00           C  
ATOM    308  CD1 TRP A  21     -37.383 -44.982 -12.708  1.00  0.00           C  
ATOM    309  CD2 TRP A  21     -36.457 -44.591 -10.706  1.00  0.00           C  
ATOM    310  NE1 TRP A  21     -37.205 -46.193 -12.084  1.00  0.00           N  
ATOM    311  CE2 TRP A  21     -36.638 -45.981 -10.855  1.00  0.00           C  
ATOM    312  CE3 TRP A  21     -35.889 -44.107  -9.523  1.00  0.00           C  
ATOM    313  CZ2 TRP A  21     -36.273 -46.891  -9.866  1.00  0.00           C  
ATOM    314  CZ3 TRP A  21     -35.527 -45.012  -8.543  1.00  0.00           C  
ATOM    315  CH2 TRP A  21     -35.720 -46.388  -8.721  1.00  0.00           C  
ATOM    316  H   TRP A  21     -36.603 -43.211 -14.636  1.00  0.00           H  
ATOM    317  HA  TRP A  21     -35.880 -40.933 -13.182  1.00  0.00           H  
ATOM    318 1HB  TRP A  21     -36.971 -41.969 -11.261  1.00  0.00           H  
ATOM    319 2HB  TRP A  21     -37.899 -42.285 -12.719  1.00  0.00           H  
ATOM    320  HD1 TRP A  21     -37.817 -44.847 -13.697  1.00  0.00           H  
ATOM    321  HE1 TRP A  21     -37.450 -47.094 -12.470  1.00  0.00           H  
ATOM    322  HE3 TRP A  21     -35.735 -43.038  -9.379  1.00  0.00           H  
ATOM    323  HZ2 TRP A  21     -36.415 -47.966  -9.986  1.00  0.00           H  
ATOM    324  HZ3 TRP A  21     -35.086 -44.625  -7.624  1.00  0.00           H  
ATOM    325  HH2 TRP A  21     -35.422 -47.072  -7.925  1.00  0.00           H  
ATOM    326  N   ASN A  22     -34.038 -41.350 -11.528  1.00  0.00           N  
ATOM    327  CA  ASN A  22     -32.760 -41.450 -10.843  1.00  0.00           C  
ATOM    328  C   ASN A  22     -32.962 -41.815  -9.374  1.00  0.00           C  
ATOM    329  O   ASN A  22     -33.994 -41.519  -8.767  1.00  0.00           O  
ATOM    330  CB  ASN A  22     -31.983 -40.138 -10.953  1.00  0.00           C  
ATOM    331  CG  ASN A  22     -31.306 -39.970 -12.300  1.00  0.00           C  
ATOM    332  OD1 ASN A  22     -30.968 -40.951 -12.964  1.00  0.00           O  
ATOM    333  ND2 ASN A  22     -31.099 -38.725 -12.709  1.00  0.00           N  
ATOM    334  H   ASN A  22     -34.616 -40.536 -11.375  1.00  0.00           H  
ATOM    335  HA  ASN A  22     -32.174 -42.240 -11.317  1.00  0.00           H  
ATOM    336 1HB  ASN A  22     -32.662 -39.299 -10.796  1.00  0.00           H  
ATOM    337 2HB  ASN A  22     -31.225 -40.097 -10.171  1.00  0.00           H  
ATOM    338 1HD2 ASN A  22     -30.655 -38.553 -13.589  1.00  0.00           H  
ATOM    339 2HD2 ASN A  22     -31.385 -37.957 -12.135  1.00  0.00           H  
ATOM    340  N   ARG A  23     -31.950 -42.469  -8.806  1.00  0.00           N  
ATOM    341  CA  ARG A  23     -31.975 -42.866  -7.401  1.00  0.00           C  
ATOM    342  C   ARG A  23     -30.694 -42.381  -6.742  1.00  0.00           C  
ATOM    343  O   ARG A  23     -29.642 -43.008  -6.900  1.00  0.00           O  
ATOM    344  CB  ARG A  23     -32.114 -44.385  -7.266  1.00  0.00           C  
ATOM    345  CG  ARG A  23     -32.265 -44.899  -5.840  1.00  0.00           C  
ATOM    346  CD  ARG A  23     -32.969 -46.251  -5.839  1.00  0.00           C  
ATOM    347  NE  ARG A  23     -32.874 -46.946  -4.558  1.00  0.00           N  
ATOM    348  CZ  ARG A  23     -33.687 -46.726  -3.529  1.00  0.00           C  
ATOM    349  NH1 ARG A  23     -34.653 -45.823  -3.624  1.00  0.00           N  
ATOM    350  NH2 ARG A  23     -33.536 -47.408  -2.401  1.00  0.00           N  
ATOM    351  H   ARG A  23     -31.141 -42.695  -9.367  1.00  0.00           H  
ATOM    352  HA  ARG A  23     -32.835 -42.397  -6.925  1.00  0.00           H  
ATOM    353 1HB  ARG A  23     -32.984 -44.722  -7.828  1.00  0.00           H  
ATOM    354 2HB  ARG A  23     -31.238 -44.870  -7.696  1.00  0.00           H  
ATOM    355 1HG  ARG A  23     -31.280 -45.010  -5.387  1.00  0.00           H  
ATOM    356 2HG  ARG A  23     -32.855 -44.190  -5.258  1.00  0.00           H  
ATOM    357 1HD  ARG A  23     -34.027 -46.110  -6.061  1.00  0.00           H  
ATOM    358 2HD  ARG A  23     -32.521 -46.893  -6.597  1.00  0.00           H  
ATOM    359  HE  ARG A  23     -32.144 -47.637  -4.450  1.00  0.00           H  
ATOM    360 1HH1 ARG A  23     -34.773 -45.300  -4.480  1.00  0.00           H  
ATOM    361 2HH1 ARG A  23     -35.268 -45.658  -2.841  1.00  0.00           H  
ATOM    362 1HH2 ARG A  23     -32.800 -48.097  -2.323  1.00  0.00           H  
ATOM    363 2HH2 ARG A  23     -34.154 -47.238  -1.623  1.00  0.00           H  
ATOM    364  N   LYS A  24     -30.781 -41.273  -6.009  1.00  0.00           N  
ATOM    365  CA  LYS A  24     -29.610 -40.605  -5.451  1.00  0.00           C  
ATOM    366  C   LYS A  24     -29.278 -41.231  -4.101  1.00  0.00           C  
ATOM    367  O   LYS A  24     -30.110 -41.236  -3.189  1.00  0.00           O  
ATOM    368  CB  LYS A  24     -29.851 -39.102  -5.303  1.00  0.00           C  
ATOM    369  CG  LYS A  24     -28.772 -38.366  -4.518  1.00  0.00           C  
ATOM    370  CD  LYS A  24     -27.461 -38.320  -5.289  1.00  0.00           C  
ATOM    371  CE  LYS A  24     -26.392 -37.560  -4.520  1.00  0.00           C  
ATOM    372  NZ  LYS A  24     -25.089 -37.552  -5.238  1.00  0.00           N  
ATOM    373  H   LYS A  24     -31.697 -40.886  -5.837  1.00  0.00           H  
ATOM    374  HA  LYS A  24     -28.770 -40.754  -6.129  1.00  0.00           H  
ATOM    375 1HB  LYS A  24     -29.916 -38.645  -6.291  1.00  0.00           H  
ATOM    376 2HB  LYS A  24     -30.803 -38.933  -4.801  1.00  0.00           H  
ATOM    377 1HG  LYS A  24     -29.101 -37.346  -4.317  1.00  0.00           H  
ATOM    378 2HG  LYS A  24     -28.607 -38.870  -3.567  1.00  0.00           H  
ATOM    379 1HD  LYS A  24     -27.112 -39.337  -5.473  1.00  0.00           H  
ATOM    380 2HD  LYS A  24     -27.621 -37.831  -6.250  1.00  0.00           H  
ATOM    381 1HE  LYS A  24     -26.716 -36.530  -4.369  1.00  0.00           H  
ATOM    382 2HE  LYS A  24     -26.251 -38.019  -3.542  1.00  0.00           H  
ATOM    383 1HZ  LYS A  24     -24.408 -37.039  -4.696  1.00  0.00           H  
ATOM    384 2HZ  LYS A  24     -24.770 -38.502  -5.367  1.00  0.00           H  
ATOM    385 3HZ  LYS A  24     -25.203 -37.110  -6.139  1.00  0.00           H  
ATOM    386  N   ARG A  25     -28.064 -41.764  -3.980  1.00  0.00           N  
ATOM    387  CA  ARG A  25     -27.621 -42.364  -2.730  1.00  0.00           C  
ATOM    388  C   ARG A  25     -26.957 -41.298  -1.871  1.00  0.00           C  
ATOM    389  O   ARG A  25     -26.063 -40.584  -2.336  1.00  0.00           O  
ATOM    390  CB  ARG A  25     -26.647 -43.505  -2.984  1.00  0.00           C  
ATOM    391  CG  ARG A  25     -26.144 -44.207  -1.733  1.00  0.00           C  
ATOM    392  CD  ARG A  25     -25.194 -45.301  -2.061  1.00  0.00           C  
ATOM    393  NE  ARG A  25     -24.643 -45.917  -0.865  1.00  0.00           N  
ATOM    394  CZ  ARG A  25     -23.556 -46.713  -0.847  1.00  0.00           C  
ATOM    395  NH1 ARG A  25     -22.916 -46.979  -1.964  1.00  0.00           N  
ATOM    396  NH2 ARG A  25     -23.132 -47.227   0.295  1.00  0.00           N  
ATOM    397  H   ARG A  25     -27.436 -41.752  -4.770  1.00  0.00           H  
ATOM    398  HA  ARG A  25     -28.494 -42.760  -2.208  1.00  0.00           H  
ATOM    399 1HB  ARG A  25     -27.123 -44.256  -3.614  1.00  0.00           H  
ATOM    400 2HB  ARG A  25     -25.778 -43.128  -3.523  1.00  0.00           H  
ATOM    401 1HG  ARG A  25     -25.631 -43.489  -1.093  1.00  0.00           H  
ATOM    402 2HG  ARG A  25     -26.988 -44.636  -1.192  1.00  0.00           H  
ATOM    403 1HD  ARG A  25     -25.710 -46.070  -2.634  1.00  0.00           H  
ATOM    404 2HD  ARG A  25     -24.369 -44.901  -2.650  1.00  0.00           H  
ATOM    405  HE  ARG A  25     -25.108 -45.736   0.015  1.00  0.00           H  
ATOM    406 1HH1 ARG A  25     -23.241 -46.587  -2.836  1.00  0.00           H  
ATOM    407 2HH1 ARG A  25     -22.102 -47.576  -1.950  1.00  0.00           H  
ATOM    408 1HH2 ARG A  25     -23.623 -47.022   1.155  1.00  0.00           H  
ATOM    409 2HH2 ARG A  25     -22.318 -47.823   0.310  1.00  0.00           H  
ATOM    410  N   ILE A  26     -27.394 -41.188  -0.620  1.00  0.00           N  
ATOM    411  CA  ILE A  26     -26.848 -40.224   0.326  1.00  0.00           C  
ATOM    412  C   ILE A  26     -26.405 -40.964   1.579  1.00  0.00           C  
ATOM    413  O   ILE A  26     -27.115 -41.849   2.069  1.00  0.00           O  
ATOM    414  CB  ILE A  26     -27.870 -39.127   0.675  1.00  0.00           C  
ATOM    415  CG1 ILE A  26     -28.250 -38.330  -0.573  1.00  0.00           C  
ATOM    416  CG2 ILE A  26     -27.308 -38.207   1.733  1.00  0.00           C  
ATOM    417  CD1 ILE A  26     -29.408 -37.378  -0.356  1.00  0.00           C  
ATOM    418  H   ILE A  26     -28.137 -41.803  -0.321  1.00  0.00           H  
ATOM    419  HA  ILE A  26     -25.982 -39.745  -0.130  1.00  0.00           H  
ATOM    420  HB  ILE A  26     -28.782 -39.589   1.053  1.00  0.00           H  
ATOM    421 1HG1 ILE A  26     -27.392 -37.753  -0.913  1.00  0.00           H  
ATOM    422 2HG1 ILE A  26     -28.521 -39.017  -1.376  1.00  0.00           H  
ATOM    423 1HG2 ILE A  26     -28.040 -37.435   1.971  1.00  0.00           H  
ATOM    424 2HG2 ILE A  26     -27.080 -38.781   2.631  1.00  0.00           H  
ATOM    425 3HG2 ILE A  26     -26.395 -37.739   1.361  1.00  0.00           H  
ATOM    426 1HD1 ILE A  26     -29.622 -36.849  -1.285  1.00  0.00           H  
ATOM    427 2HD1 ILE A  26     -30.291 -37.941  -0.048  1.00  0.00           H  
ATOM    428 3HD1 ILE A  26     -29.148 -36.659   0.420  1.00  0.00           H  
ATOM    429  N   SER A  27     -25.232 -40.597   2.093  1.00  0.00           N  
ATOM    430  CA  SER A  27     -24.685 -41.199   3.300  1.00  0.00           C  
ATOM    431  C   SER A  27     -23.789 -40.182   3.992  1.00  0.00           C  
ATOM    432  O   SER A  27     -23.537 -39.093   3.470  1.00  0.00           O  
ATOM    433  CB  SER A  27     -23.902 -42.455   2.970  1.00  0.00           C  
ATOM    434  OG  SER A  27     -22.749 -42.150   2.236  1.00  0.00           O  
ATOM    435  H   SER A  27     -24.705 -39.874   1.622  1.00  0.00           H  
ATOM    436  HA  SER A  27     -25.512 -41.458   3.962  1.00  0.00           H  
ATOM    437 1HB  SER A  27     -23.625 -42.964   3.892  1.00  0.00           H  
ATOM    438 2HB  SER A  27     -24.532 -43.135   2.397  1.00  0.00           H  
ATOM    439  HG  SER A  27     -22.049 -42.031   2.881  1.00  0.00           H  
ATOM    440  N   ASN A  28     -23.320 -40.554   5.187  1.00  0.00           N  
ATOM    441  CA  ASN A  28     -22.336 -39.773   5.942  1.00  0.00           C  
ATOM    442  C   ASN A  28     -22.806 -38.343   6.197  1.00  0.00           C  
ATOM    443  O   ASN A  28     -22.041 -37.391   6.029  1.00  0.00           O  
ATOM    444  CB  ASN A  28     -21.001 -39.768   5.220  1.00  0.00           C  
ATOM    445  CG  ASN A  28     -20.443 -41.150   5.026  1.00  0.00           C  
ATOM    446  OD1 ASN A  28     -20.439 -41.680   3.910  1.00  0.00           O  
ATOM    447  ND2 ASN A  28     -19.971 -41.744   6.093  1.00  0.00           N  
ATOM    448  H   ASN A  28     -23.669 -41.417   5.577  1.00  0.00           H  
ATOM    449  HA  ASN A  28     -22.214 -40.229   6.926  1.00  0.00           H  
ATOM    450 1HB  ASN A  28     -21.116 -39.295   4.244  1.00  0.00           H  
ATOM    451 2HB  ASN A  28     -20.283 -39.175   5.789  1.00  0.00           H  
ATOM    452 1HD2 ASN A  28     -19.587 -42.665   6.024  1.00  0.00           H  
ATOM    453 2HD2 ASN A  28     -19.994 -41.277   6.977  1.00  0.00           H  
ATOM    454  N   CYS A  29     -24.057 -38.176   6.614  1.00  0.00           N  
ATOM    455  CA  CYS A  29     -24.627 -36.862   6.867  1.00  0.00           C  
ATOM    456  C   CYS A  29     -25.553 -36.920   8.073  1.00  0.00           C  
ATOM    457  O   CYS A  29     -25.960 -37.990   8.531  1.00  0.00           O  
ATOM    458  CB  CYS A  29     -25.407 -36.345   5.653  1.00  0.00           C  
ATOM    459  SG  CYS A  29     -26.940 -37.255   5.359  1.00  0.00           S  
ATOM    460  H   CYS A  29     -24.630 -38.997   6.757  1.00  0.00           H  
ATOM    461  HA  CYS A  29     -23.812 -36.166   7.069  1.00  0.00           H  
ATOM    462 1HB  CYS A  29     -25.650 -35.292   5.799  1.00  0.00           H  
ATOM    463 2HB  CYS A  29     -24.783 -36.416   4.762  1.00  0.00           H  
ATOM    464  N   VAL A  30     -25.891 -35.737   8.584  1.00  0.00           N  
ATOM    465  CA  VAL A  30     -26.934 -35.566   9.591  1.00  0.00           C  
ATOM    466  C   VAL A  30     -28.218 -35.187   8.865  1.00  0.00           C  
ATOM    467  O   VAL A  30     -28.334 -34.070   8.344  1.00  0.00           O  
ATOM    468  CB  VAL A  30     -26.572 -34.498  10.637  1.00  0.00           C  
ATOM    469  CG1 VAL A  30     -27.693 -34.359  11.654  1.00  0.00           C  
ATOM    470  CG2 VAL A  30     -25.259 -34.838  11.330  1.00  0.00           C  
ATOM    471  H   VAL A  30     -25.393 -34.925   8.249  1.00  0.00           H  
ATOM    472  HA  VAL A  30     -27.067 -36.513  10.116  1.00  0.00           H  
ATOM    473  HB  VAL A  30     -26.471 -33.534  10.139  1.00  0.00           H  
ATOM    474 1HG1 VAL A  30     -27.424 -33.601  12.389  1.00  0.00           H  
ATOM    475 2HG1 VAL A  30     -28.611 -34.063  11.147  1.00  0.00           H  
ATOM    476 3HG1 VAL A  30     -27.848 -35.313  12.159  1.00  0.00           H  
ATOM    477 1HG2 VAL A  30     -25.024 -34.067  12.063  1.00  0.00           H  
ATOM    478 2HG2 VAL A  30     -25.348 -35.801  11.832  1.00  0.00           H  
ATOM    479 3HG2 VAL A  30     -24.459 -34.888  10.591  1.00  0.00           H  
ATOM    480  N   ALA A  31     -29.176 -36.110   8.828  1.00  0.00           N  
ATOM    481  CA  ALA A  31     -30.372 -35.973   8.009  1.00  0.00           C  
ATOM    482  C   ALA A  31     -31.333 -34.993   8.667  1.00  0.00           C  
ATOM    483  O   ALA A  31     -32.342 -35.398   9.253  1.00  0.00           O  
ATOM    484  CB  ALA A  31     -31.062 -37.325   7.802  1.00  0.00           C  
ATOM    485  H   ALA A  31     -29.060 -36.937   9.395  1.00  0.00           H  
ATOM    486  HA  ALA A  31     -30.073 -35.585   7.035  1.00  0.00           H  
ATOM    487 1HB  ALA A  31     -31.951 -37.189   7.186  1.00  0.00           H  
ATOM    488 2HB  ALA A  31     -30.376 -38.010   7.303  1.00  0.00           H  
ATOM    489 3HB  ALA A  31     -31.349 -37.739   8.767  1.00  0.00           H  
ATOM    490  N   ASP A  32     -31.015 -33.703   8.565  1.00  0.00           N  
ATOM    491  CA  ASP A  32     -31.812 -32.671   9.216  1.00  0.00           C  
ATOM    492  C   ASP A  32     -33.147 -32.425   8.526  1.00  0.00           C  
ATOM    493  O   ASP A  32     -34.183 -32.377   9.201  1.00  0.00           O  
ATOM    494  CB  ASP A  32     -31.021 -31.362   9.291  1.00  0.00           C  
ATOM    495  CG  ASP A  32     -30.770 -30.746   7.924  1.00  0.00           C  
ATOM    496  OD1 ASP A  32     -30.603 -31.502   6.942  1.00  0.00           O  
ATOM    497  OD2 ASP A  32     -30.741 -29.500   7.830  1.00  0.00           O  
ATOM    498  H   ASP A  32     -30.205 -33.432   8.026  1.00  0.00           H  
ATOM    499  HA  ASP A  32     -32.044 -33.001  10.229  1.00  0.00           H  
ATOM    500 1HB  ASP A  32     -31.564 -30.642   9.905  1.00  0.00           H  
ATOM    501 2HB  ASP A  32     -30.060 -31.544   9.774  1.00  0.00           H  
ATOM    502  N   TYR A  33     -33.144 -32.252   7.203  1.00  0.00           N  
ATOM    503  CA  TYR A  33     -34.297 -31.902   6.377  1.00  0.00           C  
ATOM    504  C   TYR A  33     -34.849 -30.514   6.683  1.00  0.00           C  
ATOM    505  O   TYR A  33     -36.070 -30.326   6.626  1.00  0.00           O  
ATOM    506  CB  TYR A  33     -35.439 -32.923   6.498  1.00  0.00           C  
ATOM    507  CG  TYR A  33     -35.085 -34.313   6.020  1.00  0.00           C  
ATOM    508  CD1 TYR A  33     -35.074 -34.620   4.666  1.00  0.00           C  
ATOM    509  CD2 TYR A  33     -34.762 -35.318   6.922  1.00  0.00           C  
ATOM    510  CE1 TYR A  33     -34.751 -35.891   4.223  1.00  0.00           C  
ATOM    511  CE2 TYR A  33     -34.439 -36.590   6.490  1.00  0.00           C  
ATOM    512  CZ  TYR A  33     -34.434 -36.871   5.139  1.00  0.00           C  
ATOM    513  OH  TYR A  33     -34.112 -38.136   4.703  1.00  0.00           O  
ATOM    514  H   TYR A  33     -32.244 -32.382   6.763  1.00  0.00           H  
ATOM    515  HA  TYR A  33     -33.981 -31.882   5.334  1.00  0.00           H  
ATOM    516 1HB  TYR A  33     -35.753 -32.996   7.541  1.00  0.00           H  
ATOM    517 2HB  TYR A  33     -36.298 -32.577   5.922  1.00  0.00           H  
ATOM    518  HD1 TYR A  33     -35.324 -33.855   3.931  1.00  0.00           H  
ATOM    519  HD2 TYR A  33     -34.765 -35.111   7.992  1.00  0.00           H  
ATOM    520  HE1 TYR A  33     -34.749 -36.112   3.157  1.00  0.00           H  
ATOM    521  HE2 TYR A  33     -34.189 -37.364   7.215  1.00  0.00           H  
ATOM    522  HH  TYR A  33     -33.822 -38.667   5.449  1.00  0.00           H  
ATOM    523  N   SER A  34     -33.998 -29.534   6.997  1.00  0.00           N  
ATOM    524  CA  SER A  34     -34.479 -28.168   7.182  1.00  0.00           C  
ATOM    525  C   SER A  34     -35.145 -27.632   5.923  1.00  0.00           C  
ATOM    526  O   SER A  34     -35.956 -26.702   5.999  1.00  0.00           O  
ATOM    527  CB  SER A  34     -33.330 -27.261   7.577  1.00  0.00           C  
ATOM    528  OG  SER A  34     -32.313 -27.292   6.615  1.00  0.00           O  
ATOM    529  H   SER A  34     -33.014 -29.727   7.109  1.00  0.00           H  
ATOM    530  HA  SER A  34     -35.233 -28.171   7.970  1.00  0.00           H  
ATOM    531 1HB  SER A  34     -33.696 -26.240   7.691  1.00  0.00           H  
ATOM    532 2HB  SER A  34     -32.933 -27.576   8.541  1.00  0.00           H  
ATOM    533  HG  SER A  34     -31.705 -27.982   6.893  1.00  0.00           H  
ATOM    534  N   VAL A  35     -34.822 -28.207   4.761  1.00  0.00           N  
ATOM    535  CA  VAL A  35     -35.522 -27.859   3.529  1.00  0.00           C  
ATOM    536  C   VAL A  35     -37.002 -28.194   3.619  1.00  0.00           C  
ATOM    537  O   VAL A  35     -37.849 -27.366   3.266  1.00  0.00           O  
ATOM    538  CB  VAL A  35     -34.903 -28.608   2.333  1.00  0.00           C  
ATOM    539  CG1 VAL A  35     -35.756 -28.418   1.088  1.00  0.00           C  
ATOM    540  CG2 VAL A  35     -33.483 -28.118   2.094  1.00  0.00           C  
ATOM    541  H   VAL A  35     -34.082 -28.894   4.729  1.00  0.00           H  
ATOM    542  HA  VAL A  35     -35.448 -26.781   3.381  1.00  0.00           H  
ATOM    543  HB  VAL A  35     -34.888 -29.675   2.553  1.00  0.00           H  
ATOM    544 1HG1 VAL A  35     -35.304 -28.954   0.252  1.00  0.00           H  
ATOM    545 2HG1 VAL A  35     -36.757 -28.808   1.269  1.00  0.00           H  
ATOM    546 3HG1 VAL A  35     -35.817 -27.357   0.846  1.00  0.00           H  
ATOM    547 1HG2 VAL A  35     -33.052 -28.653   1.248  1.00  0.00           H  
ATOM    548 2HG2 VAL A  35     -33.498 -27.049   1.880  1.00  0.00           H  
ATOM    549 3HG2 VAL A  35     -32.881 -28.301   2.983  1.00  0.00           H  
ATOM    550  N   LEU A  36     -37.340 -29.391   4.098  1.00  0.00           N  
ATOM    551  CA  LEU A  36     -38.734 -29.773   4.276  1.00  0.00           C  
ATOM    552  C   LEU A  36     -39.436 -28.963   5.360  1.00  0.00           C  
ATOM    553  O   LEU A  36     -40.605 -28.603   5.186  1.00  0.00           O  
ATOM    554  CB  LEU A  36     -38.827 -31.268   4.591  1.00  0.00           C  
ATOM    555  CG  LEU A  36     -38.328 -32.194   3.476  1.00  0.00           C  
ATOM    556  CD1 LEU A  36     -38.400 -33.654   3.900  1.00  0.00           C  
ATOM    557  CD2 LEU A  36     -39.111 -31.968   2.187  1.00  0.00           C  
ATOM    558  H   LEU A  36     -36.614 -30.050   4.343  1.00  0.00           H  
ATOM    559  HA  LEU A  36     -39.269 -29.572   3.349  1.00  0.00           H  
ATOM    560 1HB  LEU A  36     -38.245 -31.472   5.488  1.00  0.00           H  
ATOM    561 2HB  LEU A  36     -39.869 -31.516   4.796  1.00  0.00           H  
ATOM    562  HG  LEU A  36     -37.273 -31.995   3.284  1.00  0.00           H  
ATOM    563 1HD1 LEU A  36     -38.040 -34.287   3.090  1.00  0.00           H  
ATOM    564 2HD1 LEU A  36     -37.779 -33.807   4.784  1.00  0.00           H  
ATOM    565 3HD1 LEU A  36     -39.433 -33.913   4.133  1.00  0.00           H  
ATOM    566 1HD2 LEU A  36     -38.736 -32.637   1.411  1.00  0.00           H  
ATOM    567 2HD2 LEU A  36     -40.168 -32.173   2.363  1.00  0.00           H  
ATOM    568 3HD2 LEU A  36     -38.991 -30.934   1.864  1.00  0.00           H  
ATOM    569  N   TYR A  37     -38.758 -28.663   6.473  1.00  0.00           N  
ATOM    570  CA  TYR A  37     -39.423 -27.933   7.549  1.00  0.00           C  
ATOM    571  C   TYR A  37     -39.765 -26.517   7.109  1.00  0.00           C  
ATOM    572  O   TYR A  37     -40.841 -25.996   7.432  1.00  0.00           O  
ATOM    573  CB  TYR A  37     -38.540 -27.849   8.797  1.00  0.00           C  
ATOM    574  CG  TYR A  37     -38.228 -29.140   9.520  1.00  0.00           C  
ATOM    575  CD1 TYR A  37     -39.109 -30.215   9.512  1.00  0.00           C  
ATOM    576  CD2 TYR A  37     -37.042 -29.270  10.233  1.00  0.00           C  
ATOM    577  CE1 TYR A  37     -38.804 -31.386  10.186  1.00  0.00           C  
ATOM    578  CE2 TYR A  37     -36.734 -30.428  10.907  1.00  0.00           C  
ATOM    579  CZ  TYR A  37     -37.615 -31.486  10.881  1.00  0.00           C  
ATOM    580  OH  TYR A  37     -37.297 -32.639  11.555  1.00  0.00           O  
ATOM    581  H   TYR A  37     -37.792 -28.933   6.584  1.00  0.00           H  
ATOM    582  HA  TYR A  37     -40.337 -28.463   7.814  1.00  0.00           H  
ATOM    583 1HB  TYR A  37     -37.578 -27.409   8.535  1.00  0.00           H  
ATOM    584 2HB  TYR A  37     -39.009 -27.197   9.532  1.00  0.00           H  
ATOM    585  HD1 TYR A  37     -40.052 -30.143   8.971  1.00  0.00           H  
ATOM    586  HD2 TYR A  37     -36.334 -28.441  10.268  1.00  0.00           H  
ATOM    587  HE1 TYR A  37     -39.505 -32.222  10.171  1.00  0.00           H  
ATOM    588  HE2 TYR A  37     -35.796 -30.506  11.457  1.00  0.00           H  
ATOM    589  HH  TYR A  37     -37.949 -33.314  11.357  1.00  0.00           H  
ATOM    590  N   ASN A  38     -38.854 -25.880   6.368  1.00  0.00           N  
ATOM    591  CA  ASN A  38     -39.044 -24.497   5.953  1.00  0.00           C  
ATOM    592  C   ASN A  38     -40.117 -24.362   4.879  1.00  0.00           C  
ATOM    593  O   ASN A  38     -40.872 -23.383   4.886  1.00  0.00           O  
ATOM    594  CB  ASN A  38     -37.719 -23.926   5.452  1.00  0.00           C  
ATOM    595  CG  ASN A  38     -36.735 -23.666   6.577  1.00  0.00           C  
ATOM    596  OD1 ASN A  38     -37.124 -23.507   7.735  1.00  0.00           O  
ATOM    597  ND2 ASN A  38     -35.450 -23.634   6.243  1.00  0.00           N  
ATOM    598  H   ASN A  38     -38.014 -26.367   6.090  1.00  0.00           H  
ATOM    599  HA  ASN A  38     -39.379 -23.918   6.816  1.00  0.00           H  
ATOM    600 1HB  ASN A  38     -37.268 -24.622   4.743  1.00  0.00           H  
ATOM    601 2HB  ASN A  38     -37.902 -22.991   4.921  1.00  0.00           H  
ATOM    602 1HD2 ASN A  38     -34.755 -23.467   6.944  1.00  0.00           H  
ATOM    603 2HD2 ASN A  38     -35.178 -23.777   5.292  1.00  0.00           H  
ATOM    604  N   SER A  39     -40.195 -25.317   3.958  1.00  0.00           N  
ATOM    605  CA  SER A  39     -41.145 -25.227   2.856  1.00  0.00           C  
ATOM    606  C   SER A  39     -42.540 -25.613   3.333  1.00  0.00           C  
ATOM    607  O   SER A  39     -42.699 -26.547   4.125  1.00  0.00           O  
ATOM    608  CB  SER A  39     -40.717 -26.128   1.714  1.00  0.00           C  
ATOM    609  OG  SER A  39     -41.665 -26.118   0.683  1.00  0.00           O  
ATOM    610  H   SER A  39     -39.588 -26.122   4.019  1.00  0.00           H  
ATOM    611  HA  SER A  39     -41.170 -24.194   2.505  1.00  0.00           H  
ATOM    612 1HB  SER A  39     -39.753 -25.796   1.329  1.00  0.00           H  
ATOM    613 2HB  SER A  39     -40.588 -27.145   2.082  1.00  0.00           H  
ATOM    614  HG  SER A  39     -41.180 -26.303  -0.125  1.00  0.00           H  
ATOM    615  N   ALA A  40     -43.550 -24.889   2.852  1.00  0.00           N  
ATOM    616  CA  ALA A  40     -44.939 -25.310   2.971  1.00  0.00           C  
ATOM    617  C   ALA A  40     -45.629 -25.443   1.619  1.00  0.00           C  
ATOM    618  O   ALA A  40     -46.857 -25.324   1.552  1.00  0.00           O  
ATOM    619  CB  ALA A  40     -45.712 -24.331   3.857  1.00  0.00           C  
ATOM    620  H   ALA A  40     -43.338 -24.017   2.388  1.00  0.00           H  
ATOM    621  HA  ALA A  40     -44.954 -26.297   3.433  1.00  0.00           H  
ATOM    622 1HB  ALA A  40     -46.750 -24.656   3.939  1.00  0.00           H  
ATOM    623 2HB  ALA A  40     -45.262 -24.304   4.848  1.00  0.00           H  
ATOM    624 3HB  ALA A  40     -45.678 -23.336   3.415  1.00  0.00           H  
ATOM    625  N   SER A  41     -44.869 -25.679   0.549  1.00  0.00           N  
ATOM    626  CA  SER A  41     -45.434 -25.693  -0.793  1.00  0.00           C  
ATOM    627  C   SER A  41     -45.777 -27.100  -1.266  1.00  0.00           C  
ATOM    628  O   SER A  41     -46.102 -27.282  -2.444  1.00  0.00           O  
ATOM    629  CB  SER A  41     -44.462 -25.055  -1.766  1.00  0.00           C  
ATOM    630  OG  SER A  41     -43.277 -25.798  -1.852  1.00  0.00           O  
ATOM    631  H   SER A  41     -43.880 -25.851   0.669  1.00  0.00           H  
ATOM    632  HA  SER A  41     -46.364 -25.123  -0.784  1.00  0.00           H  
ATOM    633 1HB  SER A  41     -44.924 -24.988  -2.750  1.00  0.00           H  
ATOM    634 2HB  SER A  41     -44.236 -24.041  -1.441  1.00  0.00           H  
ATOM    635  HG  SER A  41     -43.390 -26.546  -1.261  1.00  0.00           H  
ATOM    636  N   PHE A  42     -45.716 -28.094  -0.381  1.00  0.00           N  
ATOM    637  CA  PHE A  42     -45.961 -29.478  -0.762  1.00  0.00           C  
ATOM    638  C   PHE A  42     -47.460 -29.726  -0.877  1.00  0.00           C  
ATOM    639  O   PHE A  42     -48.247 -29.191  -0.089  1.00  0.00           O  
ATOM    640  CB  PHE A  42     -45.335 -30.427   0.256  1.00  0.00           C  
ATOM    641  CG  PHE A  42     -43.843 -30.555   0.131  1.00  0.00           C  
ATOM    642  CD1 PHE A  42     -43.281 -31.461  -0.753  1.00  0.00           C  
ATOM    643  CD2 PHE A  42     -43.003 -29.765   0.899  1.00  0.00           C  
ATOM    644  CE1 PHE A  42     -41.907 -31.578  -0.867  1.00  0.00           C  
ATOM    645  CE2 PHE A  42     -41.628 -29.877   0.788  1.00  0.00           C  
ATOM    646  CZ  PHE A  42     -41.081 -30.786  -0.096  1.00  0.00           C  
ATOM    647  H   PHE A  42     -45.494 -27.881   0.581  1.00  0.00           H  
ATOM    648  HA  PHE A  42     -45.499 -29.655  -1.735  1.00  0.00           H  
ATOM    649 1HB  PHE A  42     -45.563 -30.080   1.263  1.00  0.00           H  
ATOM    650 2HB  PHE A  42     -45.770 -31.419   0.145  1.00  0.00           H  
ATOM    651  HD1 PHE A  42     -43.934 -32.085  -1.363  1.00  0.00           H  
ATOM    652  HD2 PHE A  42     -43.437 -29.048   1.598  1.00  0.00           H  
ATOM    653  HE1 PHE A  42     -41.480 -32.297  -1.566  1.00  0.00           H  
ATOM    654  HE2 PHE A  42     -40.978 -29.251   1.398  1.00  0.00           H  
ATOM    655  HZ  PHE A  42     -39.999 -30.876  -0.183  1.00  0.00           H  
ATOM    656  N   SER A  43     -47.855 -30.538  -1.860  1.00  0.00           N  
ATOM    657  CA  SER A  43     -49.246 -30.952  -1.989  1.00  0.00           C  
ATOM    658  C   SER A  43     -49.505 -32.335  -1.408  1.00  0.00           C  
ATOM    659  O   SER A  43     -50.620 -32.594  -0.944  1.00  0.00           O  
ATOM    660  CB  SER A  43     -49.651 -30.933  -3.450  1.00  0.00           C  
ATOM    661  OG  SER A  43     -49.579 -29.636  -3.974  1.00  0.00           O  
ATOM    662  H   SER A  43     -47.178 -30.874  -2.528  1.00  0.00           H  
ATOM    663  HA  SER A  43     -49.869 -30.252  -1.431  1.00  0.00           H  
ATOM    664 1HB  SER A  43     -48.996 -31.595  -4.017  1.00  0.00           H  
ATOM    665 2HB  SER A  43     -50.666 -31.314  -3.550  1.00  0.00           H  
ATOM    666  HG  SER A  43     -49.694 -29.043  -3.229  1.00  0.00           H  
ATOM    667  N   THR A  44     -48.512 -33.222  -1.426  1.00  0.00           N  
ATOM    668  CA  THR A  44     -48.620 -34.531  -0.798  1.00  0.00           C  
ATOM    669  C   THR A  44     -47.413 -34.729   0.107  1.00  0.00           C  
ATOM    670  O   THR A  44     -46.274 -34.535  -0.325  1.00  0.00           O  
ATOM    671  CB  THR A  44     -48.698 -35.650  -1.847  1.00  0.00           C  
ATOM    672  OG1 THR A  44     -49.874 -35.476  -2.648  1.00  0.00           O  
ATOM    673  CG2 THR A  44     -48.747 -37.016  -1.178  1.00  0.00           C  
ATOM    674  H   THR A  44     -47.652 -32.971  -1.894  1.00  0.00           H  
ATOM    675  HA  THR A  44     -49.534 -34.555  -0.205  1.00  0.00           H  
ATOM    676  HB  THR A  44     -47.823 -35.603  -2.494  1.00  0.00           H  
ATOM    677  HG1 THR A  44     -50.264 -34.618  -2.463  1.00  0.00           H  
ATOM    678 1HG2 THR A  44     -48.803 -37.792  -1.941  1.00  0.00           H  
ATOM    679 2HG2 THR A  44     -47.849 -37.159  -0.578  1.00  0.00           H  
ATOM    680 3HG2 THR A  44     -49.626 -37.076  -0.536  1.00  0.00           H  
ATOM    681  N   PHE A  45     -47.668 -35.105   1.362  1.00  0.00           N  
ATOM    682  CA  PHE A  45     -46.602 -35.481   2.294  1.00  0.00           C  
ATOM    683  C   PHE A  45     -47.139 -36.632   3.149  1.00  0.00           C  
ATOM    684  O   PHE A  45     -47.787 -36.410   4.174  1.00  0.00           O  
ATOM    685  CB  PHE A  45     -46.180 -34.288   3.141  1.00  0.00           C  
ATOM    686  CG  PHE A  45     -44.836 -34.442   3.797  1.00  0.00           C  
ATOM    687  CD1 PHE A  45     -44.646 -35.354   4.822  1.00  0.00           C  
ATOM    688  CD2 PHE A  45     -43.765 -33.665   3.391  1.00  0.00           C  
ATOM    689  CE1 PHE A  45     -43.410 -35.484   5.428  1.00  0.00           C  
ATOM    690  CE2 PHE A  45     -42.526 -33.796   3.992  1.00  0.00           C  
ATOM    691  CZ  PHE A  45     -42.349 -34.706   5.011  1.00  0.00           C  
ATOM    692  H   PHE A  45     -48.628 -35.132   1.674  1.00  0.00           H  
ATOM    693  HA  PHE A  45     -45.740 -35.817   1.718  1.00  0.00           H  
ATOM    694 1HB  PHE A  45     -46.151 -33.394   2.521  1.00  0.00           H  
ATOM    695 2HB  PHE A  45     -46.918 -34.119   3.924  1.00  0.00           H  
ATOM    696  HD1 PHE A  45     -45.482 -35.971   5.149  1.00  0.00           H  
ATOM    697  HD2 PHE A  45     -43.906 -32.945   2.584  1.00  0.00           H  
ATOM    698  HE1 PHE A  45     -43.272 -36.202   6.236  1.00  0.00           H  
ATOM    699  HE2 PHE A  45     -41.691 -33.179   3.661  1.00  0.00           H  
ATOM    700  HZ  PHE A  45     -41.376 -34.812   5.486  1.00  0.00           H  
ATOM    701  N   LYS A  46     -46.855 -37.858   2.714  1.00  0.00           N  
ATOM    702  CA  LYS A  46     -47.418 -39.068   3.313  1.00  0.00           C  
ATOM    703  C   LYS A  46     -46.312 -40.093   3.538  1.00  0.00           C  
ATOM    704  O   LYS A  46     -45.694 -40.568   2.580  1.00  0.00           O  
ATOM    705  CB  LYS A  46     -48.518 -39.657   2.429  1.00  0.00           C  
ATOM    706  CG  LYS A  46     -49.338 -40.757   3.091  1.00  0.00           C  
ATOM    707  CD  LYS A  46     -50.516 -41.169   2.221  1.00  0.00           C  
ATOM    708  CE  LYS A  46     -51.399 -42.185   2.929  1.00  0.00           C  
ATOM    709  NZ  LYS A  46     -52.272 -41.547   3.952  1.00  0.00           N  
ATOM    710  H   LYS A  46     -46.220 -37.945   1.934  1.00  0.00           H  
ATOM    711  HA  LYS A  46     -47.856 -38.805   4.278  1.00  0.00           H  
ATOM    712 1HB  LYS A  46     -49.204 -38.866   2.125  1.00  0.00           H  
ATOM    713 2HB  LYS A  46     -48.075 -40.070   1.522  1.00  0.00           H  
ATOM    714 1HG  LYS A  46     -48.704 -41.627   3.267  1.00  0.00           H  
ATOM    715 2HG  LYS A  46     -49.713 -40.403   4.050  1.00  0.00           H  
ATOM    716 1HD  LYS A  46     -51.112 -40.289   1.975  1.00  0.00           H  
ATOM    717 2HD  LYS A  46     -50.146 -41.606   1.293  1.00  0.00           H  
ATOM    718 1HE  LYS A  46     -52.028 -42.693   2.197  1.00  0.00           H  
ATOM    719 2HE  LYS A  46     -50.774 -42.933   3.417  1.00  0.00           H  
ATOM    720 1HZ  LYS A  46     -52.840 -42.254   4.398  1.00  0.00           H  
ATOM    721 2HZ  LYS A  46     -51.698 -41.090   4.646  1.00  0.00           H  
ATOM    722 3HZ  LYS A  46     -52.869 -40.866   3.507  1.00  0.00           H  
ATOM    723  N   CYS A  47     -46.068 -40.445   4.796  1.00  0.00           N  
ATOM    724  CA  CYS A  47     -44.958 -41.322   5.137  1.00  0.00           C  
ATOM    725  C   CYS A  47     -45.500 -42.700   5.486  1.00  0.00           C  
ATOM    726  O   CYS A  47     -46.641 -42.834   5.941  1.00  0.00           O  
ATOM    727  CB  CYS A  47     -44.142 -40.758   6.301  1.00  0.00           C  
ATOM    728  SG  CYS A  47     -43.392 -39.144   5.978  1.00  0.00           S  
ATOM    729  H   CYS A  47     -46.664 -40.096   5.533  1.00  0.00           H  
ATOM    730  HA  CYS A  47     -44.304 -41.404   4.269  1.00  0.00           H  
ATOM    731 1HB  CYS A  47     -44.782 -40.659   7.179  1.00  0.00           H  
ATOM    732 2HB  CYS A  47     -43.342 -41.453   6.555  1.00  0.00           H  
ATOM    733  N   TYR A  48     -44.682 -43.726   5.262  1.00  0.00           N  
ATOM    734  CA  TYR A  48     -45.105 -45.102   5.486  1.00  0.00           C  
ATOM    735  C   TYR A  48     -44.198 -45.858   6.442  1.00  0.00           C  
ATOM    736  O   TYR A  48     -44.692 -46.592   7.306  1.00  0.00           O  
ATOM    737  CB  TYR A  48     -45.197 -45.843   4.141  1.00  0.00           C  
ATOM    738  CG  TYR A  48     -46.066 -45.129   3.131  1.00  0.00           C  
ATOM    739  CD1 TYR A  48     -45.512 -44.249   2.209  1.00  0.00           C  
ATOM    740  CD2 TYR A  48     -47.439 -45.328   3.101  1.00  0.00           C  
ATOM    741  CE1 TYR A  48     -46.301 -43.588   1.289  1.00  0.00           C  
ATOM    742  CE2 TYR A  48     -48.237 -44.669   2.185  1.00  0.00           C  
ATOM    743  CZ  TYR A  48     -47.663 -43.803   1.279  1.00  0.00           C  
ATOM    744  OH  TYR A  48     -48.454 -43.146   0.364  1.00  0.00           O  
ATOM    745  H   TYR A  48     -43.745 -43.547   4.931  1.00  0.00           H  
ATOM    746  HA  TYR A  48     -46.091 -45.089   5.952  1.00  0.00           H  
ATOM    747 1HB  TYR A  48     -44.196 -45.957   3.720  1.00  0.00           H  
ATOM    748 2HB  TYR A  48     -45.600 -46.842   4.302  1.00  0.00           H  
ATOM    749  HD1 TYR A  48     -44.436 -44.070   2.205  1.00  0.00           H  
ATOM    750  HD2 TYR A  48     -47.906 -46.014   3.809  1.00  0.00           H  
ATOM    751  HE1 TYR A  48     -45.847 -42.901   0.574  1.00  0.00           H  
ATOM    752  HE2 TYR A  48     -49.316 -44.835   2.182  1.00  0.00           H  
ATOM    753  HH  TYR A  48     -49.354 -43.474   0.427  1.00  0.00           H  
ATOM    754  N   GLY A  49     -42.886 -45.697   6.327  1.00  0.00           N  
ATOM    755  CA  GLY A  49     -41.977 -46.411   7.201  1.00  0.00           C  
ATOM    756  C   GLY A  49     -41.316 -45.570   8.271  1.00  0.00           C  
ATOM    757  O   GLY A  49     -41.256 -45.979   9.434  1.00  0.00           O  
ATOM    758  H   GLY A  49     -42.507 -45.075   5.626  1.00  0.00           H  
ATOM    759 1HA  GLY A  49     -42.513 -47.219   7.702  1.00  0.00           H  
ATOM    760 2HA  GLY A  49     -41.186 -46.870   6.608  1.00  0.00           H  
ATOM    761  N   VAL A  50     -40.818 -44.390   7.902  1.00  0.00           N  
ATOM    762  CA  VAL A  50     -40.205 -43.478   8.857  1.00  0.00           C  
ATOM    763  C   VAL A  50     -40.349 -42.045   8.361  1.00  0.00           C  
ATOM    764  O   VAL A  50     -40.060 -41.736   7.201  1.00  0.00           O  
ATOM    765  CB  VAL A  50     -38.717 -43.833   9.093  1.00  0.00           C  
ATOM    766  CG1 VAL A  50     -37.933 -43.744   7.790  1.00  0.00           C  
ATOM    767  CG2 VAL A  50     -38.096 -42.947  10.171  1.00  0.00           C  
ATOM    768  H   VAL A  50     -40.870 -44.123   6.929  1.00  0.00           H  
ATOM    769  HA  VAL A  50     -40.733 -43.567   9.808  1.00  0.00           H  
ATOM    770  HB  VAL A  50     -38.647 -44.873   9.410  1.00  0.00           H  
ATOM    771 1HG1 VAL A  50     -36.888 -43.997   7.976  1.00  0.00           H  
ATOM    772 2HG1 VAL A  50     -38.352 -44.442   7.065  1.00  0.00           H  
ATOM    773 3HG1 VAL A  50     -37.995 -42.729   7.396  1.00  0.00           H  
ATOM    774 1HG2 VAL A  50     -37.052 -43.222  10.312  1.00  0.00           H  
ATOM    775 2HG2 VAL A  50     -38.160 -41.902   9.865  1.00  0.00           H  
ATOM    776 3HG2 VAL A  50     -38.637 -43.085  11.108  1.00  0.00           H  
ATOM    777  N   SER A  51     -40.815 -41.177   9.246  1.00  0.00           N  
ATOM    778  CA  SER A  51     -41.044 -39.777   8.917  1.00  0.00           C  
ATOM    779  C   SER A  51     -39.838 -38.956   9.351  1.00  0.00           C  
ATOM    780  O   SER A  51     -39.203 -39.302  10.358  1.00  0.00           O  
ATOM    781  CB  SER A  51     -42.309 -39.269   9.606  1.00  0.00           C  
ATOM    782  OG  SER A  51     -42.187 -39.349  11.015  1.00  0.00           O  
ATOM    783  H   SER A  51     -41.017 -41.501  10.180  1.00  0.00           H  
ATOM    784  HA  SER A  51     -41.174 -39.693   7.837  1.00  0.00           H  
ATOM    785 1HB  SER A  51     -42.494 -38.236   9.312  1.00  0.00           H  
ATOM    786 2HB  SER A  51     -43.163 -39.859   9.279  1.00  0.00           H  
ATOM    787  HG  SER A  51     -42.848 -38.750  11.373  1.00  0.00           H  
ATOM    788  N   PRO A  52     -39.472 -37.890   8.636  1.00  0.00           N  
ATOM    789  CA  PRO A  52     -38.306 -37.101   9.065  1.00  0.00           C  
ATOM    790  C   PRO A  52     -38.454 -36.517  10.457  1.00  0.00           C  
ATOM    791  O   PRO A  52     -37.450 -36.125  11.063  1.00  0.00           O  
ATOM    792  CB  PRO A  52     -38.240 -35.992   8.010  1.00  0.00           C  
ATOM    793  CG  PRO A  52     -38.911 -36.583   6.817  1.00  0.00           C  
ATOM    794  CD  PRO A  52     -40.047 -37.389   7.388  1.00  0.00           C  
ATOM    795  HA  PRO A  52     -37.411 -37.739   9.047  1.00  0.00           H  
ATOM    796 1HB  PRO A  52     -38.747 -35.090   8.381  1.00  0.00           H  
ATOM    797 2HB  PRO A  52     -37.193 -35.716   7.817  1.00  0.00           H  
ATOM    798 1HG  PRO A  52     -39.256 -35.786   6.141  1.00  0.00           H  
ATOM    799 2HG  PRO A  52     -38.200 -37.198   6.247  1.00  0.00           H  
ATOM    800 1HD  PRO A  52     -40.913 -36.732   7.563  1.00  0.00           H  
ATOM    801 2HD  PRO A  52     -40.310 -38.198   6.690  1.00  0.00           H  
ATOM    802  N   THR A  53     -39.680 -36.446  10.983  1.00  0.00           N  
ATOM    803  CA  THR A  53     -39.902 -35.769  12.257  1.00  0.00           C  
ATOM    804  C   THR A  53     -39.044 -36.372  13.365  1.00  0.00           C  
ATOM    805  O   THR A  53     -38.488 -35.642  14.194  1.00  0.00           O  
ATOM    806  CB  THR A  53     -41.386 -35.827  12.663  1.00  0.00           C  
ATOM    807  OG1 THR A  53     -42.183 -35.176  11.664  1.00  0.00           O  
ATOM    808  CG2 THR A  53     -41.600 -35.140  14.003  1.00  0.00           C  
ATOM    809  H   THR A  53     -40.466 -36.861  10.503  1.00  0.00           H  
ATOM    810  HA  THR A  53     -39.599 -34.727  12.151  1.00  0.00           H  
ATOM    811  HB  THR A  53     -41.702 -36.866  12.739  1.00  0.00           H  
ATOM    812  HG1 THR A  53     -41.793 -34.325  11.449  1.00  0.00           H  
ATOM    813 1HG2 THR A  53     -42.654 -35.192  14.274  1.00  0.00           H  
ATOM    814 2HG2 THR A  53     -41.003 -35.640  14.767  1.00  0.00           H  
ATOM    815 3HG2 THR A  53     -41.294 -34.097  13.930  1.00  0.00           H  
ATOM    816  N   LYS A  54     -38.924 -37.698  13.396  1.00  0.00           N  
ATOM    817  CA  LYS A  54     -38.297 -38.390  14.519  1.00  0.00           C  
ATOM    818  C   LYS A  54     -37.242 -39.368  14.000  1.00  0.00           C  
ATOM    819  O   LYS A  54     -37.422 -40.585  13.978  1.00  0.00           O  
ATOM    820  CB  LYS A  54     -39.342 -39.126  15.359  1.00  0.00           C  
ATOM    821  CG  LYS A  54     -38.796 -39.754  16.635  1.00  0.00           C  
ATOM    822  CD  LYS A  54     -39.921 -40.213  17.550  1.00  0.00           C  
ATOM    823  CE  LYS A  54     -39.390 -41.042  18.709  1.00  0.00           C  
ATOM    824  NZ  LYS A  54     -38.679 -40.203  19.713  1.00  0.00           N  
ATOM    825  H   LYS A  54     -39.279 -38.239  12.621  1.00  0.00           H  
ATOM    826  HA  LYS A  54     -37.786 -37.652  15.139  1.00  0.00           H  
ATOM    827 1HB  LYS A  54     -40.136 -38.434  15.639  1.00  0.00           H  
ATOM    828 2HB  LYS A  54     -39.794 -39.919  14.763  1.00  0.00           H  
ATOM    829 1HG  LYS A  54     -38.172 -40.611  16.381  1.00  0.00           H  
ATOM    830 2HG  LYS A  54     -38.184 -39.025  17.165  1.00  0.00           H  
ATOM    831 1HD  LYS A  54     -40.447 -39.343  17.946  1.00  0.00           H  
ATOM    832 2HD  LYS A  54     -40.630 -40.815  16.981  1.00  0.00           H  
ATOM    833 1HE  LYS A  54     -40.217 -41.552  19.201  1.00  0.00           H  
ATOM    834 2HE  LYS A  54     -38.700 -41.797  18.332  1.00  0.00           H  
ATOM    835 1HZ  LYS A  54     -38.341 -40.788  20.464  1.00  0.00           H  
ATOM    836 2HZ  LYS A  54     -37.897 -39.739  19.271  1.00  0.00           H  
ATOM    837 3HZ  LYS A  54     -39.314 -39.512  20.084  1.00  0.00           H  
ATOM    838  N   LEU A  55     -36.115 -38.798  13.577  1.00  0.00           N  
ATOM    839  CA  LEU A  55     -34.950 -39.575  13.169  1.00  0.00           C  
ATOM    840  C   LEU A  55     -33.825 -39.548  14.189  1.00  0.00           C  
ATOM    841  O   LEU A  55     -32.850 -40.288  14.040  1.00  0.00           O  
ATOM    842  CB  LEU A  55     -34.412 -39.070  11.822  1.00  0.00           C  
ATOM    843  CG  LEU A  55     -35.344 -39.181  10.613  1.00  0.00           C  
ATOM    844  CD1 LEU A  55     -34.709 -38.529   9.394  1.00  0.00           C  
ATOM    845  CD2 LEU A  55     -35.691 -40.633  10.333  1.00  0.00           C  
ATOM    846  H   LEU A  55     -36.073 -37.789  13.539  1.00  0.00           H  
ATOM    847  HA  LEU A  55     -35.251 -40.616  13.057  1.00  0.00           H  
ATOM    848 1HB  LEU A  55     -34.150 -38.019  11.924  1.00  0.00           H  
ATOM    849 2HB  LEU A  55     -33.507 -39.628  11.578  1.00  0.00           H  
ATOM    850  HG  LEU A  55     -36.264 -38.632  10.813  1.00  0.00           H  
ATOM    851 1HD1 LEU A  55     -35.384 -38.617   8.543  1.00  0.00           H  
ATOM    852 2HD1 LEU A  55     -34.521 -37.476   9.601  1.00  0.00           H  
ATOM    853 3HD1 LEU A  55     -33.769 -39.029   9.164  1.00  0.00           H  
ATOM    854 1HD2 LEU A  55     -36.355 -40.687   9.469  1.00  0.00           H  
ATOM    855 2HD2 LEU A  55     -34.778 -41.192  10.124  1.00  0.00           H  
ATOM    856 3HD2 LEU A  55     -36.189 -41.063  11.201  1.00  0.00           H  
ATOM    857  N   ASN A  56     -33.934 -38.714  15.225  1.00  0.00           N  
ATOM    858  CA  ASN A  56     -32.841 -38.545  16.177  1.00  0.00           C  
ATOM    859  C   ASN A  56     -32.475 -39.837  16.898  1.00  0.00           C  
ATOM    860  O   ASN A  56     -31.331 -39.970  17.347  1.00  0.00           O  
ATOM    861  CB  ASN A  56     -33.198 -37.461  17.197  1.00  0.00           C  
ATOM    862  CG  ASN A  56     -34.369 -37.851  18.077  1.00  0.00           C  
ATOM    863  OD1 ASN A  56     -35.480 -38.070  17.592  1.00  0.00           O  
ATOM    864  ND2 ASN A  56     -34.126 -37.937  19.380  1.00  0.00           N  
ATOM    865  H   ASN A  56     -34.786 -38.188  15.357  1.00  0.00           H  
ATOM    866  HA  ASN A  56     -31.950 -38.236  15.630  1.00  0.00           H  
ATOM    867 1HB  ASN A  56     -32.333 -37.259  17.830  1.00  0.00           H  
ATOM    868 2HB  ASN A  56     -33.445 -36.536  16.674  1.00  0.00           H  
ATOM    869 1HD2 ASN A  56     -34.861 -38.190  20.010  1.00  0.00           H  
ATOM    870 2HD2 ASN A  56     -33.209 -37.749  19.731  1.00  0.00           H  
ATOM    871  N   ASP A  57     -33.405 -40.779  17.026  1.00  0.00           N  
ATOM    872  CA  ASP A  57     -33.153 -42.048  17.693  1.00  0.00           C  
ATOM    873  C   ASP A  57     -32.735 -43.145  16.722  1.00  0.00           C  
ATOM    874  O   ASP A  57     -32.506 -44.280  17.150  1.00  0.00           O  
ATOM    875  CB  ASP A  57     -34.399 -42.495  18.461  1.00  0.00           C  
ATOM    876  CG  ASP A  57     -34.782 -41.537  19.581  1.00  0.00           C  
ATOM    877  OD1 ASP A  57     -33.898 -41.047  20.244  1.00  0.00           O  
ATOM    878  OD2 ASP A  57     -35.953 -41.303  19.761  1.00  0.00           O  
ATOM    879  H   ASP A  57     -34.323 -40.599  16.643  1.00  0.00           H  
ATOM    880  HA  ASP A  57     -32.326 -41.913  18.390  1.00  0.00           H  
ATOM    881 1HB  ASP A  57     -35.240 -42.580  17.772  1.00  0.00           H  
ATOM    882 2HB  ASP A  57     -34.227 -43.483  18.890  1.00  0.00           H  
ATOM    883  N   LEU A  58     -32.633 -42.833  15.434  1.00  0.00           N  
ATOM    884  CA  LEU A  58     -32.388 -43.806  14.382  1.00  0.00           C  
ATOM    885  C   LEU A  58     -31.076 -43.488  13.670  1.00  0.00           C  
ATOM    886  O   LEU A  58     -30.610 -42.346  13.643  1.00  0.00           O  
ATOM    887  CB  LEU A  58     -33.546 -43.809  13.376  1.00  0.00           C  
ATOM    888  CG  LEU A  58     -34.938 -44.074  13.964  1.00  0.00           C  
ATOM    889  CD1 LEU A  58     -35.989 -43.921  12.873  1.00  0.00           C  
ATOM    890  CD2 LEU A  58     -34.976 -45.471  14.568  1.00  0.00           C  
ATOM    891  H   LEU A  58     -32.734 -41.858  15.190  1.00  0.00           H  
ATOM    892  HA  LEU A  58     -32.302 -44.793  14.835  1.00  0.00           H  
ATOM    893 1HB  LEU A  58     -33.576 -42.840  12.878  1.00  0.00           H  
ATOM    894 2HB  LEU A  58     -33.353 -44.574  12.624  1.00  0.00           H  
ATOM    895  HG  LEU A  58     -35.152 -43.337  14.739  1.00  0.00           H  
ATOM    896 1HD1 LEU A  58     -36.977 -44.109  13.291  1.00  0.00           H  
ATOM    897 2HD1 LEU A  58     -35.953 -42.907  12.472  1.00  0.00           H  
ATOM    898 3HD1 LEU A  58     -35.791 -44.635  12.074  1.00  0.00           H  
ATOM    899 1HD2 LEU A  58     -35.965 -45.659  14.987  1.00  0.00           H  
ATOM    900 2HD2 LEU A  58     -34.763 -46.208  13.793  1.00  0.00           H  
ATOM    901 3HD2 LEU A  58     -34.228 -45.546  15.356  1.00  0.00           H  
ATOM    902  N   CYS A  59     -30.480 -44.525  13.084  1.00  0.00           N  
ATOM    903  CA  CYS A  59     -29.355 -44.361  12.178  1.00  0.00           C  
ATOM    904  C   CYS A  59     -29.284 -45.557  11.241  1.00  0.00           C  
ATOM    905  O   CYS A  59     -29.405 -46.708  11.669  1.00  0.00           O  
ATOM    906  CB  CYS A  59     -28.030 -44.203  12.934  1.00  0.00           C  
ATOM    907  SG  CYS A  59     -26.650 -43.766  11.860  1.00  0.00           S  
ATOM    908  H   CYS A  59     -30.824 -45.455  13.278  1.00  0.00           H  
ATOM    909  HA  CYS A  59     -29.514 -43.459  11.588  1.00  0.00           H  
ATOM    910 1HB  CYS A  59     -28.136 -43.429  13.695  1.00  0.00           H  
ATOM    911 2HB  CYS A  59     -27.789 -45.134  13.446  1.00  0.00           H  
ATOM    912  N   PHE A  60     -29.081 -45.271   9.958  1.00  0.00           N  
ATOM    913  CA  PHE A  60     -29.197 -46.264   8.903  1.00  0.00           C  
ATOM    914  C   PHE A  60     -27.862 -46.419   8.189  1.00  0.00           C  
ATOM    915  O   PHE A  60     -26.912 -45.670   8.430  1.00  0.00           O  
ATOM    916  CB  PHE A  60     -30.288 -45.885   7.893  1.00  0.00           C  
ATOM    917  CG  PHE A  60     -31.656 -45.759   8.498  1.00  0.00           C  
ATOM    918  CD1 PHE A  60     -32.505 -46.853   8.554  1.00  0.00           C  
ATOM    919  CD2 PHE A  60     -32.094 -44.549   9.011  1.00  0.00           C  
ATOM    920  CE1 PHE A  60     -33.766 -46.742   9.107  1.00  0.00           C  
ATOM    921  CE2 PHE A  60     -33.354 -44.431   9.566  1.00  0.00           C  
ATOM    922  CZ  PHE A  60     -34.191 -45.529   9.615  1.00  0.00           C  
ATOM    923  H   PHE A  60     -28.837 -44.321   9.714  1.00  0.00           H  
ATOM    924  HA  PHE A  60     -29.470 -47.219   9.356  1.00  0.00           H  
ATOM    925 1HB  PHE A  60     -30.035 -44.935   7.425  1.00  0.00           H  
ATOM    926 2HB  PHE A  60     -30.332 -46.637   7.106  1.00  0.00           H  
ATOM    927  HD1 PHE A  60     -32.167 -47.810   8.155  1.00  0.00           H  
ATOM    928  HD2 PHE A  60     -31.432 -43.684   8.971  1.00  0.00           H  
ATOM    929  HE1 PHE A  60     -34.424 -47.609   9.142  1.00  0.00           H  
ATOM    930  HE2 PHE A  60     -33.688 -43.473   9.964  1.00  0.00           H  
ATOM    931  HZ  PHE A  60     -35.184 -45.439  10.052  1.00  0.00           H  
ATOM    932  N   THR A  61     -27.803 -47.412   7.301  1.00  0.00           N  
ATOM    933  CA  THR A  61     -26.619 -47.603   6.470  1.00  0.00           C  
ATOM    934  C   THR A  61     -26.635 -46.670   5.265  1.00  0.00           C  
ATOM    935  O   THR A  61     -25.629 -46.022   4.958  1.00  0.00           O  
ATOM    936  CB  THR A  61     -26.506 -49.063   5.991  1.00  0.00           C  
ATOM    937  OG1 THR A  61     -26.488 -49.939   7.126  1.00  0.00           O  
ATOM    938  CG2 THR A  61     -25.235 -49.262   5.182  1.00  0.00           C  
ATOM    939  H   THR A  61     -28.584 -48.044   7.197  1.00  0.00           H  
ATOM    940  HA  THR A  61     -25.737 -47.362   7.063  1.00  0.00           H  
ATOM    941  HB  THR A  61     -27.368 -49.310   5.371  1.00  0.00           H  
ATOM    942  HG1 THR A  61     -25.582 -50.067   7.417  1.00  0.00           H  
ATOM    943 1HG2 THR A  61     -25.171 -50.300   4.852  1.00  0.00           H  
ATOM    944 2HG2 THR A  61     -25.250 -48.605   4.312  1.00  0.00           H  
ATOM    945 3HG2 THR A  61     -24.369 -49.026   5.799  1.00  0.00           H  
ATOM    946  N   ASN A  62     -27.768 -46.590   4.573  1.00  0.00           N  
ATOM    947  CA  ASN A  62     -27.929 -45.699   3.434  1.00  0.00           C  
ATOM    948  C   ASN A  62     -29.289 -45.027   3.516  1.00  0.00           C  
ATOM    949  O   ASN A  62     -30.220 -45.566   4.121  1.00  0.00           O  
ATOM    950  CB  ASN A  62     -27.806 -46.454   2.104  1.00  0.00           C  
ATOM    951  CG  ASN A  62     -26.458 -47.124   1.937  1.00  0.00           C  
ATOM    952  OD1 ASN A  62     -25.421 -46.462   1.910  1.00  0.00           O  
ATOM    953  ND2 ASN A  62     -26.463 -48.449   1.824  1.00  0.00           N  
ATOM    954  H   ASN A  62     -28.544 -47.174   4.854  1.00  0.00           H  
ATOM    955  HA  ASN A  62     -27.140 -44.946   3.470  1.00  0.00           H  
ATOM    956 1HB  ASN A  62     -28.586 -47.214   2.043  1.00  0.00           H  
ATOM    957 2HB  ASN A  62     -27.959 -45.761   1.277  1.00  0.00           H  
ATOM    958 1HD2 ASN A  62     -25.601 -48.945   1.712  1.00  0.00           H  
ATOM    959 2HD2 ASN A  62     -27.328 -48.949   1.851  1.00  0.00           H  
ATOM    960  N   VAL A  63     -29.400 -43.848   2.912  1.00  0.00           N  
ATOM    961  CA  VAL A  63     -30.689 -43.256   2.577  1.00  0.00           C  
ATOM    962  C   VAL A  63     -30.639 -42.786   1.128  1.00  0.00           C  
ATOM    963  O   VAL A  63     -29.614 -42.270   0.668  1.00  0.00           O  
ATOM    964  CB  VAL A  63     -31.065 -42.115   3.542  1.00  0.00           C  
ATOM    965  CG1 VAL A  63     -30.016 -41.014   3.533  1.00  0.00           C  
ATOM    966  CG2 VAL A  63     -32.444 -41.562   3.202  1.00  0.00           C  
ATOM    967  H   VAL A  63     -28.554 -43.348   2.681  1.00  0.00           H  
ATOM    968  HA  VAL A  63     -31.456 -44.029   2.654  1.00  0.00           H  
ATOM    969  HB  VAL A  63     -31.074 -42.502   4.562  1.00  0.00           H  
ATOM    970 1HG1 VAL A  63     -30.311 -40.224   4.225  1.00  0.00           H  
ATOM    971 2HG1 VAL A  63     -29.054 -41.424   3.841  1.00  0.00           H  
ATOM    972 3HG1 VAL A  63     -29.931 -40.601   2.527  1.00  0.00           H  
ATOM    973 1HG2 VAL A  63     -32.694 -40.759   3.893  1.00  0.00           H  
ATOM    974 2HG2 VAL A  63     -32.440 -41.177   2.182  1.00  0.00           H  
ATOM    975 3HG2 VAL A  63     -33.186 -42.357   3.287  1.00  0.00           H  
ATOM    976  N   TYR A  64     -31.740 -42.988   0.409  1.00  0.00           N  
ATOM    977  CA  TYR A  64     -31.845 -42.656  -1.004  1.00  0.00           C  
ATOM    978  C   TYR A  64     -32.945 -41.625  -1.202  1.00  0.00           C  
ATOM    979  O   TYR A  64     -33.866 -41.529  -0.384  1.00  0.00           O  
ATOM    980  CB  TYR A  64     -32.136 -43.905  -1.843  1.00  0.00           C  
ATOM    981  CG  TYR A  64     -31.130 -45.021  -1.669  1.00  0.00           C  
ATOM    982  CD1 TYR A  64     -30.104 -45.207  -2.590  1.00  0.00           C  
ATOM    983  CD2 TYR A  64     -31.203 -45.888  -0.587  1.00  0.00           C  
ATOM    984  CE1 TYR A  64     -29.182 -46.226  -2.433  1.00  0.00           C  
ATOM    985  CE2 TYR A  64     -30.287 -46.909  -0.424  1.00  0.00           C  
ATOM    986  CZ  TYR A  64     -29.279 -47.074  -1.350  1.00  0.00           C  
ATOM    987  OH  TYR A  64     -28.364 -48.090  -1.191  1.00  0.00           O  
ATOM    988  H   TYR A  64     -32.536 -43.394   0.879  1.00  0.00           H  
ATOM    989  HA  TYR A  64     -30.894 -42.236  -1.333  1.00  0.00           H  
ATOM    990 1HB  TYR A  64     -33.120 -44.296  -1.583  1.00  0.00           H  
ATOM    991 2HB  TYR A  64     -32.160 -43.637  -2.899  1.00  0.00           H  
ATOM    992  HD1 TYR A  64     -30.017 -44.542  -3.450  1.00  0.00           H  
ATOM    993  HD2 TYR A  64     -31.996 -45.769   0.153  1.00  0.00           H  
ATOM    994  HE1 TYR A  64     -28.386 -46.356  -3.164  1.00  0.00           H  
ATOM    995  HE2 TYR A  64     -30.365 -47.579   0.431  1.00  0.00           H  
ATOM    996  HH  TYR A  64     -28.626 -48.640  -0.449  1.00  0.00           H  
ATOM    997  N   ALA A  65     -32.848 -40.860  -2.285  1.00  0.00           N  
ATOM    998  CA  ALA A  65     -33.901 -39.940  -2.706  1.00  0.00           C  
ATOM    999  C   ALA A  65     -34.114 -40.102  -4.208  1.00  0.00           C  
ATOM   1000  O   ALA A  65     -33.234 -39.771  -5.009  1.00  0.00           O  
ATOM   1001  CB  ALA A  65     -33.542 -38.503  -2.344  1.00  0.00           C  
ATOM   1002  H   ALA A  65     -32.004 -40.925  -2.835  1.00  0.00           H  
ATOM   1003  HA  ALA A  65     -34.817 -40.213  -2.183  1.00  0.00           H  
ATOM   1004 1HB  ALA A  65     -34.341 -37.836  -2.668  1.00  0.00           H  
ATOM   1005 2HB  ALA A  65     -33.415 -38.420  -1.264  1.00  0.00           H  
ATOM   1006 3HB  ALA A  65     -32.615 -38.224  -2.841  1.00  0.00           H  
ATOM   1007  N   ASP A  66     -35.282 -40.612  -4.585  1.00  0.00           N  
ATOM   1008  CA  ASP A  66     -35.623 -40.762  -5.992  1.00  0.00           C  
ATOM   1009  C   ASP A  66     -36.134 -39.437  -6.546  1.00  0.00           C  
ATOM   1010  O   ASP A  66     -36.625 -38.581  -5.806  1.00  0.00           O  
ATOM   1011  CB  ASP A  66     -36.675 -41.856  -6.182  1.00  0.00           C  
ATOM   1012  CG  ASP A  66     -36.219 -43.201  -5.649  1.00  0.00           C  
ATOM   1013  OD1 ASP A  66     -35.009 -43.357  -5.382  1.00  0.00           O  
ATOM   1014  OD2 ASP A  66     -37.067 -44.105  -5.495  1.00  0.00           O  
ATOM   1015  H   ASP A  66     -35.949 -40.903  -3.884  1.00  0.00           H  
ATOM   1016  HA  ASP A  66     -34.723 -41.048  -6.536  1.00  0.00           H  
ATOM   1017 1HB  ASP A  66     -37.594 -41.569  -5.672  1.00  0.00           H  
ATOM   1018 2HB  ASP A  66     -36.905 -41.958  -7.242  1.00  0.00           H  
ATOM   1019  N   SER A  67     -36.011 -39.270  -7.862  1.00  0.00           N  
ATOM   1020  CA  SER A  67     -36.493 -38.062  -8.516  1.00  0.00           C  
ATOM   1021  C   SER A  67     -37.108 -38.415  -9.861  1.00  0.00           C  
ATOM   1022  O   SER A  67     -36.482 -39.096 -10.678  1.00  0.00           O  
ATOM   1023  CB  SER A  67     -35.361 -37.069  -8.701  1.00  0.00           C  
ATOM   1024  OG  SER A  67     -34.384 -37.579  -9.566  1.00  0.00           O  
ATOM   1025  H   SER A  67     -35.576 -39.992  -8.419  1.00  0.00           H  
ATOM   1026  HA  SER A  67     -37.261 -37.611  -7.886  1.00  0.00           H  
ATOM   1027 1HB  SER A  67     -35.757 -36.138  -9.105  1.00  0.00           H  
ATOM   1028 2HB  SER A  67     -34.914 -36.843  -7.735  1.00  0.00           H  
ATOM   1029  HG  SER A  67     -33.778 -38.082  -9.014  1.00  0.00           H  
ATOM   1030  N   PHE A  68     -38.327 -37.940 -10.082  1.00  0.00           N  
ATOM   1031  CA  PHE A  68     -39.025 -38.071 -11.360  1.00  0.00           C  
ATOM   1032  C   PHE A  68     -40.200 -37.096 -11.356  1.00  0.00           C  
ATOM   1033  O   PHE A  68     -40.621 -36.609 -10.300  1.00  0.00           O  
ATOM   1034  CB  PHE A  68     -39.466 -39.515 -11.606  1.00  0.00           C  
ATOM   1035  CG  PHE A  68     -40.222 -40.122 -10.461  1.00  0.00           C  
ATOM   1036  CD1 PHE A  68     -41.606 -40.081 -10.423  1.00  0.00           C  
ATOM   1037  CD2 PHE A  68     -39.547 -40.751  -9.427  1.00  0.00           C  
ATOM   1038  CE1 PHE A  68     -42.300 -40.646  -9.369  1.00  0.00           C  
ATOM   1039  CE2 PHE A  68     -40.236 -41.319  -8.373  1.00  0.00           C  
ATOM   1040  CZ  PHE A  68     -41.615 -41.266  -8.346  1.00  0.00           C  
ATOM   1041  H   PHE A  68     -38.786 -37.466  -9.317  1.00  0.00           H  
ATOM   1042  HA  PHE A  68     -38.340 -37.783 -12.159  1.00  0.00           H  
ATOM   1043 1HB  PHE A  68     -40.101 -39.555 -12.491  1.00  0.00           H  
ATOM   1044 2HB  PHE A  68     -38.592 -40.135 -11.802  1.00  0.00           H  
ATOM   1045  HD1 PHE A  68     -42.146 -39.597 -11.237  1.00  0.00           H  
ATOM   1046  HD2 PHE A  68     -38.457 -40.792  -9.449  1.00  0.00           H  
ATOM   1047  HE1 PHE A  68     -43.389 -40.602  -9.348  1.00  0.00           H  
ATOM   1048  HE2 PHE A  68     -39.693 -41.806  -7.563  1.00  0.00           H  
ATOM   1049  HZ  PHE A  68     -42.160 -41.713  -7.516  1.00  0.00           H  
ATOM   1050  N   VAL A  69     -40.731 -36.811 -12.544  1.00  0.00           N  
ATOM   1051  CA  VAL A  69     -41.873 -35.917 -12.715  1.00  0.00           C  
ATOM   1052  C   VAL A  69     -42.948 -36.657 -13.497  1.00  0.00           C  
ATOM   1053  O   VAL A  69     -42.696 -37.131 -14.608  1.00  0.00           O  
ATOM   1054  CB  VAL A  69     -41.484 -34.616 -13.442  1.00  0.00           C  
ATOM   1055  CG1 VAL A  69     -42.699 -33.717 -13.634  1.00  0.00           C  
ATOM   1056  CG2 VAL A  69     -40.410 -33.884 -12.666  1.00  0.00           C  
ATOM   1057  H   VAL A  69     -40.315 -37.239 -13.359  1.00  0.00           H  
ATOM   1058  HA  VAL A  69     -42.255 -35.650 -11.729  1.00  0.00           H  
ATOM   1059  HB  VAL A  69     -41.107 -34.862 -14.434  1.00  0.00           H  
ATOM   1060 1HG1 VAL A  69     -42.399 -32.804 -14.149  1.00  0.00           H  
ATOM   1061 2HG1 VAL A  69     -43.448 -34.239 -14.229  1.00  0.00           H  
ATOM   1062 3HG1 VAL A  69     -43.120 -33.462 -12.661  1.00  0.00           H  
ATOM   1063 1HG2 VAL A  69     -40.144 -32.966 -13.190  1.00  0.00           H  
ATOM   1064 2HG2 VAL A  69     -40.783 -33.638 -11.671  1.00  0.00           H  
ATOM   1065 3HG2 VAL A  69     -39.529 -34.519 -12.575  1.00  0.00           H  
ATOM   1066  N   ILE A  70     -44.147 -36.745 -12.925  1.00  0.00           N  
ATOM   1067  CA  ILE A  70     -45.256 -37.468 -13.520  1.00  0.00           C  
ATOM   1068  C   ILE A  70     -46.501 -36.589 -13.484  1.00  0.00           C  
ATOM   1069  O   ILE A  70     -46.545 -35.551 -12.827  1.00  0.00           O  
ATOM   1070  CB  ILE A  70     -45.535 -38.806 -12.808  1.00  0.00           C  
ATOM   1071  CG1 ILE A  70     -45.737 -38.558 -11.314  1.00  0.00           C  
ATOM   1072  CG2 ILE A  70     -44.423 -39.799 -13.077  1.00  0.00           C  
ATOM   1073  CD1 ILE A  70     -46.107 -39.780 -10.544  1.00  0.00           C  
ATOM   1074  H   ILE A  70     -44.279 -36.285 -12.036  1.00  0.00           H  
ATOM   1075  HA  ILE A  70     -45.009 -37.689 -14.557  1.00  0.00           H  
ATOM   1076  HB  ILE A  70     -46.472 -39.223 -13.172  1.00  0.00           H  
ATOM   1077 1HG1 ILE A  70     -44.821 -38.151 -10.886  1.00  0.00           H  
ATOM   1078 2HG1 ILE A  70     -46.522 -37.815 -11.172  1.00  0.00           H  
ATOM   1079 1HG2 ILE A  70     -44.640 -40.736 -12.564  1.00  0.00           H  
ATOM   1080 2HG2 ILE A  70     -44.349 -39.980 -14.148  1.00  0.00           H  
ATOM   1081 3HG2 ILE A  70     -43.478 -39.396 -12.711  1.00  0.00           H  
ATOM   1082 1HD1 ILE A  70     -46.234 -39.523  -9.492  1.00  0.00           H  
ATOM   1083 2HD1 ILE A  70     -47.043 -40.185 -10.933  1.00  0.00           H  
ATOM   1084 3HD1 ILE A  70     -45.320 -40.525 -10.643  1.00  0.00           H  
ATOM   1085  N   ARG A  71     -47.520 -37.037 -14.207  1.00  0.00           N  
ATOM   1086  CA  ARG A  71     -48.822 -36.396 -14.274  1.00  0.00           C  
ATOM   1087  C   ARG A  71     -49.455 -36.374 -12.881  1.00  0.00           C  
ATOM   1088  O   ARG A  71     -49.383 -37.347 -12.128  1.00  0.00           O  
ATOM   1089  CB  ARG A  71     -49.707 -37.145 -15.274  1.00  0.00           C  
ATOM   1090  CG  ARG A  71     -51.114 -36.625 -15.440  1.00  0.00           C  
ATOM   1091  CD  ARG A  71     -51.841 -37.401 -16.517  1.00  0.00           C  
ATOM   1092  NE  ARG A  71     -51.288 -37.118 -17.835  1.00  0.00           N  
ATOM   1093  CZ  ARG A  71     -51.530 -37.843 -18.920  1.00  0.00           C  
ATOM   1094  NH1 ARG A  71     -50.980 -37.508 -20.077  1.00  0.00           N  
ATOM   1095  NH2 ARG A  71     -52.321 -38.906 -18.845  1.00  0.00           N  
ATOM   1096  H   ARG A  71     -47.360 -37.881 -14.738  1.00  0.00           H  
ATOM   1097  HA  ARG A  71     -48.685 -35.370 -14.615  1.00  0.00           H  
ATOM   1098 1HB  ARG A  71     -49.244 -37.123 -16.259  1.00  0.00           H  
ATOM   1099 2HB  ARG A  71     -49.790 -38.190 -14.975  1.00  0.00           H  
ATOM   1100 1HG  ARG A  71     -51.655 -36.730 -14.500  1.00  0.00           H  
ATOM   1101 2HG  ARG A  71     -51.081 -35.571 -15.724  1.00  0.00           H  
ATOM   1102 1HD  ARG A  71     -51.745 -38.470 -16.322  1.00  0.00           H  
ATOM   1103 2HD  ARG A  71     -52.895 -37.126 -16.516  1.00  0.00           H  
ATOM   1104  HE  ARG A  71     -50.679 -36.316 -17.925  1.00  0.00           H  
ATOM   1105 1HH1 ARG A  71     -50.374 -36.701 -20.132  1.00  0.00           H  
ATOM   1106 2HH1 ARG A  71     -51.163 -38.059 -20.902  1.00  0.00           H  
ATOM   1107 1HH2 ARG A  71     -52.738 -39.164 -17.961  1.00  0.00           H  
ATOM   1108 2HH2 ARG A  71     -52.505 -39.457 -19.670  1.00  0.00           H  
ATOM   1109  N   GLY A  72     -50.064 -35.233 -12.540  1.00  0.00           N  
ATOM   1110  CA  GLY A  72     -50.724 -35.111 -11.248  1.00  0.00           C  
ATOM   1111  C   GLY A  72     -51.580 -36.314 -10.894  1.00  0.00           C  
ATOM   1112  O   GLY A  72     -51.421 -36.908  -9.825  1.00  0.00           O  
ATOM   1113  H   GLY A  72     -50.073 -34.447 -13.174  1.00  0.00           H  
ATOM   1114 1HA  GLY A  72     -49.974 -34.978 -10.468  1.00  0.00           H  
ATOM   1115 2HA  GLY A  72     -51.354 -34.223 -11.244  1.00  0.00           H  
ATOM   1116  N   ASP A  73     -52.503 -36.687 -11.786  1.00  0.00           N  
ATOM   1117  CA  ASP A  73     -53.383 -37.820 -11.520  1.00  0.00           C  
ATOM   1118  C   ASP A  73     -52.612 -39.101 -11.216  1.00  0.00           C  
ATOM   1119  O   ASP A  73     -53.129 -39.967 -10.502  1.00  0.00           O  
ATOM   1120  CB  ASP A  73     -54.318 -38.051 -12.709  1.00  0.00           C  
ATOM   1121  CG  ASP A  73     -55.472 -37.070 -12.743  1.00  0.00           C  
ATOM   1122  OD1 ASP A  73     -55.712 -36.395 -11.721  1.00  0.00           O  
ATOM   1123  OD2 ASP A  73     -56.141 -36.974 -13.795  1.00  0.00           O  
ATOM   1124  H   ASP A  73     -52.600 -36.184 -12.655  1.00  0.00           H  
ATOM   1125  HA  ASP A  73     -53.984 -37.592 -10.639  1.00  0.00           H  
ATOM   1126 1HB  ASP A  73     -53.754 -37.964 -13.637  1.00  0.00           H  
ATOM   1127 2HB  ASP A  73     -54.719 -39.065 -12.665  1.00  0.00           H  
ATOM   1128  N   GLU A  74     -51.393 -39.239 -11.737  1.00  0.00           N  
ATOM   1129  CA  GLU A  74     -50.600 -40.446 -11.557  1.00  0.00           C  
ATOM   1130  C   GLU A  74     -49.822 -40.470 -10.248  1.00  0.00           C  
ATOM   1131  O   GLU A  74     -49.273 -41.519  -9.894  1.00  0.00           O  
ATOM   1132  CB  GLU A  74     -49.627 -40.605 -12.727  1.00  0.00           C  
ATOM   1133  CG  GLU A  74     -50.294 -40.884 -14.066  1.00  0.00           C  
ATOM   1134  CD  GLU A  74     -49.324 -40.881 -15.215  1.00  0.00           C  
ATOM   1135  OE1 GLU A  74     -48.206 -40.465 -15.024  1.00  0.00           O  
ATOM   1136  OE2 GLU A  74     -49.702 -41.296 -16.286  1.00  0.00           O  
ATOM   1137  H   GLU A  74     -51.012 -38.475 -12.278  1.00  0.00           H  
ATOM   1138  HA  GLU A  74     -51.273 -41.304 -11.544  1.00  0.00           H  
ATOM   1139 1HB  GLU A  74     -49.033 -39.697 -12.832  1.00  0.00           H  
ATOM   1140 2HB  GLU A  74     -48.939 -41.424 -12.519  1.00  0.00           H  
ATOM   1141 1HG  GLU A  74     -50.783 -41.856 -14.021  1.00  0.00           H  
ATOM   1142 2HG  GLU A  74     -51.060 -40.131 -14.242  1.00  0.00           H  
ATOM   1143  N   VAL A  75     -49.755 -39.347  -9.525  1.00  0.00           N  
ATOM   1144  CA  VAL A  75     -49.025 -39.317  -8.261  1.00  0.00           C  
ATOM   1145  C   VAL A  75     -49.619 -40.300  -7.259  1.00  0.00           C  
ATOM   1146  O   VAL A  75     -48.897 -40.866  -6.429  1.00  0.00           O  
ATOM   1147  CB  VAL A  75     -48.997 -37.882  -7.702  1.00  0.00           C  
ATOM   1148  CG1 VAL A  75     -48.393 -37.859  -6.304  1.00  0.00           C  
ATOM   1149  CG2 VAL A  75     -48.216 -36.968  -8.635  1.00  0.00           C  
ATOM   1150  H   VAL A  75     -50.212 -38.507  -9.849  1.00  0.00           H  
ATOM   1151  HA  VAL A  75     -48.000 -39.644  -8.445  1.00  0.00           H  
ATOM   1152  HB  VAL A  75     -50.020 -37.517  -7.611  1.00  0.00           H  
ATOM   1153 1HG1 VAL A  75     -48.383 -36.836  -5.928  1.00  0.00           H  
ATOM   1154 2HG1 VAL A  75     -48.991 -38.483  -5.639  1.00  0.00           H  
ATOM   1155 3HG1 VAL A  75     -47.372 -38.241  -6.342  1.00  0.00           H  
ATOM   1156 1HG2 VAL A  75     -48.205 -35.957  -8.227  1.00  0.00           H  
ATOM   1157 2HG2 VAL A  75     -47.193 -37.332  -8.730  1.00  0.00           H  
ATOM   1158 3HG2 VAL A  75     -48.691 -36.957  -9.615  1.00  0.00           H  
ATOM   1159  N   ARG A  76     -50.930 -40.534  -7.323  1.00  0.00           N  
ATOM   1160  CA  ARG A  76     -51.566 -41.462  -6.394  1.00  0.00           C  
ATOM   1161  C   ARG A  76     -50.968 -42.861  -6.471  1.00  0.00           C  
ATOM   1162  O   ARG A  76     -51.133 -43.643  -5.529  1.00  0.00           O  
ATOM   1163  CB  ARG A  76     -53.060 -41.545  -6.672  1.00  0.00           C  
ATOM   1164  CG  ARG A  76     -53.433 -42.278  -7.950  1.00  0.00           C  
ATOM   1165  CD  ARG A  76     -54.885 -42.169  -8.242  1.00  0.00           C  
ATOM   1166  NE  ARG A  76     -55.235 -40.861  -8.773  1.00  0.00           N  
ATOM   1167  CZ  ARG A  76     -56.455 -40.298  -8.678  1.00  0.00           C  
ATOM   1168  NH1 ARG A  76     -57.428 -40.938  -8.070  1.00  0.00           N  
ATOM   1169  NH2 ARG A  76     -56.672 -39.101  -9.196  1.00  0.00           N  
ATOM   1170  H   ARG A  76     -51.496 -40.069  -8.018  1.00  0.00           H  
ATOM   1171  HA  ARG A  76     -51.405 -41.100  -5.378  1.00  0.00           H  
ATOM   1172 1HB  ARG A  76     -53.555 -42.052  -5.845  1.00  0.00           H  
ATOM   1173 2HB  ARG A  76     -53.474 -40.540  -6.735  1.00  0.00           H  
ATOM   1174 1HG  ARG A  76     -52.881 -41.852  -8.789  1.00  0.00           H  
ATOM   1175 2HG  ARG A  76     -53.181 -43.335  -7.851  1.00  0.00           H  
ATOM   1176 1HD  ARG A  76     -55.166 -42.922  -8.979  1.00  0.00           H  
ATOM   1177 2HD  ARG A  76     -55.453 -42.327  -7.327  1.00  0.00           H  
ATOM   1178  HE  ARG A  76     -54.510 -40.338  -9.248  1.00  0.00           H  
ATOM   1179 1HH1 ARG A  76     -57.262 -41.852  -7.675  1.00  0.00           H  
ATOM   1180 2HH1 ARG A  76     -58.343 -40.515  -7.999  1.00  0.00           H  
ATOM   1181 1HH2 ARG A  76     -55.923 -38.609  -9.663  1.00  0.00           H  
ATOM   1182 2HH2 ARG A  76     -57.586 -38.679  -9.123  1.00  0.00           H  
ATOM   1183  N   GLN A  77     -50.272 -43.189  -7.561  1.00  0.00           N  
ATOM   1184  CA  GLN A  77     -49.687 -44.512  -7.731  1.00  0.00           C  
ATOM   1185  C   GLN A  77     -48.408 -44.721  -6.933  1.00  0.00           C  
ATOM   1186  O   GLN A  77     -47.982 -45.870  -6.777  1.00  0.00           O  
ATOM   1187  CB  GLN A  77     -49.410 -44.775  -9.214  1.00  0.00           C  
ATOM   1188  CG  GLN A  77     -50.663 -44.880 -10.065  1.00  0.00           C  
ATOM   1189  CD  GLN A  77     -50.352 -45.050 -11.537  1.00  0.00           C  
ATOM   1190  OE1 GLN A  77     -49.483 -45.838 -11.913  1.00  0.00           O  
ATOM   1191  NE2 GLN A  77     -51.061 -44.310 -12.381  1.00  0.00           N  
ATOM   1192  H   GLN A  77     -50.147 -42.497  -8.288  1.00  0.00           H  
ATOM   1193  HA  GLN A  77     -50.398 -45.254  -7.369  1.00  0.00           H  
ATOM   1194 1HB  GLN A  77     -48.794 -43.972  -9.617  1.00  0.00           H  
ATOM   1195 2HB  GLN A  77     -48.850 -45.703  -9.320  1.00  0.00           H  
ATOM   1196 1HG  GLN A  77     -51.241 -45.745  -9.736  1.00  0.00           H  
ATOM   1197 2HG  GLN A  77     -51.251 -43.970  -9.943  1.00  0.00           H  
ATOM   1198 1HE2 GLN A  77     -50.900 -44.379 -13.366  1.00  0.00           H  
ATOM   1199 2HE2 GLN A  77     -51.758 -43.683 -12.031  1.00  0.00           H  
ATOM   1200  N   ILE A  78     -47.782 -43.658  -6.429  1.00  0.00           N  
ATOM   1201  CA  ILE A  78     -46.485 -43.777  -5.759  1.00  0.00           C  
ATOM   1202  C   ILE A  78     -46.803 -43.965  -4.278  1.00  0.00           C  
ATOM   1203  O   ILE A  78     -46.666 -43.055  -3.457  1.00  0.00           O  
ATOM   1204  CB  ILE A  78     -45.594 -42.540  -5.975  1.00  0.00           C  
ATOM   1205  CG1 ILE A  78     -45.539 -42.175  -7.460  1.00  0.00           C  
ATOM   1206  CG2 ILE A  78     -44.196 -42.790  -5.433  1.00  0.00           C  
ATOM   1207  CD1 ILE A  78     -44.999 -43.279  -8.341  1.00  0.00           C  
ATOM   1208  H   ILE A  78     -48.212 -42.748  -6.512  1.00  0.00           H  
ATOM   1209  HA  ILE A  78     -45.983 -44.669  -6.132  1.00  0.00           H  
ATOM   1210  HB  ILE A  78     -46.027 -41.685  -5.456  1.00  0.00           H  
ATOM   1211 1HG1 ILE A  78     -46.538 -41.918  -7.809  1.00  0.00           H  
ATOM   1212 2HG1 ILE A  78     -44.910 -41.294  -7.595  1.00  0.00           H  
ATOM   1213 1HG2 ILE A  78     -43.579 -41.906  -5.594  1.00  0.00           H  
ATOM   1214 2HG2 ILE A  78     -44.251 -43.003  -4.366  1.00  0.00           H  
ATOM   1215 3HG2 ILE A  78     -43.751 -43.641  -5.949  1.00  0.00           H  
ATOM   1216 1HD1 ILE A  78     -44.991 -42.945  -9.379  1.00  0.00           H  
ATOM   1217 2HD1 ILE A  78     -43.984 -43.528  -8.032  1.00  0.00           H  
ATOM   1218 3HD1 ILE A  78     -45.633 -44.160  -8.249  1.00  0.00           H  
ATOM   1219  N   ALA A  79     -47.269 -45.168  -3.947  1.00  0.00           N  
ATOM   1220  CA  ALA A  79     -47.650 -45.566  -2.601  1.00  0.00           C  
ATOM   1221  C   ALA A  79     -47.703 -47.087  -2.532  1.00  0.00           C  
ATOM   1222  O   ALA A  79     -47.943 -47.745  -3.552  1.00  0.00           O  
ATOM   1223  CB  ALA A  79     -49.002 -44.967  -2.214  1.00  0.00           C  
ATOM   1224  H   ALA A  79     -47.354 -45.834  -4.700  1.00  0.00           H  
ATOM   1225  HA  ALA A  79     -46.894 -45.193  -1.910  1.00  0.00           H  
ATOM   1226 1HB  ALA A  79     -49.263 -45.280  -1.203  1.00  0.00           H  
ATOM   1227 2HB  ALA A  79     -48.942 -43.879  -2.251  1.00  0.00           H  
ATOM   1228 3HB  ALA A  79     -49.766 -45.312  -2.909  1.00  0.00           H  
ATOM   1229  N   PRO A  80     -47.471 -47.681  -1.361  1.00  0.00           N  
ATOM   1230  CA  PRO A  80     -47.601 -49.136  -1.238  1.00  0.00           C  
ATOM   1231  C   PRO A  80     -48.995 -49.614  -1.621  1.00  0.00           C  
ATOM   1232  O   PRO A  80     -49.995 -48.928  -1.402  1.00  0.00           O  
ATOM   1233  CB  PRO A  80     -47.315 -49.382   0.247  1.00  0.00           C  
ATOM   1234  CG  PRO A  80     -46.495 -48.207   0.661  1.00  0.00           C  
ATOM   1235  CD  PRO A  80     -47.089 -47.051  -0.099  1.00  0.00           C  
ATOM   1236  HA  PRO A  80     -46.845 -49.622  -1.871  1.00  0.00           H  
ATOM   1237 1HB  PRO A  80     -48.259 -49.461   0.805  1.00  0.00           H  
ATOM   1238 2HB  PRO A  80     -46.785 -50.338   0.374  1.00  0.00           H  
ATOM   1239 1HG  PRO A  80     -46.550 -48.071   1.751  1.00  0.00           H  
ATOM   1240 2HG  PRO A  80     -45.437 -48.378   0.415  1.00  0.00           H  
ATOM   1241 1HD  PRO A  80     -47.958 -46.660   0.449  1.00  0.00           H  
ATOM   1242 2HD  PRO A  80     -46.328 -46.268  -0.229  1.00  0.00           H  
ATOM   1243  N   GLY A  81     -49.045 -50.806  -2.211  1.00  0.00           N  
ATOM   1244  CA  GLY A  81     -50.305 -51.441  -2.540  1.00  0.00           C  
ATOM   1245  C   GLY A  81     -50.992 -50.930  -3.784  1.00  0.00           C  
ATOM   1246  O   GLY A  81     -52.077 -51.418  -4.114  1.00  0.00           O  
ATOM   1247  H   GLY A  81     -48.181 -51.281  -2.436  1.00  0.00           H  
ATOM   1248 1HA  GLY A  81     -50.149 -52.511  -2.672  1.00  0.00           H  
ATOM   1249 2HA  GLY A  81     -51.002 -51.317  -1.712  1.00  0.00           H  
ATOM   1250  N   GLN A  82     -50.402 -49.969  -4.490  1.00  0.00           N  
ATOM   1251  CA  GLN A  82     -51.049 -49.382  -5.652  1.00  0.00           C  
ATOM   1252  C   GLN A  82     -50.680 -50.137  -6.923  1.00  0.00           C  
ATOM   1253  O   GLN A  82     -49.596 -50.714  -7.041  1.00  0.00           O  
ATOM   1254  CB  GLN A  82     -50.667 -47.906  -5.789  1.00  0.00           C  
ATOM   1255  CG  GLN A  82     -51.054 -47.049  -4.595  1.00  0.00           C  
ATOM   1256  CD  GLN A  82     -52.546 -47.077  -4.323  1.00  0.00           C  
ATOM   1257  OE1 GLN A  82     -53.355 -46.708  -5.180  1.00  0.00           O  
ATOM   1258  NE2 GLN A  82     -52.920 -47.513  -3.126  1.00  0.00           N  
ATOM   1259  H   GLN A  82     -49.486 -49.640  -4.217  1.00  0.00           H  
ATOM   1260  HA  GLN A  82     -52.128 -49.452  -5.519  1.00  0.00           H  
ATOM   1261 1HB  GLN A  82     -49.590 -47.819  -5.929  1.00  0.00           H  
ATOM   1262 2HB  GLN A  82     -51.147 -47.486  -6.673  1.00  0.00           H  
ATOM   1263 1HG  GLN A  82     -50.538 -47.423  -3.711  1.00  0.00           H  
ATOM   1264 2HG  GLN A  82     -50.761 -46.018  -4.791  1.00  0.00           H  
ATOM   1265 1HE2 GLN A  82     -53.892 -47.554  -2.889  1.00  0.00           H  
ATOM   1266 2HE2 GLN A  82     -52.231 -47.802  -2.460  1.00  0.00           H  
ATOM   1267  N   THR A  83     -51.604 -50.126  -7.883  1.00  0.00           N  
ATOM   1268  CA  THR A  83     -51.374 -50.679  -9.210  1.00  0.00           C  
ATOM   1269  C   THR A  83     -51.832 -49.675 -10.255  1.00  0.00           C  
ATOM   1270  O   THR A  83     -52.894 -49.062 -10.107  1.00  0.00           O  
ATOM   1271  CB  THR A  83     -52.116 -52.009  -9.389  1.00  0.00           C  
ATOM   1272  OG1 THR A  83     -51.662 -52.946  -8.405  1.00  0.00           O  
ATOM   1273  CG2 THR A  83     -51.877 -52.583 -10.781  1.00  0.00           C  
ATOM   1274  H   THR A  83     -52.500 -49.713  -7.671  1.00  0.00           H  
ATOM   1275  HA  THR A  83     -50.305 -50.864  -9.328  1.00  0.00           H  
ATOM   1276  HB  THR A  83     -53.185 -51.849  -9.250  1.00  0.00           H  
ATOM   1277  HG1 THR A  83     -50.778 -52.704  -8.116  1.00  0.00           H  
ATOM   1278 1HG2 THR A  83     -52.414 -53.526 -10.883  1.00  0.00           H  
ATOM   1279 2HG2 THR A  83     -52.234 -51.878 -11.532  1.00  0.00           H  
ATOM   1280 3HG2 THR A  83     -50.810 -52.756 -10.924  1.00  0.00           H  
ATOM   1281  N   GLY A  84     -51.034 -49.508 -11.301  1.00  0.00           N  
ATOM   1282  CA  GLY A  84     -51.359 -48.561 -12.348  1.00  0.00           C  
ATOM   1283  C   GLY A  84     -50.242 -48.488 -13.366  1.00  0.00           C  
ATOM   1284  O   GLY A  84     -49.248 -49.216 -13.291  1.00  0.00           O  
ATOM   1285  H   GLY A  84     -50.184 -50.048 -11.375  1.00  0.00           H  
ATOM   1286 1HA  GLY A  84     -52.287 -48.859 -12.833  1.00  0.00           H  
ATOM   1287 2HA  GLY A  84     -51.527 -47.578 -11.909  1.00  0.00           H  
ATOM   1288  N   LYS A  85     -50.430 -47.582 -14.330  1.00  0.00           N  
ATOM   1289  CA  LYS A  85     -49.509 -47.495 -15.458  1.00  0.00           C  
ATOM   1290  C   LYS A  85     -48.089 -47.191 -14.992  1.00  0.00           C  
ATOM   1291  O   LYS A  85     -47.122 -47.763 -15.509  1.00  0.00           O  
ATOM   1292  CB  LYS A  85     -49.987 -46.426 -16.444  1.00  0.00           C  
ATOM   1293  CG  LYS A  85     -49.240 -46.393 -17.769  1.00  0.00           C  
ATOM   1294  CD  LYS A  85     -49.599 -47.577 -18.657  1.00  0.00           C  
ATOM   1295  CE  LYS A  85     -48.859 -47.507 -19.986  1.00  0.00           C  
ATOM   1296  NZ  LYS A  85     -49.250 -48.598 -20.923  1.00  0.00           N  
ATOM   1297  H   LYS A  85     -51.215 -46.947 -14.285  1.00  0.00           H  
ATOM   1298  HA  LYS A  85     -49.490 -48.460 -15.966  1.00  0.00           H  
ATOM   1299 1HB  LYS A  85     -51.043 -46.581 -16.665  1.00  0.00           H  
ATOM   1300 2HB  LYS A  85     -49.890 -45.441 -15.987  1.00  0.00           H  
ATOM   1301 1HG  LYS A  85     -49.483 -45.472 -18.302  1.00  0.00           H  
ATOM   1302 2HG  LYS A  85     -48.167 -46.411 -17.581  1.00  0.00           H  
ATOM   1303 1HD  LYS A  85     -49.336 -48.506 -18.148  1.00  0.00           H  
ATOM   1304 2HD  LYS A  85     -50.672 -47.578 -18.844  1.00  0.00           H  
ATOM   1305 1HE  LYS A  85     -49.064 -46.551 -20.467  1.00  0.00           H  
ATOM   1306 2HE  LYS A  85     -47.785 -47.576 -19.809  1.00  0.00           H  
ATOM   1307 1HZ  LYS A  85     -48.731 -48.505 -21.785  1.00  0.00           H  
ATOM   1308 2HZ  LYS A  85     -49.045 -49.493 -20.502  1.00  0.00           H  
ATOM   1309 3HZ  LYS A  85     -50.239 -48.536 -21.118  1.00  0.00           H  
ATOM   1310  N   ILE A  86     -47.943 -46.294 -14.017  1.00  0.00           N  
ATOM   1311  CA  ILE A  86     -46.615 -45.937 -13.529  1.00  0.00           C  
ATOM   1312  C   ILE A  86     -46.088 -47.001 -12.572  1.00  0.00           C  
ATOM   1313  O   ILE A  86     -44.932 -47.428 -12.674  1.00  0.00           O  
ATOM   1314  CB  ILE A  86     -46.648 -44.546 -12.871  1.00  0.00           C  
ATOM   1315  CG1 ILE A  86     -47.083 -43.489 -13.887  1.00  0.00           C  
ATOM   1316  CG2 ILE A  86     -45.292 -44.195 -12.277  1.00  0.00           C  
ATOM   1317  CD1 ILE A  86     -46.188 -43.405 -15.103  1.00  0.00           C  
ATOM   1318  H   ILE A  86     -48.753 -45.852 -13.607  1.00  0.00           H  
ATOM   1319  HA  ILE A  86     -45.931 -45.908 -14.377  1.00  0.00           H  
ATOM   1320  HB  ILE A  86     -47.393 -44.536 -12.076  1.00  0.00           H  
ATOM   1321 1HG1 ILE A  86     -48.096 -43.704 -14.225  1.00  0.00           H  
ATOM   1322 2HG1 ILE A  86     -47.098 -42.510 -13.411  1.00  0.00           H  
ATOM   1323 1HG2 ILE A  86     -45.339 -43.208 -11.818  1.00  0.00           H  
ATOM   1324 2HG2 ILE A  86     -45.024 -44.934 -11.522  1.00  0.00           H  
ATOM   1325 3HG2 ILE A  86     -44.538 -44.194 -13.065  1.00  0.00           H  
ATOM   1326 1HD1 ILE A  86     -46.560 -42.634 -15.778  1.00  0.00           H  
ATOM   1327 2HD1 ILE A  86     -45.173 -43.156 -14.791  1.00  0.00           H  
ATOM   1328 3HD1 ILE A  86     -46.183 -44.365 -15.619  1.00  0.00           H  
ATOM   1329  N   ALA A  87     -46.926 -47.455 -11.640  1.00  0.00           N  
ATOM   1330  CA  ALA A  87     -46.497 -48.476 -10.691  1.00  0.00           C  
ATOM   1331  C   ALA A  87     -46.023 -49.749 -11.380  1.00  0.00           C  
ATOM   1332  O   ALA A  87     -45.100 -50.404 -10.886  1.00  0.00           O  
ATOM   1333  CB  ALA A  87     -47.634 -48.801  -9.721  1.00  0.00           C  
ATOM   1334  H   ALA A  87     -47.867 -47.094 -11.583  1.00  0.00           H  
ATOM   1335  HA  ALA A  87     -45.651 -48.083 -10.128  1.00  0.00           H  
ATOM   1336 1HB  ALA A  87     -47.305 -49.565  -9.017  1.00  0.00           H  
ATOM   1337 2HB  ALA A  87     -47.915 -47.901  -9.175  1.00  0.00           H  
ATOM   1338 3HB  ALA A  87     -48.494 -49.169 -10.279  1.00  0.00           H  
ATOM   1339  N   ASP A  88     -46.630 -50.117 -12.509  1.00  0.00           N  
ATOM   1340  CA  ASP A  88     -46.292 -51.371 -13.170  1.00  0.00           C  
ATOM   1341  C   ASP A  88     -45.102 -51.252 -14.113  1.00  0.00           C  
ATOM   1342  O   ASP A  88     -44.230 -52.130 -14.107  1.00  0.00           O  
ATOM   1343  CB  ASP A  88     -47.496 -51.904 -13.951  1.00  0.00           C  
ATOM   1344  CG  ASP A  88     -48.663 -52.266 -13.053  1.00  0.00           C  
ATOM   1345  OD1 ASP A  88     -48.469 -52.332 -11.820  1.00  0.00           O  
ATOM   1346  OD2 ASP A  88     -49.774 -52.483 -13.579  1.00  0.00           O  
ATOM   1347  H   ASP A  88     -47.336 -49.521 -12.917  1.00  0.00           H  
ATOM   1348  HA  ASP A  88     -46.019 -52.101 -12.407  1.00  0.00           H  
ATOM   1349 1HB  ASP A  88     -47.826 -51.152 -14.668  1.00  0.00           H  
ATOM   1350 2HB  ASP A  88     -47.201 -52.789 -14.516  1.00  0.00           H  
ATOM   1351  N   TYR A  89     -45.041 -50.193 -14.923  1.00  0.00           N  
ATOM   1352  CA  TYR A  89     -44.115 -50.141 -16.046  1.00  0.00           C  
ATOM   1353  C   TYR A  89     -43.008 -49.110 -15.898  1.00  0.00           C  
ATOM   1354  O   TYR A  89     -41.978 -49.241 -16.565  1.00  0.00           O  
ATOM   1355  CB  TYR A  89     -44.890 -49.873 -17.338  1.00  0.00           C  
ATOM   1356  CG  TYR A  89     -45.848 -50.981 -17.716  1.00  0.00           C  
ATOM   1357  CD1 TYR A  89     -46.970 -50.696 -18.480  1.00  0.00           C  
ATOM   1358  CD2 TYR A  89     -45.603 -52.280 -17.301  1.00  0.00           C  
ATOM   1359  CE1 TYR A  89     -47.845 -51.709 -18.825  1.00  0.00           C  
ATOM   1360  CE2 TYR A  89     -46.477 -53.293 -17.646  1.00  0.00           C  
ATOM   1361  CZ  TYR A  89     -47.595 -53.010 -18.405  1.00  0.00           C  
ATOM   1362  OH  TYR A  89     -48.466 -54.018 -18.749  1.00  0.00           O  
ATOM   1363  H   TYR A  89     -45.652 -49.408 -14.753  1.00  0.00           H  
ATOM   1364  HA  TYR A  89     -43.627 -51.112 -16.139  1.00  0.00           H  
ATOM   1365 1HB  TYR A  89     -45.462 -48.949 -17.235  1.00  0.00           H  
ATOM   1366 2HB  TYR A  89     -44.189 -49.734 -18.160  1.00  0.00           H  
ATOM   1367  HD1 TYR A  89     -47.163 -49.674 -18.807  1.00  0.00           H  
ATOM   1368  HD2 TYR A  89     -44.721 -52.504 -16.700  1.00  0.00           H  
ATOM   1369  HE1 TYR A  89     -48.727 -51.486 -19.425  1.00  0.00           H  
ATOM   1370  HE2 TYR A  89     -46.285 -54.315 -17.318  1.00  0.00           H  
ATOM   1371  HH  TYR A  89     -48.134 -54.855 -18.415  1.00  0.00           H  
ATOM   1372  N   ASN A  90     -43.187 -48.095 -15.055  1.00  0.00           N  
ATOM   1373  CA  ASN A  90     -42.238 -46.991 -14.969  1.00  0.00           C  
ATOM   1374  C   ASN A  90     -41.520 -46.919 -13.632  1.00  0.00           C  
ATOM   1375  O   ASN A  90     -40.286 -46.992 -13.595  1.00  0.00           O  
ATOM   1376  CB  ASN A  90     -42.959 -45.664 -15.243  1.00  0.00           C  
ATOM   1377  CG  ASN A  90     -43.198 -45.425 -16.720  1.00  0.00           C  
ATOM   1378  OD1 ASN A  90     -42.311 -44.960 -17.437  1.00  0.00           O  
ATOM   1379  ND2 ASN A  90     -44.399 -45.748 -17.185  1.00  0.00           N  
ATOM   1380  H   ASN A  90     -44.003 -48.090 -14.459  1.00  0.00           H  
ATOM   1381  HA  ASN A  90     -41.466 -47.139 -15.726  1.00  0.00           H  
ATOM   1382 1HB  ASN A  90     -43.921 -45.657 -14.727  1.00  0.00           H  
ATOM   1383 2HB  ASN A  90     -42.368 -44.839 -14.844  1.00  0.00           H  
ATOM   1384 1HD2 ASN A  90     -44.614 -45.613 -18.152  1.00  0.00           H  
ATOM   1385 2HD2 ASN A  90     -45.088 -46.128 -16.567  1.00  0.00           H  
ATOM   1386  N   TYR A  91     -42.254 -46.776 -12.530  1.00  0.00           N  
ATOM   1387  CA  TYR A  91     -41.632 -46.658 -11.213  1.00  0.00           C  
ATOM   1388  C   TYR A  91     -42.489 -47.426 -10.217  1.00  0.00           C  
ATOM   1389  O   TYR A  91     -43.597 -46.987  -9.891  1.00  0.00           O  
ATOM   1390  CB  TYR A  91     -41.482 -45.194 -10.794  1.00  0.00           C  
ATOM   1391  CG  TYR A  91     -40.979 -45.012  -9.379  1.00  0.00           C  
ATOM   1392  CD1 TYR A  91     -39.656 -44.662  -9.153  1.00  0.00           C  
ATOM   1393  CD2 TYR A  91     -41.840 -45.196  -8.307  1.00  0.00           C  
ATOM   1394  CE1 TYR A  91     -39.195 -44.497  -7.861  1.00  0.00           C  
ATOM   1395  CE2 TYR A  91     -41.379 -45.030  -7.015  1.00  0.00           C  
ATOM   1396  CZ  TYR A  91     -40.063 -44.682  -6.791  1.00  0.00           C  
ATOM   1397  OH  TYR A  91     -39.605 -44.517  -5.504  1.00  0.00           O  
ATOM   1398  H   TYR A  91     -43.261 -46.748 -12.602  1.00  0.00           H  
ATOM   1399  HA  TYR A  91     -40.636 -47.098 -11.259  1.00  0.00           H  
ATOM   1400 1HB  TYR A  91     -40.789 -44.691 -11.468  1.00  0.00           H  
ATOM   1401 2HB  TYR A  91     -42.445 -44.690 -10.879  1.00  0.00           H  
ATOM   1402  HD1 TYR A  91     -38.978 -44.518  -9.996  1.00  0.00           H  
ATOM   1403  HD2 TYR A  91     -42.879 -45.472  -8.484  1.00  0.00           H  
ATOM   1404  HE1 TYR A  91     -38.155 -44.222  -7.684  1.00  0.00           H  
ATOM   1405  HE2 TYR A  91     -42.056 -45.176  -6.173  1.00  0.00           H  
ATOM   1406  HH  TYR A  91     -38.662 -44.337  -5.522  1.00  0.00           H  
ATOM   1407  N   LYS A  92     -41.984 -48.561  -9.742  1.00  0.00           N  
ATOM   1408  CA  LYS A  92     -42.714 -49.412  -8.817  1.00  0.00           C  
ATOM   1409  C   LYS A  92     -42.198 -49.207  -7.399  1.00  0.00           C  
ATOM   1410  O   LYS A  92     -40.998 -49.330  -7.130  1.00  0.00           O  
ATOM   1411  CB  LYS A  92     -42.593 -50.882  -9.221  1.00  0.00           C  
ATOM   1412  CG  LYS A  92     -43.446 -51.835  -8.393  1.00  0.00           C  
ATOM   1413  CD  LYS A  92     -43.420 -53.243  -8.970  1.00  0.00           C  
ATOM   1414  CE  LYS A  92     -44.386 -54.160  -8.234  1.00  0.00           C  
ATOM   1415  NZ  LYS A  92     -44.449 -55.512  -8.854  1.00  0.00           N  
ATOM   1416  H   LYS A  92     -41.059 -48.836 -10.038  1.00  0.00           H  
ATOM   1417  HA  LYS A  92     -43.767 -49.135  -8.849  1.00  0.00           H  
ATOM   1418 1HB  LYS A  92     -42.883 -50.997 -10.266  1.00  0.00           H  
ATOM   1419 2HB  LYS A  92     -41.554 -51.200  -9.133  1.00  0.00           H  
ATOM   1420 1HG  LYS A  92     -43.070 -51.862  -7.369  1.00  0.00           H  
ATOM   1421 2HG  LYS A  92     -44.475 -51.479  -8.374  1.00  0.00           H  
ATOM   1422 1HD  LYS A  92     -43.693 -53.210 -10.025  1.00  0.00           H  
ATOM   1423 2HD  LYS A  92     -42.412 -53.651  -8.886  1.00  0.00           H  
ATOM   1424 1HE  LYS A  92     -44.071 -54.264  -7.198  1.00  0.00           H  
ATOM   1425 2HE  LYS A  92     -45.384 -53.722  -8.248  1.00  0.00           H  
ATOM   1426 1HZ  LYS A  92     -45.100 -56.089  -8.339  1.00  0.00           H  
ATOM   1427 2HZ  LYS A  92     -44.758 -55.430  -9.812  1.00  0.00           H  
ATOM   1428 3HZ  LYS A  92     -43.532 -55.936  -8.831  1.00  0.00           H  
ATOM   1429  N   LEU A  93     -43.120 -48.888  -6.492  1.00  0.00           N  
ATOM   1430  CA  LEU A  93     -42.835 -48.799  -5.074  1.00  0.00           C  
ATOM   1431  C   LEU A  93     -43.205 -50.099  -4.368  1.00  0.00           C  
ATOM   1432  O   LEU A  93     -44.269 -50.671  -4.639  1.00  0.00           O  
ATOM   1433  CB  LEU A  93     -43.603 -47.628  -4.441  1.00  0.00           C  
ATOM   1434  CG  LEU A  93     -43.084 -47.108  -3.100  1.00  0.00           C  
ATOM   1435  CD1 LEU A  93     -41.767 -46.378  -3.283  1.00  0.00           C  
ATOM   1436  CD2 LEU A  93     -44.111 -46.190  -2.456  1.00  0.00           C  
ATOM   1437  H   LEU A  93     -44.058 -48.704  -6.818  1.00  0.00           H  
ATOM   1438  HA  LEU A  93     -41.767 -48.623  -4.947  1.00  0.00           H  
ATOM   1439 1HB  LEU A  93     -43.593 -46.791  -5.136  1.00  0.00           H  
ATOM   1440 2HB  LEU A  93     -44.638 -47.935  -4.287  1.00  0.00           H  
ATOM   1441  HG  LEU A  93     -42.891 -47.949  -2.433  1.00  0.00           H  
ATOM   1442 1HD1 LEU A  93     -41.415 -46.015  -2.317  1.00  0.00           H  
ATOM   1443 2HD1 LEU A  93     -41.030 -47.060  -3.705  1.00  0.00           H  
ATOM   1444 3HD1 LEU A  93     -41.909 -45.534  -3.957  1.00  0.00           H  
ATOM   1445 1HD2 LEU A  93     -43.727 -45.827  -1.502  1.00  0.00           H  
ATOM   1446 2HD2 LEU A  93     -44.306 -45.342  -3.114  1.00  0.00           H  
ATOM   1447 3HD2 LEU A  93     -45.037 -46.741  -2.289  1.00  0.00           H  
ATOM   1448  N   PRO A  94     -42.357 -50.591  -3.467  1.00  0.00           N  
ATOM   1449  CA  PRO A  94     -42.652 -51.858  -2.790  1.00  0.00           C  
ATOM   1450  C   PRO A  94     -43.797 -51.715  -1.801  1.00  0.00           C  
ATOM   1451  O   PRO A  94     -44.086 -50.631  -1.286  1.00  0.00           O  
ATOM   1452  CB  PRO A  94     -41.340 -52.189  -2.073  1.00  0.00           C  
ATOM   1453  CG  PRO A  94     -40.682 -50.862  -1.885  1.00  0.00           C  
ATOM   1454  CD  PRO A  94     -41.033 -50.047  -3.102  1.00  0.00           C  
ATOM   1455  HA  PRO A  94     -42.890 -52.624  -3.544  1.00  0.00           H  
ATOM   1456 1HB  PRO A  94     -41.550 -52.701  -1.121  1.00  0.00           H  
ATOM   1457 2HB  PRO A  94     -40.741 -52.881  -2.685  1.00  0.00           H  
ATOM   1458 1HG  PRO A  94     -41.038 -50.389  -0.960  1.00  0.00           H  
ATOM   1459 2HG  PRO A  94     -39.594 -50.989  -1.779  1.00  0.00           H  
ATOM   1460 1HD  PRO A  94     -41.081 -48.982  -2.830  1.00  0.00           H  
ATOM   1461 2HD  PRO A  94     -40.279 -50.213  -3.886  1.00  0.00           H  
ATOM   1462  N   ASP A  95     -44.460 -52.844  -1.542  1.00  0.00           N  
ATOM   1463  CA  ASP A  95     -45.443 -52.897  -0.463  1.00  0.00           C  
ATOM   1464  C   ASP A  95     -44.776 -52.791   0.904  1.00  0.00           C  
ATOM   1465  O   ASP A  95     -45.338 -52.198   1.831  1.00  0.00           O  
ATOM   1466  CB  ASP A  95     -46.267 -54.179  -0.565  1.00  0.00           C  
ATOM   1467  CG  ASP A  95     -47.223 -54.166  -1.744  1.00  0.00           C  
ATOM   1468  OD1 ASP A  95     -47.406 -53.090  -2.351  1.00  0.00           O  
ATOM   1469  OD2 ASP A  95     -47.791 -55.232  -2.064  1.00  0.00           O  
ATOM   1470  H   ASP A  95     -44.288 -53.674  -2.090  1.00  0.00           H  
ATOM   1471  HA  ASP A  95     -46.111 -52.041  -0.562  1.00  0.00           H  
ATOM   1472 1HB  ASP A  95     -45.598 -55.034  -0.663  1.00  0.00           H  
ATOM   1473 2HB  ASP A  95     -46.842 -54.316   0.352  1.00  0.00           H  
ATOM   1474  N   ASP A  96     -43.584 -53.362   1.052  1.00  0.00           N  
ATOM   1475  CA  ASP A  96     -42.794 -53.198   2.272  1.00  0.00           C  
ATOM   1476  C   ASP A  96     -41.883 -51.976   2.182  1.00  0.00           C  
ATOM   1477  O   ASP A  96     -40.656 -52.081   2.175  1.00  0.00           O  
ATOM   1478  CB  ASP A  96     -41.952 -54.449   2.540  1.00  0.00           C  
ATOM   1479  CG  ASP A  96     -42.797 -55.668   2.883  1.00  0.00           C  
ATOM   1480  OD1 ASP A  96     -43.760 -55.517   3.596  1.00  0.00           O  
ATOM   1481  OD2 ASP A  96     -42.469 -56.739   2.431  1.00  0.00           O  
ATOM   1482  H   ASP A  96     -43.215 -53.925   0.298  1.00  0.00           H  
ATOM   1483  HA  ASP A  96     -43.475 -53.026   3.106  1.00  0.00           H  
ATOM   1484 1HB  ASP A  96     -41.350 -54.677   1.660  1.00  0.00           H  
ATOM   1485 2HB  ASP A  96     -41.265 -54.255   3.364  1.00  0.00           H  
ATOM   1486  N   PHE A  97     -42.490 -50.794   2.122  1.00  0.00           N  
ATOM   1487  CA  PHE A  97     -41.740 -49.570   1.868  1.00  0.00           C  
ATOM   1488  C   PHE A  97     -41.269 -48.958   3.181  1.00  0.00           C  
ATOM   1489  O   PHE A  97     -42.061 -48.779   4.111  1.00  0.00           O  
ATOM   1490  CB  PHE A  97     -42.597 -48.577   1.090  1.00  0.00           C  
ATOM   1491  CG  PHE A  97     -41.913 -47.264   0.829  1.00  0.00           C  
ATOM   1492  CD1 PHE A  97     -40.630 -47.227   0.306  1.00  0.00           C  
ATOM   1493  CD2 PHE A  97     -42.551 -46.068   1.109  1.00  0.00           C  
ATOM   1494  CE1 PHE A  97     -39.999 -46.021   0.066  1.00  0.00           C  
ATOM   1495  CE2 PHE A  97     -41.926 -44.860   0.870  1.00  0.00           C  
ATOM   1496  CZ  PHE A  97     -40.647 -44.837   0.349  1.00  0.00           C  
ATOM   1497  H   PHE A  97     -43.490 -50.739   2.254  1.00  0.00           H  
ATOM   1498  HA  PHE A  97     -40.862 -49.820   1.270  1.00  0.00           H  
ATOM   1499 1HB  PHE A  97     -42.879 -49.011   0.133  1.00  0.00           H  
ATOM   1500 2HB  PHE A  97     -43.516 -48.377   1.642  1.00  0.00           H  
ATOM   1501  HD1 PHE A  97     -40.118 -48.164   0.085  1.00  0.00           H  
ATOM   1502  HD2 PHE A  97     -43.562 -46.086   1.520  1.00  0.00           H  
ATOM   1503  HE1 PHE A  97     -38.989 -46.008  -0.345  1.00  0.00           H  
ATOM   1504  HE2 PHE A  97     -42.439 -43.925   1.095  1.00  0.00           H  
ATOM   1505  HZ  PHE A  97     -40.150 -43.885   0.164  1.00  0.00           H  
ATOM   1506  N   THR A  98     -39.981 -48.638   3.253  1.00  0.00           N  
ATOM   1507  CA  THR A  98     -39.367 -48.044   4.436  1.00  0.00           C  
ATOM   1508  C   THR A  98     -38.919 -46.638   4.048  1.00  0.00           C  
ATOM   1509  O   THR A  98     -37.815 -46.440   3.534  1.00  0.00           O  
ATOM   1510  CB  THR A  98     -38.177 -48.873   4.954  1.00  0.00           C  
ATOM   1511  OG1 THR A  98     -37.225 -49.057   3.899  1.00  0.00           O  
ATOM   1512  CG2 THR A  98     -38.648 -50.231   5.451  1.00  0.00           C  
ATOM   1513  H   THR A  98     -39.409 -48.819   2.440  1.00  0.00           H  
ATOM   1514  HA  THR A  98     -40.118 -47.992   5.226  1.00  0.00           H  
ATOM   1515  HB  THR A  98     -37.693 -48.340   5.773  1.00  0.00           H  
ATOM   1516  HG1 THR A  98     -36.372 -48.708   4.172  1.00  0.00           H  
ATOM   1517 1HG2 THR A  98     -37.792 -50.801   5.813  1.00  0.00           H  
ATOM   1518 2HG2 THR A  98     -39.363 -50.094   6.262  1.00  0.00           H  
ATOM   1519 3HG2 THR A  98     -39.124 -50.772   4.634  1.00  0.00           H  
ATOM   1520  N   GLY A  99     -39.786 -45.660   4.290  1.00  0.00           N  
ATOM   1521  CA  GLY A  99     -39.507 -44.298   3.883  1.00  0.00           C  
ATOM   1522  C   GLY A  99     -40.736 -43.422   3.768  1.00  0.00           C  
ATOM   1523  O   GLY A  99     -41.703 -43.599   4.515  1.00  0.00           O  
ATOM   1524  H   GLY A  99     -40.655 -45.863   4.763  1.00  0.00           H  
ATOM   1525 1HA  GLY A  99     -38.826 -43.837   4.600  1.00  0.00           H  
ATOM   1526 2HA  GLY A  99     -39.002 -44.303   2.918  1.00  0.00           H  
ATOM   1527  N   CYS A 100     -40.717 -42.476   2.833  1.00  0.00           N  
ATOM   1528  CA  CYS A 100     -41.753 -41.459   2.770  1.00  0.00           C  
ATOM   1529  C   CYS A 100     -41.797 -40.865   1.369  1.00  0.00           C  
ATOM   1530  O   CYS A 100     -40.765 -40.653   0.729  1.00  0.00           O  
ATOM   1531  CB  CYS A 100     -41.514 -40.364   3.817  1.00  0.00           C  
ATOM   1532  SG  CYS A 100     -42.830 -39.137   3.912  1.00  0.00           S  
ATOM   1533  H   CYS A 100     -39.970 -42.460   2.152  1.00  0.00           H  
ATOM   1534  HA  CYS A 100     -42.714 -41.930   2.978  1.00  0.00           H  
ATOM   1535 1HB  CYS A 100     -41.407 -40.820   4.801  1.00  0.00           H  
ATOM   1536 2HB  CYS A 100     -40.584 -39.843   3.594  1.00  0.00           H  
ATOM   1537  N   VAL A 101     -43.015 -40.588   0.904  1.00  0.00           N  
ATOM   1538  CA  VAL A 101     -43.260 -40.087  -0.445  1.00  0.00           C  
ATOM   1539  C   VAL A 101     -43.756 -38.651  -0.339  1.00  0.00           C  
ATOM   1540  O   VAL A 101     -44.739 -38.381   0.364  1.00  0.00           O  
ATOM   1541  CB  VAL A 101     -44.275 -40.957  -1.204  1.00  0.00           C  
ATOM   1542  CG1 VAL A 101     -44.551 -40.373  -2.578  1.00  0.00           C  
ATOM   1543  CG2 VAL A 101     -43.768 -42.387  -1.315  1.00  0.00           C  
ATOM   1544  H   VAL A 101     -43.799 -40.737   1.523  1.00  0.00           H  
ATOM   1545  HA  VAL A 101     -42.319 -40.107  -0.997  1.00  0.00           H  
ATOM   1546  HB  VAL A 101     -45.221 -40.952  -0.662  1.00  0.00           H  
ATOM   1547 1HG1 VAL A 101     -45.273 -41.002  -3.101  1.00  0.00           H  
ATOM   1548 2HG1 VAL A 101     -44.956 -39.368  -2.471  1.00  0.00           H  
ATOM   1549 3HG1 VAL A 101     -43.624 -40.334  -3.149  1.00  0.00           H  
ATOM   1550 1HG2 VAL A 101     -44.498 -42.990  -1.855  1.00  0.00           H  
ATOM   1551 2HG2 VAL A 101     -42.821 -42.396  -1.855  1.00  0.00           H  
ATOM   1552 3HG2 VAL A 101     -43.623 -42.801  -0.318  1.00  0.00           H  
ATOM   1553  N   ASN A 102     -43.088 -37.738  -1.038  1.00  0.00           N  
ATOM   1554  CA  ASN A 102     -43.478 -36.335  -1.099  1.00  0.00           C  
ATOM   1555  C   ASN A 102     -43.692 -35.952  -2.557  1.00  0.00           C  
ATOM   1556  O   ASN A 102     -43.061 -36.519  -3.455  1.00  0.00           O  
ATOM   1557  CB  ASN A 102     -42.439 -35.444  -0.443  1.00  0.00           C  
ATOM   1558  CG  ASN A 102     -42.295 -35.712   1.029  1.00  0.00           C  
ATOM   1559  OD1 ASN A 102     -41.356 -35.227   1.672  1.00  0.00           O  
ATOM   1560  ND2 ASN A 102     -43.207 -36.475   1.576  1.00  0.00           N  
ATOM   1561  H   ASN A 102     -42.271 -38.044  -1.547  1.00  0.00           H  
ATOM   1562  HA  ASN A 102     -44.414 -36.212  -0.555  1.00  0.00           H  
ATOM   1563 1HB  ASN A 102     -41.473 -35.596  -0.925  1.00  0.00           H  
ATOM   1564 2HB  ASN A 102     -42.715 -34.398  -0.585  1.00  0.00           H  
ATOM   1565 1HD2 ASN A 102     -43.161 -36.687   2.553  1.00  0.00           H  
ATOM   1566 2HD2 ASN A 102     -43.948 -36.845   1.018  1.00  0.00           H  
ATOM   1567  N   ALA A 103     -44.584 -34.988  -2.790  1.00  0.00           N  
ATOM   1568  CA  ALA A 103     -44.804 -34.436  -4.119  1.00  0.00           C  
ATOM   1569  C   ALA A 103     -45.337 -33.016  -3.997  1.00  0.00           C  
ATOM   1570  O   ALA A 103     -45.986 -32.673  -3.006  1.00  0.00           O  
ATOM   1571  CB  ALA A 103     -45.788 -35.293  -4.926  1.00  0.00           C  
ATOM   1572  H   ALA A 103     -45.122 -34.633  -2.014  1.00  0.00           H  
ATOM   1573  HA  ALA A 103     -43.849 -34.422  -4.644  1.00  0.00           H  
ATOM   1574 1HB  ALA A 103     -45.931 -34.853  -5.913  1.00  0.00           H  
ATOM   1575 2HB  ALA A 103     -45.387 -36.302  -5.034  1.00  0.00           H  
ATOM   1576 3HB  ALA A 103     -46.744 -35.337  -4.407  1.00  0.00           H  
ATOM   1577  N   TRP A 104     -45.060 -32.195  -5.011  1.00  0.00           N  
ATOM   1578  CA  TRP A 104     -45.561 -30.829  -5.058  1.00  0.00           C  
ATOM   1579  C   TRP A 104     -45.797 -30.421  -6.504  1.00  0.00           C  
ATOM   1580  O   TRP A 104     -45.174 -30.951  -7.427  1.00  0.00           O  
ATOM   1581  CB  TRP A 104     -44.597 -29.850  -4.370  1.00  0.00           C  
ATOM   1582  CG  TRP A 104     -43.267 -29.683  -5.046  1.00  0.00           C  
ATOM   1583  CD1 TRP A 104     -42.881 -28.654  -5.855  1.00  0.00           C  
ATOM   1584  CD2 TRP A 104     -42.138 -30.561  -4.948  1.00  0.00           C  
ATOM   1585  NE1 TRP A 104     -41.587 -28.842  -6.274  1.00  0.00           N  
ATOM   1586  CE2 TRP A 104     -41.107 -30.006  -5.731  1.00  0.00           C  
ATOM   1587  CE3 TRP A 104     -41.903 -31.766  -4.278  1.00  0.00           C  
ATOM   1588  CZ2 TRP A 104     -39.860 -30.613  -5.864  1.00  0.00           C  
ATOM   1589  CZ3 TRP A 104     -40.662 -32.368  -4.411  1.00  0.00           C  
ATOM   1590  CH2 TRP A 104     -39.656 -31.789  -5.197  1.00  0.00           C  
ATOM   1591  H   TRP A 104     -44.485 -32.535  -5.769  1.00  0.00           H  
ATOM   1592  HA  TRP A 104     -46.514 -30.792  -4.531  1.00  0.00           H  
ATOM   1593 1HB  TRP A 104     -45.061 -28.864  -4.313  1.00  0.00           H  
ATOM   1594 2HB  TRP A 104     -44.408 -30.182  -3.349  1.00  0.00           H  
ATOM   1595  HD1 TRP A 104     -43.508 -27.807  -6.126  1.00  0.00           H  
ATOM   1596  HE1 TRP A 104     -41.070 -28.225  -6.884  1.00  0.00           H  
ATOM   1597  HE3 TRP A 104     -42.679 -32.221  -3.663  1.00  0.00           H  
ATOM   1598  HZ2 TRP A 104     -39.066 -30.177  -6.470  1.00  0.00           H  
ATOM   1599  HZ3 TRP A 104     -40.486 -33.308  -3.886  1.00  0.00           H  
ATOM   1600  HH2 TRP A 104     -38.693 -32.292  -5.279  1.00  0.00           H  
ATOM   1601  N   ASN A 105     -46.709 -29.467  -6.689  1.00  0.00           N  
ATOM   1602  CA  ASN A 105     -47.034 -28.975  -8.022  1.00  0.00           C  
ATOM   1603  C   ASN A 105     -45.857 -28.214  -8.621  1.00  0.00           C  
ATOM   1604  O   ASN A 105     -45.221 -27.394  -7.954  1.00  0.00           O  
ATOM   1605  CB  ASN A 105     -48.271 -28.076  -7.961  1.00  0.00           C  
ATOM   1606  CG  ASN A 105     -48.769 -27.669  -9.334  1.00  0.00           C  
ATOM   1607  OD1 ASN A 105     -48.219 -26.766  -9.964  1.00  0.00           O  
ATOM   1608  ND2 ASN A 105     -49.820 -28.334  -9.802  1.00  0.00           N  
ATOM   1609  H   ASN A 105     -47.187 -29.075  -5.890  1.00  0.00           H  
ATOM   1610  HA  ASN A 105     -47.251 -29.831  -8.663  1.00  0.00           H  
ATOM   1611 1HB  ASN A 105     -49.073 -28.597  -7.436  1.00  0.00           H  
ATOM   1612 2HB  ASN A 105     -48.039 -27.178  -7.391  1.00  0.00           H  
ATOM   1613 1HD2 ASN A 105     -50.193 -28.109 -10.702  1.00  0.00           H  
ATOM   1614 2HD2 ASN A 105     -50.237 -29.057  -9.253  1.00  0.00           H  
ATOM   1615  N   SER A 106     -45.565 -28.497  -9.894  1.00  0.00           N  
ATOM   1616  CA  SER A 106     -44.470 -27.835 -10.593  1.00  0.00           C  
ATOM   1617  C   SER A 106     -44.944 -27.160 -11.874  1.00  0.00           C  
ATOM   1618  O   SER A 106     -44.146 -26.937 -12.792  1.00  0.00           O  
ATOM   1619  CB  SER A 106     -43.381 -28.840 -10.917  1.00  0.00           C  
ATOM   1620  OG  SER A 106     -43.883 -29.891 -11.695  1.00  0.00           O  
ATOM   1621  H   SER A 106     -46.118 -29.185 -10.386  1.00  0.00           H  
ATOM   1622  HA  SER A 106     -44.068 -27.056  -9.945  1.00  0.00           H  
ATOM   1623 1HB  SER A 106     -42.574 -28.340 -11.453  1.00  0.00           H  
ATOM   1624 2HB  SER A 106     -42.964 -29.235  -9.992  1.00  0.00           H  
ATOM   1625  HG  SER A 106     -44.840 -29.816 -11.657  1.00  0.00           H  
ATOM   1626  N   ASN A 107     -46.236 -26.836 -11.962  1.00  0.00           N  
ATOM   1627  CA  ASN A 107     -46.779 -26.290 -13.201  1.00  0.00           C  
ATOM   1628  C   ASN A 107     -46.075 -25.008 -13.623  1.00  0.00           C  
ATOM   1629  O   ASN A 107     -45.983 -24.730 -14.822  1.00  0.00           O  
ATOM   1630  CB  ASN A 107     -48.281 -26.040 -13.056  1.00  0.00           C  
ATOM   1631  CG  ASN A 107     -48.951 -25.743 -14.384  1.00  0.00           C  
ATOM   1632  OD1 ASN A 107     -48.893 -26.547 -15.317  1.00  0.00           O  
ATOM   1633  ND2 ASN A 107     -49.592 -24.584 -14.478  1.00  0.00           N  
ATOM   1634  H   ASN A 107     -46.850 -26.965 -11.170  1.00  0.00           H  
ATOM   1635  HA  ASN A 107     -46.620 -27.018 -13.998  1.00  0.00           H  
ATOM   1636 1HB  ASN A 107     -48.755 -26.916 -12.611  1.00  0.00           H  
ATOM   1637 2HB  ASN A 107     -48.447 -25.199 -12.383  1.00  0.00           H  
ATOM   1638 1HD2 ASN A 107     -50.053 -24.335 -15.332  1.00  0.00           H  
ATOM   1639 2HD2 ASN A 107     -49.614 -23.960 -13.698  1.00  0.00           H  
ATOM   1640  N   ASN A 108     -45.579 -24.221 -12.667  1.00  0.00           N  
ATOM   1641  CA  ASN A 108     -44.889 -22.981 -12.995  1.00  0.00           C  
ATOM   1642  C   ASN A 108     -43.398 -23.179 -13.227  1.00  0.00           C  
ATOM   1643  O   ASN A 108     -42.692 -22.201 -13.498  1.00  0.00           O  
ATOM   1644  CB  ASN A 108     -45.118 -21.952 -11.904  1.00  0.00           C  
ATOM   1645  CG  ASN A 108     -46.543 -21.476 -11.847  1.00  0.00           C  
ATOM   1646  OD1 ASN A 108     -47.225 -21.398 -12.875  1.00  0.00           O  
ATOM   1647  ND2 ASN A 108     -47.006 -21.158 -10.665  1.00  0.00           N  
ATOM   1648  H   ASN A 108     -45.680 -24.487 -11.698  1.00  0.00           H  
ATOM   1649  HA  ASN A 108     -45.304 -22.589 -13.925  1.00  0.00           H  
ATOM   1650 1HB  ASN A 108     -44.851 -22.382 -10.936  1.00  0.00           H  
ATOM   1651 2HB  ASN A 108     -44.467 -21.094 -12.070  1.00  0.00           H  
ATOM   1652 1HD2 ASN A 108     -47.947 -20.834 -10.567  1.00  0.00           H  
ATOM   1653 2HD2 ASN A 108     -46.418 -21.237  -9.860  1.00  0.00           H  
ATOM   1654  N   LEU A 109     -42.902 -24.413 -13.126  1.00  0.00           N  
ATOM   1655  CA  LEU A 109     -41.493 -24.712 -13.356  1.00  0.00           C  
ATOM   1656  C   LEU A 109     -41.288 -25.656 -14.535  1.00  0.00           C  
ATOM   1657  O   LEU A 109     -40.595 -25.308 -15.495  1.00  0.00           O  
ATOM   1658  CB  LEU A 109     -40.867 -25.313 -12.089  1.00  0.00           C  
ATOM   1659  CG  LEU A 109     -40.879 -24.467 -10.816  1.00  0.00           C  
ATOM   1660  CD1 LEU A 109     -40.292 -25.253  -9.653  1.00  0.00           C  
ATOM   1661  CD2 LEU A 109     -40.116 -23.171 -11.027  1.00  0.00           C  
ATOM   1662  H   LEU A 109     -43.531 -25.164 -12.881  1.00  0.00           H  
ATOM   1663  HA  LEU A 109     -40.977 -23.785 -13.597  1.00  0.00           H  
ATOM   1664 1HB  LEU A 109     -41.388 -26.240 -11.850  1.00  0.00           H  
ATOM   1665 2HB  LEU A 109     -39.824 -25.550 -12.294  1.00  0.00           H  
ATOM   1666  HG  LEU A 109     -41.909 -24.228 -10.546  1.00  0.00           H  
ATOM   1667 1HD1 LEU A 109     -40.307 -24.639  -8.754  1.00  0.00           H  
ATOM   1668 2HD1 LEU A 109     -40.886 -26.153  -9.488  1.00  0.00           H  
ATOM   1669 3HD1 LEU A 109     -39.266 -25.532  -9.886  1.00  0.00           H  
ATOM   1670 1HD2 LEU A 109     -40.137 -22.582 -10.110  1.00  0.00           H  
ATOM   1671 2HD2 LEU A 109     -39.083 -23.397 -11.290  1.00  0.00           H  
ATOM   1672 3HD2 LEU A 109     -40.579 -22.603 -11.834  1.00  0.00           H  
ATOM   1673  N   ASP A 110     -41.880 -26.847 -14.488  1.00  0.00           N  
ATOM   1674  CA  ASP A 110     -41.682 -27.861 -15.526  1.00  0.00           C  
ATOM   1675  C   ASP A 110     -42.714 -27.705 -16.645  1.00  0.00           C  
ATOM   1676  O   ASP A 110     -43.481 -28.615 -16.958  1.00  0.00           O  
ATOM   1677  CB  ASP A 110     -41.741 -29.255 -14.911  1.00  0.00           C  
ATOM   1678  CG  ASP A 110     -40.521 -29.573 -14.068  1.00  0.00           C  
ATOM   1679  OD1 ASP A 110     -39.431 -29.041 -14.370  1.00  0.00           O  
ATOM   1680  OD2 ASP A 110     -40.650 -30.356 -13.104  1.00  0.00           O  
ATOM   1681  H   ASP A 110     -42.484 -27.056 -13.705  1.00  0.00           H  
ATOM   1682  HA  ASP A 110     -40.698 -27.712 -15.971  1.00  0.00           H  
ATOM   1683 1HB  ASP A 110     -42.630 -29.339 -14.285  1.00  0.00           H  
ATOM   1684 2HB  ASP A 110     -41.825 -29.999 -15.702  1.00  0.00           H  
ATOM   1685  N   SER A 111     -42.719 -26.522 -17.258  1.00  0.00           N  
ATOM   1686  CA  SER A 111     -43.685 -26.245 -18.319  1.00  0.00           C  
ATOM   1687  C   SER A 111     -43.087 -25.245 -19.298  1.00  0.00           C  
ATOM   1688  O   SER A 111     -42.262 -24.414 -18.905  1.00  0.00           O  
ATOM   1689  CB  SER A 111     -44.977 -25.702 -17.739  1.00  0.00           C  
ATOM   1690  OG  SER A 111     -44.783 -24.431 -17.184  1.00  0.00           O  
ATOM   1691  H   SER A 111     -42.057 -25.805 -16.997  1.00  0.00           H  
ATOM   1692  HA  SER A 111     -43.891 -27.175 -18.850  1.00  0.00           H  
ATOM   1693 1HB  SER A 111     -45.733 -25.648 -18.523  1.00  0.00           H  
ATOM   1694 2HB  SER A 111     -45.347 -26.384 -16.974  1.00  0.00           H  
ATOM   1695  HG  SER A 111     -45.203 -24.452 -16.320  1.00  0.00           H  
ATOM   1696  N   LYS A 112     -43.501 -25.324 -20.560  1.00  0.00           N  
ATOM   1697  CA  LYS A 112     -43.087 -24.332 -21.538  1.00  0.00           C  
ATOM   1698  C   LYS A 112     -44.304 -23.804 -22.289  1.00  0.00           C  
ATOM   1699  O   LYS A 112     -45.375 -24.416 -22.297  1.00  0.00           O  
ATOM   1700  CB  LYS A 112     -42.068 -24.924 -22.515  1.00  0.00           C  
ATOM   1701  CG  LYS A 112     -40.777 -25.402 -21.863  1.00  0.00           C  
ATOM   1702  CD  LYS A 112     -39.942 -24.232 -21.368  1.00  0.00           C  
ATOM   1703  CE  LYS A 112     -38.624 -24.704 -20.773  1.00  0.00           C  
ATOM   1704  NZ  LYS A 112     -37.835 -23.577 -20.205  1.00  0.00           N  
ATOM   1705  H   LYS A 112     -44.109 -26.077 -20.850  1.00  0.00           H  
ATOM   1706  HA  LYS A 112     -42.604 -23.508 -21.012  1.00  0.00           H  
ATOM   1707 1HB  LYS A 112     -42.515 -25.771 -23.035  1.00  0.00           H  
ATOM   1708 2HB  LYS A 112     -41.809 -24.178 -23.266  1.00  0.00           H  
ATOM   1709 1HG  LYS A 112     -41.014 -26.052 -21.020  1.00  0.00           H  
ATOM   1710 2HG  LYS A 112     -40.196 -25.973 -22.587  1.00  0.00           H  
ATOM   1711 1HD  LYS A 112     -39.734 -23.555 -22.198  1.00  0.00           H  
ATOM   1712 2HD  LYS A 112     -40.497 -23.684 -20.608  1.00  0.00           H  
ATOM   1713 1HE  LYS A 112     -38.820 -25.428 -19.984  1.00  0.00           H  
ATOM   1714 2HE  LYS A 112     -38.030 -25.193 -21.545  1.00  0.00           H  
ATOM   1715 1HZ  LYS A 112     -36.969 -23.932 -19.821  1.00  0.00           H  
ATOM   1716 2HZ  LYS A 112     -37.629 -22.907 -20.933  1.00  0.00           H  
ATOM   1717 3HZ  LYS A 112     -38.366 -23.127 -19.474  1.00  0.00           H  
ATOM   1718  N   VAL A 113     -44.125 -22.649 -22.935  1.00  0.00           N  
ATOM   1719  CA  VAL A 113     -45.237 -22.014 -23.639  1.00  0.00           C  
ATOM   1720  C   VAL A 113     -45.827 -22.967 -24.674  1.00  0.00           C  
ATOM   1721  O   VAL A 113     -47.027 -22.922 -24.973  1.00  0.00           O  
ATOM   1722  CB  VAL A 113     -44.789 -20.684 -24.273  1.00  0.00           C  
ATOM   1723  CG1 VAL A 113     -43.806 -20.928 -25.412  1.00  0.00           C  
ATOM   1724  CG2 VAL A 113     -45.997 -19.897 -24.760  1.00  0.00           C  
ATOM   1725  H   VAL A 113     -43.219 -22.202 -22.943  1.00  0.00           H  
ATOM   1726  HA  VAL A 113     -46.029 -21.806 -22.918  1.00  0.00           H  
ATOM   1727  HB  VAL A 113     -44.253 -20.098 -23.525  1.00  0.00           H  
ATOM   1728 1HG1 VAL A 113     -43.505 -19.974 -25.843  1.00  0.00           H  
ATOM   1729 2HG1 VAL A 113     -42.928 -21.447 -25.029  1.00  0.00           H  
ATOM   1730 3HG1 VAL A 113     -44.284 -21.538 -26.180  1.00  0.00           H  
ATOM   1731 1HG2 VAL A 113     -45.665 -18.960 -25.205  1.00  0.00           H  
ATOM   1732 2HG2 VAL A 113     -46.537 -20.482 -25.505  1.00  0.00           H  
ATOM   1733 3HG2 VAL A 113     -46.657 -19.685 -23.919  1.00  0.00           H  
ATOM   1734  N   GLY A 114     -44.997 -23.846 -25.231  1.00  0.00           N  
ATOM   1735  CA  GLY A 114     -45.465 -24.839 -26.173  1.00  0.00           C  
ATOM   1736  C   GLY A 114     -45.607 -26.234 -25.617  1.00  0.00           C  
ATOM   1737  O   GLY A 114     -45.869 -27.175 -26.373  1.00  0.00           O  
ATOM   1738  H   GLY A 114     -44.016 -23.820 -24.989  1.00  0.00           H  
ATOM   1739 1HA  GLY A 114     -46.437 -24.539 -26.565  1.00  0.00           H  
ATOM   1740 2HA  GLY A 114     -44.779 -24.889 -27.018  1.00  0.00           H  
ATOM   1741  N   GLY A 115     -45.438 -26.400 -24.307  1.00  0.00           N  
ATOM   1742  CA  GLY A 115     -45.388 -27.715 -23.704  1.00  0.00           C  
ATOM   1743  C   GLY A 115     -43.974 -28.193 -23.450  1.00  0.00           C  
ATOM   1744  O   GLY A 115     -43.126 -28.142 -24.344  1.00  0.00           O  
ATOM   1745  H   GLY A 115     -45.344 -25.584 -23.719  1.00  0.00           H  
ATOM   1746 1HA  GLY A 115     -45.931 -27.703 -22.758  1.00  0.00           H  
ATOM   1747 2HA  GLY A 115     -45.891 -28.432 -24.353  1.00  0.00           H  
ATOM   1748  N   ASN A 116     -43.707 -28.658 -22.231  1.00  0.00           N  
ATOM   1749  CA  ASN A 116     -42.386 -29.168 -21.862  1.00  0.00           C  
ATOM   1750  C   ASN A 116     -42.361 -30.661 -22.158  1.00  0.00           C  
ATOM   1751  O   ASN A 116     -42.927 -31.466 -21.414  1.00  0.00           O  
ATOM   1752  CB  ASN A 116     -42.065 -28.887 -20.405  1.00  0.00           C  
ATOM   1753  CG  ASN A 116     -40.672 -29.308 -20.029  1.00  0.00           C  
ATOM   1754  OD1 ASN A 116     -40.096 -30.213 -20.644  1.00  0.00           O  
ATOM   1755  ND2 ASN A 116     -40.119 -28.668 -19.030  1.00  0.00           N  
ATOM   1756  H   ASN A 116     -44.444 -28.656 -21.541  1.00  0.00           H  
ATOM   1757  HA  ASN A 116     -41.637 -28.662 -22.473  1.00  0.00           H  
ATOM   1758 1HB  ASN A 116     -42.177 -27.821 -20.207  1.00  0.00           H  
ATOM   1759 2HB  ASN A 116     -42.776 -29.415 -19.768  1.00  0.00           H  
ATOM   1760 1HD2 ASN A 116     -39.193 -28.905 -18.736  1.00  0.00           H  
ATOM   1761 2HD2 ASN A 116     -40.622 -27.942 -18.562  1.00  0.00           H  
ATOM   1762  N   TYR A 117     -41.698 -31.033 -23.249  1.00  0.00           N  
ATOM   1763  CA  TYR A 117     -41.654 -32.414 -23.706  1.00  0.00           C  
ATOM   1764  C   TYR A 117     -40.362 -33.125 -23.325  1.00  0.00           C  
ATOM   1765  O   TYR A 117     -40.021 -34.140 -23.944  1.00  0.00           O  
ATOM   1766  CB  TYR A 117     -41.851 -32.468 -25.222  1.00  0.00           C  
ATOM   1767  CG  TYR A 117     -43.152 -31.854 -25.691  1.00  0.00           C  
ATOM   1768  CD1 TYR A 117     -43.151 -30.601 -26.287  1.00  0.00           C  
ATOM   1769  CD2 TYR A 117     -44.344 -32.543 -25.527  1.00  0.00           C  
ATOM   1770  CE1 TYR A 117     -44.339 -30.039 -26.716  1.00  0.00           C  
ATOM   1771  CE2 TYR A 117     -45.531 -31.982 -25.956  1.00  0.00           C  
ATOM   1772  CZ  TYR A 117     -45.530 -30.735 -26.547  1.00  0.00           C  
ATOM   1773  OH  TYR A 117     -46.713 -30.176 -26.975  1.00  0.00           O  
ATOM   1774  H   TYR A 117     -41.206 -30.326 -23.777  1.00  0.00           H  
ATOM   1775  HA  TYR A 117     -42.465 -32.963 -23.225  1.00  0.00           H  
ATOM   1776 1HB  TYR A 117     -41.030 -31.946 -25.715  1.00  0.00           H  
ATOM   1777 2HB  TYR A 117     -41.826 -33.505 -25.556  1.00  0.00           H  
ATOM   1778  HD1 TYR A 117     -42.214 -30.059 -26.416  1.00  0.00           H  
ATOM   1779  HD2 TYR A 117     -44.344 -33.527 -25.059  1.00  0.00           H  
ATOM   1780  HE1 TYR A 117     -44.339 -29.055 -27.183  1.00  0.00           H  
ATOM   1781  HE2 TYR A 117     -46.468 -32.523 -25.825  1.00  0.00           H  
ATOM   1782  HH  TYR A 117     -46.566 -29.255 -27.204  1.00  0.00           H  
ATOM   1783  N   ASN A 118     -39.642 -32.625 -22.321  1.00  0.00           N  
ATOM   1784  CA  ASN A 118     -38.371 -33.216 -21.924  1.00  0.00           C  
ATOM   1785  C   ASN A 118     -38.512 -34.275 -20.838  1.00  0.00           C  
ATOM   1786  O   ASN A 118     -37.495 -34.831 -20.407  1.00  0.00           O  
ATOM   1787  CB  ASN A 118     -37.410 -32.121 -21.454  1.00  0.00           C  
ATOM   1788  CG  ASN A 118     -37.090 -31.119 -22.547  1.00  0.00           C  
ATOM   1789  OD1 ASN A 118     -36.265 -31.383 -23.422  1.00  0.00           O  
ATOM   1790  ND2 ASN A 118     -37.738 -29.961 -22.500  1.00  0.00           N  
ATOM   1791  H   ASN A 118     -39.985 -31.816 -21.822  1.00  0.00           H  
ATOM   1792  HA  ASN A 118     -37.937 -33.720 -22.790  1.00  0.00           H  
ATOM   1793 1HB  ASN A 118     -37.848 -31.590 -20.609  1.00  0.00           H  
ATOM   1794 2HB  ASN A 118     -36.481 -32.575 -21.109  1.00  0.00           H  
ATOM   1795 1HD2 ASN A 118     -37.567 -29.262 -23.195  1.00  0.00           H  
ATOM   1796 2HD2 ASN A 118     -38.399 -29.788 -21.771  1.00  0.00           H  
ATOM   1797  N   TYR A 119     -39.729 -34.565 -20.381  1.00  0.00           N  
ATOM   1798  CA  TYR A 119     -39.952 -35.600 -19.381  1.00  0.00           C  
ATOM   1799  C   TYR A 119     -40.646 -36.790 -20.030  1.00  0.00           C  
ATOM   1800  O   TYR A 119     -41.844 -36.732 -20.330  1.00  0.00           O  
ATOM   1801  CB  TYR A 119     -40.786 -35.066 -18.217  1.00  0.00           C  
ATOM   1802  CG  TYR A 119     -40.048 -34.079 -17.344  1.00  0.00           C  
ATOM   1803  CD1 TYR A 119     -39.163 -34.514 -16.368  1.00  0.00           C  
ATOM   1804  CD2 TYR A 119     -40.232 -32.710 -17.498  1.00  0.00           C  
ATOM   1805  CE1 TYR A 119     -38.484 -33.617 -15.568  1.00  0.00           C  
ATOM   1806  CE2 TYR A 119     -39.557 -31.806 -16.704  1.00  0.00           C  
ATOM   1807  CZ  TYR A 119     -38.685 -32.264 -15.740  1.00  0.00           C  
ATOM   1808  OH  TYR A 119     -38.010 -31.367 -14.946  1.00  0.00           O  
ATOM   1809  H   TYR A 119     -40.519 -34.049 -20.741  1.00  0.00           H  
ATOM   1810  HA  TYR A 119     -38.986 -35.922 -18.993  1.00  0.00           H  
ATOM   1811 1HB  TYR A 119     -41.681 -34.576 -18.605  1.00  0.00           H  
ATOM   1812 2HB  TYR A 119     -41.113 -35.897 -17.592  1.00  0.00           H  
ATOM   1813  HD1 TYR A 119     -38.996 -35.581 -16.220  1.00  0.00           H  
ATOM   1814  HD2 TYR A 119     -40.921 -32.335 -18.255  1.00  0.00           H  
ATOM   1815  HE1 TYR A 119     -37.794 -33.977 -14.806  1.00  0.00           H  
ATOM   1816  HE2 TYR A 119     -39.713 -30.735 -16.840  1.00  0.00           H  
ATOM   1817  HH  TYR A 119     -38.461 -30.519 -14.967  1.00  0.00           H  
ATOM   1818  N   LEU A 120     -39.895 -37.866 -20.242  1.00  0.00           N  
ATOM   1819  CA  LEU A 120     -40.377 -39.024 -20.976  1.00  0.00           C  
ATOM   1820  C   LEU A 120     -40.811 -40.127 -20.018  1.00  0.00           C  
ATOM   1821  O   LEU A 120     -40.307 -40.252 -18.897  1.00  0.00           O  
ATOM   1822  CB  LEU A 120     -39.299 -39.559 -21.929  1.00  0.00           C  
ATOM   1823  CG  LEU A 120     -38.699 -38.574 -22.933  1.00  0.00           C  
ATOM   1824  CD1 LEU A 120     -37.670 -39.276 -23.804  1.00  0.00           C  
ATOM   1825  CD2 LEU A 120     -39.786 -37.937 -23.785  1.00  0.00           C  
ATOM   1826  H   LEU A 120     -38.953 -37.872 -19.878  1.00  0.00           H  
ATOM   1827  HA  LEU A 120     -41.240 -38.724 -21.568  1.00  0.00           H  
ATOM   1828 1HB  LEU A 120     -38.473 -39.948 -21.334  1.00  0.00           H  
ATOM   1829 2HB  LEU A 120     -39.722 -40.381 -22.507  1.00  0.00           H  
ATOM   1830  HG  LEU A 120     -38.168 -37.785 -22.396  1.00  0.00           H  
ATOM   1831 1HD1 LEU A 120     -37.248 -38.564 -24.515  1.00  0.00           H  
ATOM   1832 2HD1 LEU A 120     -36.872 -39.674 -23.176  1.00  0.00           H  
ATOM   1833 3HD1 LEU A 120     -38.148 -40.089 -24.347  1.00  0.00           H  
ATOM   1834 1HD2 LEU A 120     -39.334 -37.239 -24.490  1.00  0.00           H  
ATOM   1835 2HD2 LEU A 120     -40.319 -38.714 -24.334  1.00  0.00           H  
ATOM   1836 3HD2 LEU A 120     -40.486 -37.402 -23.141  1.00  0.00           H  
ATOM   1837  N   TYR A 121     -41.766 -40.931 -20.482  1.00  0.00           N  
ATOM   1838  CA  TYR A 121     -42.264 -42.064 -19.717  1.00  0.00           C  
ATOM   1839  C   TYR A 121     -42.431 -43.244 -20.663  1.00  0.00           C  
ATOM   1840  O   TYR A 121     -42.469 -43.078 -21.884  1.00  0.00           O  
ATOM   1841  CB  TYR A 121     -43.592 -41.747 -19.016  1.00  0.00           C  
ATOM   1842  CG  TYR A 121     -44.756 -41.528 -19.958  1.00  0.00           C  
ATOM   1843  CD1 TYR A 121     -44.972 -40.293 -20.556  1.00  0.00           C  
ATOM   1844  CD2 TYR A 121     -45.647 -42.557 -20.244  1.00  0.00           C  
ATOM   1845  CE1 TYR A 121     -46.036 -40.089 -21.414  1.00  0.00           C  
ATOM   1846  CE2 TYR A 121     -46.713 -42.364 -21.104  1.00  0.00           C  
ATOM   1847  CZ  TYR A 121     -46.902 -41.128 -21.685  1.00  0.00           C  
ATOM   1848  OH  TYR A 121     -47.961 -40.929 -22.542  1.00  0.00           O  
ATOM   1849  H   TYR A 121     -42.154 -40.746 -21.395  1.00  0.00           H  
ATOM   1850  HA  TYR A 121     -41.532 -42.313 -18.949  1.00  0.00           H  
ATOM   1851 1HB  TYR A 121     -43.854 -42.566 -18.345  1.00  0.00           H  
ATOM   1852 2HB  TYR A 121     -43.478 -40.849 -18.410  1.00  0.00           H  
ATOM   1853  HD1 TYR A 121     -44.295 -39.464 -20.350  1.00  0.00           H  
ATOM   1854  HD2 TYR A 121     -45.511 -43.537 -19.789  1.00  0.00           H  
ATOM   1855  HE1 TYR A 121     -46.188 -39.112 -21.874  1.00  0.00           H  
ATOM   1856  HE2 TYR A 121     -47.397 -43.185 -21.316  1.00  0.00           H  
ATOM   1857  HH  TYR A 121     -47.924 -40.037 -22.894  1.00  0.00           H  
ATOM   1858  N   ARG A 122     -42.527 -44.436 -20.082  1.00  0.00           N  
ATOM   1859  CA  ARG A 122     -42.697 -45.656 -20.859  1.00  0.00           C  
ATOM   1860  C   ARG A 122     -44.180 -45.981 -20.987  1.00  0.00           C  
ATOM   1861  O   ARG A 122     -44.899 -46.017 -19.982  1.00  0.00           O  
ATOM   1862  CB  ARG A 122     -41.948 -46.807 -20.195  1.00  0.00           C  
ATOM   1863  CG  ARG A 122     -41.989 -48.113 -20.967  1.00  0.00           C  
ATOM   1864  CD  ARG A 122     -41.198 -49.188 -20.242  1.00  0.00           C  
ATOM   1865  NE  ARG A 122     -39.789 -48.824 -20.133  1.00  0.00           N  
ATOM   1866  CZ  ARG A 122     -38.895 -49.002 -21.099  1.00  0.00           C  
ATOM   1867  NH1 ARG A 122     -39.258 -49.546 -22.253  1.00  0.00           N  
ATOM   1868  NH2 ARG A 122     -37.634 -48.638 -20.911  1.00  0.00           N  
ATOM   1869  H   ARG A 122     -42.482 -44.496 -19.075  1.00  0.00           H  
ATOM   1870  HA  ARG A 122     -42.282 -45.493 -21.855  1.00  0.00           H  
ATOM   1871 1HB  ARG A 122     -40.902 -46.531 -20.062  1.00  0.00           H  
ATOM   1872 2HB  ARG A 122     -42.367 -46.991 -19.205  1.00  0.00           H  
ATOM   1873 1HG  ARG A 122     -43.022 -48.443 -21.069  1.00  0.00           H  
ATOM   1874 2HG  ARG A 122     -41.556 -47.964 -21.958  1.00  0.00           H  
ATOM   1875 1HD  ARG A 122     -41.602 -49.321 -19.238  1.00  0.00           H  
ATOM   1876 2HD  ARG A 122     -41.272 -50.127 -20.791  1.00  0.00           H  
ATOM   1877  HE  ARG A 122     -39.478 -48.410 -19.264  1.00  0.00           H  
ATOM   1878 1HH1 ARG A 122     -40.218 -49.826 -22.399  1.00  0.00           H  
ATOM   1879 2HH1 ARG A 122     -38.575 -49.680 -22.987  1.00  0.00           H  
ATOM   1880 1HH2 ARG A 122     -37.353 -48.224 -20.031  1.00  0.00           H  
ATOM   1881 2HH2 ARG A 122     -36.954 -48.773 -21.644  1.00  0.00           H  
ATOM   1882  N   LEU A 123     -44.641 -46.217 -22.215  1.00  0.00           N  
ATOM   1883  CA  LEU A 123     -46.028 -46.609 -22.432  1.00  0.00           C  
ATOM   1884  C   LEU A 123     -46.163 -48.048 -22.909  1.00  0.00           C  
ATOM   1885  O   LEU A 123     -47.264 -48.605 -22.839  1.00  0.00           O  
ATOM   1886  CB  LEU A 123     -46.712 -45.656 -23.434  1.00  0.00           C  
ATOM   1887  CG  LEU A 123     -46.076 -45.187 -24.752  1.00  0.00           C  
ATOM   1888  CD1 LEU A 123     -45.923 -46.340 -25.730  1.00  0.00           C  
ATOM   1889  CD2 LEU A 123     -46.888 -44.085 -25.402  1.00  0.00           C  
ATOM   1890  H   LEU A 123     -44.026 -46.127 -23.011  1.00  0.00           H  
ATOM   1891  HA  LEU A 123     -46.556 -46.549 -21.482  1.00  0.00           H  
ATOM   1892 1HB  LEU A 123     -47.648 -46.109 -23.757  1.00  0.00           H  
ATOM   1893 2HB  LEU A 123     -46.941 -44.722 -22.922  1.00  0.00           H  
ATOM   1894  HG  LEU A 123     -45.074 -44.806 -24.558  1.00  0.00           H  
ATOM   1895 1HD1 LEU A 123     -45.470 -45.976 -26.652  1.00  0.00           H  
ATOM   1896 2HD1 LEU A 123     -45.284 -47.106 -25.291  1.00  0.00           H  
ATOM   1897 3HD1 LEU A 123     -46.902 -46.764 -25.949  1.00  0.00           H  
ATOM   1898 1HD2 LEU A 123     -46.409 -43.779 -26.332  1.00  0.00           H  
ATOM   1899 2HD2 LEU A 123     -47.893 -44.452 -25.616  1.00  0.00           H  
ATOM   1900 3HD2 LEU A 123     -46.950 -43.233 -24.726  1.00  0.00           H  
ATOM   1901  N   PHE A 124     -45.082 -48.664 -23.383  1.00  0.00           N  
ATOM   1902  CA  PHE A 124     -45.075 -50.081 -23.716  1.00  0.00           C  
ATOM   1903  C   PHE A 124     -44.029 -50.809 -22.884  1.00  0.00           C  
ATOM   1904  O   PHE A 124     -42.942 -50.276 -22.637  1.00  0.00           O  
ATOM   1905  CB  PHE A 124     -44.805 -50.296 -25.207  1.00  0.00           C  
ATOM   1906  CG  PHE A 124     -45.931 -49.853 -26.092  1.00  0.00           C  
ATOM   1907  CD1 PHE A 124     -47.240 -50.173 -25.779  1.00  0.00           C  
ATOM   1908  CD2 PHE A 124     -45.680 -49.123 -27.242  1.00  0.00           C  
ATOM   1909  CE1 PHE A 124     -48.282 -49.769 -26.593  1.00  0.00           C  
ATOM   1910  CE2 PHE A 124     -46.719 -48.717 -28.058  1.00  0.00           C  
ATOM   1911  CZ  PHE A 124     -48.018 -49.040 -27.736  1.00  0.00           C  
ATOM   1912  H   PHE A 124     -44.239 -48.123 -23.514  1.00  0.00           H  
ATOM   1913  HA  PHE A 124     -46.056 -50.497 -23.481  1.00  0.00           H  
ATOM   1914 1HB  PHE A 124     -43.908 -49.750 -25.497  1.00  0.00           H  
ATOM   1915 2HB  PHE A 124     -44.620 -51.352 -25.394  1.00  0.00           H  
ATOM   1916  HD1 PHE A 124     -47.448 -50.749 -24.877  1.00  0.00           H  
ATOM   1917  HD2 PHE A 124     -44.652 -48.868 -27.499  1.00  0.00           H  
ATOM   1918  HE1 PHE A 124     -49.308 -50.026 -26.332  1.00  0.00           H  
ATOM   1919  HE2 PHE A 124     -46.509 -48.139 -28.959  1.00  0.00           H  
ATOM   1920  HZ  PHE A 124     -48.837 -48.722 -28.380  1.00  0.00           H  
ATOM   1921  N   ARG A 125     -44.367 -52.026 -22.463  1.00  0.00           N  
ATOM   1922  CA  ARG A 125     -43.448 -52.939 -21.798  1.00  0.00           C  
ATOM   1923  C   ARG A 125     -44.049 -54.336 -21.858  1.00  0.00           C  
ATOM   1924  O   ARG A 125     -45.263 -54.493 -21.708  1.00  0.00           O  
ATOM   1925  CB  ARG A 125     -43.191 -52.519 -20.343  1.00  0.00           C  
ATOM   1926  CG  ARG A 125     -42.042 -53.256 -19.682  1.00  0.00           C  
ATOM   1927  CD  ARG A 125     -41.771 -52.734 -18.282  1.00  0.00           C  
ATOM   1928  NE  ARG A 125     -41.035 -53.711 -17.483  1.00  0.00           N  
ATOM   1929  CZ  ARG A 125     -39.717 -53.867 -17.526  1.00  0.00           C  
ATOM   1930  NH1 ARG A 125     -39.127 -54.781 -16.765  1.00  0.00           N  
ATOM   1931  NH2 ARG A 125     -38.988 -53.106 -18.329  1.00  0.00           N  
ATOM   1932  H   ARG A 125     -45.321 -52.317 -22.621  1.00  0.00           H  
ATOM   1933  HA  ARG A 125     -42.496 -52.920 -22.330  1.00  0.00           H  
ATOM   1934 1HB  ARG A 125     -42.974 -51.453 -20.306  1.00  0.00           H  
ATOM   1935 2HB  ARG A 125     -44.089 -52.692 -19.751  1.00  0.00           H  
ATOM   1936 1HG  ARG A 125     -42.283 -54.317 -19.612  1.00  0.00           H  
ATOM   1937 2HG  ARG A 125     -41.136 -53.128 -20.277  1.00  0.00           H  
ATOM   1938 1HD  ARG A 125     -41.180 -51.821 -18.343  1.00  0.00           H  
ATOM   1939 2HD  ARG A 125     -42.716 -52.522 -17.784  1.00  0.00           H  
ATOM   1940  HE  ARG A 125     -41.567 -54.304 -16.859  1.00  0.00           H  
ATOM   1941 1HH1 ARG A 125     -39.681 -55.361 -16.151  1.00  0.00           H  
ATOM   1942 2HH1 ARG A 125     -38.125 -54.897 -16.801  1.00  0.00           H  
ATOM   1943 1HH2 ARG A 125     -39.435 -52.409 -18.908  1.00  0.00           H  
ATOM   1944 2HH2 ARG A 125     -37.987 -53.223 -18.363  1.00  0.00           H  
ATOM   1945  N   LYS A 126     -43.203 -55.337 -22.083  1.00  0.00           N  
ATOM   1946  CA  LYS A 126     -43.663 -56.718 -22.174  1.00  0.00           C  
ATOM   1947  C   LYS A 126     -43.710 -57.431 -20.827  1.00  0.00           C  
ATOM   1948  O   LYS A 126     -44.106 -58.600 -20.777  1.00  0.00           O  
ATOM   1949  CB  LYS A 126     -42.775 -57.507 -23.142  1.00  0.00           C  
ATOM   1950  CG  LYS A 126     -41.344 -57.702 -22.673  1.00  0.00           C  
ATOM   1951  CD  LYS A 126     -40.495 -58.330 -23.769  1.00  0.00           C  
ATOM   1952  CE  LYS A 126     -39.037 -58.439 -23.355  1.00  0.00           C  
ATOM   1953  NZ  LYS A 126     -38.189 -58.951 -24.467  1.00  0.00           N  
ATOM   1954  H   LYS A 126     -42.220 -55.138 -22.193  1.00  0.00           H  
ATOM   1955  HA  LYS A 126     -44.684 -56.718 -22.554  1.00  0.00           H  
ATOM   1956 1HB  LYS A 126     -43.208 -58.495 -23.310  1.00  0.00           H  
ATOM   1957 2HB  LYS A 126     -42.743 -56.997 -24.105  1.00  0.00           H  
ATOM   1958 1HG  LYS A 126     -40.916 -56.738 -22.397  1.00  0.00           H  
ATOM   1959 2HG  LYS A 126     -41.332 -58.351 -21.797  1.00  0.00           H  
ATOM   1960 1HD  LYS A 126     -40.873 -59.326 -23.997  1.00  0.00           H  
ATOM   1961 2HD  LYS A 126     -40.559 -57.720 -24.671  1.00  0.00           H  
ATOM   1962 1HE  LYS A 126     -38.672 -57.460 -23.050  1.00  0.00           H  
ATOM   1963 2HE  LYS A 126     -38.951 -59.116 -22.503  1.00  0.00           H  
ATOM   1964 1HZ  LYS A 126     -37.229 -59.013 -24.158  1.00  0.00           H  
ATOM   1965 2HZ  LYS A 126     -38.513 -59.868 -24.744  1.00  0.00           H  
ATOM   1966 3HZ  LYS A 126     -38.249 -58.322 -25.254  1.00  0.00           H  
ATOM   1967  N   SER A 127     -43.329 -56.764 -19.739  1.00  0.00           N  
ATOM   1968  CA  SER A 127     -43.333 -57.385 -18.422  1.00  0.00           C  
ATOM   1969  C   SER A 127     -43.453 -56.295 -17.369  1.00  0.00           C  
ATOM   1970  O   SER A 127     -43.452 -55.106 -17.697  1.00  0.00           O  
ATOM   1971  CB  SER A 127     -42.070 -58.194 -18.204  1.00  0.00           C  
ATOM   1972  OG  SER A 127     -40.952 -57.359 -18.078  1.00  0.00           O  
ATOM   1973  H   SER A 127     -43.031 -55.804 -19.830  1.00  0.00           H  
ATOM   1974  HA  SER A 127     -44.194 -58.050 -18.356  1.00  0.00           H  
ATOM   1975 1HB  SER A 127     -42.177 -58.801 -17.306  1.00  0.00           H  
ATOM   1976 2HB  SER A 127     -41.925 -58.874 -19.042  1.00  0.00           H  
ATOM   1977  HG  SER A 127     -41.006 -56.977 -17.198  1.00  0.00           H  
ATOM   1978  N   ASN A 128     -43.559 -56.707 -16.108  1.00  0.00           N  
ATOM   1979  CA  ASN A 128     -43.685 -55.751 -15.018  1.00  0.00           C  
ATOM   1980  C   ASN A 128     -42.314 -55.393 -14.454  1.00  0.00           C  
ATOM   1981  O   ASN A 128     -41.318 -56.078 -14.697  1.00  0.00           O  
ATOM   1982  CB  ASN A 128     -44.578 -56.318 -13.914  1.00  0.00           C  
ATOM   1983  CG  ASN A 128     -46.010 -56.522 -14.373  1.00  0.00           C  
ATOM   1984  OD1 ASN A 128     -46.559 -55.706 -15.112  1.00  0.00           O  
ATOM   1985  ND2 ASN A 128     -46.622 -57.616 -13.934  1.00  0.00           N  
ATOM   1986  H   ASN A 128     -43.552 -57.696 -15.898  1.00  0.00           H  
ATOM   1987  HA  ASN A 128     -44.146 -54.841 -15.407  1.00  0.00           H  
ATOM   1988 1HB  ASN A 128     -44.176 -57.275 -13.576  1.00  0.00           H  
ATOM   1989 2HB  ASN A 128     -44.574 -55.642 -13.060  1.00  0.00           H  
ATOM   1990 1HD2 ASN A 128     -47.568 -57.803 -14.203  1.00  0.00           H  
ATOM   1991 2HD2 ASN A 128     -46.139 -58.254 -13.333  1.00  0.00           H  
ATOM   1992  N   LEU A 129     -42.272 -54.301 -13.695  1.00  0.00           N  
ATOM   1993  CA  LEU A 129     -41.073 -53.957 -12.945  1.00  0.00           C  
ATOM   1994  C   LEU A 129     -41.052 -54.659 -11.593  1.00  0.00           C  
ATOM   1995  O   LEU A 129     -42.095 -55.027 -11.046  1.00  0.00           O  
ATOM   1996  CB  LEU A 129     -40.986 -52.445 -12.734  1.00  0.00           C  
ATOM   1997  CG  LEU A 129     -40.785 -51.545 -13.952  1.00  0.00           C  
ATOM   1998  CD1 LEU A 129     -40.805 -50.087 -13.531  1.00  0.00           C  
ATOM   1999  CD2 LEU A 129     -39.475 -51.872 -14.639  1.00  0.00           C  
ATOM   2000  H   LEU A 129     -43.081 -53.697 -13.634  1.00  0.00           H  
ATOM   2001  HA  LEU A 129     -40.203 -54.278 -13.517  1.00  0.00           H  
ATOM   2002 1HB  LEU A 129     -41.903 -52.107 -12.256  1.00  0.00           H  
ATOM   2003 2HB  LEU A 129     -40.152 -52.236 -12.063  1.00  0.00           H  
ATOM   2004  HG  LEU A 129     -41.603 -51.698 -14.656  1.00  0.00           H  
ATOM   2005 1HD1 LEU A 129     -40.662 -49.453 -14.406  1.00  0.00           H  
ATOM   2006 2HD1 LEU A 129     -41.766 -49.855 -13.070  1.00  0.00           H  
ATOM   2007 3HD1 LEU A 129     -40.005 -49.902 -12.815  1.00  0.00           H  
ATOM   2008 1HD2 LEU A 129     -39.347 -51.224 -15.506  1.00  0.00           H  
ATOM   2009 2HD2 LEU A 129     -38.651 -51.717 -13.943  1.00  0.00           H  
ATOM   2010 3HD2 LEU A 129     -39.485 -52.913 -14.964  1.00  0.00           H  
ATOM   2011  N   LYS A 130     -39.852 -54.847 -11.063  1.00  0.00           N  
ATOM   2012  CA  LYS A 130     -39.686 -55.124  -9.650  1.00  0.00           C  
ATOM   2013  C   LYS A 130     -39.538 -53.807  -8.893  1.00  0.00           C  
ATOM   2014  O   LYS A 130     -39.258 -52.768  -9.497  1.00  0.00           O  
ATOM   2015  CB  LYS A 130     -38.474 -56.027  -9.438  1.00  0.00           C  
ATOM   2016  CG  LYS A 130     -38.644 -57.406 -10.064  1.00  0.00           C  
ATOM   2017  CD  LYS A 130     -37.440 -58.303  -9.830  1.00  0.00           C  
ATOM   2018  CE  LYS A 130     -37.655 -59.668 -10.468  1.00  0.00           C  
ATOM   2019  NZ  LYS A 130     -36.491 -60.575 -10.274  1.00  0.00           N  
ATOM   2020  H   LYS A 130     -39.035 -54.797 -11.654  1.00  0.00           H  
ATOM   2021  HA  LYS A 130     -40.578 -55.638  -9.291  1.00  0.00           H  
ATOM   2022 1HB  LYS A 130     -37.590 -55.556  -9.868  1.00  0.00           H  
ATOM   2023 2HB  LYS A 130     -38.294 -56.149  -8.369  1.00  0.00           H  
ATOM   2024 1HG  LYS A 130     -39.523 -57.893  -9.638  1.00  0.00           H  
ATOM   2025 2HG  LYS A 130     -38.792 -57.303 -11.138  1.00  0.00           H  
ATOM   2026 1HD  LYS A 130     -36.552 -57.838 -10.259  1.00  0.00           H  
ATOM   2027 2HD  LYS A 130     -37.283 -58.428  -8.759  1.00  0.00           H  
ATOM   2028 1HE  LYS A 130     -38.536 -60.138 -10.035  1.00  0.00           H  
ATOM   2029 2HE  LYS A 130     -37.824 -59.548 -11.538  1.00  0.00           H  
ATOM   2030 1HZ  LYS A 130     -36.680 -61.466 -10.714  1.00  0.00           H  
ATOM   2031 2HZ  LYS A 130     -35.668 -60.163 -10.689  1.00  0.00           H  
ATOM   2032 3HZ  LYS A 130     -36.335 -60.715  -9.287  1.00  0.00           H  
ATOM   2033  N   PRO A 131     -39.758 -53.810  -7.579  1.00  0.00           N  
ATOM   2034  CA  PRO A 131     -39.607 -52.565  -6.814  1.00  0.00           C  
ATOM   2035  C   PRO A 131     -38.246 -51.919  -7.043  1.00  0.00           C  
ATOM   2036  O   PRO A 131     -37.208 -52.580  -7.000  1.00  0.00           O  
ATOM   2037  CB  PRO A 131     -39.767 -53.031  -5.364  1.00  0.00           C  
ATOM   2038  CG  PRO A 131     -40.647 -54.231  -5.460  1.00  0.00           C  
ATOM   2039  CD  PRO A 131     -40.181 -54.937  -6.706  1.00  0.00           C  
ATOM   2040  HA  PRO A 131     -40.403 -51.863  -7.104  1.00  0.00           H  
ATOM   2041 1HB  PRO A 131     -38.782 -53.258  -4.930  1.00  0.00           H  
ATOM   2042 2HB  PRO A 131     -40.207 -52.227  -4.756  1.00  0.00           H  
ATOM   2043 1HG  PRO A 131     -40.542 -54.852  -4.558  1.00  0.00           H  
ATOM   2044 2HG  PRO A 131     -41.701 -53.926  -5.515  1.00  0.00           H  
ATOM   2045 1HD  PRO A 131     -39.342 -55.602  -6.460  1.00  0.00           H  
ATOM   2046 2HD  PRO A 131     -41.017 -55.509  -7.138  1.00  0.00           H  
ATOM   2047  N   PHE A 132     -38.273 -50.612  -7.314  1.00  0.00           N  
ATOM   2048  CA  PHE A 132     -37.087 -49.787  -7.548  1.00  0.00           C  
ATOM   2049  C   PHE A 132     -36.252 -50.273  -8.730  1.00  0.00           C  
ATOM   2050  O   PHE A 132     -35.058 -49.967  -8.814  1.00  0.00           O  
ATOM   2051  CB  PHE A 132     -36.212 -49.693  -6.291  1.00  0.00           C  
ATOM   2052  CG  PHE A 132     -36.875 -48.990  -5.141  1.00  0.00           C  
ATOM   2053  CD1 PHE A 132     -37.206 -47.649  -5.230  1.00  0.00           C  
ATOM   2054  CD2 PHE A 132     -37.170 -49.674  -3.974  1.00  0.00           C  
ATOM   2055  CE1 PHE A 132     -37.818 -47.003  -4.174  1.00  0.00           C  
ATOM   2056  CE2 PHE A 132     -37.780 -49.032  -2.917  1.00  0.00           C  
ATOM   2057  CZ  PHE A 132     -38.106 -47.696  -3.017  1.00  0.00           C  
ATOM   2058  H   PHE A 132     -39.188 -50.182  -7.354  1.00  0.00           H  
ATOM   2059  HA  PHE A 132     -37.413 -48.780  -7.812  1.00  0.00           H  
ATOM   2060 1HB  PHE A 132     -35.938 -50.695  -5.964  1.00  0.00           H  
ATOM   2061 2HB  PHE A 132     -35.292 -49.162  -6.529  1.00  0.00           H  
ATOM   2062  HD1 PHE A 132     -36.980 -47.105  -6.147  1.00  0.00           H  
ATOM   2063  HD2 PHE A 132     -36.913 -50.732  -3.896  1.00  0.00           H  
ATOM   2064  HE1 PHE A 132     -38.072 -45.945  -4.256  1.00  0.00           H  
ATOM   2065  HE2 PHE A 132     -38.006 -49.580  -2.002  1.00  0.00           H  
ATOM   2066  HZ  PHE A 132     -38.586 -47.189  -2.181  1.00  0.00           H  
ATOM   2067  N   GLU A 133     -36.853 -51.016  -9.655  1.00  0.00           N  
ATOM   2068  CA  GLU A 133     -36.182 -51.397 -10.889  1.00  0.00           C  
ATOM   2069  C   GLU A 133     -36.116 -50.210 -11.845  1.00  0.00           C  
ATOM   2070  O   GLU A 133     -37.067 -49.434 -11.972  1.00  0.00           O  
ATOM   2071  CB  GLU A 133     -36.898 -52.570 -11.558  1.00  0.00           C  
ATOM   2072  CG  GLU A 133     -36.224 -53.091 -12.818  1.00  0.00           C  
ATOM   2073  CD  GLU A 133     -36.850 -54.377 -13.321  1.00  0.00           C  
ATOM   2074  OE1 GLU A 133     -37.752 -54.908 -12.640  1.00  0.00           O  
ATOM   2075  OE2 GLU A 133     -36.441 -54.862 -14.401  1.00  0.00           O  
ATOM   2076  H   GLU A 133     -37.801 -51.326  -9.495  1.00  0.00           H  
ATOM   2077  HA  GLU A 133     -35.164 -51.705 -10.649  1.00  0.00           H  
ATOM   2078 1HB  GLU A 133     -36.972 -53.400 -10.855  1.00  0.00           H  
ATOM   2079 2HB  GLU A 133     -37.913 -52.274 -11.822  1.00  0.00           H  
ATOM   2080 1HG  GLU A 133     -36.297 -52.331 -13.597  1.00  0.00           H  
ATOM   2081 2HG  GLU A 133     -35.168 -53.258 -12.610  1.00  0.00           H  
ATOM   2082  N   ARG A 134     -34.977 -50.083 -12.524  1.00  0.00           N  
ATOM   2083  CA  ARG A 134     -34.752 -49.006 -13.483  1.00  0.00           C  
ATOM   2084  C   ARG A 134     -34.356 -49.621 -14.815  1.00  0.00           C  
ATOM   2085  O   ARG A 134     -33.376 -50.368 -14.888  1.00  0.00           O  
ATOM   2086  CB  ARG A 134     -33.669 -48.045 -12.981  1.00  0.00           C  
ATOM   2087  CG  ARG A 134     -33.417 -46.847 -13.876  1.00  0.00           C  
ATOM   2088  CD  ARG A 134     -32.365 -45.939 -13.261  1.00  0.00           C  
ATOM   2089  NE  ARG A 134     -32.219 -44.686 -13.995  1.00  0.00           N  
ATOM   2090  CZ  ARG A 134     -31.342 -44.497 -14.974  1.00  0.00           C  
ATOM   2091  NH1 ARG A 134     -30.531 -45.481 -15.340  1.00  0.00           N  
ATOM   2092  NH2 ARG A 134     -31.275 -43.324 -15.590  1.00  0.00           N  
ATOM   2093  H   ARG A 134     -34.244 -50.760 -12.364  1.00  0.00           H  
ATOM   2094  HA  ARG A 134     -35.681 -48.448 -13.601  1.00  0.00           H  
ATOM   2095 1HB  ARG A 134     -33.943 -47.671 -11.996  1.00  0.00           H  
ATOM   2096 2HB  ARG A 134     -32.727 -48.582 -12.875  1.00  0.00           H  
ATOM   2097 1HG  ARG A 134     -33.066 -47.189 -14.851  1.00  0.00           H  
ATOM   2098 2HG  ARG A 134     -34.344 -46.285 -14.000  1.00  0.00           H  
ATOM   2099 1HD  ARG A 134     -32.647 -45.697 -12.236  1.00  0.00           H  
ATOM   2100 2HD  ARG A 134     -31.402 -46.445 -13.263  1.00  0.00           H  
ATOM   2101  HE  ARG A 134     -32.823 -43.919 -13.740  1.00  0.00           H  
ATOM   2102 1HH1 ARG A 134     -30.580 -46.375 -14.873  1.00  0.00           H  
ATOM   2103 2HH1 ARG A 134     -29.864 -45.336 -16.085  1.00  0.00           H  
ATOM   2104 1HH2 ARG A 134     -31.892 -42.572 -15.314  1.00  0.00           H  
ATOM   2105 2HH2 ARG A 134     -30.608 -43.182 -16.334  1.00  0.00           H  
ATOM   2106  N   ASP A 135     -35.112 -49.307 -15.864  1.00  0.00           N  
ATOM   2107  CA  ASP A 135     -34.924 -49.904 -17.180  1.00  0.00           C  
ATOM   2108  C   ASP A 135     -35.082 -48.834 -18.252  1.00  0.00           C  
ATOM   2109  O   ASP A 135     -36.187 -48.325 -18.469  1.00  0.00           O  
ATOM   2110  CB  ASP A 135     -35.921 -51.040 -17.407  1.00  0.00           C  
ATOM   2111  CG  ASP A 135     -35.707 -51.745 -18.730  1.00  0.00           C  
ATOM   2112  OD1 ASP A 135     -36.338 -52.800 -18.952  1.00  0.00           O  
ATOM   2113  OD2 ASP A 135     -34.912 -51.245 -19.551  1.00  0.00           O  
ATOM   2114  H   ASP A 135     -35.845 -48.624 -15.734  1.00  0.00           H  
ATOM   2115  HA  ASP A 135     -33.915 -50.314 -17.233  1.00  0.00           H  
ATOM   2116 1HB  ASP A 135     -35.831 -51.769 -16.601  1.00  0.00           H  
ATOM   2117 2HB  ASP A 135     -36.937 -50.645 -17.378  1.00  0.00           H  
ATOM   2118  N   ILE A 136     -33.978 -48.498 -18.917  1.00  0.00           N  
ATOM   2119  CA  ILE A 136     -33.945 -47.447 -19.925  1.00  0.00           C  
ATOM   2120  C   ILE A 136     -33.857 -48.030 -21.331  1.00  0.00           C  
ATOM   2121  O   ILE A 136     -33.510 -47.317 -22.280  1.00  0.00           O  
ATOM   2122  CB  ILE A 136     -32.757 -46.497 -19.687  1.00  0.00           C  
ATOM   2123  CG1 ILE A 136     -31.434 -47.259 -19.796  1.00  0.00           C  
ATOM   2124  CG2 ILE A 136     -32.878 -45.826 -18.327  1.00  0.00           C  
ATOM   2125  CD1 ILE A 136     -30.215 -46.365 -19.822  1.00  0.00           C  
ATOM   2126  H   ILE A 136     -33.129 -49.001 -18.703  1.00  0.00           H  
ATOM   2127  HA  ILE A 136     -34.883 -46.895 -19.881  1.00  0.00           H  
ATOM   2128  HB  ILE A 136     -32.744 -45.730 -20.459  1.00  0.00           H  
ATOM   2129 1HG1 ILE A 136     -31.338 -47.943 -18.954  1.00  0.00           H  
ATOM   2130 2HG1 ILE A 136     -31.435 -47.860 -20.706  1.00  0.00           H  
ATOM   2131 1HG2 ILE A 136     -32.029 -45.159 -18.174  1.00  0.00           H  
ATOM   2132 2HG2 ILE A 136     -33.802 -45.252 -18.285  1.00  0.00           H  
ATOM   2133 3HG2 ILE A 136     -32.886 -46.586 -17.545  1.00  0.00           H  
ATOM   2134 1HD1 ILE A 136     -29.316 -46.977 -19.902  1.00  0.00           H  
ATOM   2135 2HD1 ILE A 136     -30.274 -45.695 -20.680  1.00  0.00           H  
ATOM   2136 3HD1 ILE A 136     -30.174 -45.779 -18.906  1.00  0.00           H  
ATOM   2137  N   SER A 137     -34.168 -49.316 -21.489  1.00  0.00           N  
ATOM   2138  CA  SER A 137     -34.158 -49.949 -22.802  1.00  0.00           C  
ATOM   2139  C   SER A 137     -35.160 -49.282 -23.735  1.00  0.00           C  
ATOM   2140  O   SER A 137     -36.220 -48.821 -23.303  1.00  0.00           O  
ATOM   2141  CB  SER A 137     -34.477 -51.426 -22.675  1.00  0.00           C  
ATOM   2142  OG  SER A 137     -34.620 -52.019 -23.936  1.00  0.00           O  
ATOM   2143  H   SER A 137     -34.418 -49.867 -20.680  1.00  0.00           H  
ATOM   2144  HA  SER A 137     -33.163 -49.833 -23.235  1.00  0.00           H  
ATOM   2145 1HB  SER A 137     -33.678 -51.924 -22.124  1.00  0.00           H  
ATOM   2146 2HB  SER A 137     -35.395 -51.551 -22.103  1.00  0.00           H  
ATOM   2147  HG  SER A 137     -34.495 -52.962 -23.801  1.00  0.00           H  
ATOM   2148  N   THR A 138     -34.811 -49.227 -25.017  1.00  0.00           N  
ATOM   2149  CA  THR A 138     -35.701 -48.751 -26.063  1.00  0.00           C  
ATOM   2150  C   THR A 138     -36.181 -49.878 -26.967  1.00  0.00           C  
ATOM   2151  O   THR A 138     -36.557 -49.623 -28.115  1.00  0.00           O  
ATOM   2152  CB  THR A 138     -35.012 -47.669 -26.916  1.00  0.00           C  
ATOM   2153  OG1 THR A 138     -33.787 -48.187 -27.450  1.00  0.00           O  
ATOM   2154  CG2 THR A 138     -34.714 -46.437 -26.076  1.00  0.00           C  
ATOM   2155  H   THR A 138     -33.881 -49.533 -25.265  1.00  0.00           H  
ATOM   2156  HA  THR A 138     -36.583 -48.314 -25.595  1.00  0.00           H  
ATOM   2157  HB  THR A 138     -35.663 -47.389 -27.744  1.00  0.00           H  
ATOM   2158  HG1 THR A 138     -33.826 -48.174 -28.410  1.00  0.00           H  
ATOM   2159 1HG2 THR A 138     -34.227 -45.684 -26.695  1.00  0.00           H  
ATOM   2160 2HG2 THR A 138     -35.645 -46.034 -25.678  1.00  0.00           H  
ATOM   2161 3HG2 THR A 138     -34.055 -46.710 -25.252  1.00  0.00           H  
ATOM   2162  N   GLU A 139     -36.173 -51.118 -26.474  1.00  0.00           N  
ATOM   2163  CA  GLU A 139     -36.667 -52.252 -27.244  1.00  0.00           C  
ATOM   2164  C   GLU A 139     -37.995 -51.911 -27.907  1.00  0.00           C  
ATOM   2165  O   GLU A 139     -38.937 -51.456 -27.249  1.00  0.00           O  
ATOM   2166  CB  GLU A 139     -36.824 -53.472 -26.334  1.00  0.00           C  
ATOM   2167  CG  GLU A 139     -37.307 -54.726 -27.048  1.00  0.00           C  
ATOM   2168  CD  GLU A 139     -37.415 -55.920 -26.120  1.00  0.00           C  
ATOM   2169  OE1 GLU A 139     -36.997 -55.805 -24.949  1.00  0.00           O  
ATOM   2170  OE2 GLU A 139     -37.921 -56.974 -26.562  1.00  0.00           O  
ATOM   2171  H   GLU A 139     -35.813 -51.274 -25.543  1.00  0.00           H  
ATOM   2172  HA  GLU A 139     -35.942 -52.484 -28.024  1.00  0.00           H  
ATOM   2173 1HB  GLU A 139     -35.867 -53.702 -25.865  1.00  0.00           H  
ATOM   2174 2HB  GLU A 139     -37.534 -53.245 -25.538  1.00  0.00           H  
ATOM   2175 1HG  GLU A 139     -38.285 -54.527 -27.486  1.00  0.00           H  
ATOM   2176 2HG  GLU A 139     -36.618 -54.958 -27.857  1.00  0.00           H  
ATOM   2177  N   ILE A 140     -38.064 -52.130 -29.219  1.00  0.00           N  
ATOM   2178  CA  ILE A 140     -39.242 -51.748 -29.988  1.00  0.00           C  
ATOM   2179  C   ILE A 140     -40.404 -52.666 -29.639  1.00  0.00           C  
ATOM   2180  O   ILE A 140     -40.258 -53.893 -29.584  1.00  0.00           O  
ATOM   2181  CB  ILE A 140     -38.931 -51.772 -31.492  1.00  0.00           C  
ATOM   2182  CG1 ILE A 140     -37.871 -50.717 -31.815  1.00  0.00           C  
ATOM   2183  CG2 ILE A 140     -40.195 -51.543 -32.306  1.00  0.00           C  
ATOM   2184  CD1 ILE A 140     -37.324 -50.805 -33.213  1.00  0.00           C  
ATOM   2185  H   ILE A 140     -37.289 -52.569 -29.695  1.00  0.00           H  
ATOM   2186  HA  ILE A 140     -39.524 -50.734 -29.706  1.00  0.00           H  
ATOM   2187  HB  ILE A 140     -38.510 -52.741 -31.759  1.00  0.00           H  
ATOM   2188 1HG1 ILE A 140     -38.294 -49.723 -31.678  1.00  0.00           H  
ATOM   2189 2HG1 ILE A 140     -37.036 -50.815 -31.121  1.00  0.00           H  
ATOM   2190 1HG2 ILE A 140     -39.951 -51.564 -33.369  1.00  0.00           H  
ATOM   2191 2HG2 ILE A 140     -40.917 -52.327 -32.084  1.00  0.00           H  
ATOM   2192 3HG2 ILE A 140     -40.621 -50.573 -32.050  1.00  0.00           H  
ATOM   2193 1HD1 ILE A 140     -36.580 -50.024 -33.363  1.00  0.00           H  
ATOM   2194 2HD1 ILE A 140     -36.862 -51.781 -33.363  1.00  0.00           H  
ATOM   2195 3HD1 ILE A 140     -38.135 -50.673 -33.929  1.00  0.00           H  
ATOM   2196  N   TYR A 141     -41.568 -52.068 -29.394  1.00  0.00           N  
ATOM   2197  CA  TYR A 141     -42.758 -52.832 -29.047  1.00  0.00           C  
ATOM   2198  C   TYR A 141     -43.402 -53.404 -30.302  1.00  0.00           C  
ATOM   2199  O   TYR A 141     -43.676 -52.677 -31.262  1.00  0.00           O  
ATOM   2200  CB  TYR A 141     -43.748 -51.944 -28.294  1.00  0.00           C  
ATOM   2201  CG  TYR A 141     -45.083 -52.592 -28.007  1.00  0.00           C  
ATOM   2202  CD1 TYR A 141     -45.224 -53.506 -26.972  1.00  0.00           C  
ATOM   2203  CD2 TYR A 141     -46.204 -52.278 -28.762  1.00  0.00           C  
ATOM   2204  CE1 TYR A 141     -46.445 -54.098 -26.704  1.00  0.00           C  
ATOM   2205  CE2 TYR A 141     -47.430 -52.862 -28.502  1.00  0.00           C  
ATOM   2206  CZ  TYR A 141     -47.543 -53.771 -27.470  1.00  0.00           C  
ATOM   2207  OH  TYR A 141     -48.761 -54.355 -27.207  1.00  0.00           O  
ATOM   2208  H   TYR A 141     -41.628 -51.061 -29.448  1.00  0.00           H  
ATOM   2209  HA  TYR A 141     -42.463 -53.658 -28.400  1.00  0.00           H  
ATOM   2210 1HB  TYR A 141     -43.313 -51.640 -27.340  1.00  0.00           H  
ATOM   2211 2HB  TYR A 141     -43.936 -51.038 -28.870  1.00  0.00           H  
ATOM   2212  HD1 TYR A 141     -44.365 -53.769 -26.354  1.00  0.00           H  
ATOM   2213  HD2 TYR A 141     -46.129 -51.560 -29.578  1.00  0.00           H  
ATOM   2214  HE1 TYR A 141     -46.536 -54.812 -25.886  1.00  0.00           H  
ATOM   2215  HE2 TYR A 141     -48.297 -52.605 -29.109  1.00  0.00           H  
ATOM   2216  HH  TYR A 141     -48.664 -54.986 -26.490  1.00  0.00           H  
ATOM   2217  N   GLN A 142     -43.646 -54.712 -30.292  1.00  0.00           N  
ATOM   2218  CA  GLN A 142     -44.302 -55.405 -31.397  1.00  0.00           C  
ATOM   2219  C   GLN A 142     -45.799 -55.431 -31.115  1.00  0.00           C  
ATOM   2220  O   GLN A 142     -46.241 -55.967 -30.095  1.00  0.00           O  
ATOM   2221  CB  GLN A 142     -43.735 -56.810 -31.566  1.00  0.00           C  
ATOM   2222  CG  GLN A 142     -44.343 -57.600 -32.713  1.00  0.00           C  
ATOM   2223  CD  GLN A 142     -43.775 -59.003 -32.815  1.00  0.00           C  
ATOM   2224  OE1 GLN A 142     -42.601 -59.232 -32.524  1.00  0.00           O  
ATOM   2225  NE2 GLN A 142     -44.609 -59.950 -33.226  1.00  0.00           N  
ATOM   2226  H   GLN A 142     -43.359 -55.241 -29.481  1.00  0.00           H  
ATOM   2227  HA  GLN A 142     -44.118 -54.845 -32.315  1.00  0.00           H  
ATOM   2228 1HB  GLN A 142     -42.660 -56.751 -31.734  1.00  0.00           H  
ATOM   2229 2HB  GLN A 142     -43.893 -57.378 -30.649  1.00  0.00           H  
ATOM   2230 1HG  GLN A 142     -45.418 -57.677 -32.558  1.00  0.00           H  
ATOM   2231 2HG  GLN A 142     -44.136 -57.079 -33.649  1.00  0.00           H  
ATOM   2232 1HE2 GLN A 142     -44.289 -60.895 -33.313  1.00  0.00           H  
ATOM   2233 2HE2 GLN A 142     -45.557 -59.721 -33.453  1.00  0.00           H  
ATOM   2234  N   ALA A 143     -46.581 -54.846 -32.022  1.00  0.00           N  
ATOM   2235  CA  ALA A 143     -48.033 -54.883 -31.918  1.00  0.00           C  
ATOM   2236  C   ALA A 143     -48.657 -55.908 -32.857  1.00  0.00           C  
ATOM   2237  O   ALA A 143     -49.683 -56.510 -32.522  1.00  0.00           O  
ATOM   2238  CB  ALA A 143     -48.617 -53.497 -32.202  1.00  0.00           C  
ATOM   2239  H   ALA A 143     -46.156 -54.364 -32.801  1.00  0.00           H  
ATOM   2240  HA  ALA A 143     -48.293 -55.176 -30.901  1.00  0.00           H  
ATOM   2241 1HB  ALA A 143     -49.704 -53.537 -32.123  1.00  0.00           H  
ATOM   2242 2HB  ALA A 143     -48.227 -52.782 -31.479  1.00  0.00           H  
ATOM   2243 3HB  ALA A 143     -48.339 -53.185 -33.207  1.00  0.00           H  
ATOM   2244  N   GLY A 144     -48.055 -56.123 -34.026  1.00  0.00           N  
ATOM   2245  CA  GLY A 144     -48.578 -57.052 -35.004  1.00  0.00           C  
ATOM   2246  C   GLY A 144     -47.951 -58.429 -34.895  1.00  0.00           C  
ATOM   2247  O   GLY A 144     -47.337 -58.795 -33.891  1.00  0.00           O  
ATOM   2248  H   GLY A 144     -47.205 -55.617 -34.233  1.00  0.00           H  
ATOM   2249 1HA  GLY A 144     -49.657 -57.143 -34.879  1.00  0.00           H  
ATOM   2250 2HA  GLY A 144     -48.402 -56.662 -36.005  1.00  0.00           H  
ATOM   2251  N   SER A 145     -48.120 -59.208 -35.965  1.00  0.00           N  
ATOM   2252  CA  SER A 145     -47.644 -60.586 -35.972  1.00  0.00           C  
ATOM   2253  C   SER A 145     -46.209 -60.695 -36.470  1.00  0.00           C  
ATOM   2254  O   SER A 145     -45.606 -61.769 -36.373  1.00  0.00           O  
ATOM   2255  CB  SER A 145     -48.548 -61.440 -36.838  1.00  0.00           C  
ATOM   2256  OG  SER A 145     -48.453 -61.066 -38.185  1.00  0.00           O  
ATOM   2257  H   SER A 145     -48.585 -58.844 -36.786  1.00  0.00           H  
ATOM   2258  HA  SER A 145     -47.658 -60.962 -34.948  1.00  0.00           H  
ATOM   2259 1HB  SER A 145     -48.272 -62.489 -36.729  1.00  0.00           H  
ATOM   2260 2HB  SER A 145     -49.578 -61.337 -36.501  1.00  0.00           H  
ATOM   2261  HG  SER A 145     -47.642 -61.461 -38.513  1.00  0.00           H  
ATOM   2262  N   THR A 146     -45.649 -59.609 -37.002  1.00  0.00           N  
ATOM   2263  CA  THR A 146     -44.317 -59.672 -37.589  1.00  0.00           C  
ATOM   2264  C   THR A 146     -43.278 -59.155 -36.595  1.00  0.00           C  
ATOM   2265  O   THR A 146     -43.586 -58.296 -35.764  1.00  0.00           O  
ATOM   2266  CB  THR A 146     -44.243 -58.861 -38.896  1.00  0.00           C  
ATOM   2267  OG1 THR A 146     -44.519 -57.482 -38.622  1.00  0.00           O  
ATOM   2268  CG2 THR A 146     -45.254 -59.385 -39.906  1.00  0.00           C  
ATOM   2269  H   THR A 146     -46.146 -58.729 -37.001  1.00  0.00           H  
ATOM   2270  HA  THR A 146     -44.095 -60.712 -37.829  1.00  0.00           H  
ATOM   2271  HB  THR A 146     -43.242 -58.941 -39.318  1.00  0.00           H  
ATOM   2272  HG1 THR A 146     -43.691 -57.002 -38.532  1.00  0.00           H  
ATOM   2273 1HG2 THR A 146     -45.188 -58.800 -40.824  1.00  0.00           H  
ATOM   2274 2HG2 THR A 146     -45.040 -60.431 -40.125  1.00  0.00           H  
ATOM   2275 3HG2 THR A 146     -46.258 -59.299 -39.493  1.00  0.00           H  
ATOM   2276  N   PRO A 147     -42.049 -59.658 -36.657  1.00  0.00           N  
ATOM   2277  CA  PRO A 147     -41.005 -59.163 -35.756  1.00  0.00           C  
ATOM   2278  C   PRO A 147     -40.553 -57.757 -36.117  1.00  0.00           C  
ATOM   2279  O   PRO A 147     -40.696 -57.301 -37.255  1.00  0.00           O  
ATOM   2280  CB  PRO A 147     -39.870 -60.174 -35.948  1.00  0.00           C  
ATOM   2281  CG  PRO A 147     -40.055 -60.644 -37.355  1.00  0.00           C  
ATOM   2282  CD  PRO A 147     -41.550 -60.733 -37.528  1.00  0.00           C  
ATOM   2283  HA  PRO A 147     -41.379 -59.186 -34.722  1.00  0.00           H  
ATOM   2284 1HB  PRO A 147     -38.899 -59.686 -35.780  1.00  0.00           H  
ATOM   2285 2HB  PRO A 147     -39.957 -60.982 -35.207  1.00  0.00           H  
ATOM   2286 1HG  PRO A 147     -39.591 -59.934 -38.056  1.00  0.00           H  
ATOM   2287 2HG  PRO A 147     -39.553 -61.612 -37.501  1.00  0.00           H  
ATOM   2288 1HD  PRO A 147     -41.809 -60.554 -38.582  1.00  0.00           H  
ATOM   2289 2HD  PRO A 147     -41.898 -61.726 -37.207  1.00  0.00           H  
ATOM   2290  N   CYS A 148     -39.999 -57.072 -35.121  1.00  0.00           N  
ATOM   2291  CA  CYS A 148     -39.459 -55.726 -35.275  1.00  0.00           C  
ATOM   2292  C   CYS A 148     -37.946 -55.810 -35.131  1.00  0.00           C  
ATOM   2293  O   CYS A 148     -37.416 -55.703 -34.019  1.00  0.00           O  
ATOM   2294  CB  CYS A 148     -40.058 -54.776 -34.241  1.00  0.00           C  
ATOM   2295  SG  CYS A 148     -41.858 -54.735 -34.232  1.00  0.00           S  
ATOM   2296  H   CYS A 148     -39.955 -57.519 -34.217  1.00  0.00           H  
ATOM   2297  HA  CYS A 148     -39.719 -55.361 -36.269  1.00  0.00           H  
ATOM   2298 1HB  CYS A 148     -39.722 -55.065 -33.245  1.00  0.00           H  
ATOM   2299 2HB  CYS A 148     -39.699 -53.764 -34.426  1.00  0.00           H  
ATOM   2300  N   ASN A 149     -37.253 -56.001 -36.250  1.00  0.00           N  
ATOM   2301  CA  ASN A 149     -35.831 -56.340 -36.225  1.00  0.00           C  
ATOM   2302  C   ASN A 149     -34.980 -55.072 -36.133  1.00  0.00           C  
ATOM   2303  O   ASN A 149     -34.163 -54.761 -36.998  1.00  0.00           O  
ATOM   2304  CB  ASN A 149     -35.451 -57.158 -37.446  1.00  0.00           C  
ATOM   2305  CG  ASN A 149     -36.094 -58.517 -37.455  1.00  0.00           C  
ATOM   2306  OD1 ASN A 149     -36.165 -59.191 -36.421  1.00  0.00           O  
ATOM   2307  ND2 ASN A 149     -36.565 -58.933 -38.603  1.00  0.00           N  
ATOM   2308  H   ASN A 149     -37.720 -55.909 -37.141  1.00  0.00           H  
ATOM   2309  HA  ASN A 149     -35.631 -56.929 -35.328  1.00  0.00           H  
ATOM   2310 1HB  ASN A 149     -35.747 -56.622 -38.349  1.00  0.00           H  
ATOM   2311 2HB  ASN A 149     -34.368 -57.281 -37.478  1.00  0.00           H  
ATOM   2312 1HD2 ASN A 149     -37.004 -59.829 -38.669  1.00  0.00           H  
ATOM   2313 2HD2 ASN A 149     -36.486 -58.354 -39.414  1.00  0.00           H  
ATOM   2314  N   GLY A 150     -35.194 -54.335 -35.046  1.00  0.00           N  
ATOM   2315  CA  GLY A 150     -34.434 -53.132 -34.781  1.00  0.00           C  
ATOM   2316  C   GLY A 150     -34.887 -51.903 -35.533  1.00  0.00           C  
ATOM   2317  O   GLY A 150     -34.284 -50.838 -35.362  1.00  0.00           O  
ATOM   2318  H   GLY A 150     -35.905 -54.622 -34.387  1.00  0.00           H  
ATOM   2319 1HA  GLY A 150     -34.475 -52.901 -33.718  1.00  0.00           H  
ATOM   2320 2HA  GLY A 150     -33.386 -53.302 -35.033  1.00  0.00           H  
ATOM   2321  N   VAL A 151     -35.930 -52.009 -36.352  1.00  0.00           N  
ATOM   2322  CA  VAL A 151     -36.417 -50.905 -37.170  1.00  0.00           C  
ATOM   2323  C   VAL A 151     -37.872 -50.650 -36.809  1.00  0.00           C  
ATOM   2324  O   VAL A 151     -38.696 -51.571 -36.848  1.00  0.00           O  
ATOM   2325  CB  VAL A 151     -36.295 -51.230 -38.671  1.00  0.00           C  
ATOM   2326  CG1 VAL A 151     -36.834 -50.082 -39.511  1.00  0.00           C  
ATOM   2327  CG2 VAL A 151     -34.842 -51.518 -39.021  1.00  0.00           C  
ATOM   2328  H   VAL A 151     -36.400 -52.902 -36.399  1.00  0.00           H  
ATOM   2329  HA  VAL A 151     -35.823 -50.018 -36.944  1.00  0.00           H  
ATOM   2330  HB  VAL A 151     -36.904 -52.105 -38.894  1.00  0.00           H  
ATOM   2331 1HG1 VAL A 151     -36.740 -50.328 -40.568  1.00  0.00           H  
ATOM   2332 2HG1 VAL A 151     -37.884 -49.916 -39.269  1.00  0.00           H  
ATOM   2333 3HG1 VAL A 151     -36.265 -49.177 -39.297  1.00  0.00           H  
ATOM   2334 1HG2 VAL A 151     -34.764 -51.748 -40.084  1.00  0.00           H  
ATOM   2335 2HG2 VAL A 151     -34.232 -50.644 -38.792  1.00  0.00           H  
ATOM   2336 3HG2 VAL A 151     -34.490 -52.370 -38.439  1.00  0.00           H  
ATOM   2337  N   GLU A 152     -38.185 -49.408 -36.458  1.00  0.00           N  
ATOM   2338  CA  GLU A 152     -39.551 -49.038 -36.130  1.00  0.00           C  
ATOM   2339  C   GLU A 152     -40.370 -48.821 -37.401  1.00  0.00           C  
ATOM   2340  O   GLU A 152     -39.838 -48.611 -38.492  1.00  0.00           O  
ATOM   2341  CB  GLU A 152     -39.571 -47.773 -35.269  1.00  0.00           C  
ATOM   2342  CG  GLU A 152     -39.021 -46.534 -35.960  1.00  0.00           C  
ATOM   2343  CD  GLU A 152     -39.003 -45.325 -35.066  1.00  0.00           C  
ATOM   2344  OE1 GLU A 152     -39.356 -45.454 -33.918  1.00  0.00           O  
ATOM   2345  OE2 GLU A 152     -38.634 -44.272 -35.531  1.00  0.00           O  
ATOM   2346  H   GLU A 152     -37.462 -48.703 -36.419  1.00  0.00           H  
ATOM   2347  HA  GLU A 152     -40.009 -49.861 -35.581  1.00  0.00           H  
ATOM   2348 1HB  GLU A 152     -40.594 -47.558 -34.961  1.00  0.00           H  
ATOM   2349 2HB  GLU A 152     -38.985 -47.940 -34.364  1.00  0.00           H  
ATOM   2350 1HG  GLU A 152     -38.005 -46.739 -36.296  1.00  0.00           H  
ATOM   2351 2HG  GLU A 152     -39.629 -46.321 -36.838  1.00  0.00           H  
ATOM   2352  N   GLY A 153     -41.689 -48.879 -37.239  1.00  0.00           N  
ATOM   2353  CA  GLY A 153     -42.610 -48.682 -38.339  1.00  0.00           C  
ATOM   2354  C   GLY A 153     -44.010 -49.118 -37.970  1.00  0.00           C  
ATOM   2355  O   GLY A 153     -44.373 -49.115 -36.790  1.00  0.00           O  
ATOM   2356  H   GLY A 153     -42.056 -49.066 -36.317  1.00  0.00           H  
ATOM   2357 1HA  GLY A 153     -42.617 -47.630 -38.625  1.00  0.00           H  
ATOM   2358 2HA  GLY A 153     -42.267 -49.247 -39.206  1.00  0.00           H  
ATOM   2359  N   PHE A 154     -44.809 -49.503 -38.963  1.00  0.00           N  
ATOM   2360  CA  PHE A 154     -46.173 -49.939 -38.703  1.00  0.00           C  
ATOM   2361  C   PHE A 154     -46.156 -51.197 -37.842  1.00  0.00           C  
ATOM   2362  O   PHE A 154     -45.444 -52.158 -38.150  1.00  0.00           O  
ATOM   2363  CB  PHE A 154     -46.916 -50.191 -40.014  1.00  0.00           C  
ATOM   2364  CG  PHE A 154     -47.241 -48.935 -40.770  1.00  0.00           C  
ATOM   2365  CD1 PHE A 154     -48.251 -48.091 -40.333  1.00  0.00           C  
ATOM   2366  CD2 PHE A 154     -46.537 -48.595 -41.912  1.00  0.00           C  
ATOM   2367  CE1 PHE A 154     -48.552 -46.933 -41.023  1.00  0.00           C  
ATOM   2368  CE2 PHE A 154     -46.834 -47.437 -42.608  1.00  0.00           C  
ATOM   2369  CZ  PHE A 154     -47.844 -46.605 -42.161  1.00  0.00           C  
ATOM   2370  H   PHE A 154     -44.467 -49.494 -39.913  1.00  0.00           H  
ATOM   2371  HA  PHE A 154     -46.691 -49.150 -38.156  1.00  0.00           H  
ATOM   2372 1HB  PHE A 154     -46.313 -50.831 -40.656  1.00  0.00           H  
ATOM   2373 2HB  PHE A 154     -47.847 -50.717 -39.809  1.00  0.00           H  
ATOM   2374  HD1 PHE A 154     -48.809 -48.350 -39.433  1.00  0.00           H  
ATOM   2375  HD2 PHE A 154     -45.741 -49.252 -42.263  1.00  0.00           H  
ATOM   2376  HE1 PHE A 154     -49.348 -46.278 -40.667  1.00  0.00           H  
ATOM   2377  HE2 PHE A 154     -46.276 -47.180 -43.507  1.00  0.00           H  
ATOM   2378  HZ  PHE A 154     -48.080 -45.694 -42.709  1.00  0.00           H  
ATOM   2379  N   ASN A 155     -46.929 -51.175 -36.757  1.00  0.00           N  
ATOM   2380  CA  ASN A 155     -47.023 -52.252 -35.775  1.00  0.00           C  
ATOM   2381  C   ASN A 155     -45.715 -52.485 -35.028  1.00  0.00           C  
ATOM   2382  O   ASN A 155     -45.585 -53.483 -34.308  1.00  0.00           O  
ATOM   2383  CB  ASN A 155     -47.497 -53.563 -36.415  1.00  0.00           C  
ATOM   2384  CG  ASN A 155     -48.944 -53.503 -36.860  1.00  0.00           C  
ATOM   2385  OD1 ASN A 155     -49.807 -53.005 -36.137  1.00  0.00           O  
ATOM   2386  ND2 ASN A 155     -49.217 -54.013 -38.055  1.00  0.00           N  
ATOM   2387  H   ASN A 155     -47.482 -50.340 -36.625  1.00  0.00           H  
ATOM   2388  HA  ASN A 155     -47.750 -51.964 -35.014  1.00  0.00           H  
ATOM   2389 1HB  ASN A 155     -46.872 -53.794 -37.279  1.00  0.00           H  
ATOM   2390 2HB  ASN A 155     -47.382 -54.380 -35.701  1.00  0.00           H  
ATOM   2391 1HD2 ASN A 155     -50.156 -54.001 -38.402  1.00  0.00           H  
ATOM   2392 2HD2 ASN A 155     -48.487 -54.408 -38.609  1.00  0.00           H  
ATOM   2393  N   CYS A 156     -44.741 -51.587 -35.175  1.00  0.00           N  
ATOM   2394  CA  CYS A 156     -43.466 -51.656 -34.465  1.00  0.00           C  
ATOM   2395  C   CYS A 156     -43.238 -50.280 -33.849  1.00  0.00           C  
ATOM   2396  O   CYS A 156     -42.758 -49.365 -34.524  1.00  0.00           O  
ATOM   2397  CB  CYS A 156     -42.330 -52.045 -35.404  1.00  0.00           C  
ATOM   2398  SG  CYS A 156     -42.378 -53.765 -35.943  1.00  0.00           S  
ATOM   2399  H   CYS A 156     -44.907 -50.824 -35.815  1.00  0.00           H  
ATOM   2400  HA  CYS A 156     -43.543 -52.418 -33.688  1.00  0.00           H  
ATOM   2401 1HB  CYS A 156     -42.360 -51.411 -36.291  1.00  0.00           H  
ATOM   2402 2HB  CYS A 156     -41.373 -51.873 -34.910  1.00  0.00           H  
ATOM   2403  N   TYR A 157     -43.586 -50.130 -32.574  1.00  0.00           N  
ATOM   2404  CA  TYR A 157     -43.742 -48.821 -31.960  1.00  0.00           C  
ATOM   2405  C   TYR A 157     -42.652 -48.571 -30.928  1.00  0.00           C  
ATOM   2406  O   TYR A 157     -42.203 -49.494 -30.241  1.00  0.00           O  
ATOM   2407  CB  TYR A 157     -45.119 -48.693 -31.304  1.00  0.00           C  
ATOM   2408  CG  TYR A 157     -46.271 -48.882 -32.267  1.00  0.00           C  
ATOM   2409  CD1 TYR A 157     -46.288 -48.232 -33.493  1.00  0.00           C  
ATOM   2410  CD2 TYR A 157     -47.332 -49.724 -31.956  1.00  0.00           C  
ATOM   2411  CE1 TYR A 157     -47.335 -48.405 -34.379  1.00  0.00           C  
ATOM   2412  CE2 TYR A 157     -48.384 -49.903 -32.837  1.00  0.00           C  
ATOM   2413  CZ  TYR A 157     -48.379 -49.241 -34.047  1.00  0.00           C  
ATOM   2414  OH  TYR A 157     -49.422 -49.415 -34.930  1.00  0.00           O  
ATOM   2415  H   TYR A 157     -43.746 -50.957 -32.018  1.00  0.00           H  
ATOM   2416  HA  TYR A 157     -43.656 -48.062 -32.737  1.00  0.00           H  
ATOM   2417 1HB  TYR A 157     -45.214 -49.432 -30.509  1.00  0.00           H  
ATOM   2418 2HB  TYR A 157     -45.214 -47.707 -30.848  1.00  0.00           H  
ATOM   2419  HD1 TYR A 157     -45.468 -47.569 -33.771  1.00  0.00           H  
ATOM   2420  HD2 TYR A 157     -47.345 -50.255 -31.004  1.00  0.00           H  
ATOM   2421  HE1 TYR A 157     -47.330 -47.885 -35.337  1.00  0.00           H  
ATOM   2422  HE2 TYR A 157     -49.210 -50.563 -32.572  1.00  0.00           H  
ATOM   2423  HH  TYR A 157     -50.029 -50.072 -34.580  1.00  0.00           H  
ATOM   2424  N   PHE A 158     -42.236 -47.314 -30.830  1.00  0.00           N  
ATOM   2425  CA  PHE A 158     -41.273 -46.913 -29.814  1.00  0.00           C  
ATOM   2426  C   PHE A 158     -41.941 -46.957 -28.444  1.00  0.00           C  
ATOM   2427  O   PHE A 158     -43.093 -46.530 -28.308  1.00  0.00           O  
ATOM   2428  CB  PHE A 158     -40.755 -45.511 -30.121  1.00  0.00           C  
ATOM   2429  CG  PHE A 158     -39.434 -45.190 -29.486  1.00  0.00           C  
ATOM   2430  CD1 PHE A 158     -39.359 -44.304 -28.423  1.00  0.00           C  
ATOM   2431  CD2 PHE A 158     -38.265 -45.759 -29.960  1.00  0.00           C  
ATOM   2432  CE1 PHE A 158     -38.145 -43.998 -27.840  1.00  0.00           C  
ATOM   2433  CE2 PHE A 158     -37.047 -45.458 -29.383  1.00  0.00           C  
ATOM   2434  CZ  PHE A 158     -36.988 -44.573 -28.321  1.00  0.00           C  
ATOM   2435  H   PHE A 158     -42.592 -46.620 -31.472  1.00  0.00           H  
ATOM   2436  HA  PHE A 158     -40.437 -47.613 -29.833  1.00  0.00           H  
ATOM   2437 1HB  PHE A 158     -40.646 -45.391 -31.198  1.00  0.00           H  
ATOM   2438 2HB  PHE A 158     -41.479 -44.772 -29.782  1.00  0.00           H  
ATOM   2439  HD1 PHE A 158     -40.275 -43.846 -28.048  1.00  0.00           H  
ATOM   2440  HD2 PHE A 158     -38.312 -46.455 -30.798  1.00  0.00           H  
ATOM   2441  HE1 PHE A 158     -38.103 -43.302 -27.003  1.00  0.00           H  
ATOM   2442  HE2 PHE A 158     -36.133 -45.913 -29.763  1.00  0.00           H  
ATOM   2443  HZ  PHE A 158     -36.029 -44.334 -27.866  1.00  0.00           H  
ATOM   2444  N   PRO A 159     -41.263 -47.457 -27.409  1.00  0.00           N  
ATOM   2445  CA  PRO A 159     -41.907 -47.618 -26.098  1.00  0.00           C  
ATOM   2446  C   PRO A 159     -42.049 -46.340 -25.283  1.00  0.00           C  
ATOM   2447  O   PRO A 159     -42.780 -46.352 -24.286  1.00  0.00           O  
ATOM   2448  CB  PRO A 159     -40.978 -48.613 -25.389  1.00  0.00           C  
ATOM   2449  CG  PRO A 159     -39.647 -48.360 -25.999  1.00  0.00           C  
ATOM   2450  CD  PRO A 159     -39.910 -48.057 -27.451  1.00  0.00           C  
ATOM   2451  HA  PRO A 159     -42.912 -48.043 -26.239  1.00  0.00           H  
ATOM   2452 1HB  PRO A 159     -40.992 -48.432 -24.304  1.00  0.00           H  
ATOM   2453 2HB  PRO A 159     -41.335 -49.640 -25.550  1.00  0.00           H  
ATOM   2454 1HG  PRO A 159     -39.148 -47.523 -25.490  1.00  0.00           H  
ATOM   2455 2HG  PRO A 159     -38.999 -49.240 -25.875  1.00  0.00           H  
ATOM   2456 1HD  PRO A 159     -39.154 -47.347 -27.820  1.00  0.00           H  
ATOM   2457 2HD  PRO A 159     -39.880 -48.990 -28.032  1.00  0.00           H  
ATOM   2458  N   LEU A 160     -41.397 -45.243 -25.657  1.00  0.00           N  
ATOM   2459  CA  LEU A 160     -41.391 -44.039 -24.840  1.00  0.00           C  
ATOM   2460  C   LEU A 160     -42.230 -42.943 -25.486  1.00  0.00           C  
ATOM   2461  O   LEU A 160     -42.418 -42.914 -26.705  1.00  0.00           O  
ATOM   2462  CB  LEU A 160     -39.964 -43.528 -24.604  1.00  0.00           C  
ATOM   2463  CG  LEU A 160     -38.948 -44.534 -24.061  1.00  0.00           C  
ATOM   2464  CD1 LEU A 160     -37.579 -43.886 -23.914  1.00  0.00           C  
ATOM   2465  CD2 LEU A 160     -39.409 -45.119 -22.735  1.00  0.00           C  
ATOM   2466  H   LEU A 160     -40.892 -45.246 -26.532  1.00  0.00           H  
ATOM   2467  HA  LEU A 160     -41.831 -44.277 -23.872  1.00  0.00           H  
ATOM   2468 1HB  LEU A 160     -39.569 -43.152 -25.548  1.00  0.00           H  
ATOM   2469 2HB  LEU A 160     -40.005 -42.699 -23.897  1.00  0.00           H  
ATOM   2470  HG  LEU A 160     -38.823 -45.349 -24.776  1.00  0.00           H  
ATOM   2471 1HD1 LEU A 160     -36.869 -44.618 -23.526  1.00  0.00           H  
ATOM   2472 2HD1 LEU A 160     -37.238 -43.530 -24.886  1.00  0.00           H  
ATOM   2473 3HD1 LEU A 160     -37.647 -43.046 -23.223  1.00  0.00           H  
ATOM   2474 1HD2 LEU A 160     -38.667 -45.831 -22.373  1.00  0.00           H  
ATOM   2475 2HD2 LEU A 160     -39.527 -44.317 -22.006  1.00  0.00           H  
ATOM   2476 3HD2 LEU A 160     -40.362 -45.627 -22.874  1.00  0.00           H  
ATOM   2477  N   GLN A 161     -42.731 -42.040 -24.644  1.00  0.00           N  
ATOM   2478  CA  GLN A 161     -43.492 -40.876 -25.073  1.00  0.00           C  
ATOM   2479  C   GLN A 161     -43.307 -39.764 -24.053  1.00  0.00           C  
ATOM   2480  O   GLN A 161     -43.037 -40.014 -22.878  1.00  0.00           O  
ATOM   2481  CB  GLN A 161     -44.983 -41.211 -25.228  1.00  0.00           C  
ATOM   2482  CG  GLN A 161     -45.872 -40.073 -25.725  1.00  0.00           C  
ATOM   2483  CD  GLN A 161     -45.411 -39.503 -27.051  1.00  0.00           C  
ATOM   2484  OE1 GLN A 161     -44.467 -38.714 -27.102  1.00  0.00           O  
ATOM   2485  NE2 GLN A 161     -46.079 -39.895 -28.130  1.00  0.00           N  
ATOM   2486  H   GLN A 161     -42.566 -42.184 -23.658  1.00  0.00           H  
ATOM   2487  HA  GLN A 161     -43.112 -40.553 -26.042  1.00  0.00           H  
ATOM   2488 1HB  GLN A 161     -45.099 -42.038 -25.928  1.00  0.00           H  
ATOM   2489 2HB  GLN A 161     -45.384 -41.534 -24.268  1.00  0.00           H  
ATOM   2490 1HG  GLN A 161     -46.887 -40.450 -25.853  1.00  0.00           H  
ATOM   2491 2HG  GLN A 161     -45.862 -39.271 -24.988  1.00  0.00           H  
ATOM   2492 1HE2 GLN A 161     -45.819 -39.550 -29.033  1.00  0.00           H  
ATOM   2493 2HE2 GLN A 161     -46.841 -40.536 -28.040  1.00  0.00           H  
ATOM   2494  N   SER A 162     -43.461 -38.527 -24.510  1.00  0.00           N  
ATOM   2495  CA  SER A 162     -43.340 -37.363 -23.650  1.00  0.00           C  
ATOM   2496  C   SER A 162     -44.686 -37.006 -23.031  1.00  0.00           C  
ATOM   2497  O   SER A 162     -45.743 -37.353 -23.566  1.00  0.00           O  
ATOM   2498  CB  SER A 162     -42.803 -36.185 -24.438  1.00  0.00           C  
ATOM   2499  OG  SER A 162     -43.681 -35.828 -25.470  1.00  0.00           O  
ATOM   2500  H   SER A 162     -43.668 -38.396 -25.490  1.00  0.00           H  
ATOM   2501  HA  SER A 162     -42.642 -37.597 -22.845  1.00  0.00           H  
ATOM   2502 1HB  SER A 162     -42.659 -35.335 -23.769  1.00  0.00           H  
ATOM   2503 2HB  SER A 162     -41.830 -36.440 -24.857  1.00  0.00           H  
ATOM   2504  HG  SER A 162     -43.741 -36.596 -26.043  1.00  0.00           H  
ATOM   2505  N   TYR A 163     -44.637 -36.317 -21.892  1.00  0.00           N  
ATOM   2506  CA  TYR A 163     -45.821 -35.687 -21.327  1.00  0.00           C  
ATOM   2507  C   TYR A 163     -46.047 -34.337 -21.994  1.00  0.00           C  
ATOM   2508  O   TYR A 163     -45.093 -33.592 -22.239  1.00  0.00           O  
ATOM   2509  CB  TYR A 163     -45.661 -35.493 -19.819  1.00  0.00           C  
ATOM   2510  CG  TYR A 163     -45.778 -36.747 -18.982  1.00  0.00           C  
ATOM   2511  CD1 TYR A 163     -47.015 -37.317 -18.710  1.00  0.00           C  
ATOM   2512  CD2 TYR A 163     -44.647 -37.352 -18.452  1.00  0.00           C  
ATOM   2513  CE1 TYR A 163     -47.117 -38.462 -17.937  1.00  0.00           C  
ATOM   2514  CE2 TYR A 163     -44.739 -38.495 -17.681  1.00  0.00           C  
ATOM   2515  CZ  TYR A 163     -45.975 -39.045 -17.426  1.00  0.00           C  
ATOM   2516  OH  TYR A 163     -46.062 -40.182 -16.656  1.00  0.00           O  
ATOM   2517  H   TYR A 163     -43.755 -36.230 -21.410  1.00  0.00           H  
ATOM   2518  HA  TYR A 163     -46.678 -36.339 -21.504  1.00  0.00           H  
ATOM   2519 1HB  TYR A 163     -44.684 -35.055 -19.610  1.00  0.00           H  
ATOM   2520 2HB  TYR A 163     -46.417 -34.794 -19.460  1.00  0.00           H  
ATOM   2521  HD1 TYR A 163     -47.924 -36.864 -19.108  1.00  0.00           H  
ATOM   2522  HD2 TYR A 163     -43.662 -36.926 -18.640  1.00  0.00           H  
ATOM   2523  HE1 TYR A 163     -48.097 -38.895 -17.734  1.00  0.00           H  
ATOM   2524  HE2 TYR A 163     -43.836 -38.953 -17.277  1.00  0.00           H  
ATOM   2525  HH  TYR A 163     -46.951 -40.261 -16.302  1.00  0.00           H  
ATOM   2526  N   GLY A 164     -47.305 -34.017 -22.284  1.00  0.00           N  
ATOM   2527  CA  GLY A 164     -47.609 -32.710 -22.831  1.00  0.00           C  
ATOM   2528  C   GLY A 164     -47.783 -31.701 -21.717  1.00  0.00           C  
ATOM   2529  O   GLY A 164     -48.882 -31.182 -21.500  1.00  0.00           O  
ATOM   2530  H   GLY A 164     -48.058 -34.673 -22.129  1.00  0.00           H  
ATOM   2531 1HA  GLY A 164     -46.805 -32.398 -23.497  1.00  0.00           H  
ATOM   2532 2HA  GLY A 164     -48.517 -32.767 -23.430  1.00  0.00           H  
ATOM   2533  N   PHE A 165     -46.694 -31.405 -21.007  1.00  0.00           N  
ATOM   2534  CA  PHE A 165     -46.743 -30.545 -19.828  1.00  0.00           C  
ATOM   2535  C   PHE A 165     -46.868 -29.090 -20.267  1.00  0.00           C  
ATOM   2536  O   PHE A 165     -45.902 -28.327 -20.293  1.00  0.00           O  
ATOM   2537  CB  PHE A 165     -45.517 -30.772 -18.947  1.00  0.00           C  
ATOM   2538  CG  PHE A 165     -45.584 -32.035 -18.136  1.00  0.00           C  
ATOM   2539  CD1 PHE A 165     -46.792 -32.472 -17.614  1.00  0.00           C  
ATOM   2540  CD2 PHE A 165     -44.446 -32.784 -17.893  1.00  0.00           C  
ATOM   2541  CE1 PHE A 165     -46.863 -33.633 -16.866  1.00  0.00           C  
ATOM   2542  CE2 PHE A 165     -44.511 -33.945 -17.145  1.00  0.00           C  
ATOM   2543  CZ  PHE A 165     -45.720 -34.368 -16.629  1.00  0.00           C  
ATOM   2544  H   PHE A 165     -45.807 -31.790 -21.299  1.00  0.00           H  
ATOM   2545  HA  PHE A 165     -47.635 -30.797 -19.253  1.00  0.00           H  
ATOM   2546 1HB  PHE A 165     -44.625 -30.814 -19.570  1.00  0.00           H  
ATOM   2547 2HB  PHE A 165     -45.401 -29.932 -18.262  1.00  0.00           H  
ATOM   2548  HD1 PHE A 165     -47.694 -31.889 -17.799  1.00  0.00           H  
ATOM   2549  HD2 PHE A 165     -43.491 -32.449 -18.299  1.00  0.00           H  
ATOM   2550  HE1 PHE A 165     -47.821 -33.963 -16.464  1.00  0.00           H  
ATOM   2551  HE2 PHE A 165     -43.607 -34.528 -16.962  1.00  0.00           H  
ATOM   2552  HZ  PHE A 165     -45.772 -35.281 -16.037  1.00  0.00           H  
ATOM   2553  N   GLN A 166     -48.087 -28.713 -20.618  1.00  0.00           N  
ATOM   2554  CA  GLN A 166     -48.395 -27.327 -20.933  1.00  0.00           C  
ATOM   2555  C   GLN A 166     -48.860 -26.599 -19.675  1.00  0.00           C  
ATOM   2556  O   GLN A 166     -49.497 -27.199 -18.801  1.00  0.00           O  
ATOM   2557  CB  GLN A 166     -49.483 -27.250 -22.000  1.00  0.00           C  
ATOM   2558  CG  GLN A 166     -49.081 -27.822 -23.350  1.00  0.00           C  
ATOM   2559  CD  GLN A 166     -50.180 -27.693 -24.387  1.00  0.00           C  
ATOM   2560  OE1 GLN A 166     -51.365 -27.695 -24.056  1.00  0.00           O  
ATOM   2561  NE2 GLN A 166     -49.788 -27.584 -25.652  1.00  0.00           N  
ATOM   2562  H   GLN A 166     -48.822 -29.404 -20.670  1.00  0.00           H  
ATOM   2563  HA  GLN A 166     -47.494 -26.852 -21.320  1.00  0.00           H  
ATOM   2564 1HB  GLN A 166     -50.367 -27.790 -21.658  1.00  0.00           H  
ATOM   2565 2HB  GLN A 166     -49.773 -26.210 -22.150  1.00  0.00           H  
ATOM   2566 1HG  GLN A 166     -48.205 -27.286 -23.713  1.00  0.00           H  
ATOM   2567 2HG  GLN A 166     -48.847 -28.879 -23.229  1.00  0.00           H  
ATOM   2568 1HE2 GLN A 166     -50.470 -27.495 -26.380  1.00  0.00           H  
ATOM   2569 2HE2 GLN A 166     -48.814 -27.588 -25.876  1.00  0.00           H  
ATOM   2570  N   PRO A 167     -48.552 -25.305 -19.542  1.00  0.00           N  
ATOM   2571  CA  PRO A 167     -48.984 -24.573 -18.343  1.00  0.00           C  
ATOM   2572  C   PRO A 167     -50.488 -24.383 -18.264  1.00  0.00           C  
ATOM   2573  O   PRO A 167     -50.998 -24.058 -17.184  1.00  0.00           O  
ATOM   2574  CB  PRO A 167     -48.260 -23.228 -18.476  1.00  0.00           C  
ATOM   2575  CG  PRO A 167     -48.027 -23.087 -19.942  1.00  0.00           C  
ATOM   2576  CD  PRO A 167     -47.753 -24.478 -20.452  1.00  0.00           C  
ATOM   2577  HA  PRO A 167     -48.645 -25.114 -17.447  1.00  0.00           H  
ATOM   2578 1HB  PRO A 167     -48.883 -22.422 -18.062  1.00  0.00           H  
ATOM   2579 2HB  PRO A 167     -47.327 -23.244 -17.894  1.00  0.00           H  
ATOM   2580 1HG  PRO A 167     -48.907 -22.639 -20.424  1.00  0.00           H  
ATOM   2581 2HG  PRO A 167     -47.181 -22.408 -20.128  1.00  0.00           H  
ATOM   2582 1HD  PRO A 167     -48.093 -24.558 -21.496  1.00  0.00           H  
ATOM   2583 2HD  PRO A 167     -46.678 -24.693 -20.376  1.00  0.00           H  
ATOM   2584  N   THR A 168     -51.208 -24.581 -19.367  1.00  0.00           N  
ATOM   2585  CA  THR A 168     -52.649 -24.386 -19.409  1.00  0.00           C  
ATOM   2586  C   THR A 168     -53.432 -25.652 -19.087  1.00  0.00           C  
ATOM   2587  O   THR A 168     -54.666 -25.632 -19.156  1.00  0.00           O  
ATOM   2588  CB  THR A 168     -53.069 -23.868 -20.789  1.00  0.00           C  
ATOM   2589  OG1 THR A 168     -52.713 -24.828 -21.791  1.00  0.00           O  
ATOM   2590  CG2 THR A 168     -52.378 -22.545 -21.091  1.00  0.00           C  
ATOM   2591  H   THR A 168     -50.727 -24.879 -20.204  1.00  0.00           H  
ATOM   2592  HA  THR A 168     -52.920 -23.645 -18.657  1.00  0.00           H  
ATOM   2593  HB  THR A 168     -54.150 -23.721 -20.809  1.00  0.00           H  
ATOM   2594  HG1 THR A 168     -52.871 -25.714 -21.456  1.00  0.00           H  
ATOM   2595 1HG2 THR A 168     -52.687 -22.190 -22.073  1.00  0.00           H  
ATOM   2596 2HG2 THR A 168     -52.654 -21.810 -20.335  1.00  0.00           H  
ATOM   2597 3HG2 THR A 168     -51.299 -22.689 -21.080  1.00  0.00           H  
ATOM   2598  N   ASN A 169     -52.756 -26.745 -18.745  1.00  0.00           N  
ATOM   2599  CA  ASN A 169     -53.453 -27.981 -18.430  1.00  0.00           C  
ATOM   2600  C   ASN A 169     -54.185 -27.855 -17.098  1.00  0.00           C  
ATOM   2601  O   ASN A 169     -53.794 -27.089 -16.210  1.00  0.00           O  
ATOM   2602  CB  ASN A 169     -52.489 -29.152 -18.409  1.00  0.00           C  
ATOM   2603  CG  ASN A 169     -52.064 -29.576 -19.788  1.00  0.00           C  
ATOM   2604  OD1 ASN A 169     -52.799 -29.383 -20.764  1.00  0.00           O  
ATOM   2605  ND2 ASN A 169     -50.892 -30.151 -19.888  1.00  0.00           N  
ATOM   2606  H   ASN A 169     -51.746 -26.724 -18.701  1.00  0.00           H  
ATOM   2607  HA  ASN A 169     -54.184 -28.176 -19.217  1.00  0.00           H  
ATOM   2608 1HB  ASN A 169     -51.600 -28.882 -17.835  1.00  0.00           H  
ATOM   2609 2HB  ASN A 169     -52.956 -30.001 -17.909  1.00  0.00           H  
ATOM   2610 1HD2 ASN A 169     -50.559 -30.454 -20.780  1.00  0.00           H  
ATOM   2611 2HD2 ASN A 169     -50.331 -30.287 -19.072  1.00  0.00           H  
ATOM   2612  N   GLY A 170     -55.263 -28.617 -16.968  1.00  0.00           N  
ATOM   2613  CA  GLY A 170     -55.945 -28.729 -15.694  1.00  0.00           C  
ATOM   2614  C   GLY A 170     -55.135 -29.530 -14.694  1.00  0.00           C  
ATOM   2615  O   GLY A 170     -54.157 -30.201 -15.022  1.00  0.00           O  
ATOM   2616  H   GLY A 170     -55.618 -29.130 -17.762  1.00  0.00           H  
ATOM   2617 1HA  GLY A 170     -56.134 -27.732 -15.294  1.00  0.00           H  
ATOM   2618 2HA  GLY A 170     -56.914 -29.205 -15.841  1.00  0.00           H  
ATOM   2619  N   VAL A 171     -55.563 -29.449 -13.432  1.00  0.00           N  
ATOM   2620  CA  VAL A 171     -54.720 -29.907 -12.329  1.00  0.00           C  
ATOM   2621  C   VAL A 171     -54.309 -31.359 -12.536  1.00  0.00           C  
ATOM   2622  O   VAL A 171     -53.134 -31.713 -12.374  1.00  0.00           O  
ATOM   2623  CB  VAL A 171     -55.454 -29.702 -10.987  1.00  0.00           C  
ATOM   2624  CG1 VAL A 171     -54.698 -30.361  -9.840  1.00  0.00           C  
ATOM   2625  CG2 VAL A 171     -55.650 -28.217 -10.718  1.00  0.00           C  
ATOM   2626  H   VAL A 171     -56.476 -29.069 -13.227  1.00  0.00           H  
ATOM   2627  HA  VAL A 171     -53.804 -29.317 -12.325  1.00  0.00           H  
ATOM   2628  HB  VAL A 171     -56.427 -30.191 -11.036  1.00  0.00           H  
ATOM   2629 1HG1 VAL A 171     -55.240 -30.200  -8.908  1.00  0.00           H  
ATOM   2630 2HG1 VAL A 171     -54.613 -31.431 -10.029  1.00  0.00           H  
ATOM   2631 3HG1 VAL A 171     -53.703 -29.926  -9.761  1.00  0.00           H  
ATOM   2632 1HG2 VAL A 171     -56.168 -28.084  -9.769  1.00  0.00           H  
ATOM   2633 2HG2 VAL A 171     -54.678 -27.725 -10.671  1.00  0.00           H  
ATOM   2634 3HG2 VAL A 171     -56.242 -27.777 -11.520  1.00  0.00           H  
ATOM   2635  N   GLY A 172     -55.257 -32.215 -12.926  1.00  0.00           N  
ATOM   2636  CA  GLY A 172     -54.939 -33.621 -13.113  1.00  0.00           C  
ATOM   2637  C   GLY A 172     -53.864 -33.852 -14.158  1.00  0.00           C  
ATOM   2638  O   GLY A 172     -53.157 -34.860 -14.118  1.00  0.00           O  
ATOM   2639  H   GLY A 172     -56.201 -31.897 -13.094  1.00  0.00           H  
ATOM   2640 1HA  GLY A 172     -54.607 -34.048 -12.167  1.00  0.00           H  
ATOM   2641 2HA  GLY A 172     -55.838 -34.160 -13.410  1.00  0.00           H  
ATOM   2642  N   TYR A 173     -53.720 -32.919 -15.100  1.00  0.00           N  
ATOM   2643  CA  TYR A 173     -52.763 -33.033 -16.203  1.00  0.00           C  
ATOM   2644  C   TYR A 173     -51.550 -32.129 -16.017  1.00  0.00           C  
ATOM   2645  O   TYR A 173     -50.711 -32.018 -16.916  1.00  0.00           O  
ATOM   2646  CB  TYR A 173     -53.448 -32.725 -17.531  1.00  0.00           C  
ATOM   2647  CG  TYR A 173     -54.462 -33.755 -17.974  1.00  0.00           C  
ATOM   2648  CD1 TYR A 173     -54.057 -34.943 -18.571  1.00  0.00           C  
ATOM   2649  CD2 TYR A 173     -55.823 -33.541 -17.805  1.00  0.00           C  
ATOM   2650  CE1 TYR A 173     -54.978 -35.888 -18.984  1.00  0.00           C  
ATOM   2651  CE2 TYR A 173     -56.751 -34.480 -18.212  1.00  0.00           C  
ATOM   2652  CZ  TYR A 173     -56.324 -35.652 -18.802  1.00  0.00           C  
ATOM   2653  OH  TYR A 173     -57.245 -36.590 -19.209  1.00  0.00           O  
ATOM   2654  H   TYR A 173     -54.306 -32.099 -15.039  1.00  0.00           H  
ATOM   2655  HA  TYR A 173     -52.388 -34.056 -16.231  1.00  0.00           H  
ATOM   2656 1HB  TYR A 173     -53.961 -31.764 -17.462  1.00  0.00           H  
ATOM   2657 2HB  TYR A 173     -52.698 -32.640 -18.317  1.00  0.00           H  
ATOM   2658  HD1 TYR A 173     -52.996 -35.142 -18.723  1.00  0.00           H  
ATOM   2659  HD2 TYR A 173     -56.175 -32.617 -17.343  1.00  0.00           H  
ATOM   2660  HE1 TYR A 173     -54.639 -36.812 -19.449  1.00  0.00           H  
ATOM   2661  HE2 TYR A 173     -57.817 -34.291 -18.069  1.00  0.00           H  
ATOM   2662  HH  TYR A 173     -58.130 -36.276 -19.011  1.00  0.00           H  
ATOM   2663  N   GLN A 174     -51.422 -31.474 -14.864  1.00  0.00           N  
ATOM   2664  CA  GLN A 174     -50.245 -30.654 -14.618  1.00  0.00           C  
ATOM   2665  C   GLN A 174     -49.087 -31.501 -14.091  1.00  0.00           C  
ATOM   2666  O   GLN A 174     -49.305 -32.535 -13.453  1.00  0.00           O  
ATOM   2667  CB  GLN A 174     -50.552 -29.531 -13.621  1.00  0.00           C  
ATOM   2668  CG  GLN A 174     -51.470 -28.461 -14.182  1.00  0.00           C  
ATOM   2669  CD  GLN A 174     -51.836 -27.406 -13.162  1.00  0.00           C  
ATOM   2670  OE1 GLN A 174     -51.275 -27.362 -12.065  1.00  0.00           O  
ATOM   2671  NE2 GLN A 174     -52.782 -26.546 -13.517  1.00  0.00           N  
ATOM   2672  H   GLN A 174     -52.135 -31.537 -14.150  1.00  0.00           H  
ATOM   2673  HA  GLN A 174     -49.936 -30.202 -15.561  1.00  0.00           H  
ATOM   2674 1HB  GLN A 174     -51.019 -29.953 -12.731  1.00  0.00           H  
ATOM   2675 2HB  GLN A 174     -49.622 -29.058 -13.309  1.00  0.00           H  
ATOM   2676 1HG  GLN A 174     -50.967 -27.967 -15.015  1.00  0.00           H  
ATOM   2677 2HG  GLN A 174     -52.390 -28.930 -14.529  1.00  0.00           H  
ATOM   2678 1HE2 GLN A 174     -53.067 -25.824 -12.883  1.00  0.00           H  
ATOM   2679 2HE2 GLN A 174     -53.211 -26.615 -14.418  1.00  0.00           H  
ATOM   2680  N   PRO A 175     -47.844 -31.087 -14.343  1.00  0.00           N  
ATOM   2681  CA  PRO A 175     -46.695 -31.824 -13.798  1.00  0.00           C  
ATOM   2682  C   PRO A 175     -46.590 -31.667 -12.288  1.00  0.00           C  
ATOM   2683  O   PRO A 175     -46.803 -30.582 -11.743  1.00  0.00           O  
ATOM   2684  CB  PRO A 175     -45.496 -31.192 -14.515  1.00  0.00           C  
ATOM   2685  CG  PRO A 175     -45.946 -29.815 -14.847  1.00  0.00           C  
ATOM   2686  CD  PRO A 175     -47.412 -29.924 -15.156  1.00  0.00           C  
ATOM   2687  HA  PRO A 175     -46.792 -32.888 -14.061  1.00  0.00           H  
ATOM   2688 1HB  PRO A 175     -44.615 -31.203 -13.855  1.00  0.00           H  
ATOM   2689 2HB  PRO A 175     -45.237 -31.780 -15.406  1.00  0.00           H  
ATOM   2690 1HG  PRO A 175     -45.756 -29.138 -14.002  1.00  0.00           H  
ATOM   2691 2HG  PRO A 175     -45.375 -29.425 -15.702  1.00  0.00           H  
ATOM   2692 1HD  PRO A 175     -47.922 -29.002 -14.847  1.00  0.00           H  
ATOM   2693 2HD  PRO A 175     -47.547 -30.101 -16.234  1.00  0.00           H  
ATOM   2694  N   TYR A 176     -46.259 -32.765 -11.616  1.00  0.00           N  
ATOM   2695  CA  TYR A 176     -45.910 -32.767 -10.203  1.00  0.00           C  
ATOM   2696  C   TYR A 176     -44.531 -33.389 -10.030  1.00  0.00           C  
ATOM   2697  O   TYR A 176     -44.252 -34.450 -10.597  1.00  0.00           O  
ATOM   2698  CB  TYR A 176     -46.940 -33.544  -9.379  1.00  0.00           C  
ATOM   2699  CG  TYR A 176     -48.209 -32.783  -9.072  1.00  0.00           C  
ATOM   2700  CD1 TYR A 176     -49.153 -32.537 -10.059  1.00  0.00           C  
ATOM   2701  CD2 TYR A 176     -48.469 -32.323  -7.788  1.00  0.00           C  
ATOM   2702  CE1 TYR A 176     -50.320 -31.848  -9.777  1.00  0.00           C  
ATOM   2703  CE2 TYR A 176     -49.628 -31.632  -7.496  1.00  0.00           C  
ATOM   2704  CZ  TYR A 176     -50.550 -31.397  -8.494  1.00  0.00           C  
ATOM   2705  OH  TYR A 176     -51.708 -30.709  -8.208  1.00  0.00           O  
ATOM   2706  H   TYR A 176     -46.251 -33.637 -12.126  1.00  0.00           H  
ATOM   2707  HA  TYR A 176     -45.897 -31.736  -9.848  1.00  0.00           H  
ATOM   2708 1HB  TYR A 176     -47.220 -34.454  -9.911  1.00  0.00           H  
ATOM   2709 2HB  TYR A 176     -46.496 -33.842  -8.430  1.00  0.00           H  
ATOM   2710  HD1 TYR A 176     -48.984 -32.889 -11.077  1.00  0.00           H  
ATOM   2711  HD2 TYR A 176     -47.750 -32.506  -6.988  1.00  0.00           H  
ATOM   2712  HE1 TYR A 176     -51.048 -31.665 -10.566  1.00  0.00           H  
ATOM   2713  HE2 TYR A 176     -49.810 -31.276  -6.482  1.00  0.00           H  
ATOM   2714  HH  TYR A 176     -51.725 -30.486  -7.275  1.00  0.00           H  
ATOM   2715  N   ARG A 177     -43.673 -32.726  -9.257  1.00  0.00           N  
ATOM   2716  CA  ARG A 177     -42.365 -33.280  -8.937  1.00  0.00           C  
ATOM   2717  C   ARG A 177     -42.494 -34.229  -7.753  1.00  0.00           C  
ATOM   2718  O   ARG A 177     -43.067 -33.871  -6.721  1.00  0.00           O  
ATOM   2719  CB  ARG A 177     -41.368 -32.164  -8.625  1.00  0.00           C  
ATOM   2720  CG  ARG A 177     -40.901 -31.400  -9.849  1.00  0.00           C  
ATOM   2721  CD  ARG A 177     -40.166 -30.128  -9.470  1.00  0.00           C  
ATOM   2722  NE  ARG A 177     -39.562 -29.485 -10.633  1.00  0.00           N  
ATOM   2723  CZ  ARG A 177     -38.661 -28.511 -10.563  1.00  0.00           C  
ATOM   2724  NH1 ARG A 177     -38.251 -28.070  -9.380  1.00  0.00           N  
ATOM   2725  NH2 ARG A 177     -38.162 -27.983 -11.671  1.00  0.00           N  
ATOM   2726  H   ARG A 177     -43.931 -31.825  -8.884  1.00  0.00           H  
ATOM   2727  HA  ARG A 177     -42.003 -33.837  -9.802  1.00  0.00           H  
ATOM   2728 1HB  ARG A 177     -41.819 -31.455  -7.933  1.00  0.00           H  
ATOM   2729 2HB  ARG A 177     -40.490 -32.587  -8.134  1.00  0.00           H  
ATOM   2730 1HG  ARG A 177     -40.226 -32.025 -10.432  1.00  0.00           H  
ATOM   2731 2HG  ARG A 177     -41.764 -31.129 -10.458  1.00  0.00           H  
ATOM   2732 1HD  ARG A 177     -40.864 -29.426  -9.014  1.00  0.00           H  
ATOM   2733 2HD  ARG A 177     -39.374 -30.364  -8.760  1.00  0.00           H  
ATOM   2734  HE  ARG A 177     -39.852 -29.802 -11.549  1.00  0.00           H  
ATOM   2735 1HH1 ARG A 177     -38.625 -28.474  -8.534  1.00  0.00           H  
ATOM   2736 2HH1 ARG A 177     -37.566 -27.329  -9.327  1.00  0.00           H  
ATOM   2737 1HH2 ARG A 177     -38.467 -28.320 -12.573  1.00  0.00           H  
ATOM   2738 2HH2 ARG A 177     -37.477 -27.243 -11.614  1.00  0.00           H  
ATOM   2739  N   VAL A 178     -41.967 -35.440  -7.905  1.00  0.00           N  
ATOM   2740  CA  VAL A 178     -42.100 -36.484  -6.900  1.00  0.00           C  
ATOM   2741  C   VAL A 178     -40.718 -36.889  -6.407  1.00  0.00           C  
ATOM   2742  O   VAL A 178     -39.815 -37.152  -7.207  1.00  0.00           O  
ATOM   2743  CB  VAL A 178     -42.860 -37.708  -7.455  1.00  0.00           C  
ATOM   2744  CG1 VAL A 178     -42.998 -38.779  -6.386  1.00  0.00           C  
ATOM   2745  CG2 VAL A 178     -44.222 -37.291  -7.978  1.00  0.00           C  
ATOM   2746  H   VAL A 178     -41.456 -35.636  -8.754  1.00  0.00           H  
ATOM   2747  HA  VAL A 178     -42.668 -36.085  -6.059  1.00  0.00           H  
ATOM   2748  HB  VAL A 178     -42.280 -38.146  -8.268  1.00  0.00           H  
ATOM   2749 1HG1 VAL A 178     -43.536 -39.635  -6.796  1.00  0.00           H  
ATOM   2750 2HG1 VAL A 178     -42.009 -39.098  -6.058  1.00  0.00           H  
ATOM   2751 3HG1 VAL A 178     -43.551 -38.377  -5.538  1.00  0.00           H  
ATOM   2752 1HG2 VAL A 178     -44.746 -38.165  -8.367  1.00  0.00           H  
ATOM   2753 2HG2 VAL A 178     -44.804 -36.850  -7.166  1.00  0.00           H  
ATOM   2754 3HG2 VAL A 178     -44.099 -36.558  -8.775  1.00  0.00           H  
ATOM   2755  N   VAL A 179     -40.561 -36.926  -5.087  1.00  0.00           N  
ATOM   2756  CA  VAL A 179     -39.332 -37.361  -4.437  1.00  0.00           C  
ATOM   2757  C   VAL A 179     -39.690 -38.440  -3.425  1.00  0.00           C  
ATOM   2758  O   VAL A 179     -40.560 -38.237  -2.572  1.00  0.00           O  
ATOM   2759  CB  VAL A 179     -38.593 -36.190  -3.753  1.00  0.00           C  
ATOM   2760  CG1 VAL A 179     -37.339 -36.690  -3.049  1.00  0.00           C  
ATOM   2761  CG2 VAL A 179     -38.242 -35.116  -4.771  1.00  0.00           C  
ATOM   2762  H   VAL A 179     -41.341 -36.634  -4.517  1.00  0.00           H  
ATOM   2763  HA  VAL A 179     -38.668 -37.779  -5.195  1.00  0.00           H  
ATOM   2764  HB  VAL A 179     -39.241 -35.762  -2.989  1.00  0.00           H  
ATOM   2765 1HG1 VAL A 179     -36.832 -35.851  -2.572  1.00  0.00           H  
ATOM   2766 2HG1 VAL A 179     -37.616 -37.424  -2.292  1.00  0.00           H  
ATOM   2767 3HG1 VAL A 179     -36.672 -37.151  -3.777  1.00  0.00           H  
ATOM   2768 1HG2 VAL A 179     -37.724 -34.299  -4.273  1.00  0.00           H  
ATOM   2769 2HG2 VAL A 179     -37.597 -35.541  -5.541  1.00  0.00           H  
ATOM   2770 3HG2 VAL A 179     -39.155 -34.739  -5.232  1.00  0.00           H  
ATOM   2771  N   VAL A 180     -39.023 -39.586  -3.523  1.00  0.00           N  
ATOM   2772  CA  VAL A 180     -39.284 -40.727  -2.652  1.00  0.00           C  
ATOM   2773  C   VAL A 180     -38.025 -41.008  -1.847  1.00  0.00           C  
ATOM   2774  O   VAL A 180     -36.959 -41.261  -2.423  1.00  0.00           O  
ATOM   2775  CB  VAL A 180     -39.677 -41.972  -3.470  1.00  0.00           C  
ATOM   2776  CG1 VAL A 180     -39.927 -43.157  -2.550  1.00  0.00           C  
ATOM   2777  CG2 VAL A 180     -40.908 -41.672  -4.311  1.00  0.00           C  
ATOM   2778  H   VAL A 180     -38.308 -39.662  -4.232  1.00  0.00           H  
ATOM   2779  HA  VAL A 180     -40.099 -40.468  -1.976  1.00  0.00           H  
ATOM   2780  HB  VAL A 180     -38.847 -42.243  -4.124  1.00  0.00           H  
ATOM   2781 1HG1 VAL A 180     -40.203 -44.028  -3.144  1.00  0.00           H  
ATOM   2782 2HG1 VAL A 180     -39.021 -43.376  -1.984  1.00  0.00           H  
ATOM   2783 3HG1 VAL A 180     -40.737 -42.918  -1.861  1.00  0.00           H  
ATOM   2784 1HG2 VAL A 180     -41.179 -42.557  -4.887  1.00  0.00           H  
ATOM   2785 2HG2 VAL A 180     -41.736 -41.396  -3.658  1.00  0.00           H  
ATOM   2786 3HG2 VAL A 180     -40.693 -40.848  -4.991  1.00  0.00           H  
ATOM   2787  N   ARG A 181     -38.148 -40.966  -0.524  1.00  0.00           N  
ATOM   2788  CA  ARG A 181     -37.027 -41.224   0.367  1.00  0.00           C  
ATOM   2789  C   ARG A 181     -37.094 -42.661   0.866  1.00  0.00           C  
ATOM   2790  O   ARG A 181     -38.172 -43.156   1.208  1.00  0.00           O  
ATOM   2791  CB  ARG A 181     -37.037 -40.266   1.549  1.00  0.00           C  
ATOM   2792  CG  ARG A 181     -36.804 -38.807   1.192  1.00  0.00           C  
ATOM   2793  CD  ARG A 181     -36.650 -37.963   2.405  1.00  0.00           C  
ATOM   2794  NE  ARG A 181     -37.886 -37.874   3.165  1.00  0.00           N  
ATOM   2795  CZ  ARG A 181     -38.936 -37.098   2.832  1.00  0.00           C  
ATOM   2796  NH1 ARG A 181     -38.884 -36.351   1.751  1.00  0.00           N  
ATOM   2797  NH2 ARG A 181     -40.018 -37.088   3.591  1.00  0.00           N  
ATOM   2798  H   ARG A 181     -39.051 -40.748  -0.129  1.00  0.00           H  
ATOM   2799  HA  ARG A 181     -36.101 -41.081  -0.190  1.00  0.00           H  
ATOM   2800 1HB  ARG A 181     -37.996 -40.331   2.061  1.00  0.00           H  
ATOM   2801 2HB  ARG A 181     -36.266 -40.559   2.261  1.00  0.00           H  
ATOM   2802 1HG  ARG A 181     -35.896 -38.719   0.595  1.00  0.00           H  
ATOM   2803 2HG  ARG A 181     -37.653 -38.432   0.619  1.00  0.00           H  
ATOM   2804 1HD  ARG A 181     -35.883 -38.389   3.050  1.00  0.00           H  
ATOM   2805 2HD  ARG A 181     -36.358 -36.955   2.111  1.00  0.00           H  
ATOM   2806  HE  ARG A 181     -37.964 -38.435   4.003  1.00  0.00           H  
ATOM   2807 1HH1 ARG A 181     -38.057 -36.358   1.171  1.00  0.00           H  
ATOM   2808 2HH1 ARG A 181     -39.671 -35.769   1.502  1.00  0.00           H  
ATOM   2809 1HH2 ARG A 181     -40.058 -37.663   4.421  1.00  0.00           H  
ATOM   2810 2HH2 ARG A 181     -40.804 -36.507   3.341  1.00  0.00           H  
ATOM   2811  N   SER A 182     -35.944 -43.329   0.896  1.00  0.00           N  
ATOM   2812  CA  SER A 182     -35.867 -44.748   1.208  1.00  0.00           C  
ATOM   2813  C   SER A 182     -34.705 -44.978   2.159  1.00  0.00           C  
ATOM   2814  O   SER A 182     -33.583 -44.541   1.887  1.00  0.00           O  
ATOM   2815  CB  SER A 182     -35.688 -45.569  -0.054  1.00  0.00           C  
ATOM   2816  OG  SER A 182     -35.462 -46.917   0.252  1.00  0.00           O  
ATOM   2817  H   SER A 182     -35.093 -42.823   0.691  1.00  0.00           H  
ATOM   2818  HA  SER A 182     -36.799 -45.047   1.690  1.00  0.00           H  
ATOM   2819 1HB  SER A 182     -36.578 -45.478  -0.676  1.00  0.00           H  
ATOM   2820 2HB  SER A 182     -34.848 -45.177  -0.627  1.00  0.00           H  
ATOM   2821  HG  SER A 182     -35.863 -47.064   1.112  1.00  0.00           H  
ATOM   2822  N   PHE A 183     -34.972 -45.660   3.268  1.00  0.00           N  
ATOM   2823  CA  PHE A 183     -33.963 -45.965   4.275  1.00  0.00           C  
ATOM   2824  C   PHE A 183     -33.741 -47.470   4.305  1.00  0.00           C  
ATOM   2825  O   PHE A 183     -34.689 -48.244   4.118  1.00  0.00           O  
ATOM   2826  CB  PHE A 183     -34.390 -45.459   5.654  1.00  0.00           C  
ATOM   2827  CG  PHE A 183     -34.580 -43.969   5.725  1.00  0.00           C  
ATOM   2828  CD1 PHE A 183     -33.575 -43.150   6.211  1.00  0.00           C  
ATOM   2829  CD2 PHE A 183     -35.771 -43.390   5.314  1.00  0.00           C  
ATOM   2830  CE1 PHE A 183     -33.750 -41.778   6.279  1.00  0.00           C  
ATOM   2831  CE2 PHE A 183     -35.952 -42.022   5.380  1.00  0.00           C  
ATOM   2832  CZ  PHE A 183     -34.941 -41.214   5.863  1.00  0.00           C  
ATOM   2833  H   PHE A 183     -35.920 -45.978   3.411  1.00  0.00           H  
ATOM   2834  HA  PHE A 183     -33.035 -45.464   3.997  1.00  0.00           H  
ATOM   2835 1HB  PHE A 183     -35.326 -45.934   5.942  1.00  0.00           H  
ATOM   2836 2HB  PHE A 183     -33.640 -45.740   6.393  1.00  0.00           H  
ATOM   2837  HD1 PHE A 183     -32.637 -43.596   6.541  1.00  0.00           H  
ATOM   2838  HD2 PHE A 183     -36.569 -44.029   4.934  1.00  0.00           H  
ATOM   2839  HE1 PHE A 183     -32.949 -41.145   6.662  1.00  0.00           H  
ATOM   2840  HE2 PHE A 183     -36.893 -41.580   5.052  1.00  0.00           H  
ATOM   2841  HZ  PHE A 183     -35.082 -40.136   5.915  1.00  0.00           H  
ATOM   2842  N   GLU A 184     -32.497 -47.884   4.536  1.00  0.00           N  
ATOM   2843  CA  GLU A 184     -32.164 -49.292   4.683  1.00  0.00           C  
ATOM   2844  C   GLU A 184     -31.062 -49.446   5.720  1.00  0.00           C  
ATOM   2845  O   GLU A 184     -30.184 -48.587   5.852  1.00  0.00           O  
ATOM   2846  CB  GLU A 184     -31.729 -49.923   3.349  1.00  0.00           C  
ATOM   2847  CG  GLU A 184     -30.401 -49.421   2.807  1.00  0.00           C  
ATOM   2848  CD  GLU A 184     -30.049 -50.042   1.470  1.00  0.00           C  
ATOM   2849  OE1 GLU A 184     -28.925 -49.807   0.980  1.00  0.00           O  
ATOM   2850  OE2 GLU A 184     -30.898 -50.768   0.912  1.00  0.00           O  
ATOM   2851  H   GLU A 184     -31.763 -47.195   4.610  1.00  0.00           H  
ATOM   2852  HA  GLU A 184     -33.051 -49.823   5.033  1.00  0.00           H  
ATOM   2853 1HB  GLU A 184     -31.651 -51.003   3.465  1.00  0.00           H  
ATOM   2854 2HB  GLU A 184     -32.488 -49.730   2.591  1.00  0.00           H  
ATOM   2855 1HG  GLU A 184     -30.453 -48.337   2.694  1.00  0.00           H  
ATOM   2856 2HG  GLU A 184     -29.618 -49.645   3.530  1.00  0.00           H  
ATOM   2857  N   LEU A 185     -31.121 -50.549   6.461  1.00  0.00           N  
ATOM   2858  CA  LEU A 185     -30.038 -50.919   7.366  1.00  0.00           C  
ATOM   2859  C   LEU A 185     -29.489 -52.269   6.928  1.00  0.00           C  
ATOM   2860  O   LEU A 185     -30.237 -53.248   6.844  1.00  0.00           O  
ATOM   2861  CB  LEU A 185     -30.530 -50.988   8.817  1.00  0.00           C  
ATOM   2862  CG  LEU A 185     -29.474 -51.372   9.861  1.00  0.00           C  
ATOM   2863  CD1 LEU A 185     -28.434 -50.266   9.965  1.00  0.00           C  
ATOM   2864  CD2 LEU A 185     -30.150 -51.615  11.202  1.00  0.00           C  
ATOM   2865  H   LEU A 185     -31.934 -51.144   6.398  1.00  0.00           H  
ATOM   2866  HA  LEU A 185     -29.252 -50.169   7.289  1.00  0.00           H  
ATOM   2867 1HB  LEU A 185     -30.930 -50.014   9.094  1.00  0.00           H  
ATOM   2868 2HB  LEU A 185     -31.337 -51.719   8.876  1.00  0.00           H  
ATOM   2869  HG  LEU A 185     -28.963 -52.282   9.543  1.00  0.00           H  
ATOM   2870 1HD1 LEU A 185     -27.684 -50.539  10.705  1.00  0.00           H  
ATOM   2871 2HD1 LEU A 185     -27.953 -50.127   8.996  1.00  0.00           H  
ATOM   2872 3HD1 LEU A 185     -28.920 -49.337  10.265  1.00  0.00           H  
ATOM   2873 1HD2 LEU A 185     -29.399 -51.889  11.944  1.00  0.00           H  
ATOM   2874 2HD2 LEU A 185     -30.661 -50.707  11.522  1.00  0.00           H  
ATOM   2875 3HD2 LEU A 185     -30.875 -52.423  11.104  1.00  0.00           H  
ATOM   2876  N   LEU A 186     -28.195 -52.313   6.636  1.00  0.00           N  
ATOM   2877  CA  LEU A 186     -27.570 -53.498   6.077  1.00  0.00           C  
ATOM   2878  C   LEU A 186     -26.713 -54.134   7.172  1.00  0.00           C  
ATOM   2879  O   LEU A 186     -26.594 -53.601   8.279  1.00  0.00           O  
ATOM   2880  CB  LEU A 186     -26.714 -53.143   4.854  1.00  0.00           C  
ATOM   2881  CG  LEU A 186     -27.430 -52.368   3.742  1.00  0.00           C  
ATOM   2882  CD1 LEU A 186     -26.450 -52.072   2.615  1.00  0.00           C  
ATOM   2883  CD2 LEU A 186     -28.614 -53.182   3.237  1.00  0.00           C  
ATOM   2884  H   LEU A 186     -27.630 -51.493   6.810  1.00  0.00           H  
ATOM   2885  HA  LEU A 186     -28.353 -54.201   5.792  1.00  0.00           H  
ATOM   2886 1HB  LEU A 186     -25.869 -52.541   5.186  1.00  0.00           H  
ATOM   2887 2HB  LEU A 186     -26.328 -54.065   4.420  1.00  0.00           H  
ATOM   2888  HG  LEU A 186     -27.787 -51.414   4.133  1.00  0.00           H  
ATOM   2889 1HD1 LEU A 186     -26.960 -51.521   1.825  1.00  0.00           H  
ATOM   2890 2HD1 LEU A 186     -25.624 -51.473   3.000  1.00  0.00           H  
ATOM   2891 3HD1 LEU A 186     -26.064 -53.008   2.214  1.00  0.00           H  
ATOM   2892 1HD2 LEU A 186     -29.124 -52.630   2.447  1.00  0.00           H  
ATOM   2893 2HD2 LEU A 186     -28.259 -54.135   2.844  1.00  0.00           H  
ATOM   2894 3HD2 LEU A 186     -29.307 -53.364   4.059  1.00  0.00           H  
ATOM   2895  N   HIS A 187     -26.101 -55.280   6.884  1.00  0.00           N  
ATOM   2896  CA  HIS A 187     -25.143 -55.856   7.816  1.00  0.00           C  
ATOM   2897  C   HIS A 187     -23.949 -54.942   8.059  1.00  0.00           C  
ATOM   2898  O   HIS A 187     -23.295 -55.039   9.105  1.00  0.00           O  
ATOM   2899  CB  HIS A 187     -24.651 -57.213   7.302  1.00  0.00           C  
ATOM   2900  CG  HIS A 187     -23.851 -57.123   6.039  1.00  0.00           C  
ATOM   2901  ND1 HIS A 187     -24.433 -56.937   4.803  1.00  0.00           N  
ATOM   2902  CD2 HIS A 187     -22.517 -57.196   5.821  1.00  0.00           C  
ATOM   2903  CE1 HIS A 187     -23.488 -56.897   3.878  1.00  0.00           C  
ATOM   2904  NE2 HIS A 187     -22.319 -57.052   4.470  1.00  0.00           N  
ATOM   2905  H   HIS A 187     -26.296 -55.761   6.017  1.00  0.00           H  
ATOM   2906  HA  HIS A 187     -25.614 -55.981   8.792  1.00  0.00           H  
ATOM   2907 1HB  HIS A 187     -24.032 -57.688   8.064  1.00  0.00           H  
ATOM   2908 2HB  HIS A 187     -25.504 -57.865   7.120  1.00  0.00           H  
ATOM   2909  HD2 HIS A 187     -21.744 -57.341   6.577  1.00  0.00           H  
ATOM   2910  HE1 HIS A 187     -23.649 -56.760   2.809  1.00  0.00           H  
ATOM   2911  HE2 HIS A 187     -21.420 -57.064   4.009  1.00  0.00           H  
ATOM   2912  N   ALA A 188     -23.664 -54.064   7.102  1.00  0.00           N  
ATOM   2913  CA  ALA A 188     -22.618 -53.064   7.222  1.00  0.00           C  
ATOM   2914  C   ALA A 188     -22.985 -52.074   8.323  1.00  0.00           C  
ATOM   2915  O   ALA A 188     -24.164 -51.825   8.580  1.00  0.00           O  
ATOM   2916  CB  ALA A 188     -22.429 -52.368   5.874  1.00  0.00           C  
ATOM   2917  H   ALA A 188     -24.210 -54.106   6.254  1.00  0.00           H  
ATOM   2918  HA  ALA A 188     -21.694 -53.571   7.500  1.00  0.00           H  
ATOM   2919 1HB  ALA A 188     -21.645 -51.616   5.959  1.00  0.00           H  
ATOM   2920 2HB  ALA A 188     -22.147 -53.104   5.121  1.00  0.00           H  
ATOM   2921 3HB  ALA A 188     -23.361 -51.888   5.580  1.00  0.00           H  
ATOM   2922  N   PRO A 189     -21.996 -51.498   9.009  1.00  0.00           N  
ATOM   2923  CA  PRO A 189     -22.312 -50.558  10.095  1.00  0.00           C  
ATOM   2924  C   PRO A 189     -23.059 -49.331   9.585  1.00  0.00           C  
ATOM   2925  O   PRO A 189     -22.824 -48.856   8.472  1.00  0.00           O  
ATOM   2926  CB  PRO A 189     -20.936 -50.190  10.659  1.00  0.00           C  
ATOM   2927  CG  PRO A 189     -19.969 -50.511   9.566  1.00  0.00           C  
ATOM   2928  CD  PRO A 189     -20.540 -51.718   8.897  1.00  0.00           C  
ATOM   2929  HA  PRO A 189     -22.921 -51.074  10.852  1.00  0.00           H  
ATOM   2930 1HB  PRO A 189     -20.915 -49.125  10.937  1.00  0.00           H  
ATOM   2931 2HB  PRO A 189     -20.738 -50.765  11.577  1.00  0.00           H  
ATOM   2932 1HG  PRO A 189     -19.872 -49.657   8.880  1.00  0.00           H  
ATOM   2933 2HG  PRO A 189     -18.969 -50.698   9.986  1.00  0.00           H  
ATOM   2934 1HD  PRO A 189     -20.217 -51.743   7.846  1.00  0.00           H  
ATOM   2935 2HD  PRO A 189     -20.208 -52.624   9.426  1.00  0.00           H  
ATOM   2936  N   ALA A 190     -23.965 -48.824  10.418  1.00  0.00           N  
ATOM   2937  CA  ALA A 190     -24.751 -47.648  10.073  1.00  0.00           C  
ATOM   2938  C   ALA A 190     -23.820 -46.463   9.847  1.00  0.00           C  
ATOM   2939  O   ALA A 190     -22.790 -46.336  10.516  1.00  0.00           O  
ATOM   2940  CB  ALA A 190     -25.758 -47.335  11.179  1.00  0.00           C  
ATOM   2941  H   ALA A 190     -24.111 -49.267  11.314  1.00  0.00           H  
ATOM   2942  HA  ALA A 190     -25.294 -47.862   9.153  1.00  0.00           H  
ATOM   2943 1HB  ALA A 190     -26.337 -46.453  10.905  1.00  0.00           H  
ATOM   2944 2HB  ALA A 190     -26.429 -48.183  11.311  1.00  0.00           H  
ATOM   2945 3HB  ALA A 190     -25.226 -47.145  12.110  1.00  0.00           H  
ATOM   2946  N   THR A 191     -24.182 -45.591   8.902  1.00  0.00           N  
ATOM   2947  CA  THR A 191     -23.365 -44.424   8.597  1.00  0.00           C  
ATOM   2948  C   THR A 191     -24.167 -43.229   8.088  1.00  0.00           C  
ATOM   2949  O   THR A 191     -23.593 -42.359   7.422  1.00  0.00           O  
ATOM   2950  CB  THR A 191     -22.287 -44.784   7.560  1.00  0.00           C  
ATOM   2951  OG1 THR A 191     -21.415 -43.663   7.363  1.00  0.00           O  
ATOM   2952  CG2 THR A 191     -22.927 -45.162   6.232  1.00  0.00           C  
ATOM   2953  H   THR A 191     -25.039 -45.739   8.388  1.00  0.00           H  
ATOM   2954  HA  THR A 191     -22.882 -44.090   9.515  1.00  0.00           H  
ATOM   2955  HB  THR A 191     -21.697 -45.625   7.924  1.00  0.00           H  
ATOM   2956  HG1 THR A 191     -20.830 -43.577   8.119  1.00  0.00           H  
ATOM   2957 1HG2 THR A 191     -22.149 -45.414   5.512  1.00  0.00           H  
ATOM   2958 2HG2 THR A 191     -23.581 -46.022   6.376  1.00  0.00           H  
ATOM   2959 3HG2 THR A 191     -23.510 -44.321   5.858  1.00  0.00           H  
ATOM   2960  N   VAL A 192     -25.463 -43.156   8.375  1.00  0.00           N  
ATOM   2961  CA  VAL A 192     -26.213 -41.925   8.136  1.00  0.00           C  
ATOM   2962  C   VAL A 192     -27.346 -41.810   9.152  1.00  0.00           C  
ATOM   2963  O   VAL A 192     -28.212 -42.687   9.249  1.00  0.00           O  
ATOM   2964  CB  VAL A 192     -26.723 -41.854   6.681  1.00  0.00           C  
ATOM   2965  CG1 VAL A 192     -27.640 -43.023   6.351  1.00  0.00           C  
ATOM   2966  CG2 VAL A 192     -27.428 -40.530   6.427  1.00  0.00           C  
ATOM   2967  H   VAL A 192     -25.942 -43.955   8.763  1.00  0.00           H  
ATOM   2968  HA  VAL A 192     -25.550 -41.076   8.309  1.00  0.00           H  
ATOM   2969  HB  VAL A 192     -25.873 -41.942   6.004  1.00  0.00           H  
ATOM   2970 1HG1 VAL A 192     -27.979 -42.939   5.317  1.00  0.00           H  
ATOM   2971 2HG1 VAL A 192     -27.098 -43.960   6.479  1.00  0.00           H  
ATOM   2972 3HG1 VAL A 192     -28.503 -43.007   7.016  1.00  0.00           H  
ATOM   2973 1HG2 VAL A 192     -27.780 -40.497   5.396  1.00  0.00           H  
ATOM   2974 2HG2 VAL A 192     -28.277 -40.434   7.103  1.00  0.00           H  
ATOM   2975 3HG2 VAL A 192     -26.734 -39.708   6.599  1.00  0.00           H  
ATOM   2976  N   CYS A 193     -27.330 -40.734   9.934  1.00  0.00           N  
ATOM   2977  CA  CYS A 193     -28.085 -40.641  11.173  1.00  0.00           C  
ATOM   2978  C   CYS A 193     -28.972 -39.399  11.137  1.00  0.00           C  
ATOM   2979  O   CYS A 193     -28.776 -38.485  10.328  1.00  0.00           O  
ATOM   2980  CB  CYS A 193     -27.147 -40.603  12.385  1.00  0.00           C  
ATOM   2981  SG  CYS A 193     -25.928 -41.938  12.545  1.00  0.00           S  
ATOM   2982  H   CYS A 193     -26.763 -39.950   9.643  1.00  0.00           H  
ATOM   2983  HA  CYS A 193     -28.721 -41.523  11.258  1.00  0.00           H  
ATOM   2984 1HB  CYS A 193     -26.579 -39.672  12.376  1.00  0.00           H  
ATOM   2985 2HB  CYS A 193     -27.735 -40.617  13.301  1.00  0.00           H  
ATOM   2986  N   GLY A 194     -29.961 -39.371  12.025  1.00  0.00           N  
ATOM   2987  CA  GLY A 194     -30.828 -38.228  12.176  1.00  0.00           C  
ATOM   2988  C   GLY A 194     -30.184 -37.162  13.038  1.00  0.00           C  
ATOM   2989  O   GLY A 194     -29.004 -37.250  13.396  1.00  0.00           O  
ATOM   2990  H   GLY A 194     -30.107 -40.180  12.614  1.00  0.00           H  
ATOM   2991 1HA  GLY A 194     -31.061 -37.817  11.195  1.00  0.00           H  
ATOM   2992 2HA  GLY A 194     -31.770 -38.542  12.625  1.00  0.00           H  
ATOM   2993  N   PRO A 195     -30.949 -36.117  13.388  1.00  0.00           N  
ATOM   2994  CA  PRO A 195     -30.425 -35.022  14.213  1.00  0.00           C  
ATOM   2995  C   PRO A 195     -29.946 -35.497  15.583  1.00  0.00           C  
ATOM   2996  O   PRO A 195     -28.735 -35.555  15.808  1.00  0.00           O  
ATOM   2997  OXT PRO A 195     -30.744 -35.808  16.423  1.00  0.00           O  
ATOM   2998  CB  PRO A 195     -31.628 -34.082  14.354  1.00  0.00           C  
ATOM   2999  CG  PRO A 195     -32.495 -34.388  13.178  1.00  0.00           C  
ATOM   3000  CD  PRO A 195     -32.349 -35.859  12.954  1.00  0.00           C  
ATOM   3001  HA  PRO A 195     -29.602 -34.528  13.676  1.00  0.00           H  
ATOM   3002 1HB  PRO A 195     -32.138 -34.264  15.311  1.00  0.00           H  
ATOM   3003 2HB  PRO A 195     -31.289 -33.035  14.365  1.00  0.00           H  
ATOM   3004 1HG  PRO A 195     -33.536 -34.100  13.387  1.00  0.00           H  
ATOM   3005 2HG  PRO A 195     -32.172 -33.801  12.305  1.00  0.00           H  
ATOM   3006 1HD  PRO A 195     -33.076 -36.400  13.579  1.00  0.00           H  
ATOM   3007 2HD  PRO A 195     -32.507 -36.086  11.889  1.00  0.00           H  
TER                                                                             
ATOM   3009  N   GLN B 196     -44.930 -19.846  19.180  1.00  0.00           N  
ATOM   3010  CA  GLN B 196     -45.802 -20.704  18.346  1.00  0.00           C  
ATOM   3011  C   GLN B 196     -47.217 -20.310  18.587  1.00  0.00           C  
ATOM   3012  O   GLN B 196     -47.497 -19.357  19.313  1.00  0.00           O  
ATOM   3013  CB  GLN B 196     -45.634 -22.175  18.739  1.00  0.00           C  
ATOM   3014  CG  GLN B 196     -44.255 -22.742  18.451  1.00  0.00           C  
ATOM   3015  CD  GLN B 196     -43.966 -22.838  16.965  1.00  0.00           C  
ATOM   3016  OE1 GLN B 196     -44.692 -23.500  16.220  1.00  0.00           O  
ATOM   3017  NE2 GLN B 196     -42.902 -22.176  16.527  1.00  0.00           N  
ATOM   3018 1H   GLN B 196     -43.976 -20.118  19.056  1.00  0.00           H  
ATOM   3019 2H   GLN B 196     -45.042 -18.891  18.906  1.00  0.00           H  
ATOM   3020 3H   GLN B 196     -45.182 -19.948  20.142  1.00  0.00           H  
ATOM   3021  HA  GLN B 196     -45.540 -20.534  17.302  1.00  0.00           H  
ATOM   3022 1HB  GLN B 196     -45.830 -22.291  19.804  1.00  0.00           H  
ATOM   3023 2HB  GLN B 196     -46.365 -22.780  18.203  1.00  0.00           H  
ATOM   3024 1HG  GLN B 196     -43.504 -22.094  18.904  1.00  0.00           H  
ATOM   3025 2HG  GLN B 196     -44.189 -23.743  18.877  1.00  0.00           H  
ATOM   3026 1HE2 GLN B 196     -42.661 -22.202  15.555  1.00  0.00           H  
ATOM   3027 2HE2 GLN B 196     -42.340 -21.651  17.165  1.00  0.00           H  
ATOM   3028  N   VAL B 197     -48.133 -21.077  17.947  1.00  0.00           N  
ATOM   3029  CA  VAL B 197     -49.563 -20.917  17.921  1.00  0.00           C  
ATOM   3030  C   VAL B 197     -50.100 -20.939  19.338  1.00  0.00           C  
ATOM   3031  O   VAL B 197     -49.691 -21.748  20.172  1.00  0.00           O  
ATOM   3032  CB  VAL B 197     -50.281 -22.031  17.136  1.00  0.00           C  
ATOM   3033  CG1 VAL B 197     -50.152 -23.362  17.863  1.00  0.00           C  
ATOM   3034  CG2 VAL B 197     -51.743 -21.664  16.938  1.00  0.00           C  
ATOM   3035  H   VAL B 197     -47.714 -21.842  17.440  1.00  0.00           H  
ATOM   3036  HA  VAL B 197     -49.774 -19.943  17.477  1.00  0.00           H  
ATOM   3037  HB  VAL B 197     -49.800 -22.146  16.164  1.00  0.00           H  
ATOM   3038 1HG1 VAL B 197     -50.665 -24.138  17.294  1.00  0.00           H  
ATOM   3039 2HG1 VAL B 197     -49.099 -23.622  17.961  1.00  0.00           H  
ATOM   3040 3HG1 VAL B 197     -50.602 -23.281  18.852  1.00  0.00           H  
ATOM   3041 1HG2 VAL B 197     -52.245 -22.455  16.381  1.00  0.00           H  
ATOM   3042 2HG2 VAL B 197     -52.223 -21.542  17.909  1.00  0.00           H  
ATOM   3043 3HG2 VAL B 197     -51.812 -20.730  16.380  1.00  0.00           H  
ATOM   3044  N   GLN B 198     -51.034 -19.987  19.624  1.00  0.00           N  
ATOM   3045  CA  GLN B 198     -51.613 -19.935  20.934  1.00  0.00           C  
ATOM   3046  C   GLN B 198     -52.706 -20.929  20.708  1.00  0.00           C  
ATOM   3047  O   GLN B 198     -53.501 -20.798  19.781  1.00  0.00           O  
ATOM   3048  CB  GLN B 198     -52.223 -18.582  21.308  1.00  0.00           C  
ATOM   3049  CG  GLN B 198     -52.795 -18.525  22.715  1.00  0.00           C  
ATOM   3050  CD  GLN B 198     -53.414 -17.178  23.034  1.00  0.00           C  
ATOM   3051  OE1 GLN B 198     -53.625 -16.350  22.144  1.00  0.00           O  
ATOM   3052  NE2 GLN B 198     -53.711 -16.951  24.308  1.00  0.00           N  
ATOM   3053  H   GLN B 198     -51.328 -19.316  18.929  1.00  0.00           H  
ATOM   3054  HA  GLN B 198     -50.894 -20.303  21.667  1.00  0.00           H  
ATOM   3055 1HB  GLN B 198     -51.465 -17.805  21.222  1.00  0.00           H  
ATOM   3056 2HB  GLN B 198     -53.023 -18.338  20.609  1.00  0.00           H  
ATOM   3057 1HG  GLN B 198     -53.567 -19.289  22.813  1.00  0.00           H  
ATOM   3058 2HG  GLN B 198     -51.994 -18.711  23.430  1.00  0.00           H  
ATOM   3059 1HE2 GLN B 198     -54.122 -16.079  24.579  1.00  0.00           H  
ATOM   3060 2HE2 GLN B 198     -53.525 -17.651  24.998  1.00  0.00           H  
ATOM   3061  N   LEU B 199     -52.751 -21.970  21.560  1.00  0.00           N  
ATOM   3062  CA  LEU B 199     -53.758 -22.988  21.460  1.00  0.00           C  
ATOM   3063  C   LEU B 199     -54.689 -22.431  22.494  1.00  0.00           C  
ATOM   3064  O   LEU B 199     -54.297 -22.251  23.645  1.00  0.00           O  
ATOM   3065  CB  LEU B 199     -53.298 -24.389  21.884  1.00  0.00           C  
ATOM   3066  CG  LEU B 199     -52.228 -25.036  20.996  1.00  0.00           C  
ATOM   3067  CD1 LEU B 199     -51.876 -26.412  21.545  1.00  0.00           C  
ATOM   3068  CD2 LEU B 199     -52.746 -25.134  19.567  1.00  0.00           C  
ATOM   3069  H   LEU B 199     -52.056 -22.035  22.290  1.00  0.00           H  
ATOM   3070  HA  LEU B 199     -54.211 -22.961  20.470  1.00  0.00           H  
ATOM   3071 1HB  LEU B 199     -52.900 -24.333  22.896  1.00  0.00           H  
ATOM   3072 2HB  LEU B 199     -54.165 -25.051  21.894  1.00  0.00           H  
ATOM   3073  HG  LEU B 199     -51.323 -24.428  21.014  1.00  0.00           H  
ATOM   3074 1HD1 LEU B 199     -51.114 -26.871  20.914  1.00  0.00           H  
ATOM   3075 2HD1 LEU B 199     -51.490 -26.310  22.561  1.00  0.00           H  
ATOM   3076 3HD1 LEU B 199     -52.765 -27.039  21.555  1.00  0.00           H  
ATOM   3077 1HD2 LEU B 199     -51.984 -25.593  18.936  1.00  0.00           H  
ATOM   3078 2HD2 LEU B 199     -53.648 -25.743  19.549  1.00  0.00           H  
ATOM   3079 3HD2 LEU B 199     -52.973 -24.136  19.194  1.00  0.00           H  
ATOM   3080  N   VAL B 200     -55.951 -22.151  22.109  1.00  0.00           N  
ATOM   3081  CA  VAL B 200     -56.889 -21.590  23.043  1.00  0.00           C  
ATOM   3082  C   VAL B 200     -57.936 -22.648  23.251  1.00  0.00           C  
ATOM   3083  O   VAL B 200     -58.658 -23.023  22.329  1.00  0.00           O  
ATOM   3084  CB  VAL B 200     -57.585 -20.317  22.530  1.00  0.00           C  
ATOM   3085  CG1 VAL B 200     -58.574 -19.796  23.561  1.00  0.00           C  
ATOM   3086  CG2 VAL B 200     -56.546 -19.257  22.195  1.00  0.00           C  
ATOM   3087  H   VAL B 200     -56.249 -22.330  21.160  1.00  0.00           H  
ATOM   3088  HA  VAL B 200     -56.363 -21.403  23.982  1.00  0.00           H  
ATOM   3089  HB  VAL B 200     -58.155 -20.562  21.632  1.00  0.00           H  
ATOM   3090 1HG1 VAL B 200     -59.058 -18.896  23.181  1.00  0.00           H  
ATOM   3091 2HG1 VAL B 200     -59.329 -20.558  23.758  1.00  0.00           H  
ATOM   3092 3HG1 VAL B 200     -58.046 -19.562  24.485  1.00  0.00           H  
ATOM   3093 1HG2 VAL B 200     -57.046 -18.360  21.832  1.00  0.00           H  
ATOM   3094 2HG2 VAL B 200     -55.973 -19.016  23.091  1.00  0.00           H  
ATOM   3095 3HG2 VAL B 200     -55.875 -19.635  21.425  1.00  0.00           H  
ATOM   3096  N   GLU B 201     -58.064 -23.150  24.495  1.00  0.00           N  
ATOM   3097  CA  GLU B 201     -58.960 -24.246  24.733  1.00  0.00           C  
ATOM   3098  C   GLU B 201     -60.252 -23.834  25.360  1.00  0.00           C  
ATOM   3099  O   GLU B 201     -60.309 -22.908  26.170  1.00  0.00           O  
ATOM   3100  CB  GLU B 201     -58.350 -25.314  25.644  1.00  0.00           C  
ATOM   3101  CG  GLU B 201     -57.129 -26.013  25.063  1.00  0.00           C  
ATOM   3102  CD  GLU B 201     -56.490 -26.972  26.028  1.00  0.00           C  
ATOM   3103  OE1 GLU B 201     -57.005 -27.130  27.108  1.00  0.00           O  
ATOM   3104  OE2 GLU B 201     -55.484 -27.547  25.685  1.00  0.00           O  
ATOM   3105  H   GLU B 201     -57.538 -22.766  25.267  1.00  0.00           H  
ATOM   3106  HA  GLU B 201     -59.180 -24.684  23.759  1.00  0.00           H  
ATOM   3107 1HB  GLU B 201     -58.055 -24.859  26.590  1.00  0.00           H  
ATOM   3108 2HB  GLU B 201     -59.098 -26.074  25.865  1.00  0.00           H  
ATOM   3109 1HG  GLU B 201     -57.428 -26.561  24.169  1.00  0.00           H  
ATOM   3110 2HG  GLU B 201     -56.399 -25.261  24.768  1.00  0.00           H  
ATOM   3111  N   SER B 202     -61.340 -24.521  24.958  1.00  0.00           N  
ATOM   3112  CA  SER B 202     -62.644 -24.349  25.536  1.00  0.00           C  
ATOM   3113  C   SER B 202     -63.298 -25.673  25.778  1.00  0.00           C  
ATOM   3114  O   SER B 202     -62.862 -26.700  25.265  1.00  0.00           O  
ATOM   3115  CB  SER B 202     -63.578 -23.542  24.656  1.00  0.00           C  
ATOM   3116  OG  SER B 202     -63.102 -22.234  24.485  1.00  0.00           O  
ATOM   3117  H   SER B 202     -61.218 -25.189  24.212  1.00  0.00           H  
ATOM   3118  HA  SER B 202     -62.507 -23.846  26.495  1.00  0.00           H  
ATOM   3119 1HB  SER B 202     -63.674 -24.026  23.685  1.00  0.00           H  
ATOM   3120 2HB  SER B 202     -64.568 -23.513  25.108  1.00  0.00           H  
ATOM   3121  HG  SER B 202     -62.347 -22.303  23.895  1.00  0.00           H  
ATOM   3122  N   GLY B 203     -64.351 -25.679  26.618  1.00  0.00           N  
ATOM   3123  CA  GLY B 203     -65.064 -26.886  26.910  1.00  0.00           C  
ATOM   3124  C   GLY B 203     -64.623 -27.213  28.298  1.00  0.00           C  
ATOM   3125  O   GLY B 203     -64.088 -26.369  29.013  1.00  0.00           O  
ATOM   3126  H   GLY B 203     -64.646 -24.816  27.053  1.00  0.00           H  
ATOM   3127 1HA  GLY B 203     -66.133 -26.669  26.899  1.00  0.00           H  
ATOM   3128 2HA  GLY B 203     -64.731 -27.660  26.220  1.00  0.00           H  
ATOM   3129  N   GLY B 204     -64.811 -28.489  28.694  1.00  0.00           N  
ATOM   3130  CA  GLY B 204     -64.490 -28.912  30.024  1.00  0.00           C  
ATOM   3131  C   GLY B 204     -65.798 -28.897  30.749  1.00  0.00           C  
ATOM   3132  O   GLY B 204     -66.835 -28.557  30.177  1.00  0.00           O  
ATOM   3133  H   GLY B 204     -65.183 -29.163  28.039  1.00  0.00           H  
ATOM   3134 1HA  GLY B 204     -64.105 -29.931  29.976  1.00  0.00           H  
ATOM   3135 2HA  GLY B 204     -63.816 -28.177  30.463  1.00  0.00           H  
ATOM   3136  N   GLY B 205     -65.777 -29.302  32.038  1.00  0.00           N  
ATOM   3137  CA  GLY B 205     -66.982 -29.372  32.812  1.00  0.00           C  
ATOM   3138  C   GLY B 205     -67.171 -30.773  33.298  1.00  0.00           C  
ATOM   3139  O   GLY B 205     -66.392 -31.664  32.964  1.00  0.00           O  
ATOM   3140  H   GLY B 205     -64.901 -29.562  32.467  1.00  0.00           H  
ATOM   3141 1HA  GLY B 205     -66.859 -28.711  33.671  1.00  0.00           H  
ATOM   3142 2HA  GLY B 205     -67.810 -29.109  32.156  1.00  0.00           H  
ATOM   3143  N   SER B 206     -68.220 -30.999  34.116  1.00  0.00           N  
ATOM   3144  CA  SER B 206     -68.462 -32.321  34.614  1.00  0.00           C  
ATOM   3145  C   SER B 206     -69.601 -32.959  33.890  1.00  0.00           C  
ATOM   3146  O   SER B 206     -70.494 -32.284  33.376  1.00  0.00           O  
ATOM   3147  CB  SER B 206     -68.801 -32.342  36.091  1.00  0.00           C  
ATOM   3148  OG  SER B 206     -69.985 -31.638  36.344  1.00  0.00           O  
ATOM   3149  H   SER B 206     -68.843 -30.251  34.385  1.00  0.00           H  
ATOM   3150  HA  SER B 206     -67.559 -32.905  34.430  1.00  0.00           H  
ATOM   3151 1HB  SER B 206     -68.911 -33.374  36.425  1.00  0.00           H  
ATOM   3152 2HB  SER B 206     -67.983 -31.901  36.659  1.00  0.00           H  
ATOM   3153  HG  SER B 206     -70.670 -32.076  35.833  1.00  0.00           H  
ATOM   3154  N   VAL B 207     -69.579 -34.303  33.822  1.00  0.00           N  
ATOM   3155  CA  VAL B 207     -70.684 -35.033  33.280  1.00  0.00           C  
ATOM   3156  C   VAL B 207     -71.025 -36.150  34.203  1.00  0.00           C  
ATOM   3157  O   VAL B 207     -70.254 -36.496  35.099  1.00  0.00           O  
ATOM   3158  CB  VAL B 207     -70.395 -35.629  31.934  1.00  0.00           C  
ATOM   3159  CG1 VAL B 207     -70.027 -34.516  30.948  1.00  0.00           C  
ATOM   3160  CG2 VAL B 207     -69.293 -36.688  32.109  1.00  0.00           C  
ATOM   3161  H   VAL B 207     -68.772 -34.810  34.158  1.00  0.00           H  
ATOM   3162  HA  VAL B 207     -71.531 -34.350  33.220  1.00  0.00           H  
ATOM   3163  HB  VAL B 207     -71.305 -36.086  31.547  1.00  0.00           H  
ATOM   3164 1HG1 VAL B 207     -69.818 -34.952  29.971  1.00  0.00           H  
ATOM   3165 2HG1 VAL B 207     -70.858 -33.817  30.864  1.00  0.00           H  
ATOM   3166 3HG1 VAL B 207     -69.143 -33.990  31.308  1.00  0.00           H  
ATOM   3167 1HG2 VAL B 207     -69.064 -37.138  31.142  1.00  0.00           H  
ATOM   3168 2HG2 VAL B 207     -68.397 -36.219  32.512  1.00  0.00           H  
ATOM   3169 3HG2 VAL B 207     -69.638 -37.462  32.796  1.00  0.00           H  
ATOM   3170  N   GLN B 208     -72.215 -36.732  33.992  1.00  0.00           N  
ATOM   3171  CA  GLN B 208     -72.571 -37.966  34.623  1.00  0.00           C  
ATOM   3172  C   GLN B 208     -71.998 -38.957  33.667  1.00  0.00           C  
ATOM   3173  O   GLN B 208     -72.010 -38.740  32.457  1.00  0.00           O  
ATOM   3174  CB  GLN B 208     -74.079 -38.200  34.738  1.00  0.00           C  
ATOM   3175  CG  GLN B 208     -74.801 -37.193  35.617  1.00  0.00           C  
ATOM   3176  CD  GLN B 208     -76.258 -37.555  35.836  1.00  0.00           C  
ATOM   3177  OE1 GLN B 208     -76.601 -38.728  36.000  1.00  0.00           O  
ATOM   3178  NE2 GLN B 208     -77.122 -36.548  35.839  1.00  0.00           N  
ATOM   3179  H   GLN B 208     -72.877 -36.287  33.371  1.00  0.00           H  
ATOM   3180  HA  GLN B 208     -72.066 -38.030  35.586  1.00  0.00           H  
ATOM   3181 1HB  GLN B 208     -74.530 -38.164  33.745  1.00  0.00           H  
ATOM   3182 2HB  GLN B 208     -74.263 -39.194  35.144  1.00  0.00           H  
ATOM   3183 1HG  GLN B 208     -74.308 -37.155  36.588  1.00  0.00           H  
ATOM   3184 2HG  GLN B 208     -74.760 -36.214  35.139  1.00  0.00           H  
ATOM   3185 1HE2 GLN B 208     -78.098 -36.725  35.980  1.00  0.00           H  
ATOM   3186 2HE2 GLN B 208     -76.800 -35.611  35.702  1.00  0.00           H  
ATOM   3187  N   ALA B 209     -71.490 -40.085  34.198  1.00  0.00           N  
ATOM   3188  CA  ALA B 209     -70.914 -41.100  33.363  1.00  0.00           C  
ATOM   3189  C   ALA B 209     -71.980 -41.568  32.429  1.00  0.00           C  
ATOM   3190  O   ALA B 209     -73.160 -41.618  32.769  1.00  0.00           O  
ATOM   3191  CB  ALA B 209     -70.406 -42.321  34.149  1.00  0.00           C  
ATOM   3192  H   ALA B 209     -71.510 -40.224  35.196  1.00  0.00           H  
ATOM   3193  HA  ALA B 209     -70.106 -40.644  32.791  1.00  0.00           H  
ATOM   3194 1HB  ALA B 209     -69.984 -43.049  33.457  1.00  0.00           H  
ATOM   3195 2HB  ALA B 209     -69.639 -42.006  34.856  1.00  0.00           H  
ATOM   3196 3HB  ALA B 209     -71.235 -42.773  34.692  1.00  0.00           H  
ATOM   3197  N   GLY B 210     -71.563 -41.872  31.182  1.00  0.00           N  
ATOM   3198  CA  GLY B 210     -72.457 -42.320  30.160  1.00  0.00           C  
ATOM   3199  C   GLY B 210     -72.767 -41.138  29.298  1.00  0.00           C  
ATOM   3200  O   GLY B 210     -73.265 -41.293  28.184  1.00  0.00           O  
ATOM   3201  H   GLY B 210     -70.579 -41.779  30.970  1.00  0.00           H  
ATOM   3202 1HA  GLY B 210     -71.938 -43.073  29.568  1.00  0.00           H  
ATOM   3203 2HA  GLY B 210     -73.371 -42.665  30.642  1.00  0.00           H  
ATOM   3204  N   GLY B 211     -72.459 -39.921  29.786  1.00  0.00           N  
ATOM   3205  CA  GLY B 211     -72.693 -38.739  29.000  1.00  0.00           C  
ATOM   3206  C   GLY B 211     -71.608 -38.407  28.023  1.00  0.00           C  
ATOM   3207  O   GLY B 211     -70.621 -39.134  27.900  1.00  0.00           O  
ATOM   3208  H   GLY B 211     -72.062 -39.826  30.711  1.00  0.00           H  
ATOM   3209 1HA  GLY B 211     -73.608 -38.918  28.437  1.00  0.00           H  
ATOM   3210 2HA  GLY B 211     -72.775 -37.911  29.704  1.00  0.00           H  
ATOM   3211  N   SER B 212     -71.780 -37.289  27.283  1.00  0.00           N  
ATOM   3212  CA  SER B 212     -70.830 -36.926  26.265  1.00  0.00           C  
ATOM   3213  C   SER B 212     -70.355 -35.556  26.658  1.00  0.00           C  
ATOM   3214  O   SER B 212     -71.007 -34.862  27.437  1.00  0.00           O  
ATOM   3215  CB  SER B 212     -71.426 -36.845  24.874  1.00  0.00           C  
ATOM   3216  OG  SER B 212     -72.011 -38.064  24.505  1.00  0.00           O  
ATOM   3217  H   SER B 212     -72.583 -36.697  27.439  1.00  0.00           H  
ATOM   3218  HA  SER B 212     -69.999 -37.632  26.304  1.00  0.00           H  
ATOM   3219 1HB  SER B 212     -72.178 -36.055  24.846  1.00  0.00           H  
ATOM   3220 2HB  SER B 212     -70.649 -36.580  24.159  1.00  0.00           H  
ATOM   3221  HG  SER B 212     -71.394 -38.747  24.779  1.00  0.00           H  
ATOM   3222  N   LEU B 213     -69.163 -35.155  26.157  1.00  0.00           N  
ATOM   3223  CA  LEU B 213     -68.687 -33.818  26.385  1.00  0.00           C  
ATOM   3224  C   LEU B 213     -67.841 -33.493  25.179  1.00  0.00           C  
ATOM   3225  O   LEU B 213     -67.064 -34.336  24.733  1.00  0.00           O  
ATOM   3226  CB  LEU B 213     -67.814 -33.680  27.639  1.00  0.00           C  
ATOM   3227  CG  LEU B 213     -67.282 -32.269  27.926  1.00  0.00           C  
ATOM   3228  CD1 LEU B 213     -68.443 -31.352  28.285  1.00  0.00           C  
ATOM   3229  CD2 LEU B 213     -66.265 -32.331  29.055  1.00  0.00           C  
ATOM   3230  H   LEU B 213     -68.597 -35.793  25.617  1.00  0.00           H  
ATOM   3231  HA  LEU B 213     -69.547 -33.151  26.424  1.00  0.00           H  
ATOM   3232 1HB  LEU B 213     -68.394 -33.997  28.503  1.00  0.00           H  
ATOM   3233 2HB  LEU B 213     -66.955 -34.344  27.539  1.00  0.00           H  
ATOM   3234  HG  LEU B 213     -66.806 -31.870  27.030  1.00  0.00           H  
ATOM   3235 1HD1 LEU B 213     -68.066 -30.350  28.489  1.00  0.00           H  
ATOM   3236 2HD1 LEU B 213     -69.145 -31.312  27.452  1.00  0.00           H  
ATOM   3237 3HD1 LEU B 213     -68.950 -31.736  29.169  1.00  0.00           H  
ATOM   3238 1HD2 LEU B 213     -65.886 -31.329  29.259  1.00  0.00           H  
ATOM   3239 2HD2 LEU B 213     -66.740 -32.729  29.952  1.00  0.00           H  
ATOM   3240 3HD2 LEU B 213     -65.437 -32.979  28.764  1.00  0.00           H  
ATOM   3241  N   ARG B 214     -67.958 -32.276  24.592  1.00  0.00           N  
ATOM   3242  CA  ARG B 214     -67.062 -31.944  23.513  1.00  0.00           C  
ATOM   3243  C   ARG B 214     -66.047 -30.923  23.940  1.00  0.00           C  
ATOM   3244  O   ARG B 214     -66.387 -29.910  24.543  1.00  0.00           O  
ATOM   3245  CB  ARG B 214     -67.791 -31.371  22.286  1.00  0.00           C  
ATOM   3246  CG  ARG B 214     -66.833 -30.937  21.175  1.00  0.00           C  
ATOM   3247  CD  ARG B 214     -67.526 -30.305  19.969  1.00  0.00           C  
ATOM   3248  NE  ARG B 214     -68.253 -31.388  19.249  1.00  0.00           N  
ATOM   3249  CZ  ARG B 214     -69.049 -31.076  18.188  1.00  0.00           C  
ATOM   3250  NH1 ARG B 214     -69.205 -29.773  17.817  1.00  0.00           N  
ATOM   3251  NH2 ARG B 214     -69.687 -32.069  17.501  1.00  0.00           N  
ATOM   3252  H   ARG B 214     -68.649 -31.601  24.884  1.00  0.00           H  
ATOM   3253  HA  ARG B 214     -66.538 -32.860  23.239  1.00  0.00           H  
ATOM   3254 1HB  ARG B 214     -68.473 -32.121  21.886  1.00  0.00           H  
ATOM   3255 2HB  ARG B 214     -68.390 -30.512  22.588  1.00  0.00           H  
ATOM   3256 1HG  ARG B 214     -66.132 -30.198  21.567  1.00  0.00           H  
ATOM   3257 2HG  ARG B 214     -66.281 -31.804  20.810  1.00  0.00           H  
ATOM   3258 1HD  ARG B 214     -68.224 -29.539  20.309  1.00  0.00           H  
ATOM   3259 2HD  ARG B 214     -66.779 -29.850  19.317  1.00  0.00           H  
ATOM   3260  HE  ARG B 214     -68.128 -32.336  19.579  1.00  0.00           H  
ATOM   3261 1HH1 ARG B 214     -68.732 -29.040  18.328  1.00  0.00           H  
ATOM   3262 2HH1 ARG B 214     -69.794 -29.539  17.031  1.00  0.00           H  
ATOM   3263 1HH2 ARG B 214     -69.567 -33.033  17.781  1.00  0.00           H  
ATOM   3264 2HH2 ARG B 214     -70.277 -31.839  16.716  1.00  0.00           H  
ATOM   3265  N   LEU B 215     -64.759 -31.157  23.602  1.00  0.00           N  
ATOM   3266  CA  LEU B 215     -63.747 -30.169  23.846  1.00  0.00           C  
ATOM   3267  C   LEU B 215     -63.417 -29.549  22.525  1.00  0.00           C  
ATOM   3268  O   LEU B 215     -63.570 -30.185  21.482  1.00  0.00           O  
ATOM   3269  CB  LEU B 215     -62.454 -30.752  24.432  1.00  0.00           C  
ATOM   3270  CG  LEU B 215     -62.624 -31.606  25.694  1.00  0.00           C  
ATOM   3271  CD1 LEU B 215     -61.260 -32.101  26.159  1.00  0.00           C  
ATOM   3272  CD2 LEU B 215     -63.305 -30.784  26.777  1.00  0.00           C  
ATOM   3273  H   LEU B 215     -64.500 -32.032  23.172  1.00  0.00           H  
ATOM   3274  HA  LEU B 215     -64.169 -29.413  24.507  1.00  0.00           H  
ATOM   3275 1HB  LEU B 215     -61.978 -31.371  23.673  1.00  0.00           H  
ATOM   3276 2HB  LEU B 215     -61.782 -29.929  24.675  1.00  0.00           H  
ATOM   3277  HG  LEU B 215     -63.234 -32.479  25.463  1.00  0.00           H  
ATOM   3278 1HD1 LEU B 215     -61.380 -32.709  27.055  1.00  0.00           H  
ATOM   3279 2HD1 LEU B 215     -60.804 -32.703  25.372  1.00  0.00           H  
ATOM   3280 3HD1 LEU B 215     -60.620 -31.249  26.381  1.00  0.00           H  
ATOM   3281 1HD2 LEU B 215     -63.425 -31.392  27.675  1.00  0.00           H  
ATOM   3282 2HD2 LEU B 215     -62.694 -29.911  27.010  1.00  0.00           H  
ATOM   3283 3HD2 LEU B 215     -64.284 -30.458  26.425  1.00  0.00           H  
ATOM   3284  N   SER B 216     -62.972 -28.276  22.536  1.00  0.00           N  
ATOM   3285  CA  SER B 216     -62.657 -27.600  21.309  1.00  0.00           C  
ATOM   3286  C   SER B 216     -61.485 -26.710  21.577  1.00  0.00           C  
ATOM   3287  O   SER B 216     -61.330 -26.185  22.678  1.00  0.00           O  
ATOM   3288  CB  SER B 216     -63.789 -26.735  20.790  1.00  0.00           C  
ATOM   3289  OG  SER B 216     -63.428 -26.098  19.596  1.00  0.00           O  
ATOM   3290  H   SER B 216     -62.854 -27.788  23.412  1.00  0.00           H  
ATOM   3291  HA  SER B 216     -62.377 -28.356  20.574  1.00  0.00           H  
ATOM   3292 1HB  SER B 216     -64.671 -27.352  20.624  1.00  0.00           H  
ATOM   3293 2HB  SER B 216     -64.050 -25.989  21.540  1.00  0.00           H  
ATOM   3294  HG  SER B 216     -62.706 -26.613  19.230  1.00  0.00           H  
ATOM   3295  N   CYS B 217     -60.643 -26.531  20.564  1.00  0.00           N  
ATOM   3296  CA  CYS B 217     -59.508 -25.657  20.674  1.00  0.00           C  
ATOM   3297  C   CYS B 217     -59.266 -24.877  19.419  1.00  0.00           C  
ATOM   3298  O   CYS B 217     -59.317 -25.424  18.317  1.00  0.00           O  
ATOM   3299  CB  CYS B 217     -58.215 -26.408  20.987  1.00  0.00           C  
ATOM   3300  SG  CYS B 217     -56.760 -25.344  21.136  1.00  0.00           S  
ATOM   3301  H   CYS B 217     -60.804 -27.022  19.697  1.00  0.00           H  
ATOM   3302  HA  CYS B 217     -59.728 -24.955  21.478  1.00  0.00           H  
ATOM   3303 1HB  CYS B 217     -58.329 -26.955  21.924  1.00  0.00           H  
ATOM   3304 2HB  CYS B 217     -58.019 -27.139  20.203  1.00  0.00           H  
ATOM   3305  HG  CYS B 217     -57.337 -24.427  21.905  1.00  0.00           H  
ATOM   3306  N   ALA B 218     -58.996 -23.584  19.571  1.00  0.00           N  
ATOM   3307  CA  ALA B 218     -58.656 -22.731  18.440  1.00  0.00           C  
ATOM   3308  C   ALA B 218     -57.176 -22.567  18.147  1.00  0.00           C  
ATOM   3309  O   ALA B 218     -56.349 -22.557  19.069  1.00  0.00           O  
ATOM   3310  CB  ALA B 218     -59.213 -21.324  18.598  1.00  0.00           C  
ATOM   3311  H   ALA B 218     -59.031 -23.182  20.497  1.00  0.00           H  
ATOM   3312  HA  ALA B 218     -59.116 -23.194  17.566  1.00  0.00           H  
ATOM   3313 1HB  ALA B 218     -58.911 -20.715  17.746  1.00  0.00           H  
ATOM   3314 2HB  ALA B 218     -60.301 -21.365  18.647  1.00  0.00           H  
ATOM   3315 3HB  ALA B 218     -58.825 -20.880  19.514  1.00  0.00           H  
ATOM   3316  N   LEU B 219     -56.846 -22.491  16.861  1.00  0.00           N  
ATOM   3317  CA  LEU B 219     -55.471 -22.289  16.412  1.00  0.00           C  
ATOM   3318  C   LEU B 219     -55.476 -21.014  15.574  1.00  0.00           C  
ATOM   3319  O   LEU B 219     -56.536 -20.468  15.257  1.00  0.00           O  
ATOM   3320  CB  LEU B 219     -54.964 -23.481  15.592  1.00  0.00           C  
ATOM   3321  CG  LEU B 219     -54.662 -24.757  16.389  1.00  0.00           C  
ATOM   3322  CD1 LEU B 219     -55.916 -25.617  16.465  1.00  0.00           C  
ATOM   3323  CD2 LEU B 219     -53.521 -25.512  15.725  1.00  0.00           C  
ATOM   3324  H   LEU B 219     -57.562 -22.538  16.195  1.00  0.00           H  
ATOM   3325  HA  LEU B 219     -54.846 -22.143  17.294  1.00  0.00           H  
ATOM   3326 1HB  LEU B 219     -55.712 -23.729  14.841  1.00  0.00           H  
ATOM   3327 2HB  LEU B 219     -54.048 -23.186  15.079  1.00  0.00           H  
ATOM   3328  HG  LEU B 219     -54.378 -24.491  17.407  1.00  0.00           H  
ATOM   3329 1HD1 LEU B 219     -55.702 -26.523  17.031  1.00  0.00           H  
ATOM   3330 2HD1 LEU B 219     -56.711 -25.059  16.961  1.00  0.00           H  
ATOM   3331 3HD1 LEU B 219     -56.235 -25.885  15.458  1.00  0.00           H  
ATOM   3332 1HD2 LEU B 219     -53.306 -26.419  16.292  1.00  0.00           H  
ATOM   3333 2HD2 LEU B 219     -53.805 -25.780  14.707  1.00  0.00           H  
ATOM   3334 3HD2 LEU B 219     -52.632 -24.881  15.700  1.00  0.00           H  
ATOM   3335  N   ASP B 220     -54.292 -20.531  15.232  1.00  0.00           N  
ATOM   3336  CA  ASP B 220     -54.189 -19.377  14.359  1.00  0.00           C  
ATOM   3337  C   ASP B 220     -52.920 -19.326  13.535  1.00  0.00           C  
ATOM   3338  O   ASP B 220     -51.859 -18.937  14.023  1.00  0.00           O  
ATOM   3339  CB  ASP B 220     -54.292 -18.094  15.189  1.00  0.00           C  
ATOM   3340  CG  ASP B 220     -54.330 -16.836  14.332  1.00  0.00           C  
ATOM   3341  OD1 ASP B 220     -54.216 -16.952  13.135  1.00  0.00           O  
ATOM   3342  OD2 ASP B 220     -54.472 -15.771  14.884  1.00  0.00           O  
ATOM   3343  H   ASP B 220     -53.456 -20.939  15.526  1.00  0.00           H  
ATOM   3344  HA  ASP B 220     -55.034 -19.434  13.672  1.00  0.00           H  
ATOM   3345 1HB  ASP B 220     -55.195 -18.128  15.799  1.00  0.00           H  
ATOM   3346 2HB  ASP B 220     -53.441 -18.030  15.867  1.00  0.00           H  
ATOM   3347  N   GLY B 221     -53.025 -19.796  12.300  1.00  0.00           N  
ATOM   3348  CA  GLY B 221     -51.866 -19.906  11.441  1.00  0.00           C  
ATOM   3349  C   GLY B 221     -51.234 -21.160  12.000  1.00  0.00           C  
ATOM   3350  O   GLY B 221     -51.837 -21.860  12.820  1.00  0.00           O  
ATOM   3351  H   GLY B 221     -53.896 -20.117  11.996  1.00  0.00           H  
ATOM   3352 1HA  GLY B 221     -52.199 -20.071  10.416  1.00  0.00           H  
ATOM   3353 2HA  GLY B 221     -51.220 -19.046  11.607  1.00  0.00           H  
ATOM   3354  N   TYR B 222     -49.997 -21.420  11.584  1.00  0.00           N  
ATOM   3355  CA  TYR B 222     -49.270 -22.596  12.039  1.00  0.00           C  
ATOM   3356  C   TYR B 222     -50.051 -23.824  11.600  1.00  0.00           C  
ATOM   3357  O   TYR B 222     -50.120 -24.816  12.327  1.00  0.00           O  
ATOM   3358  CB  TYR B 222     -49.074 -22.579  13.557  1.00  0.00           C  
ATOM   3359  CG  TYR B 222     -48.222 -21.430  14.050  1.00  0.00           C  
ATOM   3360  CD1 TYR B 222     -48.824 -20.267  14.506  1.00  0.00           C  
ATOM   3361  CD2 TYR B 222     -46.840 -21.540  14.046  1.00  0.00           C  
ATOM   3362  CE1 TYR B 222     -48.047 -19.217  14.956  1.00  0.00           C  
ATOM   3363  CE2 TYR B 222     -46.062 -20.491  14.496  1.00  0.00           C  
ATOM   3364  CZ  TYR B 222     -46.661 -19.333  14.950  1.00  0.00           C  
ATOM   3365  OH  TYR B 222     -45.887 -18.288  15.399  1.00  0.00           O  
ATOM   3366  H   TYR B 222     -49.571 -20.873  10.925  1.00  0.00           H  
ATOM   3367  HA  TYR B 222     -48.295 -22.594  11.549  1.00  0.00           H  
ATOM   3368 1HB  TYR B 222     -50.045 -22.519  14.049  1.00  0.00           H  
ATOM   3369 2HB  TYR B 222     -48.604 -23.510  13.873  1.00  0.00           H  
ATOM   3370  HD1 TYR B 222     -49.911 -20.180  14.509  1.00  0.00           H  
ATOM   3371  HD2 TYR B 222     -46.367 -22.454  13.686  1.00  0.00           H  
ATOM   3372  HE1 TYR B 222     -48.520 -18.304  15.315  1.00  0.00           H  
ATOM   3373  HE2 TYR B 222     -44.975 -20.577  14.492  1.00  0.00           H  
ATOM   3374  HH  TYR B 222     -46.454 -17.552  15.640  1.00  0.00           H  
ATOM   3375  N   TRP B 223     -50.639 -23.750  10.408  1.00  0.00           N  
ATOM   3376  CA  TRP B 223     -51.247 -24.908   9.739  1.00  0.00           C  
ATOM   3377  C   TRP B 223     -50.284 -25.218   8.572  1.00  0.00           C  
ATOM   3378  O   TRP B 223     -49.643 -24.309   8.050  1.00  0.00           O  
ATOM   3379  CB  TRP B 223     -52.660 -24.610   9.236  1.00  0.00           C  
ATOM   3380  CG  TRP B 223     -53.677 -24.512  10.332  1.00  0.00           C  
ATOM   3381  CD1 TRP B 223     -53.958 -23.413  11.087  1.00  0.00           C  
ATOM   3382  CD2 TRP B 223     -54.560 -25.558  10.803  1.00  0.00           C  
ATOM   3383  NE1 TRP B 223     -54.948 -23.702  11.993  1.00  0.00           N  
ATOM   3384  CE2 TRP B 223     -55.330 -25.010  11.832  1.00  0.00           C  
ATOM   3385  CE3 TRP B 223     -54.756 -26.896  10.439  1.00  0.00           C  
ATOM   3386  CZ2 TRP B 223     -56.285 -25.751  12.509  1.00  0.00           C  
ATOM   3387  CZ3 TRP B 223     -55.715 -27.640  11.117  1.00  0.00           C  
ATOM   3388  CH2 TRP B 223     -56.460 -27.081  12.125  1.00  0.00           C  
ATOM   3389  H   TRP B 223     -50.667 -22.862   9.966  1.00  0.00           H  
ATOM   3390  HA  TRP B 223     -51.262 -25.744  10.441  1.00  0.00           H  
ATOM   3391 1HB  TRP B 223     -52.659 -23.670   8.684  1.00  0.00           H  
ATOM   3392 2HB  TRP B 223     -52.974 -25.394   8.546  1.00  0.00           H  
ATOM   3393  HD1 TRP B 223     -53.467 -22.446  10.987  1.00  0.00           H  
ATOM   3394  HE1 TRP B 223     -55.334 -23.057  12.668  1.00  0.00           H  
ATOM   3395  HE3 TRP B 223     -54.170 -27.344   9.637  1.00  0.00           H  
ATOM   3396  HZ2 TRP B 223     -56.887 -25.326  13.313  1.00  0.00           H  
ATOM   3397  HZ3 TRP B 223     -55.861 -28.681  10.828  1.00  0.00           H  
ATOM   3398  HH2 TRP B 223     -57.204 -27.693  12.636  1.00  0.00           H  
ATOM   3399  N   GLY B 224     -50.175 -26.472   8.147  1.00  0.00           N  
ATOM   3400  CA  GLY B 224     -49.220 -26.782   7.100  1.00  0.00           C  
ATOM   3401  C   GLY B 224     -49.343 -28.134   6.453  1.00  0.00           C  
ATOM   3402  O   GLY B 224     -50.253 -28.888   6.779  1.00  0.00           O  
ATOM   3403  H   GLY B 224     -50.701 -27.266   8.440  1.00  0.00           H  
ATOM   3404 1HA  GLY B 224     -49.369 -26.030   6.322  1.00  0.00           H  
ATOM   3405 2HA  GLY B 224     -48.235 -26.726   7.562  1.00  0.00           H  
ATOM   3406  N   ILE B 225     -47.439 -27.962   6.134  1.00  0.00           N  
ATOM   3407  CA  ILE B 225     -47.582 -29.263   5.483  1.00  0.00           C  
ATOM   3408  C   ILE B 225     -47.076 -30.334   6.442  1.00  0.00           C  
ATOM   3409  O   ILE B 225     -47.610 -31.449   6.478  1.00  0.00           O  
ATOM   3410  CB  ILE B 225     -46.774 -29.382   4.179  1.00  0.00           C  
ATOM   3411  CG1 ILE B 225     -45.287 -29.130   4.446  1.00  0.00           C  
ATOM   3412  CG2 ILE B 225     -47.302 -28.410   3.135  1.00  0.00           C  
ATOM   3413  CD1 ILE B 225     -44.492 -30.390   4.707  1.00  0.00           C  
ATOM   3414  H   ILE B 225     -46.639 -27.795   6.728  1.00  0.00           H  
ATOM   3415  HA  ILE B 225     -48.642 -29.424   5.294  1.00  0.00           H  
ATOM   3416  HB  ILE B 225     -46.856 -30.396   3.790  1.00  0.00           H  
ATOM   3417 1HG1 ILE B 225     -44.845 -28.620   3.591  1.00  0.00           H  
ATOM   3418 2HG1 ILE B 225     -45.179 -28.474   5.310  1.00  0.00           H  
ATOM   3419 1HG2 ILE B 225     -46.719 -28.506   2.220  1.00  0.00           H  
ATOM   3420 2HG2 ILE B 225     -48.347 -28.634   2.926  1.00  0.00           H  
ATOM   3421 3HG2 ILE B 225     -47.218 -27.390   3.512  1.00  0.00           H  
ATOM   3422 1HD1 ILE B 225     -43.449 -30.130   4.888  1.00  0.00           H  
ATOM   3423 2HD1 ILE B 225     -44.897 -30.900   5.582  1.00  0.00           H  
ATOM   3424 3HD1 ILE B 225     -44.557 -31.046   3.841  1.00  0.00           H  
ATOM   3425  N   PHE B 226     -46.811 -29.992   7.037  1.00  0.00           N  
ATOM   3426  CA  PHE B 226     -46.566 -30.730   8.269  1.00  0.00           C  
ATOM   3427  C   PHE B 226     -47.760 -30.344   9.141  1.00  0.00           C  
ATOM   3428  O   PHE B 226     -47.863 -29.182   9.552  1.00  0.00           O  
ATOM   3429  CB  PHE B 226     -45.237 -30.354   8.927  1.00  0.00           C  
ATOM   3430  CG  PHE B 226     -44.044 -31.031   8.315  1.00  0.00           C  
ATOM   3431  CD1 PHE B 226     -43.027 -30.286   7.738  1.00  0.00           C  
ATOM   3432  CD2 PHE B 226     -43.937 -32.413   8.313  1.00  0.00           C  
ATOM   3433  CE1 PHE B 226     -41.929 -30.907   7.173  1.00  0.00           C  
ATOM   3434  CE2 PHE B 226     -42.841 -33.037   7.751  1.00  0.00           C  
ATOM   3435  CZ  PHE B 226     -41.835 -32.283   7.180  1.00  0.00           C  
ATOM   3436  H   PHE B 226     -46.395 -29.116   6.946  1.00  0.00           H  
ATOM   3437  HA  PHE B 226     -46.590 -31.798   8.048  1.00  0.00           H  
ATOM   3438 1HB  PHE B 226     -45.090 -29.277   8.859  1.00  0.00           H  
ATOM   3439 2HB  PHE B 226     -45.269 -30.613   9.985  1.00  0.00           H  
ATOM   3440  HD1 PHE B 226     -43.100 -29.198   7.733  1.00  0.00           H  
ATOM   3441  HD2 PHE B 226     -44.732 -33.009   8.764  1.00  0.00           H  
ATOM   3442  HE1 PHE B 226     -41.136 -30.310   6.723  1.00  0.00           H  
ATOM   3443  HE2 PHE B 226     -42.768 -34.125   7.757  1.00  0.00           H  
ATOM   3444  HZ  PHE B 226     -40.971 -32.774   6.735  1.00  0.00           H  
ATOM   3445  N   CYS B 227     -48.636 -31.291   9.469  1.00  0.00           N  
ATOM   3446  CA  CYS B 227     -49.725 -30.960  10.384  1.00  0.00           C  
ATOM   3447  C   CYS B 227     -50.489 -32.141  10.975  1.00  0.00           C  
ATOM   3448  O   CYS B 227     -51.348 -32.752  10.326  1.00  0.00           O  
ATOM   3449  CB  CYS B 227     -50.728 -30.058   9.666  1.00  0.00           C  
ATOM   3450  SG  CYS B 227     -52.058 -29.441  10.726  1.00  0.00           S  
ATOM   3451  H   CYS B 227     -48.502 -32.220   9.195  1.00  0.00           H  
ATOM   3452  HA  CYS B 227     -49.267 -30.417  11.212  1.00  0.00           H  
ATOM   3453 1HB  CYS B 227     -50.208 -29.198   9.243  1.00  0.00           H  
ATOM   3454 2HB  CYS B 227     -51.182 -30.604   8.839  1.00  0.00           H  
ATOM   3455  HG  CYS B 227     -51.266 -28.834  11.603  1.00  0.00           H  
ATOM   3456  N   TRP B 228     -49.703 -32.793  11.991  1.00  0.00           N  
ATOM   3457  CA  TRP B 228     -50.635 -33.556  12.808  1.00  0.00           C  
ATOM   3458  C   TRP B 228     -51.083 -32.708  13.991  1.00  0.00           C  
ATOM   3459  O   TRP B 228     -50.365 -32.586  14.989  1.00  0.00           O  
ATOM   3460  CB  TRP B 228     -50.026 -34.844  13.370  1.00  0.00           C  
ATOM   3461  CG  TRP B 228     -49.934 -35.988  12.395  1.00  0.00           C  
ATOM   3462  CD1 TRP B 228     -48.913 -36.249  11.524  1.00  0.00           C  
ATOM   3463  CD2 TRP B 228     -50.891 -37.039  12.215  1.00  0.00           C  
ATOM   3464  NE1 TRP B 228     -49.184 -37.389  10.807  1.00  0.00           N  
ATOM   3465  CE2 TRP B 228     -50.392 -37.894  11.212  1.00  0.00           C  
ATOM   3466  CE3 TRP B 228     -52.126 -37.335  12.801  1.00  0.00           C  
ATOM   3467  CZ2 TRP B 228     -51.084 -39.024  10.784  1.00  0.00           C  
ATOM   3468  CZ3 TRP B 228     -52.811 -38.458  12.373  1.00  0.00           C  
ATOM   3469  CH2 TRP B 228     -52.288 -39.289  11.376  1.00  0.00           C  
ATOM   3470  H   TRP B 228     -49.292 -31.951  12.369  1.00  0.00           H  
ATOM   3471  HA  TRP B 228     -51.502 -33.786  12.188  1.00  0.00           H  
ATOM   3472 1HB  TRP B 228     -49.018 -34.642  13.733  1.00  0.00           H  
ATOM   3473 2HB  TRP B 228     -50.617 -35.186  14.219  1.00  0.00           H  
ATOM   3474  HD1 TRP B 228     -48.017 -35.642  11.416  1.00  0.00           H  
ATOM   3475  HE1 TRP B 228     -48.591 -37.791  10.095  1.00  0.00           H  
ATOM   3476  HE3 TRP B 228     -52.540 -36.696  13.581  1.00  0.00           H  
ATOM   3477  HZ2 TRP B 228     -50.692 -39.683  10.007  1.00  0.00           H  
ATOM   3478  HZ3 TRP B 228     -53.772 -38.680  12.837  1.00  0.00           H  
ATOM   3479  HH2 TRP B 228     -52.856 -40.166  11.064  1.00  0.00           H  
ATOM   3480  N   ILE B 229     -52.290 -32.471  14.820  1.00  0.00           N  
ATOM   3481  CA  ILE B 229     -52.787 -31.798  16.016  1.00  0.00           C  
ATOM   3482  C   ILE B 229     -53.433 -32.934  16.786  1.00  0.00           C  
ATOM   3483  O   ILE B 229     -54.176 -33.732  16.213  1.00  0.00           O  
ATOM   3484  CB  ILE B 229     -53.794 -30.674  15.712  1.00  0.00           C  
ATOM   3485  CG1 ILE B 229     -53.167 -29.632  14.783  1.00  0.00           C  
ATOM   3486  CG2 ILE B 229     -54.271 -30.024  17.002  1.00  0.00           C  
ATOM   3487  CD1 ILE B 229     -54.163 -28.653  14.203  1.00  0.00           C  
ATOM   3488  H   ILE B 229     -52.939 -32.837  14.190  1.00  0.00           H  
ATOM   3489  HA  ILE B 229     -51.938 -31.400  16.572  1.00  0.00           H  
ATOM   3490  HB  ILE B 229     -54.654 -31.089  15.186  1.00  0.00           H  
ATOM   3491 1HG1 ILE B 229     -52.411 -29.068  15.327  1.00  0.00           H  
ATOM   3492 2HG1 ILE B 229     -52.666 -30.136  13.956  1.00  0.00           H  
ATOM   3493 1HG2 ILE B 229     -54.982 -29.232  16.769  1.00  0.00           H  
ATOM   3494 2HG2 ILE B 229     -54.754 -30.772  17.629  1.00  0.00           H  
ATOM   3495 3HG2 ILE B 229     -53.418 -29.601  17.533  1.00  0.00           H  
ATOM   3496 1HD1 ILE B 229     -53.643 -27.946  13.555  1.00  0.00           H  
ATOM   3497 2HD1 ILE B 229     -54.911 -29.195  13.624  1.00  0.00           H  
ATOM   3498 3HD1 ILE B 229     -54.652 -28.111  15.011  1.00  0.00           H  
ATOM   3499  N   GLY B 230     -53.165 -33.020  18.079  1.00  0.00           N  
ATOM   3500  CA  GLY B 230     -53.691 -34.136  18.832  1.00  0.00           C  
ATOM   3501  C   GLY B 230     -54.062 -33.691  20.223  1.00  0.00           C  
ATOM   3502  O   GLY B 230     -54.091 -32.496  20.517  1.00  0.00           O  
ATOM   3503  H   GLY B 230     -52.636 -32.334  18.522  1.00  0.00           H  
ATOM   3504 1HA  GLY B 230     -54.590 -34.478  18.320  1.00  0.00           H  
ATOM   3505 2HA  GLY B 230     -52.902 -34.884  18.899  1.00  0.00           H  
ATOM   3506  N   TRP B 231     -54.556 -34.762  21.015  1.00  0.00           N  
ATOM   3507  CA  TRP B 231     -54.974 -34.461  22.353  1.00  0.00           C  
ATOM   3508  C   TRP B 231     -54.317 -35.405  23.304  1.00  0.00           C  
ATOM   3509  O   TRP B 231     -54.152 -36.588  23.006  1.00  0.00           O  
ATOM   3510  CB  TRP B 231     -56.487 -34.585  22.552  1.00  0.00           C  
ATOM   3511  CG  TRP B 231     -57.275 -33.542  21.820  1.00  0.00           C  
ATOM   3512  CD1 TRP B 231     -57.615 -33.552  20.501  1.00  0.00           C  
ATOM   3513  CD2 TRP B 231     -57.829 -32.320  22.366  1.00  0.00           C  
ATOM   3514  NE1 TRP B 231     -58.338 -32.429  20.188  1.00  0.00           N  
ATOM   3515  CE2 TRP B 231     -58.481 -31.664  21.318  1.00  0.00           C  
ATOM   3516  CE3 TRP B 231     -57.827 -31.741  23.641  1.00  0.00           C  
ATOM   3517  CZ2 TRP B 231     -59.125 -30.450  21.501  1.00  0.00           C  
ATOM   3518  CZ3 TRP B 231     -58.474 -30.524  23.824  1.00  0.00           C  
ATOM   3519  CH2 TRP B 231     -59.107 -29.897  22.782  1.00  0.00           C  
ATOM   3520  H   TRP B 231     -54.502 -35.728  20.722  1.00  0.00           H  
ATOM   3521  HA  TRP B 231     -54.645 -33.445  22.577  1.00  0.00           H  
ATOM   3522 1HB  TRP B 231     -56.819 -35.566  22.212  1.00  0.00           H  
ATOM   3523 2HB  TRP B 231     -56.721 -34.510  23.613  1.00  0.00           H  
ATOM   3524  HD1 TRP B 231     -57.351 -34.339  19.796  1.00  0.00           H  
ATOM   3525  HE1 TRP B 231     -58.705 -32.200  19.276  1.00  0.00           H  
ATOM   3526  HE3 TRP B 231     -57.328 -32.237  24.474  1.00  0.00           H  
ATOM   3527  HZ2 TRP B 231     -59.633 -29.936  20.685  1.00  0.00           H  
ATOM   3528  HZ3 TRP B 231     -58.466 -30.080  24.820  1.00  0.00           H  
ATOM   3529  HH2 TRP B 231     -59.605 -28.945  22.960  1.00  0.00           H  
ATOM   3530  N   PHE B 232     -53.931 -34.891  24.467  1.00  0.00           N  
ATOM   3531  CA  PHE B 232     -53.504 -35.724  25.552  1.00  0.00           C  
ATOM   3532  C   PHE B 232     -54.391 -35.600  26.748  1.00  0.00           C  
ATOM   3533  O   PHE B 232     -55.228 -34.701  26.822  1.00  0.00           O  
ATOM   3534  CB  PHE B 232     -52.083 -35.403  26.017  1.00  0.00           C  
ATOM   3535  CG  PHE B 232     -51.022 -35.744  25.010  1.00  0.00           C  
ATOM   3536  CD1 PHE B 232     -50.885 -34.998  23.848  1.00  0.00           C  
ATOM   3537  CD2 PHE B 232     -50.161 -36.810  25.220  1.00  0.00           C  
ATOM   3538  CE1 PHE B 232     -49.910 -35.311  22.918  1.00  0.00           C  
ATOM   3539  CE2 PHE B 232     -49.185 -37.124  24.294  1.00  0.00           C  
ATOM   3540  CZ  PHE B 232     -49.061 -36.374  23.142  1.00  0.00           C  
ATOM   3541  H   PHE B 232     -53.938 -33.889  24.590  1.00  0.00           H  
ATOM   3542  HA  PHE B 232     -53.549 -36.754  25.196  1.00  0.00           H  
ATOM   3543 1HB  PHE B 232     -52.005 -34.341  26.246  1.00  0.00           H  
ATOM   3544 2HB  PHE B 232     -51.868 -35.951  26.934  1.00  0.00           H  
ATOM   3545  HD1 PHE B 232     -51.557 -34.158  23.672  1.00  0.00           H  
ATOM   3546  HD2 PHE B 232     -50.261 -37.404  26.129  1.00  0.00           H  
ATOM   3547  HE1 PHE B 232     -49.813 -34.718  22.011  1.00  0.00           H  
ATOM   3548  HE2 PHE B 232     -48.515 -37.965  24.471  1.00  0.00           H  
ATOM   3549  HZ  PHE B 232     -48.293 -36.621  22.411  1.00  0.00           H  
ATOM   3550  N   ARG B 233     -54.218 -36.508  27.702  1.00  0.00           N  
ATOM   3551  CA  ARG B 233     -54.925 -36.438  28.946  1.00  0.00           C  
ATOM   3552  C   ARG B 233     -54.058 -37.048  29.996  1.00  0.00           C  
ATOM   3553  O   ARG B 233     -53.203 -37.880  29.691  1.00  0.00           O  
ATOM   3554  CB  ARG B 233     -56.258 -37.169  28.877  1.00  0.00           C  
ATOM   3555  CG  ARG B 233     -56.151 -38.683  28.781  1.00  0.00           C  
ATOM   3556  CD  ARG B 233     -57.489 -39.322  28.684  1.00  0.00           C  
ATOM   3557  NE  ARG B 233     -57.393 -40.771  28.606  1.00  0.00           N  
ATOM   3558  CZ  ARG B 233     -58.448 -41.603  28.503  1.00  0.00           C  
ATOM   3559  NH1 ARG B 233     -59.669 -41.115  28.467  1.00  0.00           N  
ATOM   3560  NH2 ARG B 233     -58.255 -42.908  28.439  1.00  0.00           N  
ATOM   3561  H   ARG B 233     -53.570 -37.268  27.547  1.00  0.00           H  
ATOM   3562  HA  ARG B 233     -55.126 -35.388  29.172  1.00  0.00           H  
ATOM   3563 1HB  ARG B 233     -56.847 -36.936  29.762  1.00  0.00           H  
ATOM   3564 2HB  ARG B 233     -56.819 -36.822  28.009  1.00  0.00           H  
ATOM   3565 1HG  ARG B 233     -55.579 -38.952  27.894  1.00  0.00           H  
ATOM   3566 2HG  ARG B 233     -55.650 -39.070  29.669  1.00  0.00           H  
ATOM   3567 1HD  ARG B 233     -58.079 -39.066  29.564  1.00  0.00           H  
ATOM   3568 2HD  ARG B 233     -57.999 -38.966  27.789  1.00  0.00           H  
ATOM   3569  HE  ARG B 233     -56.471 -41.183  28.631  1.00  0.00           H  
ATOM   3570 1HH1 ARG B 233     -59.815 -40.117  28.516  1.00  0.00           H  
ATOM   3571 2HH1 ARG B 233     -60.459 -41.739  28.390  1.00  0.00           H  
ATOM   3572 1HH2 ARG B 233     -57.317 -43.283  28.467  1.00  0.00           H  
ATOM   3573 2HH2 ARG B 233     -59.046 -43.532  28.362  1.00  0.00           H  
ATOM   3574  N   GLN B 234     -54.223 -36.609  31.262  1.00  0.00           N  
ATOM   3575  CA  GLN B 234     -53.585 -37.270  32.365  1.00  0.00           C  
ATOM   3576  C   GLN B 234     -54.572 -37.379  33.488  1.00  0.00           C  
ATOM   3577  O   GLN B 234     -55.008 -36.369  34.040  1.00  0.00           O  
ATOM   3578  CB  GLN B 234     -52.361 -36.518  32.893  1.00  0.00           C  
ATOM   3579  CG  GLN B 234     -51.636 -37.226  34.024  1.00  0.00           C  
ATOM   3580  CD  GLN B 234     -50.311 -36.570  34.365  1.00  0.00           C  
ATOM   3581  OE1 GLN B 234     -50.048 -35.430  33.971  1.00  0.00           O  
ATOM   3582  NE2 GLN B 234     -49.467 -37.286  35.099  1.00  0.00           N  
ATOM   3583  H   GLN B 234     -54.807 -35.805  31.439  1.00  0.00           H  
ATOM   3584  HA  GLN B 234     -53.307 -38.269  32.034  1.00  0.00           H  
ATOM   3585 1HB  GLN B 234     -51.649 -36.366  32.081  1.00  0.00           H  
ATOM   3586 2HB  GLN B 234     -52.663 -35.534  33.251  1.00  0.00           H  
ATOM   3587 1HG  GLN B 234     -52.265 -37.206  34.914  1.00  0.00           H  
ATOM   3588 2HG  GLN B 234     -51.440 -38.257  33.728  1.00  0.00           H  
ATOM   3589 1HE2 GLN B 234     -48.578 -36.905  35.354  1.00  0.00           H  
ATOM   3590 2HE2 GLN B 234     -49.721 -38.206  35.398  1.00  0.00           H  
ATOM   3591  N   ALA B 235     -54.963 -38.622  33.839  1.00  0.00           N  
ATOM   3592  CA  ALA B 235     -55.874 -38.860  34.925  1.00  0.00           C  
ATOM   3593  C   ALA B 235     -55.062 -38.834  36.181  1.00  0.00           C  
ATOM   3594  O   ALA B 235     -53.884 -39.183  36.179  1.00  0.00           O  
ATOM   3595  CB  ALA B 235     -56.582 -40.221  34.844  1.00  0.00           C  
ATOM   3596  H   ALA B 235     -54.601 -39.410  33.319  1.00  0.00           H  
ATOM   3597  HA  ALA B 235     -56.597 -38.044  34.942  1.00  0.00           H  
ATOM   3598 1HB  ALA B 235     -57.254 -40.334  35.695  1.00  0.00           H  
ATOM   3599 2HB  ALA B 235     -57.155 -40.279  33.919  1.00  0.00           H  
ATOM   3600 3HB  ALA B 235     -55.841 -41.017  34.860  1.00  0.00           H  
ATOM   3601  N   PRO B 236     -55.651 -38.388  37.260  1.00  0.00           N  
ATOM   3602  CA  PRO B 236     -54.899 -38.338  38.480  1.00  0.00           C  
ATOM   3603  C   PRO B 236     -54.317 -39.677  38.805  1.00  0.00           C  
ATOM   3604  O   PRO B 236     -55.032 -40.675  38.718  1.00  0.00           O  
ATOM   3605  CB  PRO B 236     -55.943 -37.908  39.515  1.00  0.00           C  
ATOM   3606  CG  PRO B 236     -56.941 -37.128  38.728  1.00  0.00           C  
ATOM   3607  CD  PRO B 236     -57.028 -37.855  37.413  1.00  0.00           C  
ATOM   3608  HA  PRO B 236     -54.106 -37.580  38.385  1.00  0.00           H  
ATOM   3609 1HB  PRO B 236     -56.380 -38.795  40.000  1.00  0.00           H  
ATOM   3610 2HB  PRO B 236     -55.465 -37.312  40.307  1.00  0.00           H  
ATOM   3611 1HG  PRO B 236     -57.903 -37.096  39.258  1.00  0.00           H  
ATOM   3612 2HG  PRO B 236     -56.604 -36.087  38.614  1.00  0.00           H  
ATOM   3613 1HD  PRO B 236     -57.774 -38.660  37.486  1.00  0.00           H  
ATOM   3614 2HD  PRO B 236     -57.301 -37.145  36.617  1.00  0.00           H  
ATOM   3615  N   GLY B 237     -53.031 -39.709  39.201  1.00  0.00           N  
ATOM   3616  CA  GLY B 237     -52.408 -40.907  39.679  1.00  0.00           C  
ATOM   3617  C   GLY B 237     -51.857 -41.638  38.493  1.00  0.00           C  
ATOM   3618  O   GLY B 237     -51.130 -42.617  38.643  1.00  0.00           O  
ATOM   3619  H   GLY B 237     -52.491 -38.857  39.158  1.00  0.00           H  
ATOM   3620 1HA  GLY B 237     -51.588 -40.616  40.335  1.00  0.00           H  
ATOM   3621 2HA  GLY B 237     -53.177 -41.516  40.152  1.00  0.00           H  
ATOM   3622  N   GLN B 238     -52.183 -41.180  37.276  1.00  0.00           N  
ATOM   3623  CA  GLN B 238     -51.737 -41.865  36.095  1.00  0.00           C  
ATOM   3624  C   GLN B 238     -50.725 -40.990  35.431  1.00  0.00           C  
ATOM   3625  O   GLN B 238     -50.580 -39.815  35.764  1.00  0.00           O  
ATOM   3626  CB  GLN B 238     -52.859 -42.136  35.089  1.00  0.00           C  
ATOM   3627  CG  GLN B 238     -54.028 -42.922  35.657  1.00  0.00           C  
ATOM   3628  CD  GLN B 238     -53.620 -44.302  36.134  1.00  0.00           C  
ATOM   3629  OE1 GLN B 238     -53.059 -45.097  35.375  1.00  0.00           O  
ATOM   3630  NE2 GLN B 238     -53.898 -44.596  37.399  1.00  0.00           N  
ATOM   3631  H   GLN B 238     -52.746 -40.347  37.177  1.00  0.00           H  
ATOM   3632  HA  GLN B 238     -51.263 -42.796  36.407  1.00  0.00           H  
ATOM   3633 1HB  GLN B 238     -53.243 -41.188  34.709  1.00  0.00           H  
ATOM   3634 2HB  GLN B 238     -52.461 -42.691  34.240  1.00  0.00           H  
ATOM   3635 1HG  GLN B 238     -54.443 -42.376  36.503  1.00  0.00           H  
ATOM   3636 2HG  GLN B 238     -54.785 -43.039  34.881  1.00  0.00           H  
ATOM   3637 1HE2 GLN B 238     -53.653 -45.492  37.771  1.00  0.00           H  
ATOM   3638 2HE2 GLN B 238     -54.354 -43.922  37.981  1.00  0.00           H  
ATOM   3639  N   GLU B 239     -49.987 -41.574  34.465  1.00  0.00           N  
ATOM   3640  CA  GLU B 239     -49.130 -40.809  33.605  1.00  0.00           C  
ATOM   3641  C   GLU B 239     -49.834 -40.207  32.435  1.00  0.00           C  
ATOM   3642  O   GLU B 239     -50.858 -40.719  31.988  1.00  0.00           O  
ATOM   3643  CB  GLU B 239     -47.976 -41.640  33.042  1.00  0.00           C  
ATOM   3644  CG  GLU B 239     -46.996 -42.148  34.089  1.00  0.00           C  
ATOM   3645  CD  GLU B 239     -45.856 -42.927  33.495  1.00  0.00           C  
ATOM   3646  OE1 GLU B 239     -45.788 -43.019  32.292  1.00  0.00           O  
ATOM   3647  OE2 GLU B 239     -45.051 -43.430  34.243  1.00  0.00           O  
ATOM   3648  H   GLU B 239     -50.039 -42.575  34.342  1.00  0.00           H  
ATOM   3649  HA  GLU B 239     -48.727 -39.998  34.212  1.00  0.00           H  
ATOM   3650 1HB  GLU B 239     -48.376 -42.505  32.511  1.00  0.00           H  
ATOM   3651 2HB  GLU B 239     -47.416 -41.044  32.321  1.00  0.00           H  
ATOM   3652 1HG  GLU B 239     -46.592 -41.296  34.636  1.00  0.00           H  
ATOM   3653 2HG  GLU B 239     -47.531 -42.779  34.797  1.00  0.00           H  
ATOM   3654  N   ARG B 240     -49.310 -39.079  31.921  1.00  0.00           N  
ATOM   3655  CA  ARG B 240     -49.926 -38.471  30.778  1.00  0.00           C  
ATOM   3656  C   ARG B 240     -49.832 -39.388  29.599  1.00  0.00           C  
ATOM   3657  O   ARG B 240     -48.784 -39.972  29.329  1.00  0.00           O  
ATOM   3658  CB  ARG B 240     -49.276 -37.153  30.382  1.00  0.00           C  
ATOM   3659  CG  ARG B 240     -49.990 -36.394  29.277  1.00  0.00           C  
ATOM   3660  CD  ARG B 240     -49.604 -34.960  29.255  1.00  0.00           C  
ATOM   3661  NE  ARG B 240     -48.181 -34.785  29.021  1.00  0.00           N  
ATOM   3662  CZ  ARG B 240     -47.559 -33.593  28.933  1.00  0.00           C  
ATOM   3663  NH1 ARG B 240     -48.249 -32.481  29.064  1.00  0.00           N  
ATOM   3664  NH2 ARG B 240     -46.257 -33.541  28.717  1.00  0.00           N  
ATOM   3665  H   ARG B 240     -48.489 -38.649  32.323  1.00  0.00           H  
ATOM   3666  HA  ARG B 240     -50.978 -38.314  31.021  1.00  0.00           H  
ATOM   3667 1HB  ARG B 240     -49.222 -36.499  31.251  1.00  0.00           H  
ATOM   3668 2HB  ARG B 240     -48.254 -37.337  30.048  1.00  0.00           H  
ATOM   3669 1HG  ARG B 240     -49.737 -36.831  28.311  1.00  0.00           H  
ATOM   3670 2HG  ARG B 240     -51.069 -36.457  29.431  1.00  0.00           H  
ATOM   3671 1HD  ARG B 240     -50.146 -34.449  28.460  1.00  0.00           H  
ATOM   3672 2HD  ARG B 240     -49.850 -34.503  30.213  1.00  0.00           H  
ATOM   3673  HE  ARG B 240     -47.616 -35.618  28.914  1.00  0.00           H  
ATOM   3674 1HH1 ARG B 240     -49.245 -32.522  29.229  1.00  0.00           H  
ATOM   3675 2HH1 ARG B 240     -47.784 -31.587  29.000  1.00  0.00           H  
ATOM   3676 1HH2 ARG B 240     -45.726 -34.395  28.617  1.00  0.00           H  
ATOM   3677 2HH2 ARG B 240     -45.792 -32.647  28.653  1.00  0.00           H  
ATOM   3678  N   GLU B 241     -50.955 -39.538  28.866  1.00  0.00           N  
ATOM   3679  CA  GLU B 241     -51.027 -40.422  27.734  1.00  0.00           C  
ATOM   3680  C   GLU B 241     -51.694 -39.739  26.582  1.00  0.00           C  
ATOM   3681  O   GLU B 241     -52.444 -38.781  26.764  1.00  0.00           O  
ATOM   3682  CB  GLU B 241     -51.817 -41.700  28.024  1.00  0.00           C  
ATOM   3683  CG  GLU B 241     -53.286 -41.471  28.352  1.00  0.00           C  
ATOM   3684  CD  GLU B 241     -54.015 -42.742  28.688  1.00  0.00           C  
ATOM   3685  OE1 GLU B 241     -53.375 -43.760  28.803  1.00  0.00           O  
ATOM   3686  OE2 GLU B 241     -55.214 -42.695  28.832  1.00  0.00           O  
ATOM   3687  H   GLU B 241     -51.772 -39.007  29.126  1.00  0.00           H  
ATOM   3688  HA  GLU B 241     -50.005 -40.669  27.451  1.00  0.00           H  
ATOM   3689 1HB  GLU B 241     -51.767 -42.363  27.161  1.00  0.00           H  
ATOM   3690 2HB  GLU B 241     -51.364 -42.225  28.866  1.00  0.00           H  
ATOM   3691 1HG  GLU B 241     -53.355 -40.791  29.201  1.00  0.00           H  
ATOM   3692 2HG  GLU B 241     -53.767 -40.996  27.500  1.00  0.00           H  
ATOM   3693  N   ALA B 242     -51.402 -40.205  25.347  1.00  0.00           N  
ATOM   3694  CA  ALA B 242     -51.957 -39.599  24.163  1.00  0.00           C  
ATOM   3695  C   ALA B 242     -53.356 -40.120  24.054  1.00  0.00           C  
ATOM   3696  O   ALA B 242     -53.669 -41.180  24.589  1.00  0.00           O  
ATOM   3697  CB  ALA B 242     -51.214 -39.963  22.886  1.00  0.00           C  
ATOM   3698  H   ALA B 242     -50.785 -40.998  25.250  1.00  0.00           H  
ATOM   3699  HA  ALA B 242     -51.978 -38.518  24.313  1.00  0.00           H  
ATOM   3700 1HB  ALA B 242     -51.701 -39.491  22.034  1.00  0.00           H  
ATOM   3701 2HB  ALA B 242     -50.183 -39.616  22.952  1.00  0.00           H  
ATOM   3702 3HB  ALA B 242     -51.224 -41.044  22.756  1.00  0.00           H  
ATOM   3703  N   VAL B 243     -54.270 -39.283  23.508  1.00  0.00           N  
ATOM   3704  CA  VAL B 243     -55.635 -39.629  23.196  1.00  0.00           C  
ATOM   3705  C   VAL B 243     -55.829 -39.800  21.712  1.00  0.00           C  
ATOM   3706  O   VAL B 243     -56.376 -40.806  21.260  1.00  0.00           O  
ATOM   3707  CB  VAL B 243     -56.644 -38.564  23.667  1.00  0.00           C  
ATOM   3708  CG1 VAL B 243     -58.052 -38.936  23.227  1.00  0.00           C  
ATOM   3709  CG2 VAL B 243     -56.572 -38.414  25.179  1.00  0.00           C  
ATOM   3710  H   VAL B 243     -53.944 -38.347  23.314  1.00  0.00           H  
ATOM   3711  HA  VAL B 243     -55.843 -40.580  23.686  1.00  0.00           H  
ATOM   3712  HB  VAL B 243     -56.401 -37.612  23.194  1.00  0.00           H  
ATOM   3713 1HG1 VAL B 243     -58.753 -38.172  23.567  1.00  0.00           H  
ATOM   3714 2HG1 VAL B 243     -58.089 -39.002  22.139  1.00  0.00           H  
ATOM   3715 3HG1 VAL B 243     -58.327 -39.897  23.659  1.00  0.00           H  
ATOM   3716 1HG2 VAL B 243     -57.289 -37.661  25.504  1.00  0.00           H  
ATOM   3717 2HG2 VAL B 243     -56.810 -39.368  25.649  1.00  0.00           H  
ATOM   3718 3HG2 VAL B 243     -55.567 -38.108  25.467  1.00  0.00           H  
ATOM   3719  N   ALA B 244     -55.424 -38.791  20.910  1.00  0.00           N  
ATOM   3720  CA  ALA B 244     -55.657 -38.843  19.489  1.00  0.00           C  
ATOM   3721  C   ALA B 244     -54.814 -37.861  18.738  1.00  0.00           C  
ATOM   3722  O   ALA B 244     -54.272 -36.917  19.315  1.00  0.00           O  
ATOM   3723  CB  ALA B 244     -57.106 -38.556  19.121  1.00  0.00           C  
ATOM   3724  H   ALA B 244     -54.952 -37.991  21.303  1.00  0.00           H  
ATOM   3725  HA  ALA B 244     -55.389 -39.848  19.162  1.00  0.00           H  
ATOM   3726 1HB  ALA B 244     -57.218 -38.589  18.037  1.00  0.00           H  
ATOM   3727 2HB  ALA B 244     -57.752 -39.307  19.578  1.00  0.00           H  
ATOM   3728 3HB  ALA B 244     -57.385 -37.569  19.484  1.00  0.00           H  
ATOM   3729  N   ALA B 245     -54.704 -38.045  17.408  1.00  0.00           N  
ATOM   3730  CA  ALA B 245     -54.101 -37.035  16.587  1.00  0.00           C  
ATOM   3731  C   ALA B 245     -54.743 -37.045  15.236  1.00  0.00           C  
ATOM   3732  O   ALA B 245     -55.261 -38.070  14.800  1.00  0.00           O  
ATOM   3733  CB  ALA B 245     -52.606 -37.243  16.386  1.00  0.00           C  
ATOM   3734  H   ALA B 245     -55.041 -38.893  16.976  1.00  0.00           H  
ATOM   3735  HA  ALA B 245     -54.289 -36.072  17.063  1.00  0.00           H  
ATOM   3736 1HB  ALA B 245     -52.216 -36.462  15.733  1.00  0.00           H  
ATOM   3737 2HB  ALA B 245     -52.100 -37.198  17.351  1.00  0.00           H  
ATOM   3738 3HB  ALA B 245     -52.433 -38.216  15.930  1.00  0.00           H  
ATOM   3739  N   ILE B 246     -54.792 -35.866  14.573  1.00  0.00           N  
ATOM   3740  CA  ILE B 246     -55.438 -35.747  13.295  1.00  0.00           C  
ATOM   3741  C   ILE B 246     -54.507 -35.140  12.280  1.00  0.00           C  
ATOM   3742  O   ILE B 246     -54.153 -33.965  12.383  1.00  0.00           O  
ATOM   3743  CB  ILE B 246     -56.699 -34.865  13.341  1.00  0.00           C  
ATOM   3744  CG1 ILE B 246     -57.436 -34.916  12.000  1.00  0.00           C  
ATOM   3745  CG2 ILE B 246     -56.333 -33.432  13.696  1.00  0.00           C  
ATOM   3746  CD1 ILE B 246     -58.877 -34.464  12.077  1.00  0.00           C  
ATOM   3747  H   ILE B 246     -54.363 -35.049  14.985  1.00  0.00           H  
ATOM   3748  HA  ILE B 246     -55.699 -36.753  12.971  1.00  0.00           H  
ATOM   3749  HB  ILE B 246     -57.386 -35.251  14.093  1.00  0.00           H  
ATOM   3750 1HG1 ILE B 246     -56.919 -34.287  11.276  1.00  0.00           H  
ATOM   3751 2HG1 ILE B 246     -57.420 -35.936  11.615  1.00  0.00           H  
ATOM   3752 1HG2 ILE B 246     -57.236 -32.822  13.724  1.00  0.00           H  
ATOM   3753 2HG2 ILE B 246     -55.852 -33.411  14.673  1.00  0.00           H  
ATOM   3754 3HG2 ILE B 246     -55.650 -33.034  12.946  1.00  0.00           H  
ATOM   3755 1HD1 ILE B 246     -59.332 -34.530  11.089  1.00  0.00           H  
ATOM   3756 2HD1 ILE B 246     -59.423 -35.105  12.771  1.00  0.00           H  
ATOM   3757 3HD1 ILE B 246     -58.916 -33.434  12.427  1.00  0.00           H  
ATOM   3758  N   TYR B 247     -54.598 -35.776  10.758  1.00  0.00           N  
ATOM   3759  CA  TYR B 247     -53.817 -35.336   9.619  1.00  0.00           C  
ATOM   3760  C   TYR B 247     -54.820 -34.773   8.621  1.00  0.00           C  
ATOM   3761  O   TYR B 247     -55.577 -35.542   8.011  1.00  0.00           O  
ATOM   3762  CB  TYR B 247     -53.041 -36.469   8.930  1.00  0.00           C  
ATOM   3763  CG  TYR B 247     -51.805 -35.990   8.208  1.00  0.00           C  
ATOM   3764  CD1 TYR B 247     -50.808 -35.299   8.883  1.00  0.00           C  
ATOM   3765  CD2 TYR B 247     -51.635 -36.225   6.852  1.00  0.00           C  
ATOM   3766  CE1 TYR B 247     -49.676 -34.854   8.225  1.00  0.00           C  
ATOM   3767  CE2 TYR B 247     -50.508 -35.789   6.188  1.00  0.00           C  
ATOM   3768  CZ  TYR B 247     -49.533 -35.103   6.877  1.00  0.00           C  
ATOM   3769  OH  TYR B 247     -48.414 -34.666   6.210  1.00  0.00           O  
ATOM   3770  H   TYR B 247     -55.449 -36.298  10.599  1.00  0.00           H  
ATOM   3771  HA  TYR B 247     -53.147 -34.544   9.952  1.00  0.00           H  
ATOM   3772 1HB  TYR B 247     -52.743 -37.210   9.674  1.00  0.00           H  
ATOM   3773 2HB  TYR B 247     -53.689 -36.970   8.211  1.00  0.00           H  
ATOM   3774  HD1 TYR B 247     -50.909 -35.098   9.950  1.00  0.00           H  
ATOM   3775  HD2 TYR B 247     -52.401 -36.762   6.292  1.00  0.00           H  
ATOM   3776  HE1 TYR B 247     -48.904 -34.313   8.772  1.00  0.00           H  
ATOM   3777  HE2 TYR B 247     -50.393 -35.987   5.121  1.00  0.00           H  
ATOM   3778  HH  TYR B 247     -48.247 -35.238   5.458  1.00  0.00           H  
ATOM   3779  N   GLY B 248     -53.283 -33.792   8.694  1.00  0.00           N  
ATOM   3780  CA  GLY B 248     -53.801 -32.956   7.651  1.00  0.00           C  
ATOM   3781  C   GLY B 248     -53.692 -33.711   6.372  1.00  0.00           C  
ATOM   3782  O   GLY B 248     -53.947 -34.915   6.321  1.00  0.00           O  
ATOM   3783  H   GLY B 248     -52.343 -33.635   9.029  1.00  0.00           H  
ATOM   3784 1HA  GLY B 248     -54.836 -32.695   7.875  1.00  0.00           H  
ATOM   3785 2HA  GLY B 248     -53.236 -32.026   7.616  1.00  0.00           H  
ATOM   3786  N   GLY B 249     -53.339 -33.000   5.285  1.00  0.00           N  
ATOM   3787  CA  GLY B 249     -53.143 -33.659   4.030  1.00  0.00           C  
ATOM   3788  C   GLY B 249     -54.294 -34.489   3.561  1.00  0.00           C  
ATOM   3789  O   GLY B 249     -55.362 -33.979   3.228  1.00  0.00           O  
ATOM   3790  H   GLY B 249     -53.207 -31.999   5.340  1.00  0.00           H  
ATOM   3791 1HA  GLY B 249     -52.935 -32.918   3.258  1.00  0.00           H  
ATOM   3792 2HA  GLY B 249     -52.272 -34.310   4.094  1.00  0.00           H  
ATOM   3793  N   ASP B 250     -54.680 -35.720   3.632  1.00  0.00           N  
ATOM   3794  CA  ASP B 250     -55.679 -36.534   2.951  1.00  0.00           C  
ATOM   3795  C   ASP B 250     -56.723 -37.137   3.884  1.00  0.00           C  
ATOM   3796  O   ASP B 250     -57.394 -38.101   3.496  1.00  0.00           O  
ATOM   3797  CB  ASP B 250     -55.054 -37.703   2.179  1.00  0.00           C  
ATOM   3798  CG  ASP B 250     -54.178 -38.584   3.051  1.00  0.00           C  
ATOM   3799  OD1 ASP B 250     -53.873 -38.187   4.195  1.00  0.00           O  
ATOM   3800  OD2 ASP B 250     -53.798 -39.681   2.589  1.00  0.00           O  
ATOM   3801  H   ASP B 250     -54.289 -36.048   4.504  1.00  0.00           H  
ATOM   3802  HA  ASP B 250     -56.192 -35.874   2.252  1.00  0.00           H  
ATOM   3803 1HB  ASP B 250     -55.843 -38.316   1.744  1.00  0.00           H  
ATOM   3804 2HB  ASP B 250     -54.451 -37.315   1.357  1.00  0.00           H  
ATOM   3805  N   GLY B 251     -56.262 -36.224   5.181  1.00  0.00           N  
ATOM   3806  CA  GLY B 251     -57.456 -36.220   5.985  1.00  0.00           C  
ATOM   3807  C   GLY B 251     -57.569 -37.407   6.906  1.00  0.00           C  
ATOM   3808  O   GLY B 251     -58.590 -37.590   7.566  1.00  0.00           O  
ATOM   3809  H   GLY B 251     -55.413 -35.831   5.558  1.00  0.00           H  
ATOM   3810 1HA  GLY B 251     -57.419 -35.318   6.597  1.00  0.00           H  
ATOM   3811 2HA  GLY B 251     -58.298 -36.244   5.295  1.00  0.00           H  
ATOM   3812  N   GLU B 252     -56.226 -38.371   7.324  1.00  0.00           N  
ATOM   3813  CA  GLU B 252     -55.818 -39.509   8.139  1.00  0.00           C  
ATOM   3814  C   GLU B 252     -56.025 -39.228   9.620  1.00  0.00           C  
ATOM   3815  O   GLU B 252     -55.837 -38.094  10.072  1.00  0.00           O  
ATOM   3816  CB  GLU B 252     -54.344 -39.876   7.950  1.00  0.00           C  
ATOM   3817  CG  GLU B 252     -54.032 -40.567   6.629  1.00  0.00           C  
ATOM   3818  CD  GLU B 252     -54.505 -41.994   6.589  1.00  0.00           C  
ATOM   3819  OE1 GLU B 252     -55.147 -42.414   7.521  1.00  0.00           O  
ATOM   3820  OE2 GLU B 252     -54.221 -42.665   5.625  1.00  0.00           O  
ATOM   3821  H   GLU B 252     -56.162 -37.441   7.712  1.00  0.00           H  
ATOM   3822  HA  GLU B 252     -56.450 -40.351   7.852  1.00  0.00           H  
ATOM   3823 1HB  GLU B 252     -53.734 -38.976   8.009  1.00  0.00           H  
ATOM   3824 2HB  GLU B 252     -54.029 -40.539   8.756  1.00  0.00           H  
ATOM   3825 1HG  GLU B 252     -54.511 -40.015   5.821  1.00  0.00           H  
ATOM   3826 2HG  GLU B 252     -52.957 -40.540   6.464  1.00  0.00           H  
ATOM   3827  N   THR B 253     -56.457 -40.381  10.016  1.00  0.00           N  
ATOM   3828  CA  THR B 253     -56.491 -40.051  11.414  1.00  0.00           C  
ATOM   3829  C   THR B 253     -55.867 -41.190  12.165  1.00  0.00           C  
ATOM   3830  O   THR B 253     -55.581 -42.241  11.600  1.00  0.00           O  
ATOM   3831  CB  THR B 253     -57.925 -39.796  11.914  1.00  0.00           C  
ATOM   3832  OG1 THR B 253     -58.655 -41.029  11.929  1.00  0.00           O  
ATOM   3833  CG2 THR B 253     -58.636 -38.801  11.009  1.00  0.00           C  
ATOM   3834  H   THR B 253     -56.526 -41.350   9.737  1.00  0.00           H  
ATOM   3835  HA  THR B 253     -55.891 -39.151  11.559  1.00  0.00           H  
ATOM   3836  HB  THR B 253     -57.891 -39.396  12.927  1.00  0.00           H  
ATOM   3837  HG1 THR B 253     -58.244 -41.636  12.549  1.00  0.00           H  
ATOM   3838 1HG2 THR B 253     -59.648 -38.633  11.378  1.00  0.00           H  
ATOM   3839 2HG2 THR B 253     -58.090 -37.859  11.004  1.00  0.00           H  
ATOM   3840 3HG2 THR B 253     -58.682 -39.199   9.996  1.00  0.00           H  
ATOM   3841  N   LEU B 254     -55.616 -40.984  13.479  1.00  0.00           N  
ATOM   3842  CA  LEU B 254     -55.191 -42.058  14.339  1.00  0.00           C  
ATOM   3843  C   LEU B 254     -55.771 -41.838  15.709  1.00  0.00           C  
ATOM   3844  O   LEU B 254     -56.018 -40.699  16.107  1.00  0.00           O  
ATOM   3845  CB  LEU B 254     -53.661 -42.127  14.413  1.00  0.00           C  
ATOM   3846  CG  LEU B 254     -52.970 -40.917  15.054  1.00  0.00           C  
ATOM   3847  CD1 LEU B 254     -53.158 -40.966  16.564  1.00  0.00           C  
ATOM   3848  CD2 LEU B 254     -51.494 -40.921  14.686  1.00  0.00           C  
ATOM   3849  H   LEU B 254     -55.725 -40.058  13.867  1.00  0.00           H  
ATOM   3850  HA  LEU B 254     -55.589 -42.986  13.928  1.00  0.00           H  
ATOM   3851 1HB  LEU B 254     -53.380 -43.010  14.985  1.00  0.00           H  
ATOM   3852 2HB  LEU B 254     -53.269 -42.235  13.401  1.00  0.00           H  
ATOM   3853  HG  LEU B 254     -53.432 -39.999  14.690  1.00  0.00           H  
ATOM   3854 1HD1 LEU B 254     -52.668 -40.106  17.020  1.00  0.00           H  
ATOM   3855 2HD1 LEU B 254     -54.222 -40.942  16.799  1.00  0.00           H  
ATOM   3856 3HD1 LEU B 254     -52.720 -41.883  16.956  1.00  0.00           H  
ATOM   3857 1HD2 LEU B 254     -51.003 -40.060  15.142  1.00  0.00           H  
ATOM   3858 2HD2 LEU B 254     -51.030 -41.838  15.051  1.00  0.00           H  
ATOM   3859 3HD2 LEU B 254     -51.388 -40.867  13.603  1.00  0.00           H  
ATOM   3860  N   TYR B 255     -56.010 -42.931  16.471  1.00  0.00           N  
ATOM   3861  CA  TYR B 255     -56.430 -42.778  17.838  1.00  0.00           C  
ATOM   3862  C   TYR B 255     -55.658 -43.679  18.749  1.00  0.00           C  
ATOM   3863  O   TYR B 255     -55.132 -44.715  18.339  1.00  0.00           O  
ATOM   3864  CB  TYR B 255     -57.914 -43.094  18.042  1.00  0.00           C  
ATOM   3865  CG  TYR B 255     -58.845 -42.153  17.312  1.00  0.00           C  
ATOM   3866  CD1 TYR B 255     -59.144 -42.372  15.975  1.00  0.00           C  
ATOM   3867  CD2 TYR B 255     -59.398 -41.070  17.978  1.00  0.00           C  
ATOM   3868  CE1 TYR B 255     -59.995 -41.512  15.308  1.00  0.00           C  
ATOM   3869  CE2 TYR B 255     -60.248 -40.210  17.311  1.00  0.00           C  
ATOM   3870  CZ  TYR B 255     -60.548 -40.427  15.982  1.00  0.00           C  
ATOM   3871  OH  TYR B 255     -61.394 -39.570  15.317  1.00  0.00           O  
ATOM   3872  H   TYR B 255     -55.899 -43.860  16.091  1.00  0.00           H  
ATOM   3873  HA  TYR B 255     -56.230 -41.744  18.120  1.00  0.00           H  
ATOM   3874 1HB  TYR B 255     -58.120 -44.110  17.700  1.00  0.00           H  
ATOM   3875 2HB  TYR B 255     -58.151 -43.053  19.105  1.00  0.00           H  
ATOM   3876  HD1 TYR B 255     -58.709 -43.223  15.451  1.00  0.00           H  
ATOM   3877  HD2 TYR B 255     -59.162 -40.898  19.029  1.00  0.00           H  
ATOM   3878  HE1 TYR B 255     -60.230 -41.683  14.257  1.00  0.00           H  
ATOM   3879  HE2 TYR B 255     -60.684 -39.358  17.834  1.00  0.00           H  
ATOM   3880  HH  TYR B 255     -61.449 -39.828  14.395  1.00  0.00           H  
ATOM   3881  N   ALA B 256     -55.565 -43.286  20.035  1.00  0.00           N  
ATOM   3882  CA  ALA B 256     -55.031 -44.140  21.058  1.00  0.00           C  
ATOM   3883  C   ALA B 256     -55.919 -45.344  21.212  1.00  0.00           C  
ATOM   3884  O   ALA B 256     -57.136 -45.240  21.099  1.00  0.00           O  
ATOM   3885  CB  ALA B 256     -54.940 -43.461  22.416  1.00  0.00           C  
ATOM   3886  H   ALA B 256     -55.882 -42.360  20.284  1.00  0.00           H  
ATOM   3887  HA  ALA B 256     -54.044 -44.466  20.730  1.00  0.00           H  
ATOM   3888 1HB  ALA B 256     -54.590 -44.178  23.158  1.00  0.00           H  
ATOM   3889 2HB  ALA B 256     -54.242 -42.626  22.359  1.00  0.00           H  
ATOM   3890 3HB  ALA B 256     -55.923 -43.092  22.704  1.00  0.00           H  
ATOM   3891  N   ASP B 257     -55.326 -46.520  21.478  1.00  0.00           N  
ATOM   3892  CA  ASP B 257     -56.054 -47.758  21.529  1.00  0.00           C  
ATOM   3893  C   ASP B 257     -57.161 -47.764  22.543  1.00  0.00           C  
ATOM   3894  O   ASP B 257     -58.148 -48.481  22.385  1.00  0.00           O  
ATOM   3895  CB  ASP B 257     -55.154 -48.953  21.855  1.00  0.00           C  
ATOM   3896  CG  ASP B 257     -54.231 -49.332  20.704  1.00  0.00           C  
ATOM   3897  OD1 ASP B 257     -54.469 -48.886  19.606  1.00  0.00           O  
ATOM   3898  OD2 ASP B 257     -53.299 -50.063  20.933  1.00  0.00           O  
ATOM   3899  H   ASP B 257     -54.331 -46.528  21.648  1.00  0.00           H  
ATOM   3900  HA  ASP B 257     -56.497 -47.898  20.542  1.00  0.00           H  
ATOM   3901 1HB  ASP B 257     -54.545 -48.722  22.729  1.00  0.00           H  
ATOM   3902 2HB  ASP B 257     -55.772 -49.816  22.105  1.00  0.00           H  
ATOM   3903  N   SER B 258     -57.060 -46.935  23.601  1.00  0.00           N  
ATOM   3904  CA  SER B 258     -58.044 -46.969  24.648  1.00  0.00           C  
ATOM   3905  C   SER B 258     -59.298 -46.194  24.394  1.00  0.00           C  
ATOM   3906  O   SER B 258     -60.248 -46.254  25.174  1.00  0.00           O  
ATOM   3907  CB  SER B 258     -57.492 -46.458  25.965  1.00  0.00           C  
ATOM   3908  OG  SER B 258     -56.469 -47.291  26.438  1.00  0.00           O  
ATOM   3909  H   SER B 258     -56.293 -46.281  23.667  1.00  0.00           H  
ATOM   3910  HA  SER B 258     -58.321 -48.018  24.767  1.00  0.00           H  
ATOM   3911 1HB  SER B 258     -57.109 -45.447  25.830  1.00  0.00           H  
ATOM   3912 2HB  SER B 258     -58.294 -46.408  26.700  1.00  0.00           H  
ATOM   3913  HG  SER B 258     -56.728 -47.549  27.326  1.00  0.00           H  
ATOM   3914  N   VAL B 259     -59.274 -45.366  23.337  1.00  0.00           N  
ATOM   3915  CA  VAL B 259     -60.342 -44.474  22.978  1.00  0.00           C  
ATOM   3916  C   VAL B 259     -60.788 -44.683  21.561  1.00  0.00           C  
ATOM   3917  O   VAL B 259     -61.816 -44.128  21.178  1.00  0.00           O  
ATOM   3918  CB  VAL B 259     -59.950 -42.991  23.114  1.00  0.00           C  
ATOM   3919  CG1 VAL B 259     -59.532 -42.679  24.543  1.00  0.00           C  
ATOM   3920  CG2 VAL B 259     -58.829 -42.661  22.139  1.00  0.00           C  
ATOM   3921  H   VAL B 259     -58.440 -45.388  22.771  1.00  0.00           H  
ATOM   3922  HA  VAL B 259     -61.178 -44.697  23.640  1.00  0.00           H  
ATOM   3923  HB  VAL B 259     -60.819 -42.373  22.890  1.00  0.00           H  
ATOM   3924 1HG1 VAL B 259     -59.257 -41.627  24.620  1.00  0.00           H  
ATOM   3925 2HG1 VAL B 259     -60.360 -42.889  25.217  1.00  0.00           H  
ATOM   3926 3HG1 VAL B 259     -58.676 -43.297  24.814  1.00  0.00           H  
ATOM   3927 1HG2 VAL B 259     -58.557 -41.611  22.240  1.00  0.00           H  
ATOM   3928 2HG2 VAL B 259     -57.961 -43.283  22.359  1.00  0.00           H  
ATOM   3929 3HG2 VAL B 259     -59.164 -42.853  21.120  1.00  0.00           H  
ATOM   3930  N   LYS B 260     -60.033 -45.433  20.726  1.00  0.00           N  
ATOM   3931  CA  LYS B 260     -60.439 -45.631  19.357  1.00  0.00           C  
ATOM   3932  C   LYS B 260     -61.807 -46.235  19.375  1.00  0.00           C  
ATOM   3933  O   LYS B 260     -62.100 -47.174  20.110  1.00  0.00           O  
ATOM   3934  CB  LYS B 260     -59.520 -46.576  18.582  1.00  0.00           C  
ATOM   3935  CG  LYS B 260     -59.861 -46.712  17.103  1.00  0.00           C  
ATOM   3936  CD  LYS B 260     -58.861 -47.608  16.386  1.00  0.00           C  
ATOM   3937  CE  LYS B 260     -59.212 -47.763  14.915  1.00  0.00           C  
ATOM   3938  NZ  LYS B 260     -58.262 -48.663  14.207  1.00  0.00           N  
ATOM   3939  H   LYS B 260     -59.176 -45.860  21.051  1.00  0.00           H  
ATOM   3940  HA  LYS B 260     -60.482 -44.654  18.877  1.00  0.00           H  
ATOM   3941 1HB  LYS B 260     -58.490 -46.223  18.656  1.00  0.00           H  
ATOM   3942 2HB  LYS B 260     -59.558 -47.569  19.028  1.00  0.00           H  
ATOM   3943 1HG  LYS B 260     -60.859 -47.140  16.998  1.00  0.00           H  
ATOM   3944 2HG  LYS B 260     -59.856 -45.729  16.636  1.00  0.00           H  
ATOM   3945 1HD  LYS B 260     -57.862 -47.177  16.470  1.00  0.00           H  
ATOM   3946 2HD  LYS B 260     -58.853 -48.592  16.853  1.00  0.00           H  
ATOM   3947 1HE  LYS B 260     -60.217 -48.171  14.821  1.00  0.00           H  
ATOM   3948 2HE  LYS B 260     -59.195 -46.786  14.431  1.00  0.00           H  
ATOM   3949 1HZ  LYS B 260     -58.529 -48.739  13.236  1.00  0.00           H  
ATOM   3950 2HZ  LYS B 260     -57.327 -48.284  14.271  1.00  0.00           H  
ATOM   3951 3HZ  LYS B 260     -58.283 -49.578  14.634  1.00  0.00           H  
ATOM   3952  N   GLY B 261     -62.691 -45.628  18.561  1.00  0.00           N  
ATOM   3953  CA  GLY B 261     -64.025 -46.091  18.336  1.00  0.00           C  
ATOM   3954  C   GLY B 261     -64.944 -45.370  19.266  1.00  0.00           C  
ATOM   3955  O   GLY B 261     -66.165 -45.450  19.137  1.00  0.00           O  
ATOM   3956  H   GLY B 261     -62.375 -44.795  18.086  1.00  0.00           H  
ATOM   3957 1HA  GLY B 261     -64.291 -45.845  17.308  1.00  0.00           H  
ATOM   3958 2HA  GLY B 261     -64.048 -47.156  18.567  1.00  0.00           H  
ATOM   3959  N   ARG B 262     -64.367 -44.684  20.271  1.00  0.00           N  
ATOM   3960  CA  ARG B 262     -65.122 -43.973  21.262  1.00  0.00           C  
ATOM   3961  C   ARG B 262     -65.011 -42.468  21.258  1.00  0.00           C  
ATOM   3962  O   ARG B 262     -65.994 -41.761  21.468  1.00  0.00           O  
ATOM   3963  CB  ARG B 262     -64.763 -44.415  22.673  1.00  0.00           C  
ATOM   3964  CG  ARG B 262     -65.095 -45.864  22.993  1.00  0.00           C  
ATOM   3965  CD  ARG B 262     -64.657 -46.238  24.363  1.00  0.00           C  
ATOM   3966  NE  ARG B 262     -64.983 -47.620  24.678  1.00  0.00           N  
ATOM   3967  CZ  ARG B 262     -64.193 -48.675  24.402  1.00  0.00           C  
ATOM   3968  NH1 ARG B 262     -63.037 -48.491  23.805  1.00  0.00           N  
ATOM   3969  NH2 ARG B 262     -64.581 -49.895  24.729  1.00  0.00           N  
ATOM   3970  H   ARG B 262     -63.359 -44.675  20.322  1.00  0.00           H  
ATOM   3971  HA  ARG B 262     -66.167 -44.224  21.075  1.00  0.00           H  
ATOM   3972 1HB  ARG B 262     -63.695 -44.278  22.837  1.00  0.00           H  
ATOM   3973 2HB  ARG B 262     -65.288 -43.790  23.395  1.00  0.00           H  
ATOM   3974 1HG  ARG B 262     -66.173 -46.014  22.925  1.00  0.00           H  
ATOM   3975 2HG  ARG B 262     -64.591 -46.519  22.281  1.00  0.00           H  
ATOM   3976 1HD  ARG B 262     -63.578 -46.116  24.446  1.00  0.00           H  
ATOM   3977 2HD  ARG B 262     -65.152 -45.596  25.091  1.00  0.00           H  
ATOM   3978  HE  ARG B 262     -65.866 -47.800  25.137  1.00  0.00           H  
ATOM   3979 1HH1 ARG B 262     -62.740 -47.558  23.554  1.00  0.00           H  
ATOM   3980 2HH1 ARG B 262     -62.444 -49.282  23.597  1.00  0.00           H  
ATOM   3981 1HH2 ARG B 262     -65.471 -50.036  25.188  1.00  0.00           H  
ATOM   3982 2HH2 ARG B 262     -63.989 -50.685  24.522  1.00  0.00           H  
ATOM   3983  N   PHE B 263     -63.800 -41.949  20.967  1.00  0.00           N  
ATOM   3984  CA  PHE B 263     -63.514 -40.534  20.912  1.00  0.00           C  
ATOM   3985  C   PHE B 263     -63.405 -40.187  19.456  1.00  0.00           C  
ATOM   3986  O   PHE B 263     -62.934 -40.990  18.651  1.00  0.00           O  
ATOM   3987  CB  PHE B 263     -62.200 -40.149  21.592  1.00  0.00           C  
ATOM   3988  CG  PHE B 263     -62.254 -40.210  23.093  1.00  0.00           C  
ATOM   3989  CD1 PHE B 263     -63.036 -41.158  23.735  1.00  0.00           C  
ATOM   3990  CD2 PHE B 263     -61.523 -39.320  23.865  1.00  0.00           C  
ATOM   3991  CE1 PHE B 263     -63.087 -41.216  25.115  1.00  0.00           C  
ATOM   3992  CE2 PHE B 263     -61.571 -39.376  25.245  1.00  0.00           C  
ATOM   3993  CZ  PHE B 263     -62.354 -40.325  25.870  1.00  0.00           C  
ATOM   3994  H   PHE B 263     -63.059 -42.610  20.780  1.00  0.00           H  
ATOM   3995  HA  PHE B 263     -64.357 -40.000  21.354  1.00  0.00           H  
ATOM   3996 1HB  PHE B 263     -61.406 -40.813  21.254  1.00  0.00           H  
ATOM   3997 2HB  PHE B 263     -61.923 -39.135  21.304  1.00  0.00           H  
ATOM   3998  HD1 PHE B 263     -63.615 -41.864  23.137  1.00  0.00           H  
ATOM   3999  HD2 PHE B 263     -60.904 -38.570  23.371  1.00  0.00           H  
ATOM   4000  HE1 PHE B 263     -63.707 -41.966  25.606  1.00  0.00           H  
ATOM   4001  HE2 PHE B 263     -60.991 -38.670  25.840  1.00  0.00           H  
ATOM   4002  HZ  PHE B 263     -62.394 -40.369  26.957  1.00  0.00           H  
ATOM   4003  N   THR B 264     -63.853 -38.965  19.084  1.00  0.00           N  
ATOM   4004  CA  THR B 264     -63.579 -38.436  17.772  1.00  0.00           C  
ATOM   4005  C   THR B 264     -62.861 -37.116  17.718  1.00  0.00           C  
ATOM   4006  O   THR B 264     -63.286 -36.141  18.333  1.00  0.00           O  
ATOM   4007  CB  THR B 264     -64.829 -38.259  16.966  1.00  0.00           C  
ATOM   4008  OG1 THR B 264     -65.461 -39.515  16.761  1.00  0.00           O  
ATOM   4009  CG2 THR B 264     -64.461 -37.623  15.614  1.00  0.00           C  
ATOM   4010  H   THR B 264     -64.391 -38.411  19.736  1.00  0.00           H  
ATOM   4011  HA  THR B 264     -62.946 -39.174  17.278  1.00  0.00           H  
ATOM   4012  HB  THR B 264     -65.523 -37.614  17.506  1.00  0.00           H  
ATOM   4013  HG1 THR B 264     -64.827 -40.220  16.918  1.00  0.00           H  
ATOM   4014 1HG2 THR B 264     -65.362 -37.490  15.016  1.00  0.00           H  
ATOM   4015 2HG2 THR B 264     -63.989 -36.655  15.784  1.00  0.00           H  
ATOM   4016 3HG2 THR B 264     -63.768 -38.276  15.083  1.00  0.00           H  
ATOM   4017  N   ILE B 265     -61.780 -37.036  16.923  1.00  0.00           N  
ATOM   4018  CA  ILE B 265     -60.907 -35.892  16.893  1.00  0.00           C  
ATOM   4019  C   ILE B 265     -61.327 -35.352  15.554  1.00  0.00           C  
ATOM   4020  O   ILE B 265     -61.592 -36.117  14.630  1.00  0.00           O  
ATOM   4021  CB  ILE B 265     -59.405 -36.232  16.862  1.00  0.00           C  
ATOM   4022  CG1 ILE B 265     -58.566 -34.958  16.983  1.00  0.00           C  
ATOM   4023  CG2 ILE B 265     -59.058 -36.983  15.586  1.00  0.00           C  
ATOM   4024  CD1 ILE B 265     -57.101 -35.214  17.250  1.00  0.00           C  
ATOM   4025  H   ILE B 265     -61.581 -37.821  16.319  1.00  0.00           H  
ATOM   4026  HA  ILE B 265     -61.177 -35.205  17.694  1.00  0.00           H  
ATOM   4027  HB  ILE B 265     -59.157 -36.856  17.719  1.00  0.00           H  
ATOM   4028 1HG1 ILE B 265     -58.650 -34.377  16.064  1.00  0.00           H  
ATOM   4029 2HG1 ILE B 265     -58.956 -34.341  17.794  1.00  0.00           H  
ATOM   4030 1HG2 ILE B 265     -57.994 -37.215  15.579  1.00  0.00           H  
ATOM   4031 2HG2 ILE B 265     -59.631 -37.907  15.541  1.00  0.00           H  
ATOM   4032 3HG2 ILE B 265     -59.299 -36.364  14.721  1.00  0.00           H  
ATOM   4033 1HD1 ILE B 265     -56.573 -34.263  17.324  1.00  0.00           H  
ATOM   4034 2HD1 ILE B 265     -56.992 -35.763  18.184  1.00  0.00           H  
ATOM   4035 3HD1 ILE B 265     -56.681 -35.799  16.433  1.00  0.00           H  
ATOM   4036  N   SER B 266     -61.443 -34.007  15.429  1.00  0.00           N  
ATOM   4037  CA  SER B 266     -61.686 -33.389  14.150  1.00  0.00           C  
ATOM   4038  C   SER B 266     -60.892 -32.129  13.919  1.00  0.00           C  
ATOM   4039  O   SER B 266     -60.284 -31.597  14.845  1.00  0.00           O  
ATOM   4040  CB  SER B 266     -63.145 -33.024  13.953  1.00  0.00           C  
ATOM   4041  OG  SER B 266     -63.492 -31.909  14.726  1.00  0.00           O  
ATOM   4042  H   SER B 266     -61.354 -33.423  16.248  1.00  0.00           H  
ATOM   4043  HA  SER B 266     -61.392 -34.118  13.394  1.00  0.00           H  
ATOM   4044 1HB  SER B 266     -63.328 -32.812  12.900  1.00  0.00           H  
ATOM   4045 2HB  SER B 266     -63.772 -33.872  14.229  1.00  0.00           H  
ATOM   4046  HG  SER B 266     -63.490 -32.208  15.638  1.00  0.00           H  
ATOM   4047  N   ARG B 267     -60.848 -31.634  12.654  1.00  0.00           N  
ATOM   4048  CA  ARG B 267     -60.123 -30.419  12.357  1.00  0.00           C  
ATOM   4049  C   ARG B 267     -61.105 -29.792  11.408  1.00  0.00           C  
ATOM   4050  O   ARG B 267     -61.891 -30.469  10.745  1.00  0.00           O  
ATOM   4051  CB  ARG B 267     -58.798 -30.634  11.642  1.00  0.00           C  
ATOM   4052  CG  ARG B 267     -58.916 -31.178  10.227  1.00  0.00           C  
ATOM   4053  CD  ARG B 267     -57.591 -31.268   9.562  1.00  0.00           C  
ATOM   4054  NE  ARG B 267     -57.706 -31.714   8.182  1.00  0.00           N  
ATOM   4055  CZ  ARG B 267     -58.048 -30.922   7.148  1.00  0.00           C  
ATOM   4056  NH1 ARG B 267     -58.305 -29.648   7.352  1.00  0.00           N  
ATOM   4057  NH2 ARG B 267     -58.126 -31.425   5.927  1.00  0.00           N  
ATOM   4058  H   ARG B 267     -61.324 -32.116  11.906  1.00  0.00           H  
ATOM   4059  HA  ARG B 267     -60.027 -29.824  13.266  1.00  0.00           H  
ATOM   4060 1HB  ARG B 267     -58.257 -29.691  11.588  1.00  0.00           H  
ATOM   4061 2HB  ARG B 267     -58.185 -31.331  12.213  1.00  0.00           H  
ATOM   4062 1HG  ARG B 267     -59.352 -32.176  10.256  1.00  0.00           H  
ATOM   4063 2HG  ARG B 267     -59.553 -30.520   9.636  1.00  0.00           H  
ATOM   4064 1HD  ARG B 267     -57.116 -30.287   9.563  1.00  0.00           H  
ATOM   4065 2HD  ARG B 267     -56.961 -31.977  10.097  1.00  0.00           H  
ATOM   4066  HE  ARG B 267     -57.516 -32.688   7.985  1.00  0.00           H  
ATOM   4067 1HH1 ARG B 267     -58.246 -29.265   8.284  1.00  0.00           H  
ATOM   4068 2HH1 ARG B 267     -58.561 -29.055   6.576  1.00  0.00           H  
ATOM   4069 1HH2 ARG B 267     -57.928 -32.403   5.770  1.00  0.00           H  
ATOM   4070 2HH2 ARG B 267     -58.382 -30.831   5.153  1.00  0.00           H  
ATOM   4071  N   ASP B 268     -61.072 -28.444  11.338  1.00  0.00           N  
ATOM   4072  CA  ASP B 268     -61.757 -27.682  10.333  1.00  0.00           C  
ATOM   4073  C   ASP B 268     -60.899 -26.480  10.090  1.00  0.00           C  
ATOM   4074  O   ASP B 268     -60.941 -25.519  10.853  1.00  0.00           O  
ATOM   4075  CB  ASP B 268     -63.145 -27.201  10.766  1.00  0.00           C  
ATOM   4076  CG  ASP B 268     -63.892 -26.474   9.656  1.00  0.00           C  
ATOM   4077  OD1 ASP B 268     -63.265 -26.089   8.698  1.00  0.00           O  
ATOM   4078  OD2 ASP B 268     -65.082 -26.309   9.778  1.00  0.00           O  
ATOM   4079  H   ASP B 268     -60.528 -27.960  12.039  1.00  0.00           H  
ATOM   4080  HA  ASP B 268     -61.811 -28.285   9.426  1.00  0.00           H  
ATOM   4081 1HB  ASP B 268     -63.742 -28.055  11.087  1.00  0.00           H  
ATOM   4082 2HB  ASP B 268     -63.048 -26.530  11.619  1.00  0.00           H  
ATOM   4083  N   ASN B 269     -60.100 -26.496   9.007  1.00  0.00           N  
ATOM   4084  CA  ASN B 269     -59.142 -25.454   8.757  1.00  0.00           C  
ATOM   4085  C   ASN B 269     -59.821 -24.226   8.238  1.00  0.00           C  
ATOM   4086  O   ASN B 269     -59.164 -23.209   8.019  1.00  0.00           O  
ATOM   4087  CB  ASN B 269     -58.089 -25.851   7.739  1.00  0.00           C  
ATOM   4088  CG  ASN B 269     -58.677 -26.157   6.389  1.00  0.00           C  
ATOM   4089  OD1 ASN B 269     -59.436 -27.121   6.233  1.00  0.00           O  
ATOM   4090  ND2 ASN B 269     -58.342 -25.356   5.411  1.00  0.00           N  
ATOM   4091  H   ASN B 269     -60.177 -27.262   8.352  1.00  0.00           H  
ATOM   4092  HA  ASN B 269     -58.668 -25.216   9.710  1.00  0.00           H  
ATOM   4093 1HB  ASN B 269     -57.364 -25.044   7.631  1.00  0.00           H  
ATOM   4094 2HB  ASN B 269     -57.552 -26.730   8.095  1.00  0.00           H  
ATOM   4095 1HD2 ASN B 269     -58.703 -25.511   4.490  1.00  0.00           H  
ATOM   4096 2HD2 ASN B 269     -57.725 -24.589   5.582  1.00  0.00           H  
ATOM   4097  N   ALA B 270     -61.144 -24.279   8.000  1.00  0.00           N  
ATOM   4098  CA  ALA B 270     -61.827 -23.080   7.599  1.00  0.00           C  
ATOM   4099  C   ALA B 270     -62.172 -22.226   8.783  1.00  0.00           C  
ATOM   4100  O   ALA B 270     -62.527 -21.058   8.637  1.00  0.00           O  
ATOM   4101  CB  ALA B 270     -63.139 -23.365   6.848  1.00  0.00           C  
ATOM   4102  H   ALA B 270     -61.669 -25.136   8.098  1.00  0.00           H  
ATOM   4103  HA  ALA B 270     -61.144 -22.524   6.956  1.00  0.00           H  
ATOM   4104 1HB  ALA B 270     -63.611 -22.422   6.569  1.00  0.00           H  
ATOM   4105 2HB  ALA B 270     -62.926 -23.943   5.949  1.00  0.00           H  
ATOM   4106 3HB  ALA B 270     -63.812 -23.930   7.492  1.00  0.00           H  
ATOM   4107  N   LYS B 271     -62.081 -22.821   9.988  1.00  0.00           N  
ATOM   4108  CA  LYS B 271     -62.358 -22.221  11.269  1.00  0.00           C  
ATOM   4109  C   LYS B 271     -61.103 -22.160  12.093  1.00  0.00           C  
ATOM   4110  O   LYS B 271     -61.059 -21.484  13.117  1.00  0.00           O  
ATOM   4111  CB  LYS B 271     -63.399 -22.995  12.080  1.00  0.00           C  
ATOM   4112  CG  LYS B 271     -64.764 -23.101  11.413  1.00  0.00           C  
ATOM   4113  CD  LYS B 271     -65.738 -23.897  12.270  1.00  0.00           C  
ATOM   4114  CE  LYS B 271     -67.086 -24.048  11.582  1.00  0.00           C  
ATOM   4115  NZ  LYS B 271     -67.018 -24.974  10.420  1.00  0.00           N  
ATOM   4116  H   LYS B 271     -61.786 -23.787   9.952  1.00  0.00           H  
ATOM   4117  HA  LYS B 271     -62.707 -21.205  11.083  1.00  0.00           H  
ATOM   4118 1HB  LYS B 271     -63.038 -24.008  12.264  1.00  0.00           H  
ATOM   4119 2HB  LYS B 271     -63.537 -22.516  13.049  1.00  0.00           H  
ATOM   4120 1HG  LYS B 271     -65.169 -22.101  11.253  1.00  0.00           H  
ATOM   4121 2HG  LYS B 271     -64.660 -23.591  10.445  1.00  0.00           H  
ATOM   4122 1HD  LYS B 271     -65.325 -24.888  12.463  1.00  0.00           H  
ATOM   4123 2HD  LYS B 271     -65.882 -23.389  13.223  1.00  0.00           H  
ATOM   4124 1HE  LYS B 271     -67.816 -24.430  12.293  1.00  0.00           H  
ATOM   4125 2HE  LYS B 271     -67.428 -23.073  11.232  1.00  0.00           H  
ATOM   4126 1HZ  LYS B 271     -67.930 -25.047   9.991  1.00  0.00           H  
ATOM   4127 2HZ  LYS B 271     -66.356 -24.620   9.743  1.00  0.00           H  
ATOM   4128 3HZ  LYS B 271     -66.721 -25.887  10.733  1.00  0.00           H  
ATOM   4129  N   ASN B 272     -60.046 -22.894  11.692  1.00  0.00           N  
ATOM   4130  CA  ASN B 272     -58.824 -22.946  12.453  1.00  0.00           C  
ATOM   4131  C   ASN B 272     -59.156 -23.515  13.803  1.00  0.00           C  
ATOM   4132  O   ASN B 272     -58.658 -23.028  14.816  1.00  0.00           O  
ATOM   4133  CB  ASN B 272     -58.189 -21.585  12.664  1.00  0.00           C  
ATOM   4134  CG  ASN B 272     -57.867 -20.891  11.370  1.00  0.00           C  
ATOM   4135  OD1 ASN B 272     -57.288 -21.490  10.457  1.00  0.00           O  
ATOM   4136  ND2 ASN B 272     -58.231 -19.637  11.273  1.00  0.00           N  
ATOM   4137  H   ASN B 272     -60.115 -23.422  10.834  1.00  0.00           H  
ATOM   4138  HA  ASN B 272     -58.138 -23.619  11.936  1.00  0.00           H  
ATOM   4139 1HB  ASN B 272     -58.863 -20.954  13.244  1.00  0.00           H  
ATOM   4140 2HB  ASN B 272     -57.270 -21.698  13.241  1.00  0.00           H  
ATOM   4141 1HD2 ASN B 272     -58.044 -19.124  10.435  1.00  0.00           H  
ATOM   4142 2HD2 ASN B 272     -58.697 -19.192  12.038  1.00  0.00           H  
ATOM   4143  N   THR B 273     -60.016 -24.559  13.860  1.00  0.00           N  
ATOM   4144  CA  THR B 273     -60.300 -25.193  15.123  1.00  0.00           C  
ATOM   4145  C   THR B 273     -60.108 -26.673  14.962  1.00  0.00           C  
ATOM   4146  O   THR B 273     -60.078 -27.207  13.853  1.00  0.00           O  
ATOM   4147  CB  THR B 273     -61.742 -24.958  15.612  1.00  0.00           C  
ATOM   4148  OG1 THR B 273     -62.666 -25.535  14.680  1.00  0.00           O  
ATOM   4149  CG2 THR B 273     -62.023 -23.469  15.744  1.00  0.00           C  
ATOM   4150  H   THR B 273     -60.465 -24.906  13.024  1.00  0.00           H  
ATOM   4151  HA  THR B 273     -59.583 -24.816  15.851  1.00  0.00           H  
ATOM   4152  HB  THR B 273     -61.880 -25.436  16.582  1.00  0.00           H  
ATOM   4153  HG1 THR B 273     -63.494 -25.723  15.126  1.00  0.00           H  
ATOM   4154 1HG2 THR B 273     -63.046 -23.322  16.091  1.00  0.00           H  
ATOM   4155 2HG2 THR B 273     -61.329 -23.030  16.462  1.00  0.00           H  
ATOM   4156 3HG2 THR B 273     -61.896 -22.987  14.776  1.00  0.00           H  
ATOM   4157  N   VAL B 274     -59.975 -27.364  16.114  1.00  0.00           N  
ATOM   4158  CA  VAL B 274     -59.945 -28.798  16.180  1.00  0.00           C  
ATOM   4159  C   VAL B 274     -60.835 -29.192  17.315  1.00  0.00           C  
ATOM   4160  O   VAL B 274     -61.054 -28.400  18.231  1.00  0.00           O  
ATOM   4161  CB  VAL B 274     -58.541 -29.371  16.453  1.00  0.00           C  
ATOM   4162  CG1 VAL B 274     -57.601 -29.049  15.302  1.00  0.00           C  
ATOM   4163  CG2 VAL B 274     -58.002 -28.815  17.762  1.00  0.00           C  
ATOM   4164  H   VAL B 274     -59.893 -26.831  16.967  1.00  0.00           H  
ATOM   4165  HA  VAL B 274     -60.352 -29.188  15.245  1.00  0.00           H  
ATOM   4166  HB  VAL B 274     -58.609 -30.457  16.519  1.00  0.00           H  
ATOM   4167 1HG1 VAL B 274     -56.614 -29.461  15.512  1.00  0.00           H  
ATOM   4168 2HG1 VAL B 274     -57.989 -29.487  14.383  1.00  0.00           H  
ATOM   4169 3HG1 VAL B 274     -57.524 -27.968  15.187  1.00  0.00           H  
ATOM   4170 1HG2 VAL B 274     -57.010 -29.224  17.951  1.00  0.00           H  
ATOM   4171 2HG2 VAL B 274     -57.940 -27.728  17.699  1.00  0.00           H  
ATOM   4172 3HG2 VAL B 274     -58.669 -29.092  18.579  1.00  0.00           H  
ATOM   4173  N   THR B 275     -61.405 -30.416  17.282  1.00  0.00           N  
ATOM   4174  CA  THR B 275     -62.194 -30.775  18.424  1.00  0.00           C  
ATOM   4175  C   THR B 275     -61.913 -32.145  18.977  1.00  0.00           C  
ATOM   4176  O   THR B 275     -61.189 -32.943  18.378  1.00  0.00           O  
ATOM   4177  CB  THR B 275     -63.704 -30.726  18.130  1.00  0.00           C  
ATOM   4178  OG1 THR B 275     -64.060 -31.809  17.260  1.00  0.00           O  
ATOM   4179  CG2 THR B 275     -64.077 -29.408  17.469  1.00  0.00           C  
ATOM   4180  H   THR B 275     -61.313 -31.075  16.520  1.00  0.00           H  
ATOM   4181  HA  THR B 275     -61.959 -30.047  19.200  1.00  0.00           H  
ATOM   4182  HB  THR B 275     -64.261 -30.829  19.061  1.00  0.00           H  
ATOM   4183  HG1 THR B 275     -64.091 -31.495  16.353  1.00  0.00           H  
ATOM   4184 1HG2 THR B 275     -65.148 -29.391  17.268  1.00  0.00           H  
ATOM   4185 2HG2 THR B 275     -63.818 -28.582  18.132  1.00  0.00           H  
ATOM   4186 3HG2 THR B 275     -63.531 -29.304  16.532  1.00  0.00           H  
ATOM   4187  N   LEU B 276     -62.480 -32.444  20.160  1.00  0.00           N  
ATOM   4188  CA  LEU B 276     -62.413 -33.780  20.669  1.00  0.00           C  
ATOM   4189  C   LEU B 276     -63.789 -34.068  21.185  1.00  0.00           C  
ATOM   4190  O   LEU B 276     -64.209 -33.524  22.201  1.00  0.00           O  
ATOM   4191  CB  LEU B 276     -61.419 -33.952  21.825  1.00  0.00           C  
ATOM   4192  CG  LEU B 276     -61.249 -35.384  22.349  1.00  0.00           C  
ATOM   4193  CD1 LEU B 276     -60.661 -36.261  21.251  1.00  0.00           C  
ATOM   4194  CD2 LEU B 276     -60.353 -35.371  23.579  1.00  0.00           C  
ATOM   4195  H   LEU B 276     -62.956 -31.735  20.702  1.00  0.00           H  
ATOM   4196  HA  LEU B 276     -62.181 -34.450  19.842  1.00  0.00           H  
ATOM   4197 1HB  LEU B 276     -60.442 -33.601  21.498  1.00  0.00           H  
ATOM   4198 2HB  LEU B 276     -61.745 -33.330  22.659  1.00  0.00           H  
ATOM   4199  HG  LEU B 276     -62.225 -35.792  22.614  1.00  0.00           H  
ATOM   4200 1HD1 LEU B 276     -60.540 -37.278  21.624  1.00  0.00           H  
ATOM   4201 2HD1 LEU B 276     -61.333 -36.267  20.391  1.00  0.00           H  
ATOM   4202 3HD1 LEU B 276     -59.691 -35.866  20.953  1.00  0.00           H  
ATOM   4203 1HD2 LEU B 276     -60.233 -36.390  23.952  1.00  0.00           H  
ATOM   4204 2HD2 LEU B 276     -59.378 -34.964  23.313  1.00  0.00           H  
ATOM   4205 3HD2 LEU B 276     -60.807 -34.753  24.353  1.00  0.00           H  
ATOM   4206  N   GLN B 277     -64.531 -34.945  20.478  1.00  0.00           N  
ATOM   4207  CA  GLN B 277     -65.871 -35.278  20.882  1.00  0.00           C  
ATOM   4208  C   GLN B 277     -65.774 -36.606  21.571  1.00  0.00           C  
ATOM   4209  O   GLN B 277     -65.439 -37.616  20.954  1.00  0.00           O  
ATOM   4210  CB  GLN B 277     -66.847 -35.417  19.712  1.00  0.00           C  
ATOM   4211  CG  GLN B 277     -68.279 -35.715  20.127  1.00  0.00           C  
ATOM   4212  CD  GLN B 277     -69.230 -35.739  18.947  1.00  0.00           C  
ATOM   4213  OE1 GLN B 277     -69.313 -34.777  18.178  1.00  0.00           O  
ATOM   4214  NE2 GLN B 277     -69.956 -36.841  18.796  1.00  0.00           N  
ATOM   4215  H   GLN B 277     -64.146 -35.376  19.649  1.00  0.00           H  
ATOM   4216  HA  GLN B 277     -66.209 -34.522  21.590  1.00  0.00           H  
ATOM   4217 1HB  GLN B 277     -66.851 -34.496  19.129  1.00  0.00           H  
ATOM   4218 2HB  GLN B 277     -66.515 -36.219  19.053  1.00  0.00           H  
ATOM   4219 1HG  GLN B 277     -68.310 -36.690  20.612  1.00  0.00           H  
ATOM   4220 2HG  GLN B 277     -68.612 -34.941  20.820  1.00  0.00           H  
ATOM   4221 1HE2 GLN B 277     -70.603 -36.915  18.035  1.00  0.00           H  
ATOM   4222 2HE2 GLN B 277     -69.858 -37.598  19.442  1.00  0.00           H  
ATOM   4223  N   MET B 278     -66.080 -36.635  22.886  1.00  0.00           N  
ATOM   4224  CA  MET B 278     -65.855 -37.817  23.675  1.00  0.00           C  
ATOM   4225  C   MET B 278     -67.265 -38.285  23.909  1.00  0.00           C  
ATOM   4226  O   MET B 278     -68.037 -37.605  24.587  1.00  0.00           O  
ATOM   4227  CB  MET B 278     -65.185 -37.551  25.032  1.00  0.00           C  
ATOM   4228  CG  MET B 278     -63.878 -36.767  24.917  1.00  0.00           C  
ATOM   4229  SD  MET B 278     -63.067 -36.425  26.507  1.00  0.00           S  
ATOM   4230  CE  MET B 278     -64.190 -35.074  26.968  1.00  0.00           C  
ATOM   4231  H   MET B 278     -66.473 -35.816  23.327  1.00  0.00           H  
ATOM   4232  HA  MET B 278     -65.307 -38.544  23.077  1.00  0.00           H  
ATOM   4233 1HB  MET B 278     -65.868 -36.993  25.671  1.00  0.00           H  
ATOM   4234 2HB  MET B 278     -64.977 -38.502  25.528  1.00  0.00           H  
ATOM   4235 1HG  MET B 278     -63.172 -37.325  24.302  1.00  0.00           H  
ATOM   4236 2HG  MET B 278     -64.068 -35.811  24.433  1.00  0.00           H  
ATOM   4237 1HE  MET B 278     -63.899 -34.677  27.941  1.00  0.00           H  
ATOM   4238 2HE  MET B 278     -64.134 -34.282  26.220  1.00  0.00           H  
ATOM   4239 3HE  MET B 278     -65.211 -35.452  27.024  1.00  0.00           H  
ATOM   4240  N   ASN B 279     -67.659 -39.423  23.297  1.00  0.00           N  
ATOM   4241  CA  ASN B 279     -69.037 -39.852  23.288  1.00  0.00           C  
ATOM   4242  C   ASN B 279     -69.533 -40.565  24.516  1.00  0.00           C  
ATOM   4243  O   ASN B 279     -70.650 -40.311  24.960  1.00  0.00           O  
ATOM   4244  CB  ASN B 279     -69.336 -40.774  22.121  1.00  0.00           C  
ATOM   4245  CG  ASN B 279     -69.388 -40.046  20.807  1.00  0.00           C  
ATOM   4246  OD1 ASN B 279     -69.721 -38.857  20.756  1.00  0.00           O  
ATOM   4247  ND2 ASN B 279     -69.065 -40.737  19.743  1.00  0.00           N  
ATOM   4248  H   ASN B 279     -66.964 -39.991  22.832  1.00  0.00           H  
ATOM   4249  HA  ASN B 279     -69.631 -38.944  23.175  1.00  0.00           H  
ATOM   4250 1HB  ASN B 279     -68.569 -41.550  22.063  1.00  0.00           H  
ATOM   4251 2HB  ASN B 279     -70.292 -41.272  22.285  1.00  0.00           H  
ATOM   4252 1HD2 ASN B 279     -69.082 -40.303  18.842  1.00  0.00           H  
ATOM   4253 2HD2 ASN B 279     -68.803 -41.696  19.831  1.00  0.00           H  
ATOM   4254  N   ASN B 280     -68.742 -41.480  25.120  1.00  0.00           N  
ATOM   4255  CA  ASN B 280     -69.336 -42.211  26.207  1.00  0.00           C  
ATOM   4256  C   ASN B 280     -68.420 -42.211  27.376  1.00  0.00           C  
ATOM   4257  O   ASN B 280     -67.722 -43.185  27.640  1.00  0.00           O  
ATOM   4258  CB  ASN B 280     -69.628 -43.658  25.858  1.00  0.00           C  
ATOM   4259  CG  ASN B 280     -70.668 -43.796  24.780  1.00  0.00           C  
ATOM   4260  OD1 ASN B 280     -71.869 -43.661  25.039  1.00  0.00           O  
ATOM   4261  ND2 ASN B 280     -70.229 -44.062  23.577  1.00  0.00           N  
ATOM   4262  H   ASN B 280     -67.786 -41.673  24.862  1.00  0.00           H  
ATOM   4263  HA  ASN B 280     -70.258 -41.695  26.480  1.00  0.00           H  
ATOM   4264 1HB  ASN B 280     -68.710 -44.146  25.525  1.00  0.00           H  
ATOM   4265 2HB  ASN B 280     -69.973 -44.185  26.749  1.00  0.00           H  
ATOM   4266 1HD2 ASN B 280     -70.876 -44.164  22.820  1.00  0.00           H  
ATOM   4267 2HD2 ASN B 280     -69.249 -44.162  23.412  1.00  0.00           H  
ATOM   4268  N   LEU B 281     -68.456 -41.116  28.146  1.00  0.00           N  
ATOM   4269  CA  LEU B 281     -67.480 -40.938  29.170  1.00  0.00           C  
ATOM   4270  C   LEU B 281     -67.700 -41.845  30.329  1.00  0.00           C  
ATOM   4271  O   LEU B 281     -68.813 -42.012  30.823  1.00  0.00           O  
ATOM   4272  CB  LEU B 281     -67.457 -39.502  29.723  1.00  0.00           C  
ATOM   4273  CG  LEU B 281     -66.884 -38.484  28.719  1.00  0.00           C  
ATOM   4274  CD1 LEU B 281     -67.186 -37.038  29.141  1.00  0.00           C  
ATOM   4275  CD2 LEU B 281     -65.386 -38.734  28.487  1.00  0.00           C  
ATOM   4276  H   LEU B 281     -69.166 -40.410  28.017  1.00  0.00           H  
ATOM   4277  HA  LEU B 281     -66.513 -41.174  28.727  1.00  0.00           H  
ATOM   4278 1HB  LEU B 281     -68.474 -39.213  29.984  1.00  0.00           H  
ATOM   4279 2HB  LEU B 281     -66.854 -39.487  30.633  1.00  0.00           H  
ATOM   4280  HG  LEU B 281     -67.409 -38.579  27.768  1.00  0.00           H  
ATOM   4281 1HD1 LEU B 281     -66.765 -36.349  28.408  1.00  0.00           H  
ATOM   4282 2HD1 LEU B 281     -68.265 -36.892  29.197  1.00  0.00           H  
ATOM   4283 3HD1 LEU B 281     -66.742 -36.844  30.117  1.00  0.00           H  
ATOM   4284 1HD2 LEU B 281     -65.002 -38.006  27.772  1.00  0.00           H  
ATOM   4285 2HD2 LEU B 281     -64.850 -38.636  29.431  1.00  0.00           H  
ATOM   4286 3HD2 LEU B 281     -65.241 -39.740  28.090  1.00  0.00           H  
ATOM   4287  N   LYS B 282     -66.586 -42.458  30.774  1.00  0.00           N  
ATOM   4288  CA  LYS B 282     -66.537 -43.367  31.877  1.00  0.00           C  
ATOM   4289  C   LYS B 282     -65.799 -42.615  32.943  1.00  0.00           C  
ATOM   4290  O   LYS B 282     -65.018 -41.716  32.636  1.00  0.00           O  
ATOM   4291  CB  LYS B 282     -65.774 -44.659  31.580  1.00  0.00           C  
ATOM   4292  CG  LYS B 282     -66.309 -45.445  30.390  1.00  0.00           C  
ATOM   4293  CD  LYS B 282     -67.729 -45.927  30.639  1.00  0.00           C  
ATOM   4294  CE  LYS B 282     -68.233 -46.788  29.489  1.00  0.00           C  
ATOM   4295  NZ  LYS B 282     -69.629 -47.253  29.712  1.00  0.00           N  
ATOM   4296  H   LYS B 282     -65.735 -42.244  30.274  1.00  0.00           H  
ATOM   4297  HA  LYS B 282     -67.558 -43.569  32.204  1.00  0.00           H  
ATOM   4298 1HB  LYS B 282     -64.727 -44.426  31.384  1.00  0.00           H  
ATOM   4299 2HB  LYS B 282     -65.806 -45.311  32.453  1.00  0.00           H  
ATOM   4300 1HG  LYS B 282     -66.300 -44.812  29.501  1.00  0.00           H  
ATOM   4301 2HG  LYS B 282     -65.669 -46.307  30.206  1.00  0.00           H  
ATOM   4302 1HD  LYS B 282     -67.760 -46.512  31.560  1.00  0.00           H  
ATOM   4303 2HD  LYS B 282     -68.391 -45.068  30.754  1.00  0.00           H  
ATOM   4304 1HE  LYS B 282     -68.197 -46.214  28.564  1.00  0.00           H  
ATOM   4305 2HE  LYS B 282     -67.587 -47.658  29.376  1.00  0.00           H  
ATOM   4306 1HZ  LYS B 282     -69.925 -47.819  28.929  1.00  0.00           H  
ATOM   4307 2HZ  LYS B 282     -69.670 -47.802  30.559  1.00  0.00           H  
ATOM   4308 3HZ  LYS B 282     -70.241 -46.454  29.799  1.00  0.00           H  
ATOM   4309  N   PRO B 283     -66.000 -42.966  34.182  1.00  0.00           N  
ATOM   4310  CA  PRO B 283     -65.270 -42.358  35.264  1.00  0.00           C  
ATOM   4311  C   PRO B 283     -63.798 -42.395  35.002  1.00  0.00           C  
ATOM   4312  O   PRO B 283     -63.076 -41.520  35.480  1.00  0.00           O  
ATOM   4313  CB  PRO B 283     -65.649 -43.221  36.471  1.00  0.00           C  
ATOM   4314  CG  PRO B 283     -67.017 -43.717  36.151  1.00  0.00           C  
ATOM   4315  CD  PRO B 283     -66.981 -43.985  34.669  1.00  0.00           C  
ATOM   4316  HA  PRO B 283     -65.618 -41.322  35.398  1.00  0.00           H  
ATOM   4317 1HB  PRO B 283     -64.919 -44.035  36.596  1.00  0.00           H  
ATOM   4318 2HB  PRO B 283     -65.617 -42.618  37.390  1.00  0.00           H  
ATOM   4319 1HG  PRO B 283     -67.242 -44.618  36.740  1.00  0.00           H  
ATOM   4320 2HG  PRO B 283     -67.770 -42.963  36.428  1.00  0.00           H  
ATOM   4321 1HD  PRO B 283     -66.631 -45.010  34.491  1.00  0.00           H  
ATOM   4322 2HD  PRO B 283     -67.986 -43.838  34.246  1.00  0.00           H  
ATOM   4323  N   GLU B 284     -63.340 -43.425  34.281  1.00  0.00           N  
ATOM   4324  CA  GLU B 284     -61.958 -43.642  33.969  1.00  0.00           C  
ATOM   4325  C   GLU B 284     -61.375 -42.572  33.098  1.00  0.00           C  
ATOM   4326  O   GLU B 284     -60.157 -42.426  33.002  1.00  0.00           O  
ATOM   4327  CB  GLU B 284     -61.721 -44.972  33.251  1.00  0.00           C  
ATOM   4328  CG  GLU B 284     -61.991 -46.203  34.105  1.00  0.00           C  
ATOM   4329  CD  GLU B 284     -61.769 -47.490  33.362  1.00  0.00           C  
ATOM   4330  OE1 GLU B 284     -61.482 -47.436  32.189  1.00  0.00           O  
ATOM   4331  OE2 GLU B 284     -61.887 -48.531  33.966  1.00  0.00           O  
ATOM   4332  H   GLU B 284     -64.030 -44.083  33.944  1.00  0.00           H  
ATOM   4333  HA  GLU B 284     -61.420 -43.640  34.917  1.00  0.00           H  
ATOM   4334 1HB  GLU B 284     -62.361 -45.030  32.370  1.00  0.00           H  
ATOM   4335 2HB  GLU B 284     -60.688 -45.021  32.909  1.00  0.00           H  
ATOM   4336 1HG  GLU B 284     -61.333 -46.181  34.974  1.00  0.00           H  
ATOM   4337 2HG  GLU B 284     -63.019 -46.168  34.462  1.00  0.00           H  
ATOM   4338  N   ASP B 285     -62.253 -41.815  32.415  1.00  0.00           N  
ATOM   4339  CA  ASP B 285     -61.896 -40.795  31.465  1.00  0.00           C  
ATOM   4340  C   ASP B 285     -61.696 -39.486  32.163  1.00  0.00           C  
ATOM   4341  O   ASP B 285     -61.371 -38.484  31.525  1.00  0.00           O  
ATOM   4342  CB  ASP B 285     -62.963 -40.581  30.389  1.00  0.00           C  
ATOM   4343  CG  ASP B 285     -63.112 -41.775  29.455  1.00  0.00           C  
ATOM   4344  OD1 ASP B 285     -62.120 -42.215  28.924  1.00  0.00           O  
ATOM   4345  OD2 ASP B 285     -64.215 -42.235  29.282  1.00  0.00           O  
ATOM   4346  H   ASP B 285     -63.230 -41.994  32.602  1.00  0.00           H  
ATOM   4347  HA  ASP B 285     -60.954 -41.097  31.005  1.00  0.00           H  
ATOM   4348 1HB  ASP B 285     -63.926 -40.389  30.864  1.00  0.00           H  
ATOM   4349 2HB  ASP B 285     -62.710 -39.703  29.795  1.00  0.00           H  
ATOM   4350  N   THR B 286     -61.922 -39.432  33.486  1.00  0.00           N  
ATOM   4351  CA  THR B 286     -61.633 -38.227  34.207  1.00  0.00           C  
ATOM   4352  C   THR B 286     -60.165 -37.955  34.080  1.00  0.00           C  
ATOM   4353  O   THR B 286     -59.319 -38.816  34.320  1.00  0.00           O  
ATOM   4354  CB  THR B 286     -61.966 -38.319  35.708  1.00  0.00           C  
ATOM   4355  OG1 THR B 286     -63.375 -38.518  35.875  1.00  0.00           O  
ATOM   4356  CG2 THR B 286     -61.550 -37.043  36.425  1.00  0.00           C  
ATOM   4357  H   THR B 286     -62.295 -40.227  33.986  1.00  0.00           H  
ATOM   4358  HA  THR B 286     -62.191 -37.417  33.738  1.00  0.00           H  
ATOM   4359  HB  THR B 286     -61.439 -39.165  36.147  1.00  0.00           H  
ATOM   4360  HG1 THR B 286     -63.548 -39.446  36.056  1.00  0.00           H  
ATOM   4361 1HG2 THR B 286     -61.793 -37.127  37.485  1.00  0.00           H  
ATOM   4362 2HG2 THR B 286     -60.477 -36.895  36.309  1.00  0.00           H  
ATOM   4363 3HG2 THR B 286     -62.082 -36.195  35.996  1.00  0.00           H  
ATOM   4364  N   ALA B 287     -59.831 -36.713  33.665  1.00  0.00           N  
ATOM   4365  CA  ALA B 287     -58.473 -36.333  33.401  1.00  0.00           C  
ATOM   4366  C   ALA B 287     -58.483 -34.873  33.072  1.00  0.00           C  
ATOM   4367  O   ALA B 287     -59.532 -34.273  32.857  1.00  0.00           O  
ATOM   4368  CB  ALA B 287     -57.846 -37.083  32.210  1.00  0.00           C  
ATOM   4369  H   ALA B 287     -60.566 -36.034  33.538  1.00  0.00           H  
ATOM   4370  HA  ALA B 287     -57.895 -36.496  34.311  1.00  0.00           H  
ATOM   4371 1HB  ALA B 287     -56.820 -36.746  32.066  1.00  0.00           H  
ATOM   4372 2HB  ALA B 287     -57.851 -38.155  32.411  1.00  0.00           H  
ATOM   4373 3HB  ALA B 287     -58.423 -36.881  31.308  1.00  0.00           H  
ATOM   4374  N   ILE B 288     -57.283 -34.262  33.042  1.00  0.00           N  
ATOM   4375  CA  ILE B 288     -57.095 -32.977  32.440  1.00  0.00           C  
ATOM   4376  C   ILE B 288     -56.617 -33.194  31.033  1.00  0.00           C  
ATOM   4377  O   ILE B 288     -55.637 -33.896  30.802  1.00  0.00           O  
ATOM   4378  CB  ILE B 288     -56.049 -32.111  33.165  1.00  0.00           C  
ATOM   4379  CG1 ILE B 288     -56.484 -31.845  34.609  1.00  0.00           C  
ATOM   4380  CG2 ILE B 288     -55.835 -30.802  32.421  1.00  0.00           C  
ATOM   4381  CD1 ILE B 288     -55.406 -31.222  35.466  1.00  0.00           C  
ATOM   4382  H   ILE B 288     -56.492 -34.730  33.461  1.00  0.00           H  
ATOM   4383  HA  ILE B 288     -58.061 -32.476  32.418  1.00  0.00           H  
ATOM   4384  HB  ILE B 288     -55.103 -32.649  33.215  1.00  0.00           H  
ATOM   4385 1HG1 ILE B 288     -57.349 -31.182  34.611  1.00  0.00           H  
ATOM   4386 2HG1 ILE B 288     -56.790 -32.782  35.075  1.00  0.00           H  
ATOM   4387 1HG2 ILE B 288     -55.092 -30.202  32.947  1.00  0.00           H  
ATOM   4388 2HG2 ILE B 288     -55.482 -31.012  31.412  1.00  0.00           H  
ATOM   4389 3HG2 ILE B 288     -56.775 -30.254  32.370  1.00  0.00           H  
ATOM   4390 1HD1 ILE B 288     -55.790 -31.064  36.474  1.00  0.00           H  
ATOM   4391 2HD1 ILE B 288     -54.543 -31.887  35.505  1.00  0.00           H  
ATOM   4392 3HD1 ILE B 288     -55.109 -30.266  35.039  1.00  0.00           H  
ATOM   4393  N   TYR B 289     -57.297 -32.577  30.045  1.00  0.00           N  
ATOM   4394  CA  TYR B 289     -57.014 -32.861  28.665  1.00  0.00           C  
ATOM   4395  C   TYR B 289     -56.288 -31.696  28.079  1.00  0.00           C  
ATOM   4396  O   TYR B 289     -56.526 -30.542  28.436  1.00  0.00           O  
ATOM   4397  CB  TYR B 289     -58.273 -33.095  27.825  1.00  0.00           C  
ATOM   4398  CG  TYR B 289     -58.952 -34.419  28.100  1.00  0.00           C  
ATOM   4399  CD1 TYR B 289     -59.626 -34.616  29.297  1.00  0.00           C  
ATOM   4400  CD2 TYR B 289     -58.901 -35.435  27.158  1.00  0.00           C  
ATOM   4401  CE1 TYR B 289     -60.246 -35.824  29.549  1.00  0.00           C  
ATOM   4402  CE2 TYR B 289     -59.521 -36.643  27.411  1.00  0.00           C  
ATOM   4403  CZ  TYR B 289     -60.192 -36.839  28.600  1.00  0.00           C  
ATOM   4404  OH  TYR B 289     -60.810 -38.043  28.851  1.00  0.00           O  
ATOM   4405  H   TYR B 289     -58.017 -31.905  30.272  1.00  0.00           H  
ATOM   4406  HA  TYR B 289     -56.366 -33.737  28.635  1.00  0.00           H  
ATOM   4407 1HB  TYR B 289     -58.991 -32.297  28.015  1.00  0.00           H  
ATOM   4408 2HB  TYR B 289     -58.016 -33.060  26.767  1.00  0.00           H  
ATOM   4409  HD1 TYR B 289     -59.667 -33.817  30.038  1.00  0.00           H  
ATOM   4410  HD2 TYR B 289     -58.369 -35.280  26.219  1.00  0.00           H  
ATOM   4411  HE1 TYR B 289     -60.777 -35.979  30.489  1.00  0.00           H  
ATOM   4412  HE2 TYR B 289     -59.479 -37.442  26.669  1.00  0.00           H  
ATOM   4413  HH  TYR B 289     -61.011 -38.109  29.788  1.00  0.00           H  
ATOM   4414  N   TYR B 290     -55.378 -31.993  27.127  1.00  0.00           N  
ATOM   4415  CA  TYR B 290     -54.567 -30.987  26.510  1.00  0.00           C  
ATOM   4416  C   TYR B 290     -54.615 -31.103  25.020  1.00  0.00           C  
ATOM   4417  O   TYR B 290     -54.541 -32.194  24.460  1.00  0.00           O  
ATOM   4418  CB  TYR B 290     -53.096 -31.072  26.924  1.00  0.00           C  
ATOM   4419  CG  TYR B 290     -52.878 -30.998  28.419  1.00  0.00           C  
ATOM   4420  CD1 TYR B 290     -53.028 -32.134  29.200  1.00  0.00           C  
ATOM   4421  CD2 TYR B 290     -52.525 -29.794  29.009  1.00  0.00           C  
ATOM   4422  CE1 TYR B 290     -52.828 -32.067  30.565  1.00  0.00           C  
ATOM   4423  CE2 TYR B 290     -52.323 -29.725  30.374  1.00  0.00           C  
ATOM   4424  CZ  TYR B 290     -52.474 -30.856  31.150  1.00  0.00           C  
ATOM   4425  OH  TYR B 290     -52.275 -30.788  32.510  1.00  0.00           O  
ATOM   4426  H   TYR B 290     -55.268 -32.957  26.844  1.00  0.00           H  
ATOM   4427  HA  TYR B 290     -54.980 -30.020  26.799  1.00  0.00           H  
ATOM   4428 1HB  TYR B 290     -52.671 -32.009  26.563  1.00  0.00           H  
ATOM   4429 2HB  TYR B 290     -52.540 -30.259  26.458  1.00  0.00           H  
ATOM   4430  HD1 TYR B 290     -53.305 -33.081  28.736  1.00  0.00           H  
ATOM   4431  HD2 TYR B 290     -52.406 -28.899  28.396  1.00  0.00           H  
ATOM   4432  HE1 TYR B 290     -52.947 -32.959  31.178  1.00  0.00           H  
ATOM   4433  HE2 TYR B 290     -52.047 -28.778  30.838  1.00  0.00           H  
ATOM   4434  HH  TYR B 290     -52.488 -31.637  32.907  1.00  0.00           H  
ATOM   4435  N   CYS B 291     -54.758 -29.946  24.350  1.00  0.00           N  
ATOM   4436  CA  CYS B 291     -54.661 -29.831  22.926  1.00  0.00           C  
ATOM   4437  C   CYS B 291     -53.174 -29.726  22.765  1.00  0.00           C  
ATOM   4438  O   CYS B 291     -52.512 -29.089  23.583  1.00  0.00           O  
ATOM   4439  CB  CYS B 291     -55.315 -28.574  22.350  1.00  0.00           C  
ATOM   4440  SG  CYS B 291     -55.235 -28.460  20.546  1.00  0.00           S  
ATOM   4441  H   CYS B 291     -54.946 -29.120  24.900  1.00  0.00           H  
ATOM   4442  HA  CYS B 291     -55.034 -30.747  22.466  1.00  0.00           H  
ATOM   4443 1HB  CYS B 291     -56.365 -28.543  22.643  1.00  0.00           H  
ATOM   4444 2HB  CYS B 291     -54.833 -27.690  22.766  1.00  0.00           H  
ATOM   4445  HG  CYS B 291     -53.938 -28.739  20.448  1.00  0.00           H  
ATOM   4446  N   ALA B 292     -52.596 -30.374  21.730  1.00  0.00           N  
ATOM   4447  CA  ALA B 292     -51.188 -30.184  21.491  1.00  0.00           C  
ATOM   4448  C   ALA B 292     -50.867 -30.299  20.032  1.00  0.00           C  
ATOM   4449  O   ALA B 292     -51.592 -30.944  19.275  1.00  0.00           O  
ATOM   4450  CB  ALA B 292     -50.322 -31.198  22.222  1.00  0.00           C  
ATOM   4451  H   ALA B 292     -53.118 -30.987  21.120  1.00  0.00           H  
ATOM   4452  HA  ALA B 292     -50.940 -29.176  21.823  1.00  0.00           H  
ATOM   4453 1HB  ALA B 292     -49.270 -30.979  22.037  1.00  0.00           H  
ATOM   4454 2HB  ALA B 292     -50.520 -31.142  23.293  1.00  0.00           H  
ATOM   4455 3HB  ALA B 292     -50.553 -32.199  21.863  1.00  0.00           H  
ATOM   4456  N   VAL B 293     -49.750 -29.666  19.604  1.00  0.00           N  
ATOM   4457  CA  VAL B 293     -49.390 -29.706  18.215  1.00  0.00           C  
ATOM   4458  C   VAL B 293     -47.992 -30.202  17.991  1.00  0.00           C  
ATOM   4459  O   VAL B 293     -47.063 -29.873  18.729  1.00  0.00           O  
ATOM   4460  CB  VAL B 293     -49.528 -28.302  17.598  1.00  0.00           C  
ATOM   4461  CG1 VAL B 293     -49.145 -28.327  16.126  1.00  0.00           C  
ATOM   4462  CG2 VAL B 293     -50.951 -27.795  17.777  1.00  0.00           C  
ATOM   4463  H   VAL B 293     -49.159 -29.161  20.250  1.00  0.00           H  
ATOM   4464  HA  VAL B 293     -50.079 -30.398  17.733  1.00  0.00           H  
ATOM   4465  HB  VAL B 293     -48.835 -27.625  18.099  1.00  0.00           H  
ATOM   4466 1HG1 VAL B 293     -49.249 -27.326  15.706  1.00  0.00           H  
ATOM   4467 2HG1 VAL B 293     -48.112 -28.657  16.024  1.00  0.00           H  
ATOM   4468 3HG1 VAL B 293     -49.802 -29.013  15.591  1.00  0.00           H  
ATOM   4469 1HG2 VAL B 293     -51.041 -26.802  17.339  1.00  0.00           H  
ATOM   4470 2HG2 VAL B 293     -51.644 -28.475  17.281  1.00  0.00           H  
ATOM   4471 3HG2 VAL B 293     -51.189 -27.746  18.840  1.00  0.00           H  
ATOM   4472  N   VAL B 294     -47.825 -31.055  16.957  1.00  0.00           N  
ATOM   4473  CA  VAL B 294     -46.530 -31.504  16.529  1.00  0.00           C  
ATOM   4474  C   VAL B 294     -46.280 -31.017  15.140  1.00  0.00           C  
ATOM   4475  O   VAL B 294     -47.141 -31.149  14.270  1.00  0.00           O  
ATOM   4476  CB  VAL B 294     -46.438 -33.041  16.569  1.00  0.00           C  
ATOM   4477  CG1 VAL B 294     -47.624 -33.664  15.849  1.00  0.00           C  
ATOM   4478  CG2 VAL B 294     -45.128 -33.497  15.945  1.00  0.00           C  
ATOM   4479  H   VAL B 294     -48.645 -31.386  16.470  1.00  0.00           H  
ATOM   4480  HA  VAL B 294     -45.792 -31.062  17.199  1.00  0.00           H  
ATOM   4481  HB  VAL B 294     -46.482 -33.372  17.606  1.00  0.00           H  
ATOM   4482 1HG1 VAL B 294     -47.543 -34.750  15.886  1.00  0.00           H  
ATOM   4483 2HG1 VAL B 294     -48.549 -33.352  16.334  1.00  0.00           H  
ATOM   4484 3HG1 VAL B 294     -47.631 -33.337  14.809  1.00  0.00           H  
ATOM   4485 1HG2 VAL B 294     -45.069 -34.585  15.976  1.00  0.00           H  
ATOM   4486 2HG2 VAL B 294     -45.082 -33.161  14.909  1.00  0.00           H  
ATOM   4487 3HG2 VAL B 294     -44.292 -33.073  16.501  1.00  0.00           H  
ATOM   4488  N   TYR B 295     -45.086 -30.443  14.888  1.00  0.00           N  
ATOM   4489  CA  TYR B 295     -44.781 -30.040  13.549  1.00  0.00           C  
ATOM   4490  C   TYR B 295     -44.136 -31.168  12.818  1.00  0.00           C  
ATOM   4491  O   TYR B 295     -42.913 -31.214  12.679  1.00  0.00           O  
ATOM   4492  CB  TYR B 295     -43.877 -28.806  13.541  1.00  0.00           C  
ATOM   4493  CG  TYR B 295     -43.720 -28.173  12.176  1.00  0.00           C  
ATOM   4494  CD1 TYR B 295     -44.788 -27.508  11.593  1.00  0.00           C  
ATOM   4495  CD2 TYR B 295     -42.507 -28.257  11.508  1.00  0.00           C  
ATOM   4496  CE1 TYR B 295     -44.645 -26.930  10.346  1.00  0.00           C  
ATOM   4497  CE2 TYR B 295     -42.364 -27.679  10.262  1.00  0.00           C  
ATOM   4498  CZ  TYR B 295     -43.427 -27.018   9.681  1.00  0.00           C  
ATOM   4499  OH  TYR B 295     -43.284 -26.442   8.440  1.00  0.00           O  
ATOM   4500  H   TYR B 295     -44.402 -30.288  15.616  1.00  0.00           H  
ATOM   4501  HA  TYR B 295     -45.725 -29.796  13.060  1.00  0.00           H  
ATOM   4502 1HB  TYR B 295     -44.281 -28.054  14.221  1.00  0.00           H  
ATOM   4503 2HB  TYR B 295     -42.887 -29.078  13.906  1.00  0.00           H  
ATOM   4504  HD1 TYR B 295     -45.742 -27.442  12.118  1.00  0.00           H  
ATOM   4505  HD2 TYR B 295     -41.668 -28.780  11.967  1.00  0.00           H  
ATOM   4506  HE1 TYR B 295     -45.485 -26.408   9.888  1.00  0.00           H  
ATOM   4507  HE2 TYR B 295     -41.411 -27.745   9.737  1.00  0.00           H  
ATOM   4508  HH  TYR B 295     -42.355 -26.434   8.197  1.00  0.00           H  
ATOM   4509  N   GLY B 296     -44.947 -32.113  12.316  1.00  0.00           N  
ATOM   4510  CA  GLY B 296     -44.349 -33.296  11.782  1.00  0.00           C  
ATOM   4511  C   GLY B 296     -45.287 -34.188  11.038  1.00  0.00           C  
ATOM   4512  O   GLY B 296     -46.418 -33.810  10.733  1.00  0.00           O  
ATOM   4513  H   GLY B 296     -45.952 -32.021  12.303  1.00  0.00           H  
ATOM   4514 1HA  GLY B 296     -43.577 -32.965  11.086  1.00  0.00           H  
ATOM   4515 2HA  GLY B 296     -43.955 -33.854  12.630  1.00  0.00           H  
ATOM   4516  N   ALA B 297     -44.810 -35.405  10.710  1.00  0.00           N  
ATOM   4517  CA  ALA B 297     -45.577 -36.330   9.924  1.00  0.00           C  
ATOM   4518  C   ALA B 297     -45.328 -37.543  10.768  1.00  0.00           C  
ATOM   4519  O   ALA B 297     -44.241 -37.716  11.320  1.00  0.00           O  
ATOM   4520  CB  ALA B 297     -45.102 -36.474   8.485  1.00  0.00           C  
ATOM   4521  H   ALA B 297     -43.888 -35.675  11.025  1.00  0.00           H  
ATOM   4522  HA  ALA B 297     -46.631 -36.045   9.946  1.00  0.00           H  
ATOM   4523 1HB  ALA B 297     -45.655 -37.278   7.998  1.00  0.00           H  
ATOM   4524 2HB  ALA B 297     -45.272 -35.540   7.950  1.00  0.00           H  
ATOM   4525 3HB  ALA B 297     -44.039 -36.709   8.476  1.00  0.00           H  
ATOM   4526  N   LEU B 298     -46.361 -38.396  10.933  1.00  0.00           N  
ATOM   4527  CA  LEU B 298     -46.221 -39.602  11.704  1.00  0.00           C  
ATOM   4528  C   LEU B 298     -46.470 -40.857  10.913  1.00  0.00           C  
ATOM   4529  O   LEU B 298     -47.181 -40.846   9.913  1.00  0.00           O  
ATOM   4530  CB  LEU B 298     -47.185 -39.561  12.897  1.00  0.00           C  
ATOM   4531  CG  LEU B 298     -47.028 -38.359  13.838  1.00  0.00           C  
ATOM   4532  CD1 LEU B 298     -48.158 -38.361  14.857  1.00  0.00           C  
ATOM   4533  CD2 LEU B 298     -45.672 -38.426  14.525  1.00  0.00           C  
ATOM   4534  H   LEU B 298     -47.253 -38.185  10.509  1.00  0.00           H  
ATOM   4535  HA  LEU B 298     -45.191 -39.624  12.061  1.00  0.00           H  
ATOM   4536 1HB  LEU B 298     -48.206 -39.554  12.519  1.00  0.00           H  
ATOM   4537 2HB  LEU B 298     -47.044 -40.465  13.488  1.00  0.00           H  
ATOM   4538  HG  LEU B 298     -47.098 -37.435  13.263  1.00  0.00           H  
ATOM   4539 1HD1 LEU B 298     -48.047 -37.507  15.526  1.00  0.00           H  
ATOM   4540 2HD1 LEU B 298     -49.115 -38.293  14.340  1.00  0.00           H  
ATOM   4541 3HD1 LEU B 298     -48.124 -39.282  15.437  1.00  0.00           H  
ATOM   4542 1HD2 LEU B 298     -45.560 -37.572  15.193  1.00  0.00           H  
ATOM   4543 2HD2 LEU B 298     -45.601 -39.349  15.101  1.00  0.00           H  
ATOM   4544 3HD2 LEU B 298     -44.882 -38.406  13.774  1.00  0.00           H  
ATOM   4545  N   VAL B 299     -45.774 -41.940  11.295  1.00  0.00           N  
ATOM   4546  CA  VAL B 299     -45.921 -43.296  10.840  1.00  0.00           C  
ATOM   4547  C   VAL B 299     -46.208 -44.140  12.048  1.00  0.00           C  
ATOM   4548  O   VAL B 299     -45.908 -45.332  12.025  1.00  0.00           O  
ATOM   4549  CB  VAL B 299     -44.656 -43.854  10.160  1.00  0.00           C  
ATOM   4550  CG1 VAL B 299     -44.343 -43.072   8.893  1.00  0.00           C  
ATOM   4551  CG2 VAL B 299     -43.484 -43.804  11.128  1.00  0.00           C  
ATOM   4552  H   VAL B 299     -45.071 -41.728  11.990  1.00  0.00           H  
ATOM   4553  HA  VAL B 299     -46.773 -43.330  10.163  1.00  0.00           H  
ATOM   4554  HB  VAL B 299     -44.840 -44.886   9.863  1.00  0.00           H  
ATOM   4555 1HG1 VAL B 299     -43.447 -43.480   8.426  1.00  0.00           H  
ATOM   4556 2HG1 VAL B 299     -45.181 -43.151   8.201  1.00  0.00           H  
ATOM   4557 3HG1 VAL B 299     -44.176 -42.024   9.144  1.00  0.00           H  
ATOM   4558 1HG2 VAL B 299     -42.593 -44.201  10.641  1.00  0.00           H  
ATOM   4559 2HG2 VAL B 299     -43.304 -42.772  11.429  1.00  0.00           H  
ATOM   4560 3HG2 VAL B 299     -43.714 -44.405  12.009  1.00  0.00           H  
ATOM   4561  N   HIS B 300     -46.657 -43.555  13.176  1.00  0.00           N  
ATOM   4562  CA  HIS B 300     -46.803 -44.345  14.374  1.00  0.00           C  
ATOM   4563  C   HIS B 300     -47.690 -43.752  15.418  1.00  0.00           C  
ATOM   4564  O   HIS B 300     -48.191 -42.644  15.253  1.00  0.00           O  
ATOM   4565  CB  HIS B 300     -45.426 -44.605  14.994  1.00  0.00           C  
ATOM   4566  CG  HIS B 300     -44.676 -43.355  15.338  1.00  0.00           C  
ATOM   4567  ND1 HIS B 300     -44.927 -42.629  16.484  1.00  0.00           N  
ATOM   4568  CD2 HIS B 300     -43.684 -42.703  14.688  1.00  0.00           C  
ATOM   4569  CE1 HIS B 300     -44.119 -41.584  16.524  1.00  0.00           C  
ATOM   4570  NE2 HIS B 300     -43.356 -41.606  15.446  1.00  0.00           N  
ATOM   4571  H   HIS B 300     -46.892 -42.573  13.204  1.00  0.00           H  
ATOM   4572  HA  HIS B 300     -47.242 -45.293  14.062  1.00  0.00           H  
ATOM   4573 1HB  HIS B 300     -45.542 -45.195  15.904  1.00  0.00           H  
ATOM   4574 2HB  HIS B 300     -44.819 -45.187  14.302  1.00  0.00           H  
ATOM   4575  HD1 HIS B 300     -45.554 -42.884  17.220  1.00  0.00           H  
ATOM   4576  HD2 HIS B 300     -43.160 -42.896  13.752  1.00  0.00           H  
ATOM   4577  HE1 HIS B 300     -44.160 -40.882  17.356  1.00  0.00           H  
ATOM   4578  N   LYS B 301     -47.964 -44.508  16.508  1.00  0.00           N  
ATOM   4579  CA  LYS B 301     -48.628 -43.921  17.641  1.00  0.00           C  
ATOM   4580  C   LYS B 301     -47.973 -42.715  18.263  1.00  0.00           C  
ATOM   4581  O   LYS B 301     -46.754 -42.647  18.387  1.00  0.00           O  
ATOM   4582  CB  LYS B 301     -48.806 -44.994  18.717  1.00  0.00           C  
ATOM   4583  CG  LYS B 301     -49.810 -46.082  18.360  1.00  0.00           C  
ATOM   4584  CD  LYS B 301     -49.923 -47.115  19.471  1.00  0.00           C  
ATOM   4585  CE  LYS B 301     -50.991 -48.153  19.156  1.00  0.00           C  
ATOM   4586  NZ  LYS B 301     -51.047 -49.224  20.187  1.00  0.00           N  
ATOM   4587  H   LYS B 301     -47.710 -45.486  16.538  1.00  0.00           H  
ATOM   4588  HA  LYS B 301     -49.608 -43.612  17.283  1.00  0.00           H  
ATOM   4589 1HB  LYS B 301     -47.848 -45.474  18.914  1.00  0.00           H  
ATOM   4590 2HB  LYS B 301     -49.135 -44.526  19.645  1.00  0.00           H  
ATOM   4591 1HG  LYS B 301     -50.790 -45.632  18.191  1.00  0.00           H  
ATOM   4592 2HG  LYS B 301     -49.496 -46.580  17.443  1.00  0.00           H  
ATOM   4593 1HD  LYS B 301     -48.964 -47.619  19.598  1.00  0.00           H  
ATOM   4594 2HD  LYS B 301     -50.180 -46.617  20.406  1.00  0.00           H  
ATOM   4595 1HE  LYS B 301     -51.964 -47.668  19.100  1.00  0.00           H  
ATOM   4596 2HE  LYS B 301     -50.781 -48.609  18.188  1.00  0.00           H  
ATOM   4597 1HZ  LYS B 301     -51.765 -49.891  19.942  1.00  0.00           H  
ATOM   4598 2HZ  LYS B 301     -50.153 -49.694  20.234  1.00  0.00           H  
ATOM   4599 3HZ  LYS B 301     -51.260 -48.816  21.086  1.00  0.00           H  
ATOM   4600  N   PRO B 302     -48.784 -41.759  18.642  1.00  0.00           N  
ATOM   4601  CA  PRO B 302     -48.317 -40.517  19.219  1.00  0.00           C  
ATOM   4602  C   PRO B 302     -47.775 -40.614  20.610  1.00  0.00           C  
ATOM   4603  O   PRO B 302     -48.316 -41.351  21.434  1.00  0.00           O  
ATOM   4604  CB  PRO B 302     -49.584 -39.656  19.194  1.00  0.00           C  
ATOM   4605  CG  PRO B 302     -50.698 -40.643  19.282  1.00  0.00           C  
ATOM   4606  CD  PRO B 302     -50.233 -41.808  18.449  1.00  0.00           C  
ATOM   4607  HA  PRO B 302     -47.532 -40.094  18.576  1.00  0.00           H  
ATOM   4608 1HB  PRO B 302     -49.575 -38.948  20.036  1.00  0.00           H  
ATOM   4609 2HB  PRO B 302     -49.615 -39.058  18.271  1.00  0.00           H  
ATOM   4610 1HG  PRO B 302     -50.880 -40.918  20.331  1.00  0.00           H  
ATOM   4611 2HG  PRO B 302     -51.631 -40.198  18.904  1.00  0.00           H  
ATOM   4612 1HD  PRO B 302     -50.672 -42.737  18.841  1.00  0.00           H  
ATOM   4613 2HD  PRO B 302     -50.527 -41.651  17.401  1.00  0.00           H  
ATOM   4614  N   THR B 303     -46.673 -39.879  20.869  1.00  0.00           N  
ATOM   4615  CA  THR B 303     -46.146 -39.685  22.187  1.00  0.00           C  
ATOM   4616  C   THR B 303     -45.774 -38.286  22.567  1.00  0.00           C  
ATOM   4617  O   THR B 303     -45.744 -37.394  21.723  1.00  0.00           O  
ATOM   4618  CB  THR B 303     -44.908 -40.580  22.382  1.00  0.00           C  
ATOM   4619  OG1 THR B 303     -43.902 -40.223  21.426  1.00  0.00           O  
ATOM   4620  CG2 THR B 303     -45.276 -42.045  22.203  1.00  0.00           C  
ATOM   4621  H   THR B 303     -46.208 -39.447  20.083  1.00  0.00           H  
ATOM   4622  HA  THR B 303     -46.929 -40.012  22.873  1.00  0.00           H  
ATOM   4623  HB  THR B 303     -44.506 -40.432  23.384  1.00  0.00           H  
ATOM   4624  HG1 THR B 303     -43.129 -39.887  21.886  1.00  0.00           H  
ATOM   4625 1HG2 THR B 303     -44.389 -42.663  22.345  1.00  0.00           H  
ATOM   4626 2HG2 THR B 303     -46.032 -42.323  22.937  1.00  0.00           H  
ATOM   4627 3HG2 THR B 303     -45.669 -42.201  21.200  1.00  0.00           H  
ATOM   4628  N   GLN B 304     -45.479 -38.060  23.860  1.00  0.00           N  
ATOM   4629  CA  GLN B 304     -45.368 -36.737  24.406  1.00  0.00           C  
ATOM   4630  C   GLN B 304     -44.287 -35.925  23.766  1.00  0.00           C  
ATOM   4631  O   GLN B 304     -44.441 -34.725  23.541  1.00  0.00           O  
ATOM   4632  CB  GLN B 304     -45.122 -36.812  25.916  1.00  0.00           C  
ATOM   4633  CG  GLN B 304     -46.307 -37.327  26.715  1.00  0.00           C  
ATOM   4634  CD  GLN B 304     -45.983 -37.497  28.187  1.00  0.00           C  
ATOM   4635  OE1 GLN B 304     -45.962 -36.526  28.948  1.00  0.00           O  
ATOM   4636  NE2 GLN B 304     -45.727 -38.734  28.596  1.00  0.00           N  
ATOM   4637  H   GLN B 304     -45.331 -38.856  24.465  1.00  0.00           H  
ATOM   4638  HA  GLN B 304     -46.321 -36.242  24.221  1.00  0.00           H  
ATOM   4639 1HB  GLN B 304     -44.273 -37.466  26.114  1.00  0.00           H  
ATOM   4640 2HB  GLN B 304     -44.867 -35.821  26.293  1.00  0.00           H  
ATOM   4641 1HG  GLN B 304     -47.129 -36.616  26.625  1.00  0.00           H  
ATOM   4642 2HG  GLN B 304     -46.607 -38.296  26.316  1.00  0.00           H  
ATOM   4643 1HE2 GLN B 304     -45.507 -38.908  29.557  1.00  0.00           H  
ATOM   4644 2HE2 GLN B 304     -45.755 -39.493  27.945  1.00  0.00           H  
ATOM   4645  N   ASP B 305     -43.175 -36.585  23.408  1.00  0.00           N  
ATOM   4646  CA  ASP B 305     -41.997 -35.937  22.916  1.00  0.00           C  
ATOM   4647  C   ASP B 305     -42.106 -35.414  21.514  1.00  0.00           C  
ATOM   4648  O   ASP B 305     -41.232 -34.681  21.056  1.00  0.00           O  
ATOM   4649  CB  ASP B 305     -40.814 -36.904  22.994  1.00  0.00           C  
ATOM   4650  CG  ASP B 305     -41.020 -38.161  22.159  1.00  0.00           C  
ATOM   4651  OD1 ASP B 305     -41.921 -38.908  22.458  1.00  0.00           O  
ATOM   4652  OD2 ASP B 305     -40.274 -38.362  21.230  1.00  0.00           O  
ATOM   4653  H   ASP B 305     -43.183 -37.592  23.494  1.00  0.00           H  
ATOM   4654  HA  ASP B 305     -41.817 -35.089  23.576  1.00  0.00           H  
ATOM   4655 1HB  ASP B 305     -39.909 -36.402  22.650  1.00  0.00           H  
ATOM   4656 2HB  ASP B 305     -40.651 -37.198  24.031  1.00  0.00           H  
ATOM   4657  N   LEU B 306     -43.175 -35.798  20.795  1.00  0.00           N  
ATOM   4658  CA  LEU B 306     -43.421 -35.397  19.435  1.00  0.00           C  
ATOM   4659  C   LEU B 306     -43.968 -33.997  19.567  1.00  0.00           C  
ATOM   4660  O   LEU B 306     -43.689 -33.165  18.705  1.00  0.00           O  
ATOM   4661  CB  LEU B 306     -44.414 -36.328  18.727  1.00  0.00           C  
ATOM   4662  CG  LEU B 306     -43.794 -37.496  17.951  1.00  0.00           C  
ATOM   4663  CD1 LEU B 306     -42.809 -36.957  16.922  1.00  0.00           C  
ATOM   4664  CD2 LEU B 306     -43.105 -38.443  18.923  1.00  0.00           C  
ATOM   4665  H   LEU B 306     -43.834 -36.407  21.257  1.00  0.00           H  
ATOM   4666  HA  LEU B 306     -42.471 -35.378  18.902  1.00  0.00           H  
ATOM   4667 1HB  LEU B 306     -45.089 -36.746  19.472  1.00  0.00           H  
ATOM   4668 2HB  LEU B 306     -45.003 -35.738  18.024  1.00  0.00           H  
ATOM   4669  HG  LEU B 306     -44.576 -38.033  17.414  1.00  0.00           H  
ATOM   4670 1HD1 LEU B 306     -42.368 -37.788  16.370  1.00  0.00           H  
ATOM   4671 2HD1 LEU B 306     -43.332 -36.299  16.228  1.00  0.00           H  
ATOM   4672 3HD1 LEU B 306     -42.022 -36.400  17.429  1.00  0.00           H  
ATOM   4673 1HD2 LEU B 306     -42.665 -39.274  18.371  1.00  0.00           H  
ATOM   4674 2HD2 LEU B 306     -42.321 -37.908  19.459  1.00  0.00           H  
ATOM   4675 3HD2 LEU B 306     -43.835 -38.827  19.635  1.00  0.00           H  
ATOM   4676  N   PHE B 307     -44.774 -33.679  20.608  1.00  0.00           N  
ATOM   4677  CA  PHE B 307     -45.655 -32.534  20.489  1.00  0.00           C  
ATOM   4678  C   PHE B 307     -44.918 -31.482  21.271  1.00  0.00           C  
ATOM   4679  O   PHE B 307     -44.354 -31.740  22.336  1.00  0.00           O  
ATOM   4680  CB  PHE B 307     -47.051 -32.791  21.060  1.00  0.00           C  
ATOM   4681  CG  PHE B 307     -47.861 -33.773  20.261  1.00  0.00           C  
ATOM   4682  CD1 PHE B 307     -47.584 -35.130  20.317  1.00  0.00           C  
ATOM   4683  CD2 PHE B 307     -48.901 -33.340  19.452  1.00  0.00           C  
ATOM   4684  CE1 PHE B 307     -48.328 -36.034  19.583  1.00  0.00           C  
ATOM   4685  CE2 PHE B 307     -49.648 -34.241  18.718  1.00  0.00           C  
ATOM   4686  CZ  PHE B 307     -49.360 -35.590  18.783  1.00  0.00           C  
ATOM   4687  H   PHE B 307     -44.778 -34.216  21.464  1.00  0.00           H  
ATOM   4688  HA  PHE B 307     -45.721 -32.248  19.438  1.00  0.00           H  
ATOM   4689 1HB  PHE B 307     -46.964 -33.171  22.077  1.00  0.00           H  
ATOM   4690 2HB  PHE B 307     -47.603 -31.853  21.107  1.00  0.00           H  
ATOM   4691  HD1 PHE B 307     -46.769 -35.482  20.950  1.00  0.00           H  
ATOM   4692  HD2 PHE B 307     -49.128 -32.275  19.400  1.00  0.00           H  
ATOM   4693  HE1 PHE B 307     -48.100 -37.098  19.636  1.00  0.00           H  
ATOM   4694  HE2 PHE B 307     -50.463 -33.888  18.087  1.00  0.00           H  
ATOM   4695  HZ  PHE B 307     -49.947 -36.301  18.204  1.00  0.00           H  
ATOM   4696  N   LYS B 308     -44.826 -30.275  20.665  1.00  0.00           N  
ATOM   4697  CA  LYS B 308     -44.082 -29.130  21.125  1.00  0.00           C  
ATOM   4698  C   LYS B 308     -44.918 -27.985  21.649  1.00  0.00           C  
ATOM   4699  O   LYS B 308     -44.463 -27.203  22.484  1.00  0.00           O  
ATOM   4700  CB  LYS B 308     -43.188 -28.622  19.993  1.00  0.00           C  
ATOM   4701  CG  LYS B 308     -42.203 -29.653  19.458  1.00  0.00           C  
ATOM   4702  CD  LYS B 308     -41.238 -30.110  20.542  1.00  0.00           C  
ATOM   4703  CE  LYS B 308     -40.258 -31.146  20.011  1.00  0.00           C  
ATOM   4704  NZ  LYS B 308     -39.314 -31.610  21.063  1.00  0.00           N  
ATOM   4705  H   LYS B 308     -45.346 -30.208  19.803  1.00  0.00           H  
ATOM   4706  HA  LYS B 308     -43.454 -29.484  21.943  1.00  0.00           H  
ATOM   4707 1HB  LYS B 308     -43.808 -28.288  19.161  1.00  0.00           H  
ATOM   4708 2HB  LYS B 308     -42.615 -27.761  20.340  1.00  0.00           H  
ATOM   4709 1HG  LYS B 308     -42.751 -30.519  19.083  1.00  0.00           H  
ATOM   4710 2HG  LYS B 308     -41.635 -29.221  18.636  1.00  0.00           H  
ATOM   4711 1HD  LYS B 308     -40.679 -29.252  20.917  1.00  0.00           H  
ATOM   4712 2HD  LYS B 308     -41.799 -30.546  21.369  1.00  0.00           H  
ATOM   4713 1HE  LYS B 308     -40.808 -32.005  19.629  1.00  0.00           H  
ATOM   4714 2HE  LYS B 308     -39.684 -30.716  19.190  1.00  0.00           H  
ATOM   4715 1HZ  LYS B 308     -38.682 -32.293  20.671  1.00  0.00           H  
ATOM   4716 2HZ  LYS B 308     -38.784 -30.823  21.412  1.00  0.00           H  
ATOM   4717 3HZ  LYS B 308     -39.833 -32.028  21.822  1.00  0.00           H  
ATOM   4718  N   VAL B 309     -46.169 -27.847  21.157  1.00  0.00           N  
ATOM   4719  CA  VAL B 309     -47.005 -26.747  21.577  1.00  0.00           C  
ATOM   4720  C   VAL B 309     -48.075 -27.368  22.415  1.00  0.00           C  
ATOM   4721  O   VAL B 309     -48.720 -28.333  22.005  1.00  0.00           O  
ATOM   4722  CB  VAL B 309     -47.677 -26.000  20.410  1.00  0.00           C  
ATOM   4723  CG1 VAL B 309     -48.499 -24.830  20.930  1.00  0.00           C  
ATOM   4724  CG2 VAL B 309     -46.621 -25.522  19.425  1.00  0.00           C  
ATOM   4725  H   VAL B 309     -46.532 -28.513  20.490  1.00  0.00           H  
ATOM   4726  HA  VAL B 309     -46.403 -26.074  22.187  1.00  0.00           H  
ATOM   4727  HB  VAL B 309     -48.366 -26.677  19.905  1.00  0.00           H  
ATOM   4728 1HG1 VAL B 309     -48.967 -24.313  20.092  1.00  0.00           H  
ATOM   4729 2HG1 VAL B 309     -49.271 -25.199  21.605  1.00  0.00           H  
ATOM   4730 3HG1 VAL B 309     -47.849 -24.138  21.464  1.00  0.00           H  
ATOM   4731 1HG2 VAL B 309     -47.103 -24.995  18.602  1.00  0.00           H  
ATOM   4732 2HG2 VAL B 309     -45.929 -24.849  19.931  1.00  0.00           H  
ATOM   4733 3HG2 VAL B 309     -46.073 -26.380  19.034  1.00  0.00           H  
ATOM   4734  N   TRP B 310     -48.283 -26.824  23.632  1.00  0.00           N  
ATOM   4735  CA  TRP B 310     -49.270 -27.403  24.494  1.00  0.00           C  
ATOM   4736  C   TRP B 310     -50.226 -26.362  24.992  1.00  0.00           C  
ATOM   4737  O   TRP B 310     -49.876 -25.197  25.179  1.00  0.00           O  
ATOM   4738  CB  TRP B 310     -48.599 -28.099  25.680  1.00  0.00           C  
ATOM   4739  CG  TRP B 310     -47.780 -29.292  25.289  1.00  0.00           C  
ATOM   4740  CD1 TRP B 310     -46.535 -29.279  24.735  1.00  0.00           C  
ATOM   4741  CD2 TRP B 310     -48.145 -30.687  25.423  1.00  0.00           C  
ATOM   4742  NE1 TRP B 310     -46.102 -30.563  24.514  1.00  0.00           N  
ATOM   4743  CE2 TRP B 310     -47.074 -31.437  24.930  1.00  0.00           C  
ATOM   4744  CE3 TRP B 310     -49.277 -31.348  25.914  1.00  0.00           C  
ATOM   4745  CZ2 TRP B 310     -47.098 -32.823  24.910  1.00  0.00           C  
ATOM   4746  CZ3 TRP B 310     -49.300 -32.738  25.895  1.00  0.00           C  
ATOM   4747  CH2 TRP B 310     -48.238 -33.455  25.407  1.00  0.00           C  
ATOM   4748  H   TRP B 310     -47.762 -26.020  23.952  1.00  0.00           H  
ATOM   4749  HA  TRP B 310     -49.824 -28.131  23.902  1.00  0.00           H  
ATOM   4750 1HB  TRP B 310     -47.951 -27.392  26.197  1.00  0.00           H  
ATOM   4751 2HB  TRP B 310     -49.361 -28.424  26.389  1.00  0.00           H  
ATOM   4752  HD1 TRP B 310     -45.966 -28.381  24.501  1.00  0.00           H  
ATOM   4753  HE1 TRP B 310     -45.214 -30.823  24.110  1.00  0.00           H  
ATOM   4754  HE3 TRP B 310     -50.123 -30.783  26.306  1.00  0.00           H  
ATOM   4755  HZ2 TRP B 310     -46.264 -33.411  24.526  1.00  0.00           H  
ATOM   4756  HZ3 TRP B 310     -50.186 -33.245  26.279  1.00  0.00           H  
ATOM   4757  HH2 TRP B 310     -48.289 -34.544  25.407  1.00  0.00           H  
ATOM   4758  N   GLY B 311     -51.490 -26.784  25.206  1.00  0.00           N  
ATOM   4759  CA  GLY B 311     -52.500 -25.915  25.724  1.00  0.00           C  
ATOM   4760  C   GLY B 311     -52.256 -25.910  27.203  1.00  0.00           C  
ATOM   4761  O   GLY B 311     -51.299 -26.510  27.690  1.00  0.00           O  
ATOM   4762  H   GLY B 311     -51.726 -27.743  24.995  1.00  0.00           H  
ATOM   4763 1HA  GLY B 311     -52.336 -24.917  25.318  1.00  0.00           H  
ATOM   4764 2HA  GLY B 311     -53.474 -26.355  25.510  1.00  0.00           H  
ATOM   4765  N   GLN B 312     -53.132 -25.204  27.946  1.00  0.00           N  
ATOM   4766  CA  GLN B 312     -53.049 -24.985  29.362  1.00  0.00           C  
ATOM   4767  C   GLN B 312     -53.636 -26.140  30.126  1.00  0.00           C  
ATOM   4768  O   GLN B 312     -53.239 -26.397  31.263  1.00  0.00           O  
ATOM   4769  CB  GLN B 312     -53.788 -23.723  29.813  1.00  0.00           C  
ATOM   4770  CG  GLN B 312     -53.193 -22.430  29.283  1.00  0.00           C  
ATOM   4771  CD  GLN B 312     -53.958 -21.207  29.748  1.00  0.00           C  
ATOM   4772  OE1 GLN B 312     -55.167 -21.269  29.994  1.00  0.00           O  
ATOM   4773  NE2 GLN B 312     -53.260 -20.084  29.873  1.00  0.00           N  
ATOM   4774  H   GLN B 312     -53.904 -24.806  27.430  1.00  0.00           H  
ATOM   4775  HA  GLN B 312     -51.991 -24.905  29.612  1.00  0.00           H  
ATOM   4776 1HB  GLN B 312     -54.827 -23.774  29.486  1.00  0.00           H  
ATOM   4777 2HB  GLN B 312     -53.789 -23.672  30.901  1.00  0.00           H  
ATOM   4778 1HG  GLN B 312     -52.165 -22.344  29.634  1.00  0.00           H  
ATOM   4779 2HG  GLN B 312     -53.214 -22.452  28.193  1.00  0.00           H  
ATOM   4780 1HE2 GLN B 312     -53.711 -19.244  30.176  1.00  0.00           H  
ATOM   4781 2HE2 GLN B 312     -52.282 -20.077  29.663  1.00  0.00           H  
ATOM   4782  N   GLY B 313     -54.620 -26.850  29.538  1.00  0.00           N  
ATOM   4783  CA  GLY B 313     -55.233 -27.962  30.208  1.00  0.00           C  
ATOM   4784  C   GLY B 313     -56.676 -27.753  30.538  1.00  0.00           C  
ATOM   4785  O   GLY B 313     -57.052 -26.731  31.114  1.00  0.00           O  
ATOM   4786  H   GLY B 313     -54.933 -26.600  28.612  1.00  0.00           H  
ATOM   4787 1HA  GLY B 313     -55.160 -28.813  29.531  1.00  0.00           H  
ATOM   4788 2HA  GLY B 313     -54.690 -28.102  31.142  1.00  0.00           H  
ATOM   4789  N   THR B 314     -57.531 -28.719  30.143  1.00  0.00           N  
ATOM   4790  CA  THR B 314     -58.929 -28.613  30.437  1.00  0.00           C  
ATOM   4791  C   THR B 314     -59.464 -29.699  31.314  1.00  0.00           C  
ATOM   4792  O   THR B 314     -59.366 -30.884  30.999  1.00  0.00           O  
ATOM   4793  CB  THR B 314     -59.796 -28.613  29.165  1.00  0.00           C  
ATOM   4794  OG1 THR B 314     -59.470 -27.471  28.361  1.00  0.00           O  
ATOM   4795  CG2 THR B 314     -61.273 -28.567  29.526  1.00  0.00           C  
ATOM   4796  H   THR B 314     -57.194 -29.527  29.639  1.00  0.00           H  
ATOM   4797  HA  THR B 314     -59.062 -27.664  30.960  1.00  0.00           H  
ATOM   4798  HB  THR B 314     -59.597 -29.515  28.587  1.00  0.00           H  
ATOM   4799  HG1 THR B 314     -58.607 -27.599  27.961  1.00  0.00           H  
ATOM   4800 1HG2 THR B 314     -61.871 -28.569  28.615  1.00  0.00           H  
ATOM   4801 2HG2 THR B 314     -61.528 -29.440  30.127  1.00  0.00           H  
ATOM   4802 3HG2 THR B 314     -61.481 -27.662  30.095  1.00  0.00           H  
ATOM   4803  N   GLN B 315     -60.073 -29.295  32.440  1.00  0.00           N  
ATOM   4804  CA  GLN B 315     -60.555 -30.191  33.453  1.00  0.00           C  
ATOM   4805  C   GLN B 315     -61.820 -30.833  32.981  1.00  0.00           C  
ATOM   4806  O   GLN B 315     -62.803 -30.158  32.681  1.00  0.00           O  
ATOM   4807  CB  GLN B 315     -60.860 -29.490  34.779  1.00  0.00           C  
ATOM   4808  CG  GLN B 315     -61.458 -30.398  35.840  1.00  0.00           C  
ATOM   4809  CD  GLN B 315     -60.480 -31.457  36.313  1.00  0.00           C  
ATOM   4810  OE1 GLN B 315     -59.284 -31.194  36.467  1.00  0.00           O  
ATOM   4811  NE2 GLN B 315     -60.983 -32.664  36.547  1.00  0.00           N  
ATOM   4812  H   GLN B 315     -60.191 -28.301  32.569  1.00  0.00           H  
ATOM   4813  HA  GLN B 315     -59.797 -30.961  33.596  1.00  0.00           H  
ATOM   4814 1HB  GLN B 315     -59.944 -29.059  35.182  1.00  0.00           H  
ATOM   4815 2HB  GLN B 315     -61.559 -28.671  34.605  1.00  0.00           H  
ATOM   4816 1HG  GLN B 315     -61.750 -29.794  36.698  1.00  0.00           H  
ATOM   4817 2HG  GLN B 315     -62.332 -30.901  35.423  1.00  0.00           H  
ATOM   4818 1HE2 GLN B 315     -60.386 -33.403  36.861  1.00  0.00           H  
ATOM   4819 2HE2 GLN B 315     -61.958 -32.834  36.409  1.00  0.00           H  
ATOM   4820  N   VAL B 316     -61.810 -32.178  32.889  1.00  0.00           N  
ATOM   4821  CA  VAL B 316     -62.990 -32.911  32.541  1.00  0.00           C  
ATOM   4822  C   VAL B 316     -63.276 -33.837  33.680  1.00  0.00           C  
ATOM   4823  O   VAL B 316     -62.424 -34.646  34.052  1.00  0.00           O  
ATOM   4824  CB  VAL B 316     -62.831 -33.761  31.266  1.00  0.00           C  
ATOM   4825  CG1 VAL B 316     -64.086 -34.581  31.011  1.00  0.00           C  
ATOM   4826  CG2 VAL B 316     -62.523 -32.861  30.080  1.00  0.00           C  
ATOM   4827  H   VAL B 316     -60.952 -32.680  33.070  1.00  0.00           H  
ATOM   4828  HA  VAL B 316     -63.811 -32.199  32.436  1.00  0.00           H  
ATOM   4829  HB  VAL B 316     -62.011 -34.466  31.411  1.00  0.00           H  
ATOM   4830 1HG1 VAL B 316     -63.955 -35.176  30.107  1.00  0.00           H  
ATOM   4831 2HG1 VAL B 316     -64.266 -35.243  31.858  1.00  0.00           H  
ATOM   4832 3HG1 VAL B 316     -64.937 -33.913  30.885  1.00  0.00           H  
ATOM   4833 1HG2 VAL B 316     -62.410 -33.468  29.183  1.00  0.00           H  
ATOM   4834 2HG2 VAL B 316     -63.340 -32.152  29.939  1.00  0.00           H  
ATOM   4835 3HG2 VAL B 316     -61.598 -32.315  30.266  1.00  0.00           H  
ATOM   4836  N   THR B 317     -64.482 -33.749  34.274  1.00  0.00           N  
ATOM   4837  CA  THR B 317     -64.745 -34.625  35.379  1.00  0.00           C  
ATOM   4838  C   THR B 317     -65.886 -35.535  35.059  1.00  0.00           C  
ATOM   4839  O   THR B 317     -66.959 -35.102  34.645  1.00  0.00           O  
ATOM   4840  CB  THR B 317     -65.109 -33.870  36.670  1.00  0.00           C  
ATOM   4841  OG1 THR B 317     -64.015 -33.025  37.057  1.00  0.00           O  
ATOM   4842  CG2 THR B 317     -65.407 -34.850  37.794  1.00  0.00           C  
ATOM   4843  H   THR B 317     -65.198 -33.101  33.978  1.00  0.00           H  
ATOM   4844  HA  THR B 317     -63.850 -35.226  35.536  1.00  0.00           H  
ATOM   4845  HB  THR B 317     -65.987 -33.249  36.496  1.00  0.00           H  
ATOM   4846  HG1 THR B 317     -63.851 -33.125  37.998  1.00  0.00           H  
ATOM   4847 1HG2 THR B 317     -65.661 -34.299  38.701  1.00  0.00           H  
ATOM   4848 2HG2 THR B 317     -66.245 -35.488  37.511  1.00  0.00           H  
ATOM   4849 3HG2 THR B 317     -64.530 -35.468  37.983  1.00  0.00           H  
ATOM   4850  N   VAL B 318     -65.670 -36.848  35.257  1.00  0.00           N  
ATOM   4851  CA  VAL B 318     -66.677 -37.816  34.941  1.00  0.00           C  
ATOM   4852  C   VAL B 318     -67.016 -38.594  36.173  1.00  0.00           C  
ATOM   4853  O   VAL B 318     -66.136 -39.174  36.805  1.00  0.00           O  
ATOM   4854  CB  VAL B 318     -66.244 -38.795  33.893  1.00  0.00           C  
ATOM   4855  CG1 VAL B 318     -67.431 -39.707  33.556  1.00  0.00           C  
ATOM   4856  CG2 VAL B 318     -65.696 -38.008  32.688  1.00  0.00           C  
ATOM   4857  H   VAL B 318     -64.788 -37.162  35.634  1.00  0.00           H  
ATOM   4858  HA  VAL B 318     -67.562 -37.271  34.610  1.00  0.00           H  
ATOM   4859  HB  VAL B 318     -65.466 -39.436  34.307  1.00  0.00           H  
ATOM   4860 1HG1 VAL B 318     -67.132 -40.429  32.794  1.00  0.00           H  
ATOM   4861 2HG1 VAL B 318     -67.747 -40.241  34.452  1.00  0.00           H  
ATOM   4862 3HG1 VAL B 318     -68.258 -39.104  33.179  1.00  0.00           H  
ATOM   4863 1HG2 VAL B 318     -65.375 -38.704  31.915  1.00  0.00           H  
ATOM   4864 2HG2 VAL B 318     -66.478 -37.362  32.292  1.00  0.00           H  
ATOM   4865 3HG2 VAL B 318     -64.849 -37.400  33.004  1.00  0.00           H  
ATOM   4866  N   SER B 319     -68.311 -38.616  36.550  1.00  0.00           N  
ATOM   4867  CA  SER B 319     -68.689 -39.341  37.729  1.00  0.00           C  
ATOM   4868  C   SER B 319     -69.937 -40.149  37.561  1.00  0.00           C  
ATOM   4869  O   SER B 319     -70.788 -39.854  36.725  1.00  0.00           O  
ATOM   4870  CB  SER B 319     -68.918 -38.432  38.920  1.00  0.00           C  
ATOM   4871  OG  SER B 319     -69.928 -37.498  38.651  1.00  0.00           O  
ATOM   4872  H   SER B 319     -69.023 -38.134  36.020  1.00  0.00           H  
ATOM   4873  HA  SER B 319     -67.869 -40.026  37.950  1.00  0.00           H  
ATOM   4874 1HB  SER B 319     -69.195 -39.031  39.787  1.00  0.00           H  
ATOM   4875 2HB  SER B 319     -67.993 -37.911  39.163  1.00  0.00           H  
ATOM   4876  HG  SER B 319     -69.654 -37.035  37.856  1.00  0.00           H  
ATOM   4877  N   SER B 320     -70.043 -41.229  38.360  1.00  0.00           N  
ATOM   4878  CA  SER B 320     -71.210 -42.052  38.317  1.00  0.00           C  
ATOM   4879  C   SER B 320     -72.101 -41.521  39.385  1.00  0.00           C  
ATOM   4880  O   SER B 320     -71.638 -40.950  40.370  1.00  0.00           O  
ATOM   4881  CB  SER B 320     -70.936 -43.514  38.610  1.00  0.00           C  
ATOM   4882  OG  SER B 320     -70.116 -44.079  37.623  1.00  0.00           O  
ATOM   4883  H   SER B 320     -69.295 -41.469  38.995  1.00  0.00           H  
ATOM   4884  HA  SER B 320     -71.684 -41.923  37.344  1.00  0.00           H  
ATOM   4885 1HB  SER B 320     -70.455 -43.607  39.582  1.00  0.00           H  
ATOM   4886 2HB  SER B 320     -71.878 -44.060  38.658  1.00  0.00           H  
ATOM   4887  HG  SER B 320     -70.457 -44.963  37.469  1.00  0.00           H  
ATOM   4888  N   ARG B 321     -73.422 -41.667  39.197  1.00  0.00           N  
ATOM   4889  CA  ARG B 321     -74.314 -41.167  40.196  1.00  0.00           C  
ATOM   4890  C   ARG B 321     -75.239 -42.154  40.798  1.00  0.00           C  
ATOM   4891  O   ARG B 321     -75.691 -43.085  40.139  1.00  0.00           O  
ATOM   4892  CB  ARG B 321     -75.186 -40.039  39.668  1.00  0.00           C  
ATOM   4893  CG  ARG B 321     -74.426 -38.886  39.032  1.00  0.00           C  
ATOM   4894  CD  ARG B 321     -73.635 -38.130  40.037  1.00  0.00           C  
ATOM   4895  NE  ARG B 321     -72.825 -37.091  39.420  1.00  0.00           N  
ATOM   4896  CZ  ARG B 321     -73.262 -35.847  39.140  1.00  0.00           C  
ATOM   4897  NH1 ARG B 321     -74.497 -35.503  39.426  1.00  0.00           N  
ATOM   4898  NH2 ARG B 321     -72.445 -34.972  38.576  1.00  0.00           N  
ATOM   4899  H   ARG B 321     -73.802 -42.116  38.377  1.00  0.00           H  
ATOM   4900  HA  ARG B 321     -73.682 -40.778  40.995  1.00  0.00           H  
ATOM   4901 1HB  ARG B 321     -75.874 -40.431  38.921  1.00  0.00           H  
ATOM   4902 2HB  ARG B 321     -75.785 -39.630  40.482  1.00  0.00           H  
ATOM   4903 1HG  ARG B 321     -73.741 -39.273  38.277  1.00  0.00           H  
ATOM   4904 2HG  ARG B 321     -75.131 -38.198  38.564  1.00  0.00           H  
ATOM   4905 1HD  ARG B 321     -74.309 -37.657  40.751  1.00  0.00           H  
ATOM   4906 2HD  ARG B 321     -72.969 -38.812  40.563  1.00  0.00           H  
ATOM   4907  HE  ARG B 321     -71.869 -37.318  39.184  1.00  0.00           H  
ATOM   4908 1HH1 ARG B 321     -75.120 -36.172  39.857  1.00  0.00           H  
ATOM   4909 2HH1 ARG B 321     -74.823 -34.571  39.216  1.00  0.00           H  
ATOM   4910 1HH2 ARG B 321     -71.496 -35.237  38.356  1.00  0.00           H  
ATOM   4911 2HH2 ARG B 321     -72.772 -34.040  38.366  1.00  0.00           H  
ATOM   4912  N   GLY B 322     -75.712 -41.826  42.018  1.00  0.00           N  
ATOM   4913  CA  GLY B 322     -76.673 -42.575  42.791  1.00  0.00           C  
ATOM   4914  C   GLY B 322     -78.104 -42.167  42.545  1.00  0.00           C  
ATOM   4915  O   GLY B 322     -78.988 -42.595  43.291  1.00  0.00           O  
ATOM   4916  H   GLY B 322     -75.335 -40.970  42.397  1.00  0.00           H  
ATOM   4917 1HA  GLY B 322     -76.564 -43.620  42.499  1.00  0.00           H  
ATOM   4918 2HA  GLY B 322     -76.444 -42.391  43.839  1.00  0.00           H  
ATOM   4919  N   ARG B 323     -78.371 -41.311  41.530  1.00  0.00           N  
ATOM   4920  CA  ARG B 323     -79.699 -40.807  41.268  1.00  0.00           C  
ATOM   4921  C   ARG B 323     -80.536 -41.628  40.277  1.00  0.00           C  
ATOM   4922  O   ARG B 323     -81.786 -41.436  40.265  1.00  0.00           O  
ATOM   4923  OXT ARG B 323     -80.001 -42.418  39.550  1.00  0.00           O  
ATOM   4924  CB  ARG B 323     -79.677 -39.384  40.729  1.00  0.00           C  
ATOM   4925  CG  ARG B 323     -81.048 -38.774  40.480  1.00  0.00           C  
ATOM   4926  CD  ARG B 323     -80.945 -37.364  40.022  1.00  0.00           C  
ATOM   4927  NE  ARG B 323     -82.254 -36.781  39.766  1.00  0.00           N  
ATOM   4928  CZ  ARG B 323     -82.458 -35.528  39.318  1.00  0.00           C  
ATOM   4929  NH1 ARG B 323     -81.432 -34.739  39.082  1.00  0.00           N  
ATOM   4930  NH2 ARG B 323     -83.688 -35.090  39.116  1.00  0.00           N  
ATOM   4931  H   ARG B 323     -77.608 -41.018  40.936  1.00  0.00           H  
ATOM   4932  HA  ARG B 323     -80.220 -40.814  42.227  1.00  0.00           H  
ATOM   4933 1HB  ARG B 323     -79.152 -38.738  41.431  1.00  0.00           H  
ATOM   4934 2HB  ARG B 323     -79.130 -39.360  39.788  1.00  0.00           H
[truncated: 57,023 more chars]
