# Supplementary material for: Design of nanobody targeting SARS-CoV-2 spike glycoprotein using CDR-grafting assisted by molecular simulation and machine learning
Source: PLoS Comput Biol. 2025 Apr 21;21(4):e1012921. doi: 10.1371/journal.pcbi.1012921 (PMC12068729; doi:10.1371/journal.pcbi.1012921)
Supplement: S1 Text — (ZIP) [file pcbi.1012921.s001.zip › NbDesign-main/machine_learning/Paper_nanobodies_design.ipynb]

# %% [markdown]
# Data exploration

# %% [code]
import pandas as pd
from sklearn.model_selection import train_test_split
from sklearn.preprocessing import StandardScaler
from sklearn.discriminant_analysis import LinearDiscriminantAnalysis
from sklearn.neighbors import KNeighborsClassifier
from sklearn.metrics import accuracy_score, precision_score, recall_score, roc_auc_score, matthews_corrcoef
from sklearn.model_selection import cross_val_score, StratifiedKFold


# Define the file path
file_path = 'ifa.txt'

# Read and print the file content
with open(file_path, 'r') as file:
    content = file.read()

# Display the content in a Jupyter-friendly way
from IPython.display import display, Markdown

display(Markdown(f"```\n{content}\n```"))


# %% [code]
import pandas as pd

# Step 1: Read the content of the file
file_path = 'ifa.txt'

with open(file_path, 'r') as file:
    content = file.readlines()

# Step 2: Process the content into a DataFrame
data = [line.strip().split() for line in content]
df = pd.DataFrame(data)

# Step 3: Save the DataFrame to CSV
output_csv_path = 'ifa.csv'
df.to_csv(output_csv_path, index=False)

print(f"File saved to {output_csv_path}")

# %% [markdown]
# Defining k in kNN

# %% [code]
import pandas as pd
from sklearn.preprocessing import StandardScaler
from sklearn.decomposition import PCA
from sklearn.neighbors import KNeighborsClassifier
from sklearn.metrics import accuracy_score, precision_score, recall_score, roc_auc_score, matthews_corrcoef, roc_curve, auc, confusion_matrix, ConfusionMatrixDisplay
from sklearn.model_selection import cross_val_score, StratifiedKFold
import matplotlib.pyplot as plt
import numpy as np

# Load the data
csv_file_path = 'ifa.csv'

df = pd.read_csv('ifa.csv')
df = pd.read_csv(csv_file_path, header=1)

# Assuming 'energy' needs to be classified into two classes, high and low
# Define threshold for high and low energy based on a cutoff
threshold = -11.5
df['target'] = (df['energy'] < threshold).astype(int)  # High affinity if less than -11.5

# Define the features for the analysis
features = [
    'complex_normalized', 'side2_score', 'hbond_E_fraction',
    'dG_separated/dSASAx100', 'delta_unsatHbonds', 'side1_normalized',
    'dG_cross/dSASAx100', 'dSASA_hphobic', 'ddg', 'side1_score'
]
X = df[features]
y = df['target']

# Standardize the features
scaler = StandardScaler()
X_scaled = scaler.fit_transform(X)

# Apply LDA for dimensionality reduction
lda = LinearDiscriminantAnalysis()
X_lda = lda.fit_transform(X_scaled, y)

k_range = range(1, 11)
k_scores = []
k_std = []

for k in k_range:
    knn = KNeighborsClassifier(n_neighbors=k)
    scores = cross_val_score(knn, X_lda, y, cv=5, scoring='accuracy')
    k_scores.append(scores.mean())
    k_std.append(scores.std())

plt.figure(figsize=(10, 6))
plt.errorbar(k_range, k_scores, yerr=k_std, fmt='o-', color='blue', ecolor='red', capsize=5)
plt.xlabel('Number of Neighbors (k)', size=20)
plt.ylabel('Accuracy', size=20)
plt.title('KNN Accuracy for k=1 to k=10', size=20)
plt.xticks(size=20)
plt.yticks(size=20)
plt.show()


# %% [markdown]
# Training and assessment


# %% [code]
# Define the path to the CSV file
csv_file_path = 'ifa.csv'

# Read the CSV file, using the first row as the header
df = pd.read_csv(csv_file_path, header=1)

# Display the column names to confirm
print("Columns in the DataFrame:")
print(df.columns)

# Define the variables of interest
variables = [
    'complex_normalized', 'side2_score', 'hbond_E_fraction',
    'dG_separated/dSASAx100', 'delta_unsatHbonds', 'side1_normalized',
    'dG_cross/dSASAx100', 'dSASA_hphobic', 'ddg', 'side1_score'
]

# Check if all required columns are present
missing_columns = [col for col in variables + ['energy'] if col not in df.columns]
if missing_columns:
    print(f"Missing columns: {missing_columns}")
else:
    # Consider the specified variables
    df = df[variables + ['energy']]

    # Split target into high affinity and low affinity
    df['affinity'] = df['energy'].apply(lambda x: 'high' if x < -11.5 else 'low')

    # Drop the original energy column
    df = df.drop(columns=['energy'])

    print(df.head())
   # Split data into features and target
    X = df[variables]
    y = df['affinity']

    # Standardize the features
    #scaler = StandardScaler()
    #X_scaled = scaler.fit_transform(X)

    # Apply LDA
    lda = LinearDiscriminantAnalysis()
    X_lda = lda.fit_transform(X, y)

    # Split data into training and testing sets (70:30)
    X_train, X_test, y_train, y_test = train_test_split(X_lda, y, test_size=0.3, stratify=y, random_state=42)

    # Initialize KNN classifier with k=6
    knn = KNeighborsClassifier(n_neighbors=6)

    # Fit the model
    knn.fit(X_train, y_train)

    # Predict on the test set
    y_pred = knn.predict(X_test)

    # Function to compute evaluation metrics
    def evaluate_model(y_true, y_pred):
        accuracy = accuracy_score(y_true, y_pred)
        precision = precision_score(y_true, y_pred, pos_label='high')
        recall = recall_score(y_true, y_pred, pos_label='high')
        roc_auc = roc_auc_score(pd.get_dummies(y_true)['high'], pd.get_dummies(y_pred)['high'])
        mcc = matthews_corrcoef(y_true, y_pred)
        return accuracy, precision, recall, roc_auc, mcc

    # Compute metrics for the test set
    test_accuracy, test_precision, test_recall, test_roc_auc, test_mcc = evaluate_model(y_test, y_pred)

    print(f"Test Accuracy: {test_accuracy}")
    print(f"Test Precision: {test_precision}")
    print(f"Test Recall: {test_recall}")
    print(f"Test ROC AUC: {test_roc_auc}")
    print(f"Test MCC: {test_mcc}")

    # Perform 5-fold cross-validation and compute mean and SD for each metric
    kf = StratifiedKFold(n_splits=5, shuffle=True, random_state=42)

    cv_accuracy_scores = cross_val_score(knn, X_lda, y, cv=kf, scoring='accuracy')
    cv_accuracy_mean = cv_accuracy_scores.mean()
    cv_accuracy_std = cv_accuracy_scores.std()

    cv_precision_scores = cross_val_score(knn, X_lda, y, cv=kf, scoring='precision_macro')
    cv_precision_mean = cv_precision_scores.mean()
    cv_precision_std = cv_precision_scores.std()

    cv_recall_scores = cross_val_score(knn, X_lda, y, cv=kf, scoring='recall_macro')
    cv_recall_mean = cv_recall_scores.mean()
    cv_recall_std = cv_recall_scores.std()

    cv_roc_auc_scores = cross_val_score(knn, X_lda, y, cv=kf, scoring='roc_auc')
    cv_roc_auc_mean = cv_roc_auc_scores.mean()
    cv_roc_auc_std = cv_roc_auc_scores.std()

    cv_mcc_scores = cross_val_score(knn, X_lda, y, cv=kf, scoring='roc_auc')
    cv_mcc_mean = cv_mcc_scores.mean()
    cv_mcc_std = cv_mcc_scores.std()

    print(f"\nCross-Validation Accuracy: {cv_accuracy_mean} ± {cv_accuracy_std}")
    print(f"Cross-Validation Precision: {cv_precision_mean} ± {cv_precision_std}")
    print(f"Cross-Validation Recall: {cv_recall_mean} ± {cv_recall_std}")
    print(f"Cross-Validation ROC AUC: {cv_roc_auc_mean} ± {cv_roc_auc_std}")
    print(f"Cross-Validation MCC: {cv_mcc_mean} ± {cv_mcc_std}")


# %% [markdown]
# ROC AUC

# %% [code]


import pandas as pd
import numpy as np
import matplotlib.pyplot as plt
from sklearn.model_selection import train_test_split, StratifiedKFold
from sklearn.preprocessing import StandardScaler
from sklearn.discriminant_analysis import LinearDiscriminantAnalysis
from sklearn.neighbors import KNeighborsClassifier
from sklearn.metrics import roc_curve, auc

# Load the data

df = pd.read_csv('ifa.csv')
df = pd.read_csv(csv_file_path, header=1)

# Assuming 'energy' needs to be classified into two classes, high and low
# Define threshold for high and low energy based on a cutoff
threshold = -11.5
df['target'] = (df['energy'] < threshold).astype(int)  # High affinity if less than -11.5

# Define the features for the analysis
features = [
    'complex_normalized', 'side2_score', 'hbond_E_fraction',
    'dG_separated/dSASAx100', 'delta_unsatHbonds', 'side1_normalized',
    'dG_cross/dSASAx100', 'dSASA_hphobic', 'ddg', 'side1_score'
]
X = df[features]
y = df['target']

# Standardize the features
scaler = StandardScaler()
X_scaled = scaler.fit_transform(X)

# Apply LDA for dimensionality reduction
lda = LinearDiscriminantAnalysis()
X_lda = lda.fit_transform(X_scaled, y)

# Setup 5-fold stratified cross-validation
cv = StratifiedKFold(n_splits=5, random_state=42, shuffle=True)

# To store ROC curve data
tprs = []
aucs = []
mean_fpr = np.linspace(0, 1, 100)

# Plotting initialization
fig, ax = plt.subplots(figsize=(12,6))

for i, (train, test) in enumerate(cv.split(X_lda, y)):
    # Train KNN on the transformed LDA data
    knn = KNeighborsClassifier(n_neighbors=5)
    knn.fit(X_lda[train], y[train])

    # Predict probabilities and compute ROC data
    y_proba = knn.predict_proba(X_lda[test])[:, 1]
    fpr, tpr, _ = roc_curve(y[test], y_proba)
    roc_auc = auc(fpr, tpr)
    aucs.append(roc_auc)

    # Interpolate TPR for current FPR
    tpr_interp = np.interp(mean_fpr, fpr, tpr)
    tpr_interp[0] = 0
    tprs.append(tpr_interp)

    # Plot ROC for current fold
    ax.plot(fpr, tpr, label=f'Fold {i+1} (AUC = {roc_auc:.2f})', alpha=0.3)

# Calculate mean and std deviation of ROC
mean_tpr = np.mean(tprs, axis=0)
std_tpr = np.std(tprs, axis=0)
mean_auc = auc(mean_fpr, mean_tpr)
std_auc = np.std(aucs)

# Fill between the upper and lower bounds of TPR
tprs_upper = np.minimum(mean_tpr + std_tpr, 1)
tprs_lower = np.maximum(mean_tpr - std_tpr, 0)
ax.fill_between(mean_fpr, tprs_lower, tprs_upper, color='grey', alpha=0.2, label='± 1 std. dev.')

# Plot mean ROC
ax.plot(mean_fpr, mean_tpr, color='blue', label=f'Mean ROC (AUC = {mean_auc:.2f} ± {std_auc:.2f})', lw=2, alpha=0.8)
ax.plot([0, 1], [0, 1], linestyle='--', lw=2, color='red')

from matplotlib.ticker import MaxNLocator
from matplotlib.ticker import MultipleLocator

# Final plot adjustments
#ax.set(xlim=[0, 1], ylim=[0, 1.05], xlabel='False Positive Rate', ylabel='True Positive Rate')
#ax.set_title('5-Fold Cross-Validation ROC')
#ax.legend(loc="lower right", fontsize=20)
ax.legend(loc='center left', bbox_to_anchor=(1, 0.5), fontsize=20)

# Final plot setup with customized labels and tick sizes
ax.set(xlim=[0, 1], ylim=[0, 1.05])
ax.set_xlabel('False Positive Rate', fontsize=30)  # Set font size for x-axis label
ax.set_ylabel('True Positive Rate', fontsize=30)  # Set font size for y-axis label

# Customize tick labels size
ax.xaxis.set_major_locator(MultipleLocator(0.2))  # Set major ticks to be at every 0.1
ax.yaxis.set_major_locator(MultipleLocator(0.2))  # Set major ticks to be at every 0.1

plt.xticks(fontsize=30)
plt.yticks(fontsize=30)

# Adjust frame line width
#for spine in ax.spines.values():
#    spine.set_linewidth(1.5)  # Increase frame line width

    # Customize the plot frame
ax = plt.gca()
ax.spines['bottom'].set_linewidth(1.5)
ax.spines['left'].set_linewidth(1.5)
ax.spines['top'].set_visible(False)
ax.spines['right'].set_visible(False)


plt.tight_layout(pad=2.0)
plt.savefig('roc_auc.png', format='png', dpi=600)

plt.show()

# %% [markdown]
# Making new predictions

# %% [code]
import pandas as pd
import pickle
from sklearn.neighbors import KNeighborsClassifier

with open('knn_model.pkl', 'rb') as knn_file:
    knn_loaded = pickle.load(knn_file)
with open('lda_model.pkl', 'rb') as lda_file:
    lda_loaded = pickle.load(lda_file)

new_data_df = pd.read_csv('nb_ab2.csv')

new_data_df = new_data_df[variables]  

new_data_lda = lda_loaded.transform(new_data_df)  

new_pred_labels = knn_loaded.predict(new_data_lda)
new_pred_probs = knn_loaded.predict_proba(new_data_lda)

print("Predicted classes:", new_pred_labels)
print("Predicted probabilities:", new_pred_probs)


# %% [code]
