# Supplementary material for: Design of nanobody targeting SARS-CoV-2 spike glycoprotein using CDR-grafting assisted by molecular simulation and machine learning
Source: PLoS Comput Biol. 2025 Apr 21;21(4):e1012921. doi: 10.1371/journal.pcbi.1012921 (PMC12068729; doi:10.1371/journal.pcbi.1012921)
Supplement: S1 Text — (ZIP) [file pcbi.1012921.s001.zip › NbDesign-main/machine_learning/ifa.csv]

0	1	2	3	4	5	6	7	8	9	10	11	12	13	14	15	16	17	18	19	20	21	22	23	24	25	26	27
SCORE:	total_score	Sc	Sc_int_area	complex_normalized	dG_cross	dG_cross/dSASAx100	dG_separated	dG_separated/dSASAx100	dSASA_hphobic	dSASA_int	dSASA_polar	ddg	delta_unsatHbonds	hbond_E_fraction	hbonds_int	nres_all	nres_int	packstat	per_residue_energy_int	sc_value	side1_normalized	side1_score	side2_normalized	side2_score	description	code	energy
SCORE:	0.000	0.705	649.170	-3.006	-41.078	-3.462	-39.037	-3.290	650.159	1186.659	536.500	-39.102	8.000	0.209	7.000	248.000	50.000	0.000	-2.803	0.705	-2.737	-68.434	-2.868	-71.699	1bzq_3_0001_0001	1bzq	-10.17
SCORE:	0.000	0.766	2654.735	-3.490	0.000	0.000	-184.226	-4.437	2570.916	4151.815	1580.899	-183.499	3.000	0.193	31.000	214.000	85.000	0.000	-3.490	0.744	-3.496	-150.328	-3.484	-146.324	1mvf_3_0001_0001	1mvf	-9.56
SCORE:	0.000	0.679	735.682	-3.333	-44.943	-3.834	-40.897	-3.489	558.986	1172.192	613.206	-41.236	5.000	0.254	9.000	251.000	55.000	0.000	-3.353	0.679	-3.318	-99.535	-3.396	-84.901	1op9_3_0001_0001	1op9	-12.17
SCORE:	0.000	0.706	846.487	-3.252	-50.486	-3.157	-49.024	-3.066	673.617	1599.181	925.564	-49.056	11.000	0.358	13.000	253.000	61.000	0.000	-3.062	0.707	-3.160	-85.310	-2.985	-101.496	1ri8_3_0001_0001	1ri8	-11.65
SCORE:	0.000	0.704	944.446	-3.063	-46.168	-2.775	-44.721	-2.688	674.062	1663.572	989.510	-44.721	6.000	0.299	10.000	252.000	62.000	0.000	-2.962	0.704	-3.310	-99.314	-2.635	-84.310	1rjc_3_0001_0001	1rjc	-13.80
SCORE:	0.000	0.721	838.648	-3.194	-53.191	-3.356	-48.708	-3.073	701.996	1584.856	882.860	-48.862	2.000	0.373	15.000	248.000	59.000	0.000	-3.387	0.721	-3.259	-81.465	-3.481	-118.351	1zv5_3_0001_0001	1zv5	-10.91
SCORE:	0.000	0.784	620.293	-3.077	-32.197	-3.104	-31.312	-3.018	555.427	1037.379	481.951	-31.312	10.000	0.194	6.000	251.000	46.000	0.000	-3.051	0.784	-3.370	-87.624	-2.636	-52.721	1zvh_3_0001_0001	1zvh	-8.90
SCORE:	0.000	0.712	890.316	-3.319	-51.454	-3.428	-49.683	-3.310	689.962	1501.166	811.204	-50.034	2.000	0.293	11.000	253.000	50.000	0.000	-3.469	0.712	-3.356	-90.613	-3.603	-82.860	1zvy_3_0001_0001	1zvy	-12.41
SCORE:	0.000	0.749	639.495	-3.214	-35.992	-3.496	-34.092	-3.312	575.761	1029.479	453.718	-34.082	14.000	0.223	6.000	229.000	46.000	0.000	-3.466	0.749	-3.489	-80.248	-3.443	-79.200	2bse_3_0001_0001	2bse	-12.08
SCORE:	0.000	0.793	711.478	-3.322	-49.691	-3.813	-47.498	-3.645	721.126	1303.248	582.122	-47.497	3.000	0.213	7.000	354.000	59.000	0.000	-3.739	0.793	-4.045	-141.572	-3.293	-79.028	3g9a_3_0001_0001	3g9a	-12.75
SCORE:	0.000	0.665	827.763	-3.124	-40.263	-3.117	-36.605	-2.834	639.328	1291.801	652.472	-37.465	13.000	0.251	9.000	335.000	57.000	0.000	-3.095	0.665	-3.273	-81.836	-2.955	-94.566	3k1k_3_0001_0001	3k1k	-12.59
SCORE:	0.000	0.720	5524.981	-3.108	0.000	0.000	-318.370	-3.787	5503.434	8406.739	2903.305	-316.802	31.000	0.152	47.000	540.000	227.000	0.000	-3.285	0.728	-3.445	-382.344	-3.132	-363.289	3k3q_3_0001_0001	3k3q	-13.41
SCORE:	0.000	0.709	702.964	-3.294	-39.154	-3.208	-38.909	-3.188	696.251	1220.583	524.332	-38.937	6.000	0.173	6.000	274.000	60.000	0.000	-3.093	0.709	-2.933	-76.246	-3.217	-109.363	3k74_3_0001_0001	3k74	-10.19
SCORE:	0.000	0.563	1042.694	-3.288	-51.530	-3.183	-50.261	-3.104	854.873	1618.972	764.099	-49.764	12.000	0.302	12.000	489.000	76.000	0.000	-3.520	0.563	-3.743	-145.961	-3.285	-121.536	3zkq_3_0001_0001	3zkq	-12.17
SCORE:	0.000	0.709	692.608	-3.223	-43.858	-3.403	-37.579	-2.916	490.572	1288.729	798.156	-40.139	5.000	0.399	13.000	435.000	45.000	0.000	-2.648	0.709	-3.091	-71.097	-2.185	-48.074	4c57_3_0001_0001	4c57	-9.85
SCORE:	0.000	0.670	697.094	-3.204	-39.821	-3.392	-37.833	-3.222	597.734	1174.050	576.317	-37.621	3.000	0.367	11.000	383.000	44.000	0.000	-3.041	0.670	-3.683	-88.398	-2.270	-45.391	4c59_3_0001_0001	4c59	-10.90
SCORE:	0.000	0.670	1115.870	-3.380	-67.821	-3.639	-61.652	-3.308	980.838	1863.549	882.712	-61.665	8.000	0.158	13.000	276.000	78.000	0.000	-3.292	0.670	-3.270	-137.341	-3.318	-119.458	4eig_3_0001_0001	4eig	-12.28
SCORE:	0.000	0.770	648.346	-3.324	-51.626	-5.121	-46.814	-4.643	465.390	1008.188	542.798	-46.816	5.000	0.289	11.000	286.000	50.000	0.000	-3.276	0.770	-3.886	-101.040	-2.616	-62.781	4eiz_3_0001_0001	4eiz	-11.63
SCORE:	0.000	0.729	5936.073	-3.362	0.000	0.000	-372.978	-3.916	5308.822	9524.766	4215.944	-360.188	27.000	0.394	117.000	616.000	167.000	0.000	-3.575	0.719	-3.618	-325.628	-3.526	-271.474	4hep_3_0001_0001	4hep	-10.17
SCORE:	0.000	0.686	788.040	-3.194	-43.534	-3.223	-42.455	-3.143	831.841	1350.863	519.022	-42.455	6.000	0.194	7.000	257.000	62.000	0.000	-3.560	0.686	-3.879	-135.774	-3.147	-84.960	4i0c_3_0001_0001	4i0c	-8.65
SCORE:	0.000	0.634	921.908	-2.606	-49.676	-2.918	-47.947	-2.816	771.050	1702.524	931.473	-47.754	10.000	0.275	16.000	649.000	64.000	0.000	-2.633	0.634	-2.896	-104.256	-2.296	-64.281	4krp_3_0001_0001	4krp	-9.25
SCORE:	0.000	0.753	1539.159	-2.906	-83.726	-3.566	-75.887	-3.232	1674.174	2348.040	673.866	-75.915	11.000	0.104	6.000	574.000	87.000	0.000	-2.713	0.753	-2.966	-151.267	-2.355	-84.795	4lde_3_0001_0001	4lde	-11.18
SCORE:	0.000	0.720	1072.805	-2.959	-66.929	-3.729	-62.868	-3.503	975.171	1794.916	819.746	-62.764	10.000	0.282	12.000	377.000	72.000	0.000	-2.374	0.720	-3.364	-131.201	-1.203	-39.695	4lgp_3_0001_0001	4lgp	-13.15
SCORE:	0.000	0.799	856.597	-3.267	-55.731	-4.007	-54.716	-3.934	747.233	1390.996	643.763	-54.716	7.000	0.197	10.000	375.000	56.000	0.000	-3.525	0.799	-3.560	-96.112	-3.493	-101.286	4lgr_3_0001_0001	4lgr	-13.59
SCORE:	0.000	0.790	631.341	-3.183	-49.602	-4.595	-48.849	-4.525	660.749	1079.495	418.747	-48.894	6.000	0.171	8.000	392.000	49.000	0.000	-3.144	0.789	-3.677	-91.917	-2.588	-62.119	4lgs_3_0001_0001	4lgs	-13.40
SCORE:	0.000	0.601	478.485	-3.153	-20.316	-2.035	-19.784	-1.981	588.592	998.516	409.924	-19.784	15.000	0.143	2.000	378.000	43.000	0.000	-1.974	0.601	-2.246	-51.654	-1.660	-33.209	4lhj_3_0001_0001	4lhj	-12.62
SCORE:	0.000	0.817	629.014	-2.956	-48.697	-4.518	-47.748	-4.430	599.410	1077.937	478.527	-47.748	6.000	0.229	8.000	388.000	45.000	0.000	-2.632	0.817	-3.657	-80.450	-1.652	-37.985	4lhq_3_0001_0001	4lhq	-11.40
SCORE:	0.000	0.639	780.152	-3.343	-40.955	-2.848	-37.239	-2.589	712.034	1438.196	726.163	-36.616	7.000	0.270	8.000	266.000	68.000	0.000	-3.306	0.619	-3.633	-134.413	-2.917	-90.417	4nbx_3_0001_0001	4nbx	-11.87
SCORE:	0.000	0.785	628.111	-3.304	-47.278	-4.624	-43.205	-4.226	562.685	1022.359	459.675	-43.165	5.000	0.255	8.000	268.000	41.000	0.000	-3.788	0.785	-4.246	-76.420	-3.430	-78.882	4nbz_3_0001_0001	4nbz	-10.81
SCORE:	0.000	0.664	1585.560	-3.177	0.000	0.000	-81.826	-2.795	1801.251	2928.036	1126.785	-79.598	9.000	0.184	13.000	287.000	43.000	0.000	-3.157	0.731	-3.166	-69.651	-3.148	-66.101	4orz_3_0001_0001	4orz	-10.11
SCORE:	0.000	0.712	1486.401	-3.176	0.000	0.000	-79.304	-3.148	1413.281	2519.013	1105.732	-78.472	1.000	0.840	54.000	461.000	44.000	0.000	-3.406	0.721	-3.756	-90.144	-2.986	-59.729	4p2c_3_0001_0001	4p2c	-11.46
SCORE:	0.000	0.804	484.720	-3.113	-32.365	-3.558	-30.902	-3.397	470.012	909.747	439.735	-31.367	4.000	0.233	5.000	326.000	57.000	0.000	-3.219	0.804	-3.687	-95.863	-2.826	-87.593	4qo1_3_0001_0001	4qo1	-7.53
SCORE:	0.000	0.746	725.515	-3.235	-44.485	-3.586	-42.651	-3.438	598.181	1240.596	642.415	-42.389	5.000	0.288	11.000	228.000	47.000	0.000	-3.404	0.746	-4.000	-104.012	-2.665	-55.960	4s10_3_0001_0001	4s10	-12.28
SCORE:	0.000	0.735	766.085	-3.140	-47.166	-3.920	-45.156	-3.753	693.361	1203.223	509.862	-44.938	5.000	0.242	7.000	265.000	64.000	0.000	-2.884	0.735	-2.531	-86.044	-3.284	-98.522	4w6w_3_0001_0001	4w6w	-11.52
SCORE:	0.000	0.735	894.658	-3.082	-53.399	-3.591	-46.909	-3.155	686.743	1486.921	800.178	-48.473	9.000	0.346	11.000	267.000	63.000	0.000	-3.054	0.735	-3.181	-114.524	-2.884	-77.864	4w6x_3_0001_0001	4w6x	-11.30
SCORE:	0.000	0.610	767.763	-3.198	-41.076	-2.841	-35.817	-2.478	750.989	1445.693	694.704	-37.239	5.000	0.193	6.000	274.000	62.000	0.000	-2.802	0.610	-3.039	-88.130	-2.593	-85.571	4w6y_3_0001_0001	4w6y	-12.00
SCORE:	0.000	0.697	941.949	-3.267	-52.073	-3.453	-49.537	-3.284	850.742	1508.232	657.490	-49.537	6.000	0.177	8.000	369.000	64.000	0.000	-3.284	0.697	-3.636	-138.179	-2.768	-71.974	4wem_3_0001_0001	4wem	-7.05
SCORE:	0.000	0.774	675.571	-3.189	-41.008	-3.287	-38.338	-3.073	750.930	1247.495	496.565	-38.409	3.000	0.222	7.000	374.000	57.000	0.000	-3.220	0.774	-3.419	-116.260	-2.925	-67.265	4wen_3_0001_0001	4wen	-9.55
SCORE:	0.000	0.688	573.371	-2.992	-30.582	-3.140	-29.677	-3.047	511.522	973.833	462.312	-29.681	7.000	0.339	7.000	344.000	44.000	0.000	-2.229	0.688	-3.001	-66.021	-1.457	-32.060	4weu_3_0001_0001	4weu	-7.15
SCORE:	0.000	0.794	874.784	-3.213	-51.381	-3.455	-43.599	-2.932	975.692	1486.995	511.303	-43.664	12.000	0.125	4.000	424.000	61.000	0.000	-3.223	0.794	-3.310	-102.615	-3.133	-94.001	4x7e_3_0001_0001	4x7e	-11.10
SCORE:	0.000	0.693	1195.995	-3.213	-60.913	-3.248	-55.989	-2.985	1109.609	1875.587	765.978	-56.812	7.000	0.157	7.000	421.000	74.000	0.000	-3.164	0.693	-3.405	-129.397	-2.909	-104.721	4x7f_3_0001_0001	4x7f	-10.40
SCORE:	0.000	0.548	2546.406	-3.249	0.000	0.000	-98.310	-2.536	2449.729	3876.096	1426.366	-96.410	10.000	0.430	33.000	510.000	73.000	0.000	-3.539	0.539	-3.316	-119.359	-3.756	-138.962	5e7f_3_0001_0001	5e7f	-10.97
SCORE:	0.000	0.704	1173.105	-3.329	-65.255	-3.198	-55.457	-2.718	926.206	2040.609	1114.402	-55.437	15.000	0.379	17.000	373.000	85.000	0.000	-3.316	0.704	-3.429	-195.431	-3.087	-86.428	5hgg_3_0001_0001	5hgg	-14.01
SCORE:	0.000	0.676	1215.906	-3.181	-63.372	-3.198	-58.542	-2.954	1043.262	1981.654	938.392	-58.560	12.000	0.374	14.000	490.000	83.000	0.000	-2.970	0.676	-2.987	-137.424	-2.948	-109.067	5hvf_3_0001_0001	5hvf	-14.05
SCORE:	0.000	0.709	946.151	-3.420	-54.977	-3.621	-50.354	-3.316	618.680	1518.390	899.711	-50.993	8.000	0.274	13.000	243.000	51.000	0.000	-3.195	0.709	-3.817	-110.690	-2.375	-52.250	5imk_3_0001_0001	5imk	-8.28
SCORE:	0.000	0.653	755.251	-3.302	-41.604	-3.208	-40.385	-3.114	720.577	1296.850	576.274	-40.383	1.000	0.267	8.000	383.000	59.000	0.000	-3.170	0.653	-2.923	-102.320	-3.529	-84.707	5j56_3_0001_0001	5j56	-11.59
SCORE:	0.000	0.745	621.159	-3.198	-50.300	-4.268	-46.206	-3.921	480.896	1178.500	697.603	-46.206	7.000	0.365	12.000	388.000	45.000	0.000	-3.059	0.745	-3.241	-71.304	-2.885	-66.361	5j57_3_0001_0001	5j57	-14.6
