# Supplementary material for: Design of nanobody targeting SARS-CoV-2 spike glycoprotein using CDR-grafting assisted by molecular simulation and machine learning
Source: PLoS Comput Biol. 2025 Apr 21;21(4):e1012921. doi: 10.1371/journal.pcbi.1012921 (PMC12068729; doi:10.1371/journal.pcbi.1012921)
Supplement: S1 Text — (ZIP) [file pcbi.1012921.s001.zip › NbDesign-main/machine_learning/ifa.txt]

SCORE: total_score Sc Sc_int_area complex_normalized dG_cross dG_cross/dSASAx100 dG_separated dG_separated/dSASAx100 dSASA_hphobic dSASA_int dSASA_polar ddg delta_unsatHbonds hbond_E_fraction hbonds_int nres_all nres_int packstat per_residue_energy_int sc_value side1_normalized side1_score side2_normalized side2_score description	code energy
SCORE: 0.000 0.705 649.170 -3.006 -41.078 -3.462 -39.037 -3.290 650.159 1186.659 536.500 -39.102 8.000 0.209 7.000 248.000 50.000 0.000 -2.803 0.705 -2.737 -68.434 -2.868 -71.699 1bzq_3_0001_0001	1bzq -10.17
SCORE: 0.000 0.766 2654.735 -3.490 0.000 0.000 -184.226 -4.437 2570.916 4151.815 1580.899 -183.499 3.000 0.193 31.000 214.000 85.000 0.000 -3.490 0.744 -3.496 -150.328 -3.484 -146.324 1mvf_3_0001_0001	1mvf -9.56
SCORE: 0.000 0.679 735.682 -3.333 -44.943 -3.834 -40.897 -3.489 558.986 1172.192 613.206 -41.236 5.000 0.254 9.000 251.000 55.000 0.000 -3.353 0.679 -3.318 -99.535 -3.396 -84.901 1op9_3_0001_0001	1op9 -12.17
SCORE: 0.000 0.706 846.487 -3.252 -50.486 -3.157 -49.024 -3.066 673.617 1599.181 925.564 -49.056 11.000 0.358 13.000 253.000 61.000 0.000 -3.062 0.707 -3.160 -85.310 -2.985 -101.496 1ri8_3_0001_0001	1ri8 -11.65
SCORE: 0.000 0.704 944.446 -3.063 -46.168 -2.775 -44.721 -2.688 674.062 1663.572 989.510 -44.721 6.000 0.299 10.000 252.000 62.000 0.000 -2.962 0.704 -3.310 -99.314 -2.635 -84.310 1rjc_3_0001_0001	1rjc -13.80
SCORE: 0.000 0.721 838.648 -3.194 -53.191 -3.356 -48.708 -3.073 701.996 1584.856 882.860 -48.862 2.000 0.373 15.000 248.000 59.000 0.000 -3.387 0.721 -3.259 -81.465 -3.481 -118.351 1zv5_3_0001_0001	1zv5 -10.91
SCORE: 0.000 0.784 620.293 -3.077 -32.197 -3.104 -31.312 -3.018 555.427 1037.379 481.951 -31.312 10.000 0.194 6.000 251.000 46.000 0.000 -3.051 0.784 -3.370 -87.624 -2.636 -52.721 1zvh_3_0001_0001	1zvh -8.90
SCORE: 0.000 0.712 890.316 -3.319 -51.454 -3.428 -49.683 -3.310 689.962 1501.166 811.204 -50.034 2.000 0.293 11.000 253.000 50.000 0.000 -3.469 0.712 -3.356 -90.613 -3.603 -82.860 1zvy_3_0001_0001	1zvy -12.41
SCORE: 0.000 0.749 639.495 -3.214 -35.992 -3.496 -34.092 -3.312 575.761 1029.479 453.718 -34.082 14.000 0.223 6.000 229.000 46.000 0.000 -3.466 0.749 -3.489 -80.248 -3.443 -79.200 2bse_3_0001_0001	2bse -12.08
SCORE: 0.000 0.793 711.478 -3.322 -49.691 -3.813 -47.498 -3.645 721.126 1303.248 582.122 -47.497 3.000 0.213 7.000 354.000 59.000 0.000 -3.739 0.793 -4.045 -141.572 -3.293 -79.028 3g9a_3_0001_0001	3g9a -12.75
SCORE: 0.000 0.665 827.763 -3.124 -40.263 -3.117 -36.605 -2.834 639.328 1291.801 652.472 -37.465 13.000 0.251 9.000 335.000 57.000 0.000 -3.095 0.665 -3.273 -81.836 -2.955 -94.566 3k1k_3_0001_0001	3k1k -12.59
SCORE: 0.000 0.720 5524.981 -3.108 0.000 0.000 -318.370 -3.787 5503.434 8406.739 2903.305 -316.802 31.000 0.152 47.000 540.000 227.000 0.000 -3.285 0.728 -3.445 -382.344 -3.132 -363.289 3k3q_3_0001_0001	3k3q -13.41
SCORE: 0.000 0.709 702.964 -3.294 -39.154 -3.208 -38.909 -3.188 696.251 1220.583 524.332 -38.937 6.000 0.173 6.000 274.000 60.000 0.000 -3.093 0.709 -2.933 -76.246 -3.217 -109.363 3k74_3_0001_0001	3k74 -10.19
SCORE: 0.000 0.563 1042.694 -3.288 -51.530 -3.183 -50.261 -3.104 854.873 1618.972 764.099 -49.764 12.000 0.302 12.000 489.000 76.000 0.000 -3.520 0.563 -3.743 -145.961 -3.285 -121.536 3zkq_3_0001_0001	3zkq -12.17
SCORE: 0.000 0.709 692.608 -3.223 -43.858 -3.403 -37.579 -2.916 490.572 1288.729 798.156 -40.139 5.000 0.399 13.000 435.000 45.000 0.000 -2.648 0.709 -3.091 -71.097 -2.185 -48.074 4c57_3_0001_0001	4c57 -9.85
SCORE: 0.000 0.670 697.094 -3.204 -39.821 -3.392 -37.833 -3.222 597.734 1174.050 576.317 -37.621 3.000 0.367 11.000 383.000 44.000 0.000 -3.041 0.670 -3.683 -88.398 -2.270 -45.391 4c59_3_0001_0001	4c59 -10.90
SCORE: 0.000 0.670 1115.870 -3.380 -67.821 -3.639 -61.652 -3.308 980.838 1863.549 882.712 -61.665 8.000 0.158 13.000 276.000 78.000 0.000 -3.292 0.670 -3.270 -137.341 -3.318 -119.458 4eig_3_0001_0001	4eig -12.28
SCORE: 0.000 0.770 648.346 -3.324 -51.626 -5.121 -46.814 -4.643 465.390 1008.188 542.798 -46.816 5.000 0.289 11.000 286.000 50.000 0.000 -3.276 0.770 -3.886 -101.040 -2.616 -62.781 4eiz_3_0001_0001	4eiz -11.63
SCORE: 0.000 0.729 5936.073 -3.362 0.000 0.000 -372.978 -3.916 5308.822 9524.766 4215.944 -360.188 27.000 0.394 117.000 616.000 167.000 0.000 -3.575 0.719 -3.618 -325.628 -3.526 -271.474 4hep_3_0001_0001	4hep -10.17
SCORE: 0.000 0.686 788.040 -3.194 -43.534 -3.223 -42.455 -3.143 831.841 1350.863 519.022 -42.455 6.000 0.194 7.000 257.000 62.000 0.000 -3.560 0.686 -3.879 -135.774 -3.147 -84.960 4i0c_3_0001_0001	4i0c -8.65
SCORE: 0.000 0.634 921.908 -2.606 -49.676 -2.918 -47.947 -2.816 771.050 1702.524 931.473 -47.754 10.000 0.275 16.000 649.000 64.000 0.000 -2.633 0.634 -2.896 -104.256 -2.296 -64.281 4krp_3_0001_0001	4krp -9.25
SCORE: 0.000 0.753 1539.159 -2.906 -83.726 -3.566 -75.887 -3.232 1674.174 2348.040 673.866 -75.915 11.000 0.104 6.000 574.000 87.000 0.000 -2.713 0.753 -2.966 -151.267 -2.355 -84.795 4lde_3_0001_0001	4lde -11.18
SCORE: 0.000 0.720 1072.805 -2.959 -66.929 -3.729 -62.868 -3.503 975.171 1794.916 819.746 -62.764 10.000 0.282 12.000 377.000 72.000 0.000 -2.374 0.720 -3.364 -131.201 -1.203 -39.695 4lgp_3_0001_0001	4lgp -13.15
SCORE: 0.000 0.799 856.597 -3.267 -55.731 -4.007 -54.716 -3.934 747.233 1390.996 643.763 -54.716 7.000 0.197 10.000 375.000 56.000 0.000 -3.525 0.799 -3.560 -96.112 -3.493 -101.286 4lgr_3_0001_0001	4lgr -13.59
SCORE: 0.000 0.790 631.341 -3.183 -49.602 -4.595 -48.849 -4.525 660.749 1079.495 418.747 -48.894 6.000 0.171 8.000 392.000 49.000 0.000 -3.144 0.789 -3.677 -91.917 -2.588 -62.119 4lgs_3_0001_0001	4lgs -13.40
SCORE: 0.000 0.601 478.485 -3.153 -20.316 -2.035 -19.784 -1.981 588.592 998.516 409.924 -19.784 15.000 0.143 2.000 378.000 43.000 0.000 -1.974 0.601 -2.246 -51.654 -1.660 -33.209 4lhj_3_0001_0001	4lhj -12.62
SCORE: 0.000 0.817 629.014 -2.956 -48.697 -4.518 -47.748 -4.430 599.410 1077.937 478.527 -47.748 6.000 0.229 8.000 388.000 45.000 0.000 -2.632 0.817 -3.657 -80.450 -1.652 -37.985 4lhq_3_0001_0001	4lhq -11.40
SCORE: 0.000 0.639 780.152 -3.343 -40.955 -2.848 -37.239 -2.589 712.034 1438.196 726.163 -36.616 7.000 0.270 8.000 266.000 68.000 0.000 -3.306 0.619 -3.633 -134.413 -2.917 -90.417 4nbx_3_0001_0001	4nbx -11.87
SCORE: 0.000 0.785 628.111 -3.304 -47.278 -4.624 -43.205 -4.226 562.685 1022.359 459.675 -43.165 5.000 0.255 8.000 268.000 41.000 0.000 -3.788 0.785 -4.246 -76.420 -3.430 -78.882 4nbz_3_0001_0001	4nbz -10.81
SCORE: 0.000 0.664 1585.560 -3.177 0.000 0.000 -81.826 -2.795 1801.251 2928.036 1126.785 -79.598 9.000 0.184 13.000 287.000 43.000 0.000 -3.157 0.731 -3.166 -69.651 -3.148 -66.101 4orz_3_0001_0001	4orz -10.11
SCORE: 0.000 0.712 1486.401 -3.176 0.000 0.000 -79.304 -3.148 1413.281 2519.013 1105.732 -78.472 1.000 0.840 54.000 461.000 44.000 0.000 -3.406 0.721 -3.756 -90.144 -2.986 -59.729 4p2c_3_0001_0001	4p2c -11.46
SCORE: 0.000 0.804 484.720 -3.113 -32.365 -3.558 -30.902 -3.397 470.012 909.747 439.735 -31.367 4.000 0.233 5.000 326.000 57.000 0.000 -3.219 0.804 -3.687 -95.863 -2.826 -87.593 4qo1_3_0001_0001	4qo1 -7.53
SCORE: 0.000 0.746 725.515 -3.235 -44.485 -3.586 -42.651 -3.438 598.181 1240.596 642.415 -42.389 5.000 0.288 11.000 228.000 47.000 0.000 -3.404 0.746 -4.000 -104.012 -2.665 -55.960 4s10_3_0001_0001	4s10 -12.28
SCORE: 0.000 0.735 766.085 -3.140 -47.166 -3.920 -45.156 -3.753 693.361 1203.223 509.862 -44.938 5.000 0.242 7.000 265.000 64.000 0.000 -2.884 0.735 -2.531 -86.044 -3.284 -98.522 4w6w_3_0001_0001	4w6w -11.52
SCORE: 0.000 0.735 894.658 -3.082 -53.399 -3.591 -46.909 -3.155 686.743 1486.921 800.178 -48.473 9.000 0.346 11.000 267.000 63.000 0.000 -3.054 0.735 -3.181 -114.524 -2.884 -77.864 4w6x_3_0001_0001	4w6x -11.30
SCORE: 0.000 0.610 767.763 -3.198 -41.076 -2.841 -35.817 -2.478 750.989 1445.693 694.704 -37.239 5.000 0.193 6.000 274.000 62.000 0.000 -2.802 0.610 -3.039 -88.130 -2.593 -85.571 4w6y_3_0001_0001	4w6y -12.00
SCORE: 0.000 0.697 941.949 -3.267 -52.073 -3.453 -49.537 -3.284 850.742 1508.232 657.490 -49.537 6.000 0.177 8.000 369.000 64.000 0.000 -3.284 0.697 -3.636 -138.179 -2.768 -71.974 4wem_3_0001_0001	4wem -7.05
SCORE: 0.000 0.774 675.571 -3.189 -41.008 -3.287 -38.338 -3.073 750.930 1247.495 496.565 -38.409 3.000 0.222 7.000 374.000 57.000 0.000 -3.220 0.774 -3.419 -116.260 -2.925 -67.265 4wen_3_0001_0001	4wen -9.55
SCORE: 0.000 0.688 573.371 -2.992 -30.582 -3.140 -29.677 -3.047 511.522 973.833 462.312 -29.681 7.000 0.339 7.000 344.000 44.000 0.000 -2.229 0.688 -3.001 -66.021 -1.457 -32.060 4weu_3_0001_0001	4weu -7.15
SCORE: 0.000 0.794 874.784 -3.213 -51.381 -3.455 -43.599 -2.932 975.692 1486.995 511.303 -43.664 12.000 0.125 4.000 424.000 61.000 0.000 -3.223 0.794 -3.310 -102.615 -3.133 -94.001 4x7e_3_0001_0001	4x7e -11.10
SCORE: 0.000 0.693 1195.995 -3.213 -60.913 -3.248 -55.989 -2.985 1109.609 1875.587 765.978 -56.812 7.000 0.157 7.000 421.000 74.000 0.000 -3.164 0.693 -3.405 -129.397 -2.909 -104.721 4x7f_3_0001_0001	4x7f -10.40
SCORE: 0.000 0.548 2546.406 -3.249 0.000 0.000 -98.310 -2.536 2449.729 3876.096 1426.366 -96.410 10.000 0.430 33.000 510.000 73.000 0.000 -3.539 0.539 -3.316 -119.359 -3.756 -138.962 5e7f_3_0001_0001	5e7f -10.97
SCORE: 0.000 0.704 1173.105 -3.329 -65.255 -3.198 -55.457 -2.718 926.206 2040.609 1114.402 -55.437 15.000 0.379 17.000 373.000 85.000 0.000 -3.316 0.704 -3.429 -195.431 -3.087 -86.428 5hgg_3_0001_0001	5hgg -14.01
SCORE: 0.000 0.676 1215.906 -3.181 -63.372 -3.198 -58.542 -2.954 1043.262 1981.654 938.392 -58.560 12.000 0.374 14.000 490.000 83.000 0.000 -2.970 0.676 -2.987 -137.424 -2.948 -109.067 5hvf_3_0001_0001	5hvf -14.05
SCORE: 0.000 0.709 946.151 -3.420 -54.977 -3.621 -50.354 -3.316 618.680 1518.390 899.711 -50.993 8.000 0.274 13.000 243.000 51.000 0.000 -3.195 0.709 -3.817 -110.690 -2.375 -52.250 5imk_3_0001_0001	5imk -8.28
SCORE: 0.000 0.653 755.251 -3.302 -41.604 -3.208 -40.385 -3.114 720.577 1296.850 576.274 -40.383 1.000 0.267 8.000 383.000 59.000 0.000 -3.170 0.653 -2.923 -102.320 -3.529 -84.707 5j56_3_0001_0001	5j56 -11.59
SCORE: 0.000 0.745 621.159 -3.198 -50.300 -4.268 -46.206 -3.921 480.896 1178.500 697.603 -46.206 7.000 0.365 12.000 388.000 45.000 0.000 -3.059 0.745 -3.241 -71.304 -2.885 -66.361 5j57_3_0001_0001	5j57 -14.6
