# Supplementary material for: Design of nanobody targeting SARS-CoV-2 spike glycoprotein using CDR-grafting assisted by molecular simulation and machine learning
Source: PLoS Comput Biol. 2025 Apr 21;21(4):e1012921. doi: 10.1371/journal.pcbi.1012921 (PMC12068729; doi:10.1371/journal.pcbi.1012921)
Supplement: S1 Text — (ZIP) [file pcbi.1012921.s001.zip › NbDesign-main/machine_learning/nb_ab2.csv]

total_score	Sc	Sc_int_area	complex_normalized	dG_cross	dG_cross/dSASAx100	dG_separated	dG_separated/dSASAx100	dSASA_hphobic	dSASA_int	dSASA_polar	ddg	delta_unsatHbonds	hbond_E_fraction	hbonds_int	nres_all	nres_int	packstat	per_residue_energy_int	sc_value	side1_normalized	side1_score	side2_normalized	side2_score	description
0.0	0.712	606.825	-3.378	-41.987	-3.578	-36.55	-3.114	715.251	1173.586	458.335	-37.124	4.0	0.16	5.0	323.0	47.0	0.0	-0.899	0.688	-1.36	-35.347	-0.33	-6.923	vhh_cov_09370_0001
