# Supplementary material for: Design of nanobody targeting SARS-CoV-2 spike glycoprotein using CDR-grafting assisted by molecular simulation and machine learning
Source: PLoS Comput Biol. 2025 Apr 21;21(4):e1012921. doi: 10.1371/journal.pcbi.1012921 (PMC12068729; doi:10.1371/journal.pcbi.1012921)
Supplement: S1 Text — (ZIP) [file pcbi.1012921.s001.zip › NbDesign-main/molecular_dynamics/md.mdp]

integrator              = sd
dt                      = 0.004
nsteps                  = 25000000
nstxtcout               = 5000
nstvout                 = 5000
nstfout                 = 5000
nstcalcenergy           = 5000
nstenergy               = 5000
nstlog                  = 5000
;
cutoff-scheme           = Verlet
nstlist                 = 20
vdwtype                 = Cut-off
vdw-modifier            = None
DispCorr                = EnerPres
rvdw                    = 0.9
rlist                   = 0.9
rcoulomb                = 0.9
coulombtype             = PME
;
;tcoupl                  = Nose-Hoover
tc_grps                 = SOLU SOLV
tau_t                   = 2.0 2.0
ref_t                   = 303.15 303.15
bd_fric                 = 0.5
;
pcoupl                  = Parrinello-Rahman
pcoupltype              = isotropic
tau_p                   = 5.0
compressibility         = 4.5e-5
ref_p                   = 1.0
;
constraints             = h-bonds
constraint_algorithm    = LINCS
continuation            = yes
;
nstcomm                 = 100
comm_mode               = linear
comm_grps               = SOLU SOLV
;
