# Supplementary material for: Design of nanobody targeting SARS-CoV-2 spike glycoprotein using CDR-grafting assisted by molecular simulation and machine learning
Source: PLoS Comput Biol. 2025 Apr 21;21(4):e1012921. doi: 10.1371/journal.pcbi.1012921 (PMC12068729; doi:10.1371/journal.pcbi.1012921)
Supplement: S1 Text — (ZIP) [file pcbi.1012921.s001.zip › NbDesign-main/molecular_dynamics/plumed.dat]

RESTART
MOLINFO MOLTYPE=protein STRUCTURE=template.pdb
WHOLEMOLECULES ENTITY0=1-3269
# DEBUG DETAILED_TIMERS

# AB over backbone
ALPHABETA ...
    ATOMS1=@phi-93 REFERENCE=pi
    ATOMS2=@phi-94
    ATOMS3=@phi-95
    ATOMS4=@phi-96
    ATOMS5=@phi-97
    ATOMS6=@phi-98
    ATOMS7=@phi-99
    ATOMS8=@phi-100
    ATOMS9=@phi-101
    ATOMS10=@phi-102
    ATOMS11=@psi-93
    ATOMS12=@psi-94
    ATOMS13=@psi-95
    ATOMS14=@psi-96
    ATOMS15=@psi-97
    ATOMS16=@psi-98
    ATOMS17=@psi-99
    ATOMS18=@psi-100
    ATOMS19=@psi-101
    ATOMS20=@psi-102
    LABEL=abbb
... ALPHABETA

# AB over sidechains
ALPHABETA ...
    ATOMS1=@chi1-96 REFERENCE=pi
    ATOMS2=@chi1-98
    ATOMS3=@chi1-99
    ATOMS4=@chi1-100
    ATOMS5=@chi1-101
    ATOMS6=@chi1-102
    LABEL=absc
... ALPHABETA

# Alpha-helix for CDR
helix: ALPHARMSD RESIDUES=93-102 TYPE=DRMSD LESS_THAN={RATIONAL R_0=0.08 NN=8 MM=12}

# Beta-sheet for CDR
anti: ANTIBETARMSD RESIDUES=93-102 TYPE=DRMSD LESS_THAN={RATIONAL R_0=0.08 NN=8 MM=12}

# Global CDR dihedral (Residues 98, 106, 112, 120)
#res1: COM ATOMS=1458,1459,1460,1461,1462,1463,1464,1465,1466,1467
#res2: COM ATOMS=1569,1570,1571,1572,1573,1574,1575
#res3: COM ATOMS=1658,1659,1660,1661,1662,1663,1664,1665,1666,1667,1668,1669,1670,1671
#res4: COM ATOMS=1786,1787,1788,1789,1790,1791,1792,1793,1794,1795,1796,1797,1798,1799,1800,1801,1802
#dih: TORSION ATOMS=res1,res2,res3,res4

PBMETAD ...
    LABEL=pbmetad
    ARG=abbb,absc,helix.lessthan,anti.lessthan
    PACE=500 HEIGHT=1.2 BIASFACTOR=24 WALKERS_MPI
    SIGMA=1.5,0.5,2.0,1.5
    FILE=HILLS_abbb,HILLS_absc,HILLS_helix,HILLS_anti
    GRID_MIN=-1,-1,-1,-1
    GRID_MAX=50,20,100,100
    GRID_WFILES=GRID_abbb,GRID_absc,GRID_helix,GRID_anti
    #GRID_RFILES=GRID_abbb,GRID_absc,GRID_helix,GRID_anti
    GRID_WSTRIDE=10000
... PBMETAD

PRINT STRIDE=500 FILE=BIAS ARG=abbb,absc,helix.lessthan,anti.lessthan,pbmetad.bias
