# Supplementary material for: Design of nanobody targeting SARS-CoV-2 spike glycoprotein using CDR-grafting assisted by molecular simulation and machine learning
Source: PLoS Comput Biol. 2025 Apr 21;21(4):e1012921. doi: 10.1371/journal.pcbi.1012921 (PMC12068729; doi:10.1371/journal.pcbi.1012921)
Supplement: S1 Text — (ZIP) [file pcbi.1012921.s001.zip › NbDesign-main/molecular_dynamics/step3_input.gro]

Generated by CHARMM-GUI FF-Converter
238244
    1NGLN     N    1   7.691   6.524   8.348
    1NGLN    H1    2   7.696   6.609   8.402
    1NGLN    H2    3   7.781   6.508   8.304
    1NGLN    H3    4   7.650   6.452   8.406
    1NGLN    CA    5   7.597   6.544   8.239
    1NGLN    HA    6   7.649   6.529   8.144
    1NGLN    CB    7   7.482   6.444   8.248
    1NGLN   HB2    8   7.520   6.343   8.241
    1NGLN   HB3    9   7.431   6.457   8.344
    1NGLN    CG   10   7.376   6.460   8.140
    1NGLN   HG2   11   7.290   6.398   8.163
    1NGLN   HG3   12   7.346   6.565   8.134
    1NGLN    CD   13   7.428   6.419   8.003
    1NGLN   OE1   14   7.476   6.307   7.985
    1NGLN   NE2   15   7.418   6.509   7.906
    1NGLN  HE21   16   7.450   6.487   7.813
    1NGLN  HE22   17   7.377   6.600   7.926
    1NGLN     C   18   7.543   6.687   8.238
    1NGLN     O   19   7.499   6.738   8.341
    2MET      N   20   7.547   6.750   8.121
    2MET      H   21   7.589   6.706   8.041
    2MET     CA   22   7.494   6.884   8.102
    2MET     HA   23   7.479   6.932   8.198
    2MET     CB   24   7.591   6.969   8.020
    2MET    HB2   25   7.561   7.074   8.025
    2MET    HB3   26   7.692   6.958   8.060
    2MET     CG   27   7.598   6.932   7.872
    2MET    HG2   28   7.695   6.961   7.832
    2MET    HG3   29   7.584   6.825   7.861
    2MET     SD   30   7.470   7.015   7.774
    2MET     CE   31   7.534   6.991   7.609
    2MET    HE1   32   7.543   6.884   7.588
    2MET    HE2   33   7.466   7.036   7.537
    2MET    HE3   34   7.632   7.037   7.600
    2MET      C   35   7.358   6.876   8.033
    2MET      O   36   7.325   6.779   7.966
    3GLN      N   37   7.278   6.982   8.052
    3GLN      H   38   7.308   7.057   8.112
    3GLN     CA   39   7.148   6.993   7.987
    3GLN     HA   40   7.138   6.914   7.912
    3GLN     CB   41   7.035   6.979   8.089
    3GLN    HB2   42   7.044   7.058   8.164
    3GLN    HB3   43   6.939   6.987   8.038
    3GLN     CG   44   7.035   6.846   8.164
    3GLN    HG2   45   7.133   6.829   8.207
    3GLN    HG3   46   6.960   6.850   8.243
    3GLN     CD   47   7.002   6.729   8.073
    3GLN    OE1   48   6.945   6.746   7.965
    3GLN    NE2   49   7.039   6.609   8.117
    3GLN   HE21   50   7.019   6.527   8.061
    3GLN   HE22   51   7.085   6.600   8.206
    3GLN      C   52   7.138   7.127   7.915
    3GLN      O   53   7.205   7.225   7.950
    4LEU      N   54   7.053   7.130   7.812
    4LEU      H   55   7.001   7.047   7.788
    4LEU     CA   56   7.030   7.249   7.731
    4LEU     HA   57   7.101   7.327   7.760
    4LEU     CB   58   7.049   7.217   7.583
    4LEU    HB2   59   6.983   7.135   7.555
    4LEU    HB3   60   7.024   7.305   7.523
    4LEU     CG   61   7.190   7.175   7.541
    4LEU     HG   62   7.222   7.089   7.600
    4LEU    CD1   63   7.190   7.137   7.393
    4LEU   HD11   64   7.158   7.223   7.334
    4LEU   HD12   65   7.291   7.108   7.363
    4LEU   HD13   66   7.121   7.054   7.377
    4LEU    CD2   67   7.287   7.289   7.568
    4LEU   HD21   68   7.286   7.312   7.674
    4LEU   HD22   69   7.387   7.259   7.538
    4LEU   HD23   70   7.257   7.377   7.511
    4LEU      C   71   6.890   7.303   7.756
    4LEU      O   72   6.793   7.227   7.766
    5VAL      N   73   6.880   7.436   7.766
    5VAL      H   74   6.963   7.493   7.763
    5VAL     CA   75   6.753   7.505   7.781
    5VAL     HA   76   6.671   7.435   7.765
    5VAL     CB   77   6.739   7.566   7.922
    5VAL     HB   78   6.820   7.636   7.940
    5VAL    CG1   79   6.606   7.640   7.935
    5VAL   HG11   80   6.524   7.571   7.918
    5VAL   HG12   81   6.598   7.682   8.035
    5VAL   HG13   82   6.602   7.720   7.862
    5VAL    CG2   83   6.749   7.456   8.027
    5VAL   HG21   84   6.846   7.407   8.018
    5VAL   HG22   85   6.739   7.499   8.126
    5VAL   HG23   86   6.670   7.383   8.011
    5VAL      C   87   6.746   7.615   7.676
    5VAL      O   88   6.841   7.692   7.660
    6GLN      N   89   6.633   7.624   7.606
    6GLN      H   90   6.556   7.562   7.627
    6GLN     CA   91   6.614   7.719   7.498
    6GLN     HA   92   6.710   7.764   7.472
    6GLN     CB   93   6.556   7.650   7.374
    6GLN    HB2   94   6.462   7.601   7.400
    6GLN    HB3   95   6.539   7.724   7.296
    6GLN     CG   96   6.647   7.543   7.315
    6GLN    HG2   97   6.744   7.586   7.292
    6GLN    HG3   98   6.658   7.462   7.386
    6GLN     CD   99   6.590   7.485   7.186
    6GLN    OE1  100   6.600   7.364   7.162
    6GLN    NE2  101   6.531   7.570   7.104
    6GLN   HE21  102   6.492   7.536   7.017
    6GLN   HE22  103   6.526   7.668   7.128
    6GLN      C  104   6.523   7.833   7.542
    6GLN      O  105   6.445   7.821   7.637
    7SER      N  106   6.533   7.945   7.470
    7SER      H  107   6.605   7.954   7.399
    7SER     CA  108   6.441   8.056   7.489
    7SER     HA  109   6.433   8.078   7.596
    7SER     CB  110   6.493   8.180   7.418
    7SER    HB2  111   6.424   8.263   7.435
    7SER    HB3  112   6.591   8.205   7.456
    7SER     OG  113   6.502   8.157   7.280
    7SER     HG  114   6.535   8.237   7.237
    7SER      C  115   6.301   8.020   7.439
    7SER      O  116   6.282   7.923   7.365
    8GLY      N  117   6.203   8.101   7.478
    8GLY      H  118   6.225   8.188   7.525
    8GLY     CA  119   6.064   8.067   7.454
    8GLY    HA2  120   6.053   7.959   7.452
    8GLY    HA3  121   6.003   8.109   7.534
    8GLY      C  122   6.011   8.121   7.323
    8GLY      O  123   6.085   8.161   7.233
    9THR      N  124   5.878   8.121   7.313
    9THR      H  125   5.821   8.101   7.395
    9THR     CA  126   5.810   8.149   7.188
    9THR     HA  127   5.844   8.080   7.111
    9THR     CB  128   5.657   8.134   7.202
    9THR     HB  129   5.620   8.203   7.278
    9THR    CG2  130   5.588   8.164   7.070
    9THR   HG21  131   5.623   8.094   6.994
    9THR   HG22  132   5.480   8.152   7.082
    9THR   HG23  133   5.610   8.266   7.040
    9THR    OG1  134   5.626   8.000   7.243
    9THR    HG1  135   5.531   7.990   7.252
    9THR      C  136   5.843   8.289   7.139
    9THR      O  137   5.841   8.386   7.216
   10GLU      N  138   5.875   8.300   7.010
   10GLU      H  139   5.884   8.217   6.953
   10GLU     CA  140   5.897   8.428   6.945
   10GLU     HA  141   5.905   8.507   7.020
   10GLU     CB  142   6.026   8.425   6.863
   10GLU    HB2  143   6.022   8.342   6.792
   10GLU    HB3  144   6.036   8.519   6.808
   10GLU     CG  145   6.153   8.408   6.945
   10GLU    HG2  146   6.136   8.333   7.022
   10GLU    HG3  147   6.234   8.376   6.880
   10GLU     CD  148   6.196   8.535   7.013
   10GLU    OE1  149   6.160   8.641   6.967
   10GLU    OE2  150   6.264   8.526   7.113
   10GLU      C  151   5.778   8.462   6.856
   10GLU      O  152   5.719   8.373   6.794
   11VAL      N  153   5.744   8.590   6.851
   11VAL      H  154   5.792   8.658   6.908
   11VAL     CA  155   5.637   8.641   6.765
   11VAL     HA  156   5.589   8.558   6.714
   11VAL     CB  157   5.530   8.716   6.847
   11VAL     HB  158   5.576   8.800   6.899
   11VAL    CG1  159   5.420   8.769   6.755
   11VAL   HG11  160   5.373   8.685   6.703
   11VAL   HG12  161   5.345   8.821   6.815
   11VAL   HG13  162   5.463   8.837   6.682
   11VAL    CG2  163   5.472   8.624   6.953
   11VAL   HG21  164   5.551   8.591   7.020
   11VAL   HG22  165   5.396   8.678   7.011
   11VAL   HG23  166   5.426   8.537   6.905
   11VAL      C  167   5.702   8.735   6.664
   11VAL      O  168   5.757   8.839   6.702
   12LYS      N  169   5.695   8.699   6.536
   12LYS      H  170   5.644   8.616   6.510
   12LYS     CA  171   5.758   8.775   6.430
   12LYS     HA  172   5.784   8.875   6.467
   12LYS     CB  173   5.887   8.706   6.383
   12LYS    HB2  174   5.863   8.606   6.348
   12LYS    HB3  175   5.931   8.763   6.302
   12LYS     CG  176   5.993   8.692   6.491
   12LYS    HG2  177   5.950   8.643   6.579
   12LYS    HG3  178   6.076   8.631   6.453
   12LYS     CD  179   6.048   8.827   6.533
   12LYS    HD2  180   6.096   8.875   6.448
   12LYS    HD3  181   5.967   8.890   6.569
   12LYS     CE  182   6.151   8.813   6.645
   12LYS    HE2  183   6.109   8.752   6.725
   12LYS    HE3  184   6.240   8.765   6.606
   12LYS     NZ  185   6.190   8.945   6.702
   12LYS    HZ1  186   6.108   8.991   6.739
   12LYS    HZ2  187   6.258   8.931   6.775
   12LYS    HZ3  188   6.230   9.002   6.629
   12LYS      C  189   5.663   8.795   6.313
   12LYS      O  190   5.569   8.717   6.293
   13LYS      N  191   5.688   8.900   6.237
   13LYS      H  192   5.754   8.970   6.267
   13LYS     CA  193   5.624   8.923   6.108
   13LYS     HA  194   5.544   8.850   6.094
   13LYS     CB  195   5.564   9.063   6.102
   13LYS    HB2  196   5.642   9.137   6.120
   13LYS    HB3  197   5.521   9.080   6.003
   13LYS     CG  198   5.454   9.090   6.203
   13LYS    HG2  199   5.374   9.016   6.190
   13LYS    HG3  200   5.494   9.082   6.304
   13LYS     CD  201   5.395   9.229   6.186
   13LYS    HD2  202   5.472   9.304   6.202
   13LYS    HD3  203   5.355   9.239   6.085
   13LYS     CE  204   5.282   9.254   6.285
   13LYS    HE2  205   5.203   9.181   6.269
   13LYS    HE3  206   5.320   9.245   6.387
   13LYS     NZ  207   5.223   9.390   6.269
   13LYS    HZ1  208   5.186   9.400   6.176
   13LYS    HZ2  209   5.149   9.403   6.337
   13LYS    HZ3  210   5.295   9.459   6.285
   13LYS      C  211   5.724   8.902   5.996
   13LYS      O  212   5.845   8.914   6.016
   14PRO      N  213   5.678   8.869   5.875
   14PRO     CD  214   5.537   8.842   5.833
   14PRO    HD2  215   5.482   8.935   5.827
   14PRO    HD3  216   5.490   8.777   5.907
   14PRO     CG  217   5.555   8.775   5.700
   14PRO    HG2  218   5.466   8.791   5.639
   14PRO    HG3  219   5.569   8.668   5.714
   14PRO     CB  220   5.676   8.839   5.641
   14PRO    HB2  221   5.648   8.934   5.596
   14PRO    HB3  222   5.719   8.774   5.565
   14PRO     CA  223   5.770   8.858   5.761
   14PRO     HA  224   5.823   8.762   5.766
   14PRO      C  225   5.855   8.983   5.746
   14PRO      O  226   5.804   9.095   5.753
   15GLY      N  227   5.985   8.964   5.726
   15GLY      H  228   6.021   8.870   5.717
   15GLY     CA  229   6.080   9.072   5.714
   15GLY    HA2  230   6.156   9.046   5.640
   15GLY    HA3  231   6.029   9.163   5.682
   15GLY      C  232   6.153   9.106   5.842
   15GLY      O  233   6.254   9.177   5.837
   16GLU      N  234   6.106   9.057   5.956
   16GLU      H  235   6.021   9.001   5.956
   16GLU     CA  236   6.172   9.082   6.083
   16GLU     HA  237   6.219   9.180   6.081
   16GLU     CB  238   6.072   9.077   6.198
   16GLU    HB2  239   6.016   8.984   6.194
   16GLU    HB3  240   6.125   9.084   6.293
   16GLU     CG  241   5.969   9.190   6.197
   16GLU    HG2  242   6.020   9.285   6.183
   16GLU    HG3  243   5.899   9.174   6.116
   16GLU     CD  244   5.891   9.199   6.325
   16GLU    OE1  245   5.825   9.103   6.359
   16GLU    OE2  246   5.896   9.301   6.388
   16GLU      C  247   6.284   8.981   6.107
   16GLU      O  248   6.278   8.867   6.060
   17SER      N  249   6.385   9.023   6.181
   17SER      H  250   6.386   9.118   6.215
   17SER     CA  251   6.496   8.936   6.213
   17SER     HA  252   6.521   8.875   6.126
   17SER     CB  253   6.618   9.018   6.252
   17SER    HB2  254   6.704   8.952   6.263
   17SER    HB3  255   6.639   9.091   6.174
   17SER     OG  256   6.597   9.085   6.373
   17SER     HG  257   6.675   9.136   6.396
   17SER      C  258   6.458   8.841   6.327
   17SER      O  259   6.353   8.855   6.390
   18LEU      N  260   6.545   8.744   6.352
   18LEU      H  261   6.628   8.734   6.295
   18LEU     CA  262   6.524   8.648   6.459
   18LEU     HA  263   6.451   8.688   6.530
   18LEU     CB  264   6.471   8.515   6.405
   18LEU    HB2  265   6.378   8.532   6.351
   18LEU    HB3  266   6.544   8.471   6.337
   18LEU     CG  267   6.441   8.407   6.510
   18LEU     HG  268   6.526   8.397   6.577
   18LEU    CD1  269   6.318   8.448   6.591
   18LEU   HD11  270   6.233   8.459   6.524
   18LEU   HD12  271   6.297   8.372   6.666
   18LEU   HD13  272   6.338   8.543   6.641
   18LEU    CD2  273   6.419   8.274   6.441
   18LEU   HD21  274   6.508   8.246   6.385
   18LEU   HD22  275   6.397   8.197   6.516
   18LEU   HD23  276   6.334   8.282   6.372
   18LEU      C  277   6.656   8.627   6.532
   18LEU      O  278   6.761   8.619   6.469
   19LYS      N  279   6.649   8.618   6.665
   19LYS      H  280   6.563   8.641   6.712
   19LYS     CA  281   6.763   8.576   6.745
   19LYS     HA  282   6.828   8.512   6.686
   19LYS     CB  283   6.844   8.696   6.794
   19LYS    HB2  284   6.876   8.756   6.709
   19LYS    HB3  285   6.783   8.757   6.861
   19LYS     CG  286   6.971   8.659   6.871
   19LYS    HG2  287   6.943   8.614   6.967
   19LYS    HG3  288   7.030   8.589   6.813
   19LYS     CD  289   7.056   8.782   6.899
   19LYS    HD2  290   7.085   8.829   6.805
   19LYS    HD3  291   6.999   8.853   6.959
   19LYS     CE  292   7.182   8.745   6.976
   19LYS    HE2  293   7.156   8.705   7.073
   19LYS    HE3  294   7.238   8.670   6.920
   19LYS     NZ  295   7.271   8.863   6.997
   19LYS    HZ1  296   7.221   8.933   7.050
   19LYS    HZ2  297   7.353   8.835   7.048
   19LYS    HZ3  298   7.298   8.901   6.907
   19LYS      C  299   6.709   8.495   6.863
   19LYS      O  300   6.635   8.548   6.946
   20ILE      N  301   6.746   8.367   6.868
   20ILE      H  302   6.805   8.328   6.796
   20ILE     CA  303   6.705   8.280   6.977
   20ILE     HA  304   6.653   8.338   7.053
   20ILE     CB  305   6.611   8.169   6.928
   20ILE     HB  306   6.585   8.103   7.011
   20ILE    CG2  307   6.483   8.229   6.871
   20ILE   HG21  308   6.507   8.294   6.788
   20ILE   HG22  309   6.417   8.149   6.837
   20ILE   HG23  310   6.432   8.287   6.949
   20ILE    CG1  311   6.680   8.082   6.823
   20ILE   HG12  312   6.701   8.142   6.734
   20ILE   HG13  313   6.774   8.044   6.863
   20ILE    CD1  314   6.599   7.962   6.779
   20ILE   HD11  315   6.505   7.996   6.735
   20ILE   HD12  316   6.655   7.906   6.704
   20ILE   HD13  317   6.579   7.899   6.865
   20ILE      C  318   6.829   8.218   7.041
   20ILE      O  319   6.935   8.207   6.980
   21SER      N  320   6.815   8.177   7.167
   21SER      H  321   6.724   8.175   7.210
   21SER     CA  322   6.929   8.135   7.248
   21SER     HA  323   7.019   8.137   7.187
   21SER     CB  324   6.947   8.228   7.366
   21SER    HB2  325   7.037   8.201   7.421
   21SER    HB3  326   6.955   8.331   7.331
   21SER     OG  327   6.838   8.219   7.454
   21SER     HG  328   6.852   8.279   7.528
   21SER      C  329   6.910   7.992   7.296
   21SER      O  330   6.798   7.942   7.309
   22CYX      N  331   7.023   7.926   7.324
   22CYX      H  332   7.112   7.967   7.300
   22CYX     CA  333   7.024   7.795   7.388
   22CYX     HA  334   6.931   7.780   7.442
   22CYX     CB  335   7.041   7.683   7.287
   22CYX    HB2  336   6.957   7.683   7.218
   22CYX    HB3  337   7.134   7.697   7.231
   22CYX     SG  338   7.049   7.517   7.360
   22CYX      C  339   7.140   7.795   7.487
   22CYX      O  340   7.255   7.818   7.448
   23LYS      N  341   7.111   7.769   7.614
   23LYS      H  342   7.016   7.746   7.640
   23LYS     CA  343   7.209   7.774   7.721
   23LYS     HA  344   7.305   7.806   7.681
   23LYS     CB  345   7.167   7.872   7.830
   23LYS    HB2  346   7.155   7.972   7.787
   23LYS    HB3  347   7.072   7.840   7.873
   23LYS     CG  348   7.265   7.885   7.946
   23LYS    HG2  349   7.273   7.790   7.997
   23LYS    HG3  350   7.363   7.914   7.907
   23LYS     CD  351   7.220   7.990   8.046
   23LYS    HD2  352   7.213   8.087   7.997
   23LYS    HD3  353   7.122   7.963   8.085
   23LYS     CE  354   7.317   8.002   8.162
   23LYS    HE2  355   7.324   7.906   8.214
   23LYS    HE3  356   7.415   8.030   8.125
   23LYS     NZ  357   7.274   8.104   8.261
   23LYS    HZ1  358   7.183   8.079   8.298
   23LYS    HZ2  359   7.341   8.109   8.337
   23LYS    HZ3  360   7.268   8.194   8.216
   23LYS      C  361   7.230   7.635   7.780
   23LYS      O  362   7.133   7.560   7.799
   24GLY      N  363   7.355   7.602   7.809
   24GLY      H  364   7.430   7.666   7.789
   24GLY     CA  365   7.390   7.474   7.870
   24GLY    HA2  366   7.300   7.415   7.885
   24GLY    HA3  367   7.459   7.420   7.804
   24GLY      C  368   7.459   7.495   8.004
   24GLY      O  369   7.517   7.601   8.030
   25SER      N  370   7.450   7.393   8.089
   25SER      H  371   7.394   7.312   8.064
   25SER     CA  372   7.518   7.391   8.217
   25SER     HA  373   7.619   7.431   8.205
   25SER     CB  374   7.443   7.476   8.318
   25SER    HB2  375   7.440   7.580   8.283
   25SER    HB3  376   7.342   7.439   8.329
   25SER     OG  377   7.506   7.473   8.443
   25SER     HG  378   7.457   7.528   8.505
   25SER      C  379   7.529   7.248   8.268
   25SER      O  380   7.441   7.165   8.242
   26GLY      N  381   7.637   7.220   8.340
   26GLY      H  382   7.710   7.289   8.351
   26GLY     CA  383   7.656   7.092   8.405
   26GLY    HA2  384   7.640   7.103   8.513
   26GLY    HA3  385   7.584   7.020   8.366
   26GLY      C  386   7.795   7.038   8.382
   26GLY      O  387   7.869   7.082   8.294
   27TYR      N  388   7.830   6.940   8.464
   27TYR      H  389   7.764   6.906   8.533
   27TYR     CA  390   7.962   6.880   8.458
   27TYR     HA  391   8.038   6.957   8.468
   27TYR     CB  392   7.981   6.778   8.571
   27TYR    HB2  393   7.892   6.715   8.578
   27TYR    HB3  394   8.068   6.716   8.551
   27TYR     CG  395   8.001   6.841   8.707
   27TYR    CD1  396   7.898   6.843   8.799
   27TYR    HD1  397   7.801   6.799   8.774
   27TYR    CE1  398   7.916   6.900   8.923
   27TYR    HE1  399   7.835   6.902   8.996
   27TYR     CZ  400   8.040   6.956   8.955
   27TYR     OH  401   8.058   7.014   9.079
   27TYR     HH  402   7.980   7.009   9.135
   27TYR    CE2  403   8.143   6.955   8.864
   27TYR    HE2  404   8.239   6.999   8.889
   27TYR    CD2  405   8.124   6.897   8.740
   27TYR    HD2  406   8.206   6.896   8.667
   27TYR      C  407   7.984   6.813   8.322
   27TYR      O  408   7.895   6.747   8.268
   28GLY      N  409   8.104   6.832   8.267
   28GLY      H  410   8.175   6.883   8.317
   28GLY     CA  411   8.135   6.780   8.136
   28GLY    HA2  412   8.241   6.756   8.130
   28GLY    HA3  413   8.076   6.690   8.118
   28GLY      C  414   8.105   6.875   8.022
   28GLY      O  415   8.145   6.848   7.908
   29PHE      N  416   8.035   6.985   8.050
   29PHE      H  417   8.010   7.007   8.145
   29PHE     CA  418   7.994   7.078   7.946
   29PHE     HA  419   7.919   7.031   7.882
   29PHE     CB  420   7.934   7.204   8.009
   29PHE    HB2  421   7.848   7.176   8.070
   29PHE    HB3  422   8.008   7.252   8.072
   29PHE     CG  423   7.886   7.305   7.909
   29PHE    CD1  424   7.767   7.287   7.840
   29PHE    HD1  425   7.707   7.198   7.859
   29PHE    CE1  426   7.724   7.381   7.748
   29PHE    HE1  427   7.630   7.365   7.695
   29PHE     CZ  428   7.799   7.494   7.724
   29PHE     HZ  429   7.765   7.568   7.652
   29PHE    CE2  430   7.918   7.513   7.792
   29PHE    HE2  431   7.977   7.603   7.773
   29PHE    CD2  432   7.961   7.420   7.884
   29PHE    HD2  433   8.055   7.436   7.937
   29PHE      C  434   8.107   7.119   7.853
   29PHE      O  435   8.084   7.132   7.732
   30ILE      N  436   8.229   7.137   7.905
   30ILE      H  437   8.244   7.121   8.004
   30ILE     CA  438   8.341   7.181   7.823
   30ILE     HA  439   8.320   7.279   7.781
   30ILE     CB  440   8.470   7.190   7.907
   30ILE     HB  441   8.450   7.245   7.999
   30ILE    CG2  442   8.521   7.051   7.942
   30ILE   HG21  443   8.543   6.996   7.850
   30ILE   HG22  444   8.612   7.060   8.001
   30ILE   HG23  445   8.446   6.998   7.999
   30ILE    CG1  446   8.577   7.270   7.831
   30ILE   HG12  447   8.611   7.212   7.745
   30ILE   HG13  448   8.535   7.365   7.798
   30ILE    CD1  449   8.699   7.302   7.914
   30ILE   HD11  450   8.746   7.209   7.948
   30ILE   HD12  451   8.771   7.358   7.854
   30ILE   HD13  452   8.670   7.361   8.001
   30ILE      C  453   8.364   7.087   7.705
   30ILE      O  454   8.423   7.126   7.604
   31THR      N  455   8.318   6.962   7.716
   31THR      H  456   8.269   6.934   7.800
   31THR     CA  457   8.337   6.864   7.610
   31THR     HA  458   8.430   6.885   7.558
   31THR     CB  459   8.343   6.722   7.670
   31THR     HB  460   8.377   6.652   7.593
   31THR    CG2  461   8.439   6.717   7.787
   31THR   HG21  462   8.406   6.786   7.864
   31THR   HG22  463   8.442   6.616   7.828
   31THR   HG23  464   8.539   6.746   7.754
   31THR    OG1  465   8.212   6.683   7.714
   31THR    HG1  466   8.216   6.594   7.750
   31THR      C  467   8.229   6.868   7.503
   31THR      O  468   8.246   6.803   7.399
   32TYR      N  469   8.121   6.943   7.523
   32TYR      H  470   8.117   7.005   7.603
   32TYR     CA  471   8.007   6.936   7.433
   32TYR     HA  472   8.013   6.845   7.373
   32TYR     CB  473   7.876   6.935   7.513
   32TYR    HB2  474   7.880   7.013   7.590
   32TYR    HB3  475   7.793   6.954   7.446
   32TYR     CG  476   7.849   6.804   7.584
   32TYR    CD1  477   7.907   6.778   7.707
   32TYR    HD1  478   7.973   6.852   7.753
   32TYR    CE1  479   7.882   6.658   7.771
   32TYR    HE1  480   7.928   6.638   7.868
   32TYR     CZ  481   7.799   6.564   7.712
   32TYR     OH  482   7.774   6.445   7.776
   32TYR     HH  483   7.819   6.438   7.860
   32TYR    CE2  484   7.741   6.590   7.589
   32TYR    HE2  485   7.676   6.516   7.543
   32TYR    CD2  486   7.766   6.710   7.525
   32TYR    HD2  487   7.720   6.730   7.428
   32TYR      C  488   8.007   7.052   7.334
   32TYR      O  489   8.048   7.164   7.367
   33TRP      N  490   7.962   7.024   7.212
   33TRP      H  491   7.952   6.928   7.182
   33TRP     CA  492   7.924   7.127   7.117
   33TRP     HA  493   7.979   7.219   7.139
   33TRP     CB  494   7.955   7.084   6.974
   33TRP    HB2  495   7.917   6.984   6.956
   33TRP    HB3  496   7.908   7.153   6.904
   33TRP     CG  497   8.102   7.083   6.943
   33TRP    CD1  498   8.199   7.019   7.013
   33TRP    HD1  499   8.174   6.962   7.103
   33TRP    NE1  500   8.322   7.040   6.955
   33TRP    HE1  501   8.410   7.004   6.988
   33TRP    CE2  502   8.305   7.118   6.843
   33TRP    CZ2  503   8.398   7.166   6.753
   33TRP    HZ2  504   8.504   7.141   6.765
   33TRP    CH2  505   8.351   7.245   6.647
   33TRP    HH2  506   8.421   7.284   6.574
   33TRP    CZ3  507   8.218   7.274   6.634
   33TRP    HZ3  508   8.184   7.336   6.551
   33TRP    CE3  509   8.125   7.227   6.725
   33TRP    HE3  510   8.019   7.252   6.713
   33TRP    CD2  511   8.169   7.148   6.832
   33TRP      C  512   7.775   7.156   7.131
   33TRP      O  513   7.699   7.073   7.184
   34ILE      N  514   7.732   7.273   7.085
   34ILE      H  515   7.799   7.343   7.056
   34ILE     CA  516   7.591   7.306   7.072
   34ILE     HA  517   7.531   7.219   7.099
   34ILE     CB  518   7.551   7.423   7.163
   34ILE     HB  519   7.612   7.510   7.139
   34ILE    CG2  520   7.404   7.458   7.144
   34ILE   HG21  521   7.343   7.371   7.169
   34ILE   HG22  522   7.378   7.541   7.209
   34ILE   HG23  523   7.387   7.486   7.040
   34ILE    CG1  524   7.580   7.389   7.310
   34ILE   HG12  525   7.516   7.306   7.341
   34ILE   HG13  526   7.684   7.360   7.320
   34ILE    CD1  527   7.555   7.503   7.405
   34ILE   HD11  528   7.450   7.534   7.399
   34ILE   HD12  529   7.577   7.472   7.507
   34ILE   HD13  530   7.619   7.588   7.378
   34ILE      C  531   7.562   7.340   6.926
   34ILE      O  532   7.625   7.430   6.869
   35GLY      N  533   7.466   7.269   6.867
   35GLY      H  534   7.423   7.192   6.916
   35GLY     CA  535   7.421   7.299   6.733
   35GLY    HA2  536   7.474   7.385   6.695
   35GLY    HA3  537   7.439   7.213   6.668
   35GLY      C  538   7.272   7.330   6.726
   35GLY      O  539   7.205   7.336   6.829
   36TRP      N  540   7.221   7.349   6.605
   36TRP      H  541   7.280   7.340   6.523
   36TRP     CA  542   7.081   7.382   6.582
   36TRP     HA  543   7.023   7.360   6.673
   36TRP     CB  544   7.064   7.530   6.548
   36TRP    HB2  545   7.127   7.555   6.463
   36TRP    HB3  546   6.960   7.550   6.524
   36TRP     CG  547   7.103   7.622   6.660
   36TRP    CD1  548   7.228   7.670   6.686
   36TRP    HD1  549   7.312   7.642   6.622
   36TRP    NE1  550   7.225   7.751   6.797
   36TRP    HE1  551   7.305   7.798   6.837
   36TRP    CE2  552   7.097   7.757   6.845
   36TRP    CZ2  553   7.045   7.825   6.953
   36TRP    HZ2  554   7.110   7.886   7.016
   36TRP    CH2  555   6.908   7.812   6.978
   36TRP    HH2  556   6.863   7.865   7.062
   36TRP    CZ3  557   6.828   7.735   6.898
   36TRP    HZ3  558   6.721   7.727   6.920
   36TRP    CE3  559   6.880   7.666   6.789
   36TRP    HE3  560   6.815   7.605   6.727
   36TRP    CD2  561   7.017   7.677   6.762
   36TRP      C  562   7.025   7.296   6.470
   36TRP      O  563   7.097   7.261   6.376
   37VAL      N  564   6.896   7.263   6.479
   37VAL      H  565   6.842   7.294   6.558
   37VAL     CA  566   6.827   7.183   6.379
   37VAL     HA  567   6.872   7.201   6.281
   37VAL     CB  568   6.836   7.033   6.411
   37VAL     HB  569   6.940   7.002   6.412
   37VAL    CG1  570   6.774   7.005   6.548
   37VAL   HG11  571   6.670   7.035   6.547
   37VAL   HG12  572   6.782   6.898   6.569
   37VAL   HG13  573   6.828   7.061   6.624
   37VAL    CG2  574   6.766   6.952   6.303
   37VAL   HG21  575   6.814   6.971   6.207
   37VAL   HG22  576   6.773   6.846   6.327
   37VAL   HG23  577   6.661   6.982   6.297
   37VAL      C  578   6.681   7.227   6.375
   37VAL      O  579   6.616   7.239   6.479
   38ARG      N  580   6.630   7.252   6.254
   38ARG      H  581   6.684   7.233   6.171
   38ARG     CA  582   6.496   7.305   6.236
   38ARG     HA  583   6.460   7.348   6.330
   38ARG     CB  584   6.494   7.415   6.129
   38ARG    HB2  585   6.567   7.492   6.155
   38ARG    HB3  586   6.518   7.372   6.032
   38ARG     CG  587   6.358   7.484   6.116
   38ARG    HG2  588   6.285   7.413   6.078
   38ARG    HG3  589   6.326   7.520   6.214
   38ARG     CD  590   6.362   7.603   6.022
   38ARG    HD2  591   6.273   7.664   6.037
   38ARG    HD3  592   6.451   7.662   6.042
   38ARG     NE  593   6.366   7.562   5.882
   38ARG     HE  594   6.387   7.466   5.860
   38ARG     CZ  595   6.344   7.645   5.780
   38ARG    NH1  596   6.314   7.772   5.803
   38ARG   HH11  597   6.309   7.806   5.898
   38ARG   HH12  598   6.297   7.834   5.725
   38ARG    NH2  599   6.349   7.599   5.656
   38ARG   HH21  600   6.370   7.502   5.638
   38ARG   HH22  601   6.332   7.662   5.578
   38ARG      C  602   6.400   7.194   6.196
   38ARG      O  603   6.437   7.101   6.125
   39GLN      N  604   6.275   7.205   6.242
   39GLN      H  605   6.252   7.277   6.309
   39GLN     CA  606   6.168   7.115   6.201
   39GLN     HA  607   6.199   7.058   6.114
   39GLN     CB  608   6.132   7.016   6.313
   39GLN    HB2  609   6.221   6.961   6.343
   39GLN    HB3  610   6.093   7.071   6.399
   39GLN     CG  611   6.027   6.914   6.274
   39GLN    HG2  612   5.930   6.963   6.264
   39GLN    HG3  613   6.054   6.868   6.178
   39GLN     CD  614   6.014   6.803   6.376
   39GLN    OE1  615   6.039   6.823   6.495
   39GLN    NE2  616   5.974   6.685   6.331
   39GLN   HE21  617   5.963   6.607   6.394
   39GLN   HE22  618   5.954   6.673   6.232
   39GLN      C  619   6.047   7.200   6.164
   39GLN      O  620   5.988   7.266   6.250
   40MET      N  621   6.011   7.198   6.036
   40MET      H  622   6.067   7.149   5.968
   40MET     CA  623   5.891   7.265   5.990
   40MET     HA  624   5.878   7.358   6.045
   40MET     CB  625   5.903   7.298   5.841
   40MET    HB2  626   5.930   7.208   5.786
   40MET    HB3  627   5.807   7.335   5.804
   40MET     CG  628   6.007   7.403   5.808
   40MET    HG2  629   5.981   7.497   5.856
   40MET    HG3  630   6.105   7.370   5.843
   40MET     SD  631   6.021   7.434   5.630
   40MET     CE  632   5.860   7.504   5.595
   40MET    HE1  633   5.846   7.595   5.654
   40MET    HE2  634   5.853   7.528   5.489
   40MET    HE3  635   5.783   7.432   5.621
   40MET      C  636   5.768   7.179   6.017
   40MET      O  637   5.779   7.057   6.031
   41PRO      N  638   5.650   7.241   6.028
   41PRO     CD  639   5.622   7.386   6.021
   41PRO    HD2  640   5.626   7.420   5.918
   41PRO    HD3  641   5.696   7.440   6.080
   41PRO     CG  642   5.483   7.395   6.080
   41PRO    HG2  643   5.433   7.484   6.041
   41PRO    HG3  644   5.490   7.402   6.189
   41PRO     CB  645   5.417   7.269   6.037
   41PRO    HB2  646   5.380   7.280   5.935
   41PRO    HB3  647   5.333   7.248   6.103
   41PRO     CA  648   5.527   7.163   6.047
   41PRO     HA  649   5.520   7.129   6.150
   41PRO      C  650   5.510   7.055   5.940
   41PRO      O  651   5.511   7.083   5.820
   42GLY      N  652   5.493   6.931   5.986
   42GLY      H  653   5.493   6.914   6.086
   42GLY     CA  654   5.475   6.818   5.898
   42GLY    HA2  655   5.434   6.734   5.955
   42GLY    HA3  656   5.405   6.845   5.818
   42GLY      C  657   5.600   6.767   5.831
   42GLY      O  658   5.591   6.673   5.750
   43LYS      N  659   5.716   6.824   5.861
   43LYS      H  660   5.721   6.895   5.932
   43LYS     CA  661   5.840   6.788   5.794
   43LYS     HA  662   5.819   6.715   5.716
   43LYS     CB  663   5.905   6.911   5.731
   43LYS    HB2  664   5.931   6.983   5.809
   43LYS    HB3  665   5.995   6.881   5.678
   43LYS     CG  666   5.817   6.984   5.631
   43LYS    HG2  667   5.722   7.010   5.678
   43LYS    HG3  668   5.867   7.075   5.598
   43LYS     CD  669   5.788   6.898   5.509
   43LYS    HD2  670   5.882   6.867   5.464
   43LYS    HD3  671   5.731   6.810   5.539
   43LYS     CE  672   5.708   6.974   5.404
   43LYS    HE2  673   5.614   7.008   5.448
   43LYS    HE3  674   5.765   7.061   5.370
   43LYS     NZ  675   5.676   6.890   5.286
   43LYS    HZ1  676   5.622   6.810   5.316
   43LYS    HZ2  677   5.623   6.944   5.220
   43LYS    HZ3  678   5.762   6.858   5.243
   43LYS      C  679   5.936   6.722   5.893
   43LYS      O  680   5.909   6.711   6.013
   44GLY      N  681   6.050   6.677   5.841
   44GLY      H  682   6.065   6.682   5.742
   44GLY     CA  683   6.154   6.619   5.923
   44GLY    HA2  684   6.109   6.572   6.011
   44GLY    HA3  685   6.209   6.544   5.866
   44GLY      C  686   6.254   6.723   5.972
   44GLY      O  687   6.229   6.843   5.974
   45LEU      N  688   6.371   6.672   6.011
   45LEU      H  689   6.390   6.574   5.998
   45LEU     CA  690   6.474   6.754   6.073
   45LEU     HA  691   6.428   6.838   6.125
   45LEU     CB  692   6.555   6.672   6.174
   45LEU    HB2  693   6.598   6.585   6.123
   45LEU    HB3  694   6.635   6.733   6.215
   45LEU     CG  695   6.476   6.617   6.293
   45LEU     HG  696   6.389   6.561   6.257
   45LEU    CD1  697   6.565   6.526   6.376
   45LEU   HD11  698   6.651   6.582   6.412
   45LEU   HD12  699   6.509   6.487   6.461
   45LEU   HD13  700   6.599   6.443   6.314
   45LEU    CD2  701   6.424   6.733   6.377
   45LEU   HD21  702   6.359   6.796   6.316
   45LEU   HD22  703   6.368   6.694   6.462
   45LEU   HD23  704   6.508   6.792   6.413
   45LEU      C  705   6.567   6.812   5.967
   45LEU      O  706   6.606   6.743   5.872
   46GLU      N  707   6.602   6.940   5.984
   46GLU      H  708   6.567   6.992   6.063
   46GLU     CA  709   6.691   7.010   5.892
   46GLU     HA  710   6.727   6.941   5.816
   46GLU     CB  711   6.618   7.126   5.823
   46GLU    HB2  712   6.582   7.196   5.898
   46GLU    HB3  713   6.686   7.177   5.755
   46GLU     CG  714   6.497   7.084   5.741
   46GLU    HG2  715   6.529   7.019   5.659
   46GLU    HG3  716   6.426   7.030   5.804
   46GLU     CD  717   6.424   7.200   5.680
   46GLU    OE1  718   6.442   7.310   5.726
   46GLU    OE2  719   6.350   7.179   5.587
   46GLU      C  720   6.810   7.062   5.970
   46GLU      O  721   6.798   7.160   6.045
   47TRP      N  722   6.925   6.998   5.952
   47TRP      H  723   6.930   6.920   5.888
   47TRP     CA  724   7.046   7.036   6.023
   47TRP     HA  725   7.027   7.036   6.131
   47TRP     CB  726   7.160   6.939   5.993
   47TRP    HB2  727   7.128   6.837   6.014
   47TRP    HB3  728   7.189   6.947   5.889
   47TRP     CG  729   7.283   6.963   6.075
   47TRP    CD1  730   7.295   6.952   6.211
   47TRP    HD1  731   7.209   6.922   6.270
   47TRP    NE1  732   7.423   6.983   6.250
   47TRP    HE1  733   7.456   6.982   6.345
   47TRP    CE2  734   7.497   7.014   6.139
   47TRP    CZ2  735   7.630   7.052   6.129
   47TRP    HZ2  736   7.692   7.059   6.218
   47TRP    CH2  737   7.679   7.078   6.001
   47TRP    HH2  738   7.784   7.108   5.988
   47TRP    CZ3  739   7.600   7.068   5.890
   47TRP    HZ3  740   7.641   7.090   5.791
   47TRP    CE3  741   7.466   7.031   5.900
   47TRP    HE3  742   7.404   7.024   5.811
   47TRP    CD2  743   7.414   7.004   6.027
   47TRP      C  744   7.086   7.178   5.983
   47TRP      O  745   7.095   7.209   5.864
   48MET      N  746   7.111   7.263   6.082
   48MET      H  747   7.104   7.233   6.178
   48MET     CA  748   7.149   7.402   6.057
   48MET     HA  749   7.126   7.428   5.954
   48MET     CB  750   7.071   7.494   6.151
   48MET    HB2  751   7.090   7.465   6.254
   48MET    HB3  752   7.104   7.597   6.136
   48MET     CG  753   6.920   7.492   6.131
   48MET    HG2  754   6.897   7.521   6.028
   48MET    HG3  755   6.882   7.392   6.150
   48MET     SD  756   6.834   7.606   6.241
   48MET     CE  757   6.854   7.760   6.153
   48MET    HE1  758   6.808   7.752   6.054
   48MET    HE2  759   6.805   7.841   6.209
   48MET    HE3  760   6.960   7.783   6.142
   48MET      C  761   7.299   7.425   6.073
   48MET      O  762   7.360   7.494   5.991
   49GLY      N  763   7.358   7.370   6.178
   49GLY      H  764   7.303   7.319   6.246
   49GLY     CA  765   7.501   7.383   6.198
   49GLY    HA2  766   7.553   7.308   6.137
   49GLY    HA3  767   7.533   7.482   6.168
   49GLY      C  768   7.535   7.360   6.343
   49GLY      O  769   7.448   7.343   6.429
   50ILE      N  770   7.666   7.361   6.371
   50ILE      H  771   7.733   7.376   6.297
   50ILE     CA  772   7.718   7.340   6.505
   50ILE     HA  773   7.636   7.350   6.577
   50ILE     CB  774   7.780   7.200   6.521
   50ILE     HB  775   7.825   7.192   6.620
   50ILE    CG2  776   7.674   7.093   6.505
   50ILE   HG21  777   7.629   7.100   6.406
   50ILE   HG22  778   7.720   6.994   6.517
   50ILE   HG23  779   7.597   7.106   6.581
   50ILE    CG1  780   7.893   7.181   6.420
   50ILE   HG12  781   7.852   7.181   6.319
   50ILE   HG13  782   7.966   7.261   6.430
   50ILE    CD1  783   7.969   7.051   6.438
   50ILE   HD11  784   7.900   6.967   6.426
   50ILE   HD12  785   8.047   7.044   6.362
   50ILE   HD13  786   8.013   7.048   6.537
   50ILE      C  787   7.821   7.448   6.533
   50ILE      O  788   7.884   7.502   6.442
   51ILE      N  789   7.837   7.481   6.661
   51ILE      H  790   7.779   7.439   6.732
   51ILE     CA  791   7.937   7.577   6.705
   51ILE     HA  792   8.017   7.583   6.631
   51ILE     CB  793   7.877   7.718   6.723
   51ILE     HB  794   7.827   7.748   6.630
   51ILE    CG2  795   7.775   7.718   6.836
   51ILE   HG21  796   7.823   7.689   6.929
   51ILE   HG22  797   7.733   7.818   6.847
   51ILE   HG23  798   7.695   7.648   6.813
   51ILE    CG1  799   7.987   7.821   6.750
   51ILE   HG12  800   8.026   7.807   6.850
   51ILE   HG13  801   8.067   7.807   6.677
   51ILE    CD1  802   7.941   7.964   6.738
   51ILE   HD11  803   7.861   7.983   6.811
   51ILE   HD12  804   8.024   8.031   6.759
   51ILE   HD13  805   7.903   7.983   6.638
   51ILE      C  806   7.997   7.530   6.837
   51ILE      O  807   7.931   7.467   6.920
   52TYR      N  808   8.126   7.558   6.854
   52TYR      H  809   8.181   7.593   6.777
   52TYR     CA  810   8.194   7.540   6.981
   52TYR     HA  811   8.130   7.483   7.048
   52TYR     CB  812   8.325   7.463   6.962
   52TYR    HB2  813   8.307   7.374   6.903
   52TYR    HB3  814   8.397   7.527   6.911
   52TYR     CG  815   8.389   7.420   7.092
   52TYR    CD1  816   8.336   7.313   7.163
   52TYR    HD1  817   8.249   7.260   7.125
   52TYR    CE1  818   8.395   7.273   7.282
   52TYR    HE1  819   8.353   7.189   7.337
   52TYR     CZ  820   8.507   7.340   7.329
   52TYR     OH  821   8.565   7.300   7.448
   52TYR     HH  822   8.520   7.225   7.488
   52TYR    CE2  823   8.559   7.446   7.259
   52TYR    HE2  824   8.647   7.499   7.297
   52TYR    CD2  825   8.501   7.486   7.140
   52TYR    HD2  826   8.542   7.570   7.085
   52TYR      C  827   8.219   7.676   7.045
   52TYR      O  828   8.304   7.752   6.996
   53PRO      N  829   8.147   7.711   7.152
   53PRO     CD  830   8.035   7.636   7.219
   53PRO    HD2  831   8.077   7.560   7.285
   53PRO    HD3  832   7.973   7.587   7.144
   53PRO     CG  833   7.962   7.742   7.293
   53PRO    HG2  834   7.916   7.700   7.383
   53PRO    HG3  835   7.884   7.784   7.230
   53PRO     CB  836   8.066   7.846   7.327
   53PRO    HB2  837   8.117   7.817   7.420
   53PRO    HB3  838   8.018   7.942   7.341
   53PRO     CA  839   8.162   7.846   7.208
   53PRO     HA  840   8.118   7.919   7.140
   53PRO      C  841   8.304   7.879   7.250
   53PRO      O  842   8.340   7.997   7.259
   54GLY      N  843   8.387   7.777   7.278
   54GLY      H  844   8.356   7.682   7.264
   54GLY     CA  845   8.521   7.803   7.327
   54GLY    HA2  846   8.515   7.851   7.425
   54GLY    HA3  847   8.575   7.708   7.337
   54GLY      C  848   8.603   7.893   7.237
   54GLY      O  849   8.688   7.969   7.284
   55ASP      N  850   8.581   7.885   7.105
   55ASP      H  851   8.512   7.820   7.070
   55ASP     CA  852   8.654   7.968   7.011
   55ASP     HA  853   8.678   8.064   7.058
   55ASP     CB  854   8.784   7.899   6.969
   55ASP    HB2  855   8.839   7.962   6.900
   55ASP    HB3  856   8.845   7.880   7.057
   55ASP     CG  857   8.759   7.765   6.900
   55ASP    OD1  858   8.645   7.732   6.878
   55ASP    OD2  859   8.855   7.698   6.870
   55ASP      C  860   8.573   8.003   6.887
   55ASP      O  861   8.630   8.056   6.790
   56SER      N  862   8.443   7.974   6.886
   56SER      H  863   8.403   7.918   6.960
   56SER     CA  864   8.351   8.019   6.781
   56SER     HA  865   8.250   7.987   6.804
   56SER     CB  866   8.355   8.171   6.771
   56SER    HB2  867   8.455   8.203   6.744
   56SER    HB3  868   8.284   8.204   6.695
   56SER     OG  869   8.320   8.229   6.894
   56SER     HG  870   8.323   8.325   6.885
   56SER      C  871   8.386   7.959   6.645
   56SER      O  872   8.377   8.025   6.541
   57GLU      N  873   8.425   7.832   6.644
   57GLU      H  874   8.453   7.787   6.731
   57GLU     CA  875   8.430   7.754   6.521
   57GLU     HA  876   8.470   7.816   6.441
   57GLU     CB  877   8.519   7.631   6.536
   57GLU    HB2  878   8.621   7.662   6.559
   57GLU    HB3  879   8.482   7.569   6.618
   57GLU     CG  880   8.527   7.543   6.413
   57GLU    HG2  881   8.426   7.512   6.384
   57GLU    HG3  882   8.573   7.598   6.331
   57GLU     CD  883   8.608   7.418   6.434
   57GLU    OE1  884   8.678   7.411   6.533
   57GLU    OE2  885   8.600   7.329   6.353
   57GLU      C  886   8.288   7.713   6.484
   57GLU      O  887   8.221   7.644   6.562
   58THR      N  888   8.242   7.754   6.367
   58THR      H  889   8.303   7.803   6.303
   58THR     CA  890   8.105   7.732   6.325
   58THR     HA  891   8.054   7.668   6.398
   58THR     CB  892   8.026   7.864   6.312
   58THR     HB  893   8.070   7.925   6.233
   58THR    CG2  894   7.880   7.836   6.279
   58THR   HG21  895   7.836   7.776   6.358
   58THR   HG22  896   7.827   7.931   6.271
   58THR   HG23  897   7.874   7.783   6.185
   58THR    OG1  898   8.034   7.936   6.436
   58THR    HG1  899   7.986   8.018   6.428
   58THR      C  900   8.104   7.658   6.191
   58THR      O  901   8.179   7.694   6.100
   59ARG      N  902   8.019   7.556   6.180
   59ARG      H  903   7.962   7.529   6.259
   59ARG     CA  904   8.001   7.479   6.058
   59ARG     HA  905   8.058   7.526   5.977
   59ARG     CB  906   8.049   7.336   6.075
   59ARG    HB2  907   7.991   7.287   6.153
   59ARG    HB3  908   8.038   7.282   5.981
   59ARG     CG  909   8.195   7.322   6.115
   59ARG    HG2  910   8.258   7.375   6.043
   59ARG    HG3  911   8.210   7.365   6.214
   59ARG     CD  912   8.238   7.180   6.118
   59ARG    HD2  913   8.171   7.123   6.182
   59ARG    HD3  914   8.236   7.139   6.017
   59ARG     NE  915   8.373   7.165   6.171
   59ARG     HE  916   8.414   7.243   6.220
   59ARG     CZ  917   8.448   7.054   6.158
   59ARG    NH1  918   8.401   6.950   6.094
   59ARG   HH11  919   8.308   6.953   6.055
   59ARG   HH12  920   8.457   6.867   6.084
   59ARG    NH2  921   8.570   7.051   6.209
   59ARG   HH21  922   8.606   7.131   6.258
   59ARG   HH22  923   8.626   6.967   6.199
   59ARG      C  924   7.854   7.480   6.020
   59ARG      O  925   7.769   7.441   6.101
   60TYR      N  926   7.824   7.525   5.898
   60TYR      H  927   7.898   7.546   5.833
   60TYR     CA  928   7.687   7.544   5.853
   60TYR     HA  929   7.620   7.543   5.939
   60TYR     CB  930   7.674   7.679   5.781
   60TYR    HB2  931   7.751   7.687   5.704
   60TYR    HB3  932   7.575   7.685   5.734
   60TYR     CG  933   7.689   7.799   5.871
   60TYR    CD1  934   7.813   7.856   5.891
   60TYR    HD1  935   7.901   7.815   5.840
   60TYR    CE1  936   7.827   7.966   5.974
   60TYR    HE1  937   7.925   8.011   5.989
   60TYR     CZ  938   7.715   8.018   6.038
   60TYR     OH  939   7.729   8.127   6.120
   60TYR     HH  940   7.819   8.159   6.126
   60TYR    CE2  941   7.591   7.961   6.019
   60TYR    HE2  942   7.504   8.002   6.069
   60TYR    CD2  943   7.578   7.851   5.936
   60TYR    HD2  944   7.479   7.806   5.921
   60TYR      C  945   7.643   7.430   5.762
   60TYR      O  946   7.724   7.363   5.698
   61SER      N  947   7.512   7.410   5.757
   61SER      H  948   7.453   7.445   5.831
   61SER     CA  949   7.452   7.336   5.648
   61SER     HA  950   7.516   7.251   5.622
   61SER     CB  951   7.315   7.285   5.687
   61SER    HB2  952   7.325   7.210   5.765
   61SER    HB3  953   7.255   7.368   5.724
   61SER     OG  954   7.249   7.228   5.577
   61SER     HG  955   7.163   7.197   5.604
   61SER      C  956   7.443   7.426   5.525
   61SER      O  957   7.405   7.543   5.536
   62PRO      N  958   7.480   7.375   5.407
   62PRO     CD  959   7.537   7.243   5.378
   62PRO    HD2  960   7.458   7.168   5.385
   62PRO    HD3  961   7.615   7.221   5.451
   62PRO     CG  962   7.589   7.260   5.238
   62PRO    HG2  963   7.593   7.163   5.189
   62PRO    HG3  964   7.690   7.302   5.242
   62PRO     CB  965   7.493   7.354   5.174
   62PRO    HB2  966   7.406   7.298   5.139
   62PRO    HB3  967   7.541   7.402   5.088
   62PRO     CA  968   7.458   7.454   5.284
   62PRO     HA  969   7.535   7.530   5.276
   62PRO      C  970   7.315   7.503   5.269
   62PRO      O  971   7.292   7.604   5.201
   63SER      N  972   7.218   7.436   5.331
   63SER      H  973   7.241   7.356   5.389
   63SER     CA  974   7.078   7.475   5.318
   63SER     HA  975   7.057   7.500   5.214
   63SER     CB  976   6.989   7.360   5.362
   63SER    HB2  977   6.885   7.385   5.341
   63SER    HB3  978   7.016   7.270   5.307
   63SER     OG  979   7.003   7.335   5.499
   63SER     HG  980   6.945   7.262   5.524
   63SER      C  981   7.043   7.599   5.399
   63SER      O  982   6.938   7.660   5.374
   64PHE      N  983   7.128   7.639   5.494
   64PHE      H  984   7.210   7.585   5.514
   64PHE     CA  985   7.105   7.760   5.572
   64PHE     HA  986   7.017   7.812   5.534
   64PHE     CB  987   7.083   7.724   5.719
   64PHE    HB2  988   7.166   7.663   5.754
   64PHE    HB3  989   7.077   7.815   5.778
   64PHE     CG  990   6.957   7.646   5.744
   64PHE    CD1  991   6.960   7.507   5.751
   64PHE    HD1  992   7.054   7.454   5.738
   64PHE    CE1  993   6.844   7.436   5.773
   64PHE    HE1  994   6.848   7.327   5.779
   64PHE     CZ  995   6.724   7.501   5.789
   64PHE     HZ  996   6.633   7.445   5.807
   64PHE    CE2  997   6.720   7.639   5.783
   64PHE    HE2  998   6.625   7.691   5.795
   64PHE    CD2  999   6.836   7.711   5.760
   64PHE    HD2 1000   6.831   7.820   5.754
   64PHE      C 1001   7.220   7.860   5.562
   64PHE      O 1002   7.201   7.977   5.596
   65GLN      N 1003   7.338   7.817   5.517
   65GLN      H 1004   7.349   7.720   5.489
   65GLN     CA 1005   7.452   7.907   5.508
   65GLN     HA 1006   7.475   7.947   5.606
   65GLN     CB 1007   7.575   7.835   5.453
   65GLN    HB2 1008   7.593   7.745   5.512
   65GLN    HB3 1009   7.558   7.807   5.349
   65GLN     CG 1010   7.703   7.917   5.458
   65GLN    HG2 1011   7.693   8.003   5.392
   65GLN    HG3 1012   7.721   7.950   5.560
   65GLN     CD 1013   7.824   7.837   5.412
   65GLN    OE1 1014   7.811   7.731   5.350
   65GLN    NE2 1015   7.943   7.888   5.443
   65GLN   HE21 1016   8.027   7.840   5.415
   65GLN   HE22 1017   7.948   7.975   5.494
   65GLN      C 1018   7.417   8.026   5.418
   65GLN      O 1019   7.368   8.009   5.307
   66GLY      N 1020   7.443   8.147   5.468
   66GLY      H 1021   7.491   8.155   5.557
   66GLY     CA 1022   7.403   8.267   5.399
   66GLY    HA2 1023   7.476   8.346   5.419
   66GLY    HA3 1024   7.399   8.248   5.292
   66GLY      C 1025   7.268   8.323   5.438
   66GLY      O 1026   7.239   8.438   5.403
   67GLN      N 1027   7.185   8.246   5.507
   67GLN      H 1028   7.210   8.150   5.528
   67GLN     CA 1029   7.056   8.295   5.556
   67GLN     HA 1030   7.036   8.393   5.513
   67GLN     CB 1031   6.944   8.199   5.515
   67GLN    HB2 1032   6.965   8.100   5.555
   67GLN    HB3 1033   6.849   8.235   5.555
   67GLN     CG 1034   6.927   8.184   5.365
   67GLN    HG2 1035   6.904   8.282   5.321
   67GLN    HG3 1036   7.018   8.145   5.321
   67GLN     CD 1037   6.814   8.090   5.329
   67GLN    OE1 1038   6.696   8.118   5.355
   67GLN    NE2 1039   6.848   7.977   5.268
   67GLN   HE21 1040   6.777   7.910   5.241
   67GLN   HE22 1041   6.946   7.958   5.248
   67GLN      C 1042   7.056   8.313   5.707
   67GLN      O 1043   6.983   8.399   5.759
   68VAL      N 1044   7.135   8.234   5.779
   68VAL      H 1045   7.197   8.170   5.732
   68VAL     CA 1046   7.136   8.235   5.925
   68VAL     HA 1047   7.071   8.316   5.961
   68VAL     CB 1048   7.085   8.102   5.981
   68VAL     HB 1049   7.078   8.109   6.090
   68VAL    CG1 1050   6.948   8.069   5.925
   68VAL   HG11 1051   6.954   8.061   5.816
   68VAL   HG12 1052   6.913   7.974   5.966
   68VAL   HG13 1053   6.877   8.148   5.951
   68VAL    CG2 1054   7.184   7.991   5.950
   68VAL   HG21 1055   7.281   8.014   5.995
   68VAL   HG22 1056   7.147   7.897   5.990
   68VAL   HG23 1057   7.196   7.982   5.842
   68VAL      C 1058   7.278   8.261   5.972
   68VAL      O 1059   7.374   8.246   5.896
   69THR      N 1060   7.293   8.301   6.099
   69THR      H 1061   7.212   8.329   6.152
   69THR     CA 1062   7.423   8.305   6.164
   69THR     HA 1063   7.497   8.256   6.100
   69THR     CB 1064   7.469   8.450   6.190
   69THR     HB 1065   7.396   8.500   6.253
   69THR    CG2 1066   7.604   8.451   6.260
   69THR   HG21 1067   7.678   8.401   6.198
   69THR   HG22 1068   7.635   8.554   6.278
   69THR   HG23 1069   7.596   8.398   6.356
   69THR    OG1 1070   7.480   8.520   6.065
   69THR    HG1 1071   7.509   8.610   6.082
   69THR      C 1072   7.415   8.228   6.294
   69THR      O 1073   7.319   8.244   6.370
   70ILE      N 1074   7.515   8.145   6.321
   70ILE      H 1075   7.587   8.128   6.251
   70ILE     CA 1076   7.528   8.074   6.447
   70ILE     HA 1077   7.438   8.089   6.507
   70ILE     CB 1078   7.549   7.923   6.427
   70ILE     HB 1079   7.635   7.907   6.362
   70ILE    CG2 1080   7.573   7.854   6.560
   70ILE   HG21 1081   7.487   7.869   6.625
   70ILE   HG22 1082   7.587   7.747   6.543
   70ILE   HG23 1083   7.662   7.895   6.607
   70ILE    CG1 1084   7.428   7.862   6.355
   70ILE   HG12 1085   7.343   7.858   6.423
   70ILE   HG13 1086   7.402   7.923   6.269
   70ILE    CD1 1087   7.452   7.721   6.305
   70ILE   HD11 1088   7.475   7.656   6.389
   70ILE   HD12 1089   7.362   7.685   6.255
   70ILE   HD13 1090   7.535   7.721   6.234
   70ILE      C 1091   7.646   8.133   6.524
   70ILE      O 1092   7.758   8.140   6.471
   71SER      N 1093   7.621   8.176   6.647
   71SER      H 1094   7.530   8.162   6.688
   71SER     CA 1095   7.720   8.243   6.730
   71SER     HA 1096   7.820   8.225   6.690
   71SER     CB 1097   7.695   8.393   6.732
   71SER    HB2 1098   7.686   8.430   6.630
   71SER    HB3 1099   7.603   8.414   6.786
   71SER     OG 1100   7.801   8.460   6.795
   71SER     HG 1101   7.783   8.555   6.795
   71SER      C 1102   7.713   8.186   6.871
   71SER      O 1103   7.638   8.092   6.899
   72ALA      N 1104   7.791   8.245   6.962
   72ALA      H 1105   7.846   8.326   6.936
   72ALA     CA 1106   7.799   8.195   7.098
   72ALA     HA 1107   7.699   8.190   7.141
   72ALA     CB 1108   7.860   8.055   7.103
   72ALA    HB1 1109   7.961   8.058   7.062
   72ALA    HB2 1110   7.865   8.021   7.207
   72ALA    HB3 1111   7.799   7.986   7.045
   72ALA      C 1112   7.879   8.291   7.184
   72ALA      O 1113   7.952   8.378   7.134
   73ASP      N 1114   7.864   8.275   7.316
   73ASP      H 1115   7.794   8.212   7.351
   73ASP     CA 1116   7.947   8.346   7.414
   73ASP     HA 1117   8.039   8.379   7.366
   73ASP     CB 1118   7.876   8.469   7.470
   73ASP    HB2 1119   7.849   8.536   7.389
   73ASP    HB3 1120   7.785   8.438   7.523
   73ASP     CG 1121   7.962   8.548   7.568
   73ASP    OD1 1122   8.057   8.493   7.618
   73ASP    OD2 1123   7.931   8.662   7.593
   73ASP      C 1124   7.978   8.246   7.524
   73ASP      O 1125   7.891   8.212   7.605
   74LYS      N 1126   8.103   8.199   7.528
   74LYS      H 1127   8.173   8.235   7.464
   74LYS     CA 1128   8.141   8.095   7.623
   74LYS     HA 1129   8.073   8.010   7.613
   74LYS     CB 1130   8.284   8.048   7.596
   74LYS    HB2 1131   8.307   7.963   7.660
   74LYS    HB3 1132   8.294   8.019   7.492
   74LYS     CG 1133   8.391   8.154   7.622
   74LYS    HG2 1134   8.367   8.244   7.566
   74LYS    HG3 1135   8.393   8.177   7.729
   74LYS     CD 1136   8.528   8.105   7.580
   74LYS    HD2 1137   8.554   8.015   7.635
   74LYS    HD3 1138   8.528   8.083   7.473
   74LYS     CE 1139   8.635   8.210   7.607
   74LYS    HE2 1140   8.609   8.303   7.556
   74LYS    HE3 1141   8.642   8.228   7.715
   74LYS     NZ 1142   8.769   8.167   7.559
   74LYS    HZ1 1143   8.766   8.151   7.460
   74LYS    HZ2 1144   8.837   8.239   7.579
   74LYS    HZ3 1145   8.796   8.082   7.606
   74LYS      C 1146   8.128   8.140   7.768
   74LYS      O 1147   8.113   8.056   7.856
   75SER      N 1148   8.134   8.271   7.794
   75SER      H 1149   8.141   8.338   7.718
   75SER     CA 1150   8.131   8.319   7.931
   75SER     HA 1151   8.203   8.264   7.991
   75SER     CB 1152   8.166   8.467   7.936
   75SER    HB2 1153   8.182   8.497   8.039
   75SER    HB3 1154   8.256   8.484   7.878
   75SER     OG 1155   8.062   8.544   7.881
   75SER     HG 1156   8.086   8.637   7.885
   75SER      C 1157   7.995   8.297   7.996
   75SER      O 1158   7.983   8.300   8.119
   76ILE      N 1159   7.891   8.274   7.915
   76ILE      H 1160   7.903   8.277   7.815
   76ILE     CA 1161   7.758   8.243   7.965
   76ILE     HA 1162   7.760   8.233   8.073
   76ILE     CB 1163   7.659   8.355   7.927
   76ILE     HB 1164   7.558   8.326   7.956
   76ILE    CG2 1165   7.696   8.485   7.998
   76ILE   HG21 1166   7.796   8.515   7.969
   76ILE   HG22 1167   7.625   8.563   7.970
   76ILE   HG23 1168   7.692   8.469   8.106
   76ILE    CG1 1169   7.657   8.376   7.775
   76ILE   HG12 1170   7.751   8.422   7.743
   76ILE   HG13 1171   7.645   8.279   7.726
   76ILE    CD1 1172   7.545   8.465   7.727
   76ILE   HD11 1173   7.554   8.563   7.773
   76ILE   HD12 1174   7.550   8.475   7.619
   76ILE   HD13 1175   7.449   8.421   7.755
   76ILE      C 1176   7.705   8.110   7.911
   76ILE      O 1177   7.585   8.084   7.918
   77ASN      N 1178   7.794   8.026   7.857
   77ASN      H 1179   7.890   8.054   7.846
   77ASN     CA 1180   7.759   7.891   7.812
   77ASN     HA 1181   7.839   7.852   7.749
   77ASN     CB 1182   7.740   7.798   7.931
   77ASN    HB2 1183   7.664   7.840   7.997
   77ASN    HB3 1184   7.707   7.700   7.895
   77ASN     CG 1185   7.866   7.779   8.010
   77ASN    OD1 1186   7.976   7.782   7.955
   77ASN    ND2 1187   7.851   7.759   8.139
   77ASN   HD21 1188   7.933   7.746   8.197
   77ASN   HD22 1189   7.759   7.758   8.179
   77ASN      C 1190   7.634   7.892   7.724
   77ASN      O 1191   7.545   7.807   7.736
   78THR      N 1192   7.626   7.990   7.634
   78THR      H 1193   7.705   8.053   7.621
   78THR     CA 1194   7.508   8.011   7.552
   78THR     HA 1195   7.440   7.927   7.565
   78THR     CB 1196   7.433   8.140   7.592
   78THR     HB 1197   7.499   8.225   7.579
   78THR    CG2 1198   7.310   8.159   7.506
   78THR   HG21 1199   7.243   8.074   7.519
   78THR   HG22 1200   7.258   8.250   7.535
   78THR   HG23 1201   7.339   8.166   7.401
   78THR    OG1 1202   7.395   8.132   7.730
   78THR    HG1 1203   7.348   8.213   7.755
   78THR      C 1204   7.547   8.017   7.405
   78THR      O 1205   7.644   8.084   7.369
   79ALA      N 1206   7.470   7.947   7.321
   79ALA      H 1207   7.401   7.883   7.357
   79ALA     CA 1208   7.481   7.958   7.177
   79ALA     HA 1209   7.570   8.016   7.151
   79ALA     CB 1210   7.493   7.820   7.112
   79ALA    HB1 1211   7.404   7.762   7.136
   79ALA    HB2 1212   7.501   7.832   7.004
   79ALA    HB3 1213   7.581   7.769   7.150
   79ALA      C 1214   7.360   8.033   7.121
   79ALA      O 1215   7.253   8.034   7.182
   80TYR      N 1216   7.379   8.095   7.005
   80TYR      H 1217   7.467   8.087   6.957
   80TYR     CA 1218   7.274   8.175   6.944
   80TYR     HA 1219   7.180   8.159   6.997
   80TYR     CB 1220   7.309   8.324   6.950
   80TYR    HB2 1221   7.405   8.340   6.901
   80TYR    HB3 1222   7.232   8.381   6.899
   80TYR     CG 1223   7.321   8.378   7.090
   80TYR    CD1 1224   7.443   8.375   7.156
   80TYR    HD1 1225   7.530   8.333   7.107
   80TYR    CE1 1226   7.453   8.425   7.285
   80TYR    HE1 1227   7.549   8.423   7.337
   80TYR     CZ 1228   7.341   8.479   7.347
   80TYR     OH 1229   7.351   8.528   7.475
   80TYR     HH 1230   7.440   8.521   7.511
   80TYR    CE2 1231   7.219   8.482   7.282
   80TYR    HE2 1232   7.132   8.524   7.331
   80TYR    CD2 1233   7.209   8.432   7.153
   80TYR    HD2 1234   7.113   8.434   7.101
   80TYR      C 1235   7.251   8.131   6.800
   80TYR      O 1236   7.343   8.085   6.732
   81LEU      N 1237   7.126   8.145   6.756
   81LEU      H 1238   7.053   8.175   6.819
   81LEU     CA 1239   7.087   8.121   6.617
   81LEU     HA 1240   7.176   8.115   6.555
   81LEU     CB 1241   7.008   7.990   6.604
   81LEU    HB2 1242   7.073   7.906   6.629
   81LEU    HB3 1243   6.923   7.992   6.671
   81LEU     CG 1244   6.952   7.961   6.464
   81LEU     HG 1245   6.925   7.855   6.457
   81LEU    CD1 1246   6.828   8.047   6.440
   81LEU   HD11 1247   6.855   8.152   6.447
   81LEU   HD12 1248   6.788   8.026   6.341
   81LEU   HD13 1249   6.753   8.024   6.515
   81LEU    CD2 1250   7.059   7.988   6.359
   81LEU   HD21 1251   7.145   7.924   6.378
   81LEU   HD22 1252   7.019   7.967   6.260
   81LEU   HD23 1253   7.089   8.093   6.365
   81LEU      C 1254   7.002   8.240   6.573
   81LEU      O 1255   6.899   8.268   6.634
   82GLN      N 1256   7.045   8.309   6.467
   82GLN      H 1257   7.129   8.280   6.419
   82GLN     CA 1258   6.972   8.426   6.421
   82GLN     HA 1259   6.872   8.426   6.464
   82GLN     CB 1260   7.044   8.554   6.463
   82GLN    HB2 1261   6.989   8.640   6.426
   82GLN    HB3 1262   7.050   8.558   6.572
   82GLN     CG 1263   7.186   8.566   6.410
   82GLN    HG2 1264   7.244   8.478   6.440
   82GLN    HG3 1265   7.184   8.572   6.301
   82GLN     CD 1266   7.258   8.689   6.463
   82GLN    OE1 1267   7.281   8.702   6.583
   82GLN    NE2 1268   7.292   8.780   6.373
   82GLN   HE21 1269   7.340   8.864   6.402
   82GLN   HE22 1270   7.271   8.765   6.275
   82GLN      C 1271   6.954   8.423   6.270
   82GLN      O 1272   7.034   8.365   6.196
   83TRP      N 1273   6.847   8.488   6.225
   83TRP      H 1274   6.783   8.531   6.290
   83TRP     CA 1275   6.813   8.503   6.084
   83TRP     HA 1276   6.882   8.443   6.024
   83TRP     CB 1277   6.670   8.456   6.057
   83TRP    HB2 1278   6.603   8.497   6.133
   83TRP    HB3 1279   6.639   8.490   5.958
   83TRP     CG 1280   6.654   8.307   6.059
   83TRP    CD1 1281   6.665   8.225   6.168
   83TRP    HD1 1282   6.687   8.268   6.266
   83TRP    NE1 1283   6.644   8.095   6.132
   83TRP    HE1 1284   6.647   8.015   6.194
   83TRP    CE2 1285   6.619   8.090   5.997
   83TRP    CZ2 1286   6.593   7.981   5.915
   83TRP    HZ2 1287   6.590   7.881   5.957
   83TRP    CH2 1288   6.571   8.006   5.780
   83TRP    HH2 1289   6.549   7.924   5.712
   83TRP    CZ3 1290   6.575   8.134   5.729
   83TRP    HZ3 1291   6.558   8.151   5.622
   83TRP    CE3 1292   6.602   8.242   5.811
   83TRP    HE3 1293   6.606   8.343   5.769
   83TRP    CD2 1294   6.625   8.220   5.947
   83TRP      C 1295   6.829   8.648   6.044
   83TRP      O 1296   6.805   8.739   6.124
   84SER      N 1297   6.871   8.671   5.919
   84SER      H 1298   6.902   8.594   5.862
   84SER     CA 1299   6.871   8.807   5.867
   84SER     HA 1300   6.926   8.873   5.935
   84SER     CB 1301   6.938   8.810   5.731
   84SER    HB2 1302   6.890   8.738   5.665
   84SER    HB3 1303   6.929   8.910   5.688
   84SER     OG 1304   7.074   8.779   5.741
   84SER     HG 1305   7.115   8.781   5.654
   84SER      C 1306   6.730   8.863   5.856
   84SER      O 1307   6.706   8.980   5.887
   85SER      N 1308   6.634   8.780   5.813
   85SER      H 1309   6.657   8.683   5.793
   85SER     CA 1310   6.496   8.823   5.793
   85SER     HA 1311   6.461   8.874   5.882
   85SER     CB 1312   6.485   8.918   5.675
   85SER    HB2 1313   6.525   8.869   5.586
   85SER    HB3 1314   6.381   8.944   5.659
   85SER     OG 1315   6.558   9.035   5.698
   85SER     HG 1316   6.549   9.093   5.622
   85SER      C 1317   6.412   8.698   5.769
   85SER      O 1318   6.442   8.618   5.681
   86LEU      N 1319   6.306   8.682   5.849
   86LEU      H 1320   6.286   8.750   5.921
   86LEU     CA 1321   6.218   8.568   5.833
   86LEU     HA 1322   6.277   8.480   5.806
   86LEU     CB 1323   6.144   8.539   5.964
   86LEU    HB2 1324   6.090   8.629   5.996
   86LEU    HB3 1325   6.073   8.458   5.950
   86LEU     CG 1326   6.232   8.499   6.083
   86LEU     HG 1327   6.303   8.579   6.105
   86LEU    CD1 1328   6.144   8.475   6.205
   86LEU   HD11 1329   6.073   8.395   6.184
   86LEU   HD12 1330   6.207   8.446   6.290
   86LEU   HD13 1331   6.090   8.566   6.230
   86LEU    CD2 1332   6.312   8.374   6.047
   86LEU   HD21 1333   6.375   8.395   5.961
   86LEU   HD22 1334   6.374   8.346   6.132
   86LEU   HD23 1335   6.243   8.293   6.024
   86LEU      C 1336   6.118   8.590   5.721
   86LEU      O 1337   6.079   8.704   5.691
   87LYS      N 1338   6.075   8.481   5.659
   87LYS      H 1339   6.126   8.394   5.669
   87LYS     CA 1340   5.958   8.478   5.574
   87LYS     HA 1341   5.920   8.579   5.560
   87LYS     CB 1342   5.991   8.418   5.437
   87LYS    HB2 1343   6.035   8.319   5.450
   87LYS    HB3 1344   5.899   8.409   5.378
   87LYS     CG 1345   6.089   8.500   5.355
   87LYS    HG2 1346   6.049   8.600   5.340
   87LYS    HG3 1347   6.184   8.506   5.407
   87LYS     CD 1348   6.113   8.436   5.219
   87LYS    HD2 1349   6.154   8.336   5.232
   87LYS    HD3 1350   6.019   8.431   5.164
   87LYS     CE 1351   6.211   8.518   5.136
   87LYS    HE2 1352   6.172   8.618   5.121
   87LYS    HE3 1353   6.307   8.524   5.189
   87LYS     NZ 1354   6.236   8.457   5.003
   87LYS    HZ1 1355   6.149   8.452   4.952
   87LYS    HZ2 1356   6.302   8.514   4.951
   87LYS    HZ3 1357   6.274   8.364   5.015
   87LYS      C 1358   5.848   8.397   5.643
   87LYS      O 1359   5.873   8.324   5.739
   88ALA      N 1360   5.725   8.412   5.592
   88ALA      H 1361   5.709   8.477   5.517
   88ALA     CA 1362   5.614   8.334   5.646
   88ALA     HA 1363   5.600   8.358   5.751
   88ALA     CB 1364   5.486   8.365   5.569
   88ALA    HB1 1365   5.500   8.340   5.464
   88ALA    HB2 1366   5.404   8.306   5.610
   88ALA    HB3 1367   5.463   8.471   5.579
   88ALA      C 1368   5.644   8.184   5.641
   88ALA      O 1369   5.599   8.110   5.729
   89SER      N 1370   5.718   8.139   5.540
   89SER      H 1371   5.754   8.204   5.471
   89SER     CA 1372   5.751   7.998   5.525
   89SER     HA 1373   5.662   7.938   5.543
   89SER     CB 1374   5.801   7.973   5.384
   89SER    HB2 1375   5.818   7.866   5.370
   89SER    HB3 1376   5.727   8.007   5.312
   89SER     OG 1377   5.922   8.041   5.361
   89SER     HG 1378   5.952   8.023   5.271
   89SER      C 1379   5.855   7.950   5.625
   89SER      O 1380   5.884   7.830   5.628
   90ASP      N 1381   5.911   8.038   5.707
   90ASP      H 1382   5.887   8.136   5.701
   90ASP     CA 1383   6.010   7.999   5.807
   90ASP     HA 1384   6.061   7.909   5.775
   90ASP     CB 1385   6.113   8.111   5.825
   90ASP    HB2 1386   6.062   8.206   5.842
   90ASP    HB3 1387   6.176   8.089   5.911
   90ASP     CG 1388   6.204   8.128   5.704
   90ASP    OD1 1389   6.253   8.029   5.655
   90ASP    OD2 1390   6.224   8.239   5.663
   90ASP      C 1391   5.947   7.967   5.942
   90ASP      O 1392   6.020   7.941   6.038
   91THR      N 1393   5.814   7.967   5.952
   91THR      H 1394   5.758   8.004   5.876
   91THR     CA 1395   5.745   7.915   6.069
   91THR     HA 1396   5.775   7.972   6.157
   91THR     CB 1397   5.592   7.926   6.054
   91THR     HB 1398   5.561   7.874   5.963
   91THR    CG2 1399   5.522   7.863   6.173
   91THR   HG21 1400   5.552   7.914   6.264
   91THR   HG22 1401   5.414   7.871   6.161
   91THR   HG23 1402   5.550   7.758   6.180
   91THR    OG1 1403   5.555   8.064   6.044
   91THR    HG1 1404   5.460   8.070   6.035
   91THR      C 1405   5.784   7.770   6.094
   91THR      O 1406   5.767   7.684   6.007
   92ALA      N 1407   5.836   7.742   6.213
   92ALA      H 1408   5.837   7.811   6.286
   92ALA     CA 1409   5.895   7.612   6.245
   92ALA     HA 1410   5.823   7.533   6.223
   92ALA     CB 1411   6.022   7.586   6.163
   92ALA    HB1 1412   6.095   7.664   6.185
   92ALA    HB2 1413   6.063   7.489   6.190
   92ALA    HB3 1414   5.998   7.588   6.057
   92ALA      C 1415   5.922   7.609   6.395
   92ALA      O 1416   5.912   7.711   6.464
   93ILE      N 1417   5.957   7.491   6.446
   93ILE      H 1418   5.945   7.407   6.391
   93ILE     CA 1419   6.012   7.474   6.580
   93ILE     HA 1420   5.991   7.563   6.639
   93ILE     CB 1421   5.954   7.352   6.652
   93ILE     HB 1422   5.985   7.261   6.601
   93ILE    CG2 1423   6.002   7.347   6.796
   93ILE   HG21 1424   5.971   7.437   6.848
   93ILE   HG22 1425   5.959   7.260   6.846
   93ILE   HG23 1426   6.111   7.340   6.798
   93ILE    CG1 1427   5.801   7.355   6.647
   93ILE   HG12 1428   5.768   7.350   6.543
   93ILE   HG13 1429   5.760   7.270   6.702
   93ILE    CD1 1430   5.740   7.480   6.707
   93ILE   HD11 1431   5.776   7.568   6.653
   93ILE   HD12 1432   5.632   7.475   6.699
   93ILE   HD13 1433   5.769   7.488   6.812
   93ILE      C 1434   6.163   7.460   6.565
   93ILE      O 1435   6.211   7.373   6.491
   94TYR      N 1436   6.238   7.546   6.634
   94TYR      H 1437   6.194   7.611   6.698
   94TYR     CA 1438   6.383   7.552   6.621
   94TYR     HA 1439   6.414   7.494   6.534
   94TYR     CB 1440   6.431   7.696   6.604
   94TYR    HB2 1441   6.388   7.758   6.682
   94TYR    HB3 1442   6.540   7.699   6.610
   94TYR     CG 1443   6.392   7.758   6.471
   94TYR    CD1 1444   6.261   7.798   6.449
   94TYR    HD1 1445   6.186   7.785   6.527
   94TYR    CE1 1446   6.226   7.854   6.328
   94TYR    HE1 1447   6.123   7.885   6.310
   94TYR     CZ 1448   6.322   7.870   6.228
   94TYR     OH 1449   6.286   7.926   6.108
   94TYR     HH 1450   6.193   7.950   6.103
   94TYR    CE2 1451   6.452   7.830   6.251
   94TYR    HE2 1452   6.527   7.843   6.172
   94TYR    CD2 1453   6.487   7.774   6.372
   94TYR    HD2 1454   6.590   7.743   6.389
   94TYR      C 1455   6.446   7.488   6.744
   94TYR      O 1456   6.433   7.540   6.855
   95TYR      N 1457   6.515   7.377   6.724
   95TYR      H 1458   6.525   7.340   6.630
   95TYR     CA 1459   6.579   7.304   6.833
   95TYR     HA 1460   6.536   7.337   6.928
   95TYR     CB 1461   6.555   7.154   6.818
   95TYR    HB2 1462   6.590   7.121   6.720
   95TYR    HB3 1463   6.611   7.101   6.895
   95TYR     CG 1464   6.410   7.113   6.831
   95TYR    CD1 1465   6.329   7.111   6.718
   95TYR    HD1 1466   6.369   7.139   6.621
   95TYR    CE1 1467   6.196   7.074   6.730
   95TYR    HE1 1468   6.132   7.073   6.642
   95TYR     CZ 1469   6.145   7.038   6.854
   95TYR     OH 1470   6.013   7.000   6.866
   95TYR     HH 1471   5.966   7.003   6.782
   95TYR    CE2 1472   6.227   7.039   6.966
   95TYR    HE2 1473   6.186   7.011   7.063
   95TYR    CD2 1474   6.359   7.077   6.954
   95TYR    HD2 1475   6.423   7.078   7.042
   95TYR      C 1476   6.728   7.335   6.837
   95TYR      O 1477   6.791   7.358   6.734
   96CYX      N 1478   6.783   7.337   6.958
   96CYX      H 1479   6.725   7.347   7.040
   96CYX     CA 1480   6.926   7.324   6.978
   96CYX     HA 1481   6.978   7.340   6.883
   96CYX     CB 1482   6.978   7.427   7.078
   96CYX    HB2 1483   7.087   7.430   7.074
   96CYX    HB3 1484   6.938   7.525   7.054
   96CYX     SG 1485   6.932   7.392   7.250
   96CYX      C 1486   6.955   7.183   7.028
   96CYX      O 1487   6.869   7.121   7.091
   97ALA      N 1488   7.074   7.132   6.996
   97ALA      H 1489   7.138   7.186   6.939
   97ALA     CA 1490   7.116   7.001   7.040
   97ALA     HA 1491   7.085   6.985   7.143
   97ALA     CB 1492   7.054   6.890   6.953
   97ALA    HB1 1493   7.085   6.904   6.849
   97ALA    HB2 1494   7.088   6.793   6.988
   97ALA    HB3 1495   6.946   6.896   6.960
   97ALA      C 1496   7.268   6.992   7.036
   97ALA      O 1497   7.333   7.037   6.941
   98GLY      N 1498   7.324   6.932   7.140
   98GLY      H 1499   7.266   6.895   7.214
   98GLY     CA 1500   7.468   6.919   7.150
   98GLY    HA2 1501   7.515   6.971   7.066
   98GLY    HA3 1502   7.502   6.963   7.243
   98GLY      C 1503   7.518   6.776   7.147
   98GLY      O 1504   7.440   6.682   7.131
   99GLY      N 1505   7.648   6.760   7.162
   99GLY      H 1506   7.708   6.840   7.175
   99GLY     CA 1507   7.711   6.629   7.158
   99GLY    HA2 1508   7.657   6.561   7.224
   99GLY    HA3 1509   7.709   6.590   7.057
   99GLY      C 1510   7.855   6.640   7.205
   99GLY      O 1511   7.917   6.746   7.192
  100SER      N 1512   7.908   6.530   7.259
  100SER      H 1513   7.858   6.442   7.254
  100SER     CA 1514   8.037   6.535   7.327
  100SER     HA 1515   8.044   6.627   7.386
  100SER     CB 1516   8.050   6.415   7.420
  100SER    HB2 1517   8.135   6.430   7.486
  100SER    HB3 1518   7.959   6.405   7.479
  100SER     OG 1519   8.069   6.297   7.346
  100SER     HG 1520   8.077   6.223   7.407
  100SER      C 1521   8.156   6.538   7.231
  100SER      O 1522   8.270   6.526   7.277
  101GLY      N 1523   8.132   6.552   7.101
  101GLY      H 1524   8.036   6.554   7.067
  101GLY     CA 1525   8.238   6.565   7.004
  101GLY    HA2 1526   8.308   6.643   7.037
  101GLY    HA3 1527   8.291   6.471   6.994
  101GLY      C 1528   8.179   6.604   6.870
  101GLY      O 1529   8.059   6.627   6.857
  102ILE      N 1530   8.266   6.612   6.769
  102ILE      H 1531   8.362   6.583   6.783
  102ILE     CA 1532   8.224   6.663   6.639
  102ILE     HA 1533   8.153   6.745   6.654
  102ILE     CB 1534   8.344   6.715   6.558
  102ILE     HB 1535   8.424   6.641   6.561
  102ILE    CG2 1536   8.304   6.738   6.413
  102ILE   HG21 1537   8.224   6.812   6.409
  102ILE   HG22 1538   8.390   6.775   6.357
  102ILE   HG23 1539   8.269   6.645   6.369
  102ILE    CG1 1540   8.399   6.844   6.620
  102ILE   HG12 1541   8.469   6.890   6.551
  102ILE   HG13 1542   8.317   6.913   6.640
  102ILE    CD1 1543   8.471   6.822   6.751
  102ILE   HD11 1544   8.556   6.755   6.735
  102ILE   HD12 1545   8.508   6.918   6.789
  102ILE   HD13 1546   8.403   6.778   6.824
  102ILE      C 1547   8.151   6.555   6.560
  102ILE      O 1548   8.031   6.568   6.532
  103SER      N 1549   8.221   6.448   6.523
  103SER      H 1550   8.319   6.442   6.546
  103SER     CA 1551   8.160   6.338   6.448
  103SER     HA 1552   8.083   6.378   6.381
  103SER     CB 1553   8.264   6.265   6.367
  103SER    HB2 1554   8.341   6.226   6.433
  103SER    HB3 1555   8.217   6.183   6.313
  103SER     OG 1556   8.324   6.351   6.273
  103SER     HG 1557   8.390   6.303   6.223
  103SER      C 1558   8.091   6.241   6.545
  103SER      O 1559   8.129   6.125   6.560
  104THR      N 1560   7.988   6.293   6.611
  104THR      H 1561   7.956   6.387   6.590
  104THR     CA 1562   7.913   6.224   6.715
  104THR     HA 1563   7.933   6.117   6.708
  104THR     CB 1564   7.954   6.271   6.855
  104THR     HB 1565   7.904   6.211   6.930
  104THR    CG2 1566   8.104   6.259   6.875
  104THR   HG21 1567   8.156   6.320   6.800
  104THR   HG22 1568   8.131   6.293   6.974
  104THR   HG23 1569   8.134   6.155   6.863
  104THR    OG1 1570   7.915   6.408   6.872
  104THR    HG1 1571   7.941   6.438   6.960
  104THR      C 1572   7.764   6.245   6.693
  104THR      O 1573   7.725   6.342   6.626
  105PRO      N 1574   7.679   6.157   6.746
  105PRO     CD 1575   7.708   6.029   6.820
  105PRO    HD2 1576   7.785   6.047   6.896
  105PRO    HD3 1577   7.744   5.953   6.750
  105PRO     CG 1578   7.577   5.991   6.881
  105PRO    HG2 1579   7.571   6.030   6.983
  105PRO    HG3 1580   7.567   5.883   6.883
  105PRO     CB 1581   7.473   6.053   6.793
  105PRO    HB2 1582   7.382   6.069   6.850
  105PRO    HB3 1583   7.453   5.987   6.709
  105PRO     CA 1584   7.536   6.186   6.748
  105PRO     HA 1585   7.499   6.198   6.646
  105PRO      C 1586   7.503   6.298   6.846
  105PRO      O 1587   7.584   6.338   6.929
  106MET      N 1588   7.381   6.349   6.833
  106MET      H 1589   7.318   6.313   6.762
  106MET     CA 1590   7.332   6.457   6.919
  106MET     HA 1591   7.413   6.528   6.938
  106MET     CB 1592   7.216   6.530   6.854
  106MET    HB2 1593   7.140   6.458   6.822
  106MET    HB3 1594   7.172   6.599   6.926
  106MET     CG 1595   7.254   6.612   6.732
  106MET    HG2 1596   7.327   6.688   6.760
  106MET    HG3 1597   7.296   6.547   6.656
  106MET     SD 1598   7.112   6.698   6.659
  106MET     CE 1599   7.194   6.801   6.538
  106MET    HE1 1600   7.249   6.739   6.467
  106MET    HE2 1601   7.120   6.861   6.484
  106MET    HE3 1602   7.264   6.868   6.588
  106MET      C 1603   7.291   6.397   7.053
  106MET      O 1604   7.192   6.324   7.063
  107ASP      N 1605   7.368   6.428   7.158
  107ASP      H 1606   7.441   6.498   7.148
  107ASP     CA 1607   7.350   6.363   7.287
  107ASP     HA 1608   7.312   6.262   7.272
  107ASP     CB 1609   7.483   6.355   7.362
  107ASP    HB2 1610   7.526   6.455   7.372
  107ASP    HB3 1611   7.467   6.313   7.461
  107ASP     CG 1612   7.586   6.268   7.291
  107ASP    OD1 1613   7.557   6.153   7.266
  107ASP    OD2 1614   7.693   6.316   7.264
  107ASP      C 1615   7.247   6.435   7.373
  107ASP      O 1616   7.171   6.372   7.447
  108VAL      N 1617   7.244   6.568   7.364
  108VAL      H 1618   7.301   6.616   7.296
  108VAL     CA 1619   7.160   6.651   7.450
  108VAL     HA 1620   7.094   6.588   7.509
  108VAL     CB 1621   7.246   6.736   7.546
  108VAL     HB 1622   7.311   6.801   7.488
  108VAL    CG1 1623   7.158   6.821   7.636
  108VAL   HG11 1624   7.093   6.756   7.695
  108VAL   HG12 1625   7.220   6.880   7.703
  108VAL   HG13 1626   7.097   6.887   7.575
  108VAL    CG2 1627   7.336   6.645   7.628
  108VAL   HG21 1628   7.401   6.588   7.562
  108VAL   HG22 1629   7.397   6.706   7.696
  108VAL   HG23 1630   7.275   6.576   7.687
  108VAL      C 1631   7.075   6.742   7.363
  108VAL      O 1632   7.126   6.811   7.274
  109TRP      N 1633   6.944   6.743   7.390
  109TRP      H 1634   6.908   6.687   7.465
  109TRP     CA 1635   6.848   6.823   7.315
  109TRP     HA 1636   6.901   6.880   7.238
  109TRP     CB 1637   6.745   6.732   7.248
  109TRP    HB2 1638   6.700   6.666   7.322
  109TRP    HB3 1639   6.667   6.794   7.202
  109TRP     CG 1640   6.802   6.646   7.139
  109TRP    CD1 1641   6.885   6.539   7.156
  109TRP    HD1 1642   6.915   6.508   7.256
  109TRP    NE1 1643   6.916   6.485   7.034
  109TRP    HE1 1644   6.976   6.404   7.019
  109TRP    CE2 1645   6.854   6.557   6.935
  109TRP    CZ2 1646   6.856   6.540   6.798
  109TRP    HZ2 1647   6.914   6.460   6.753
  109TRP    CH2 1648   6.781   6.630   6.721
  109TRP    HH2 1649   6.780   6.621   6.612
  109TRP    CZ3 1650   6.709   6.731   6.779
  109TRP    HZ3 1651   6.652   6.800   6.717
  109TRP    CE3 1652   6.707   6.748   6.917
  109TRP    HE3 1653   6.650   6.829   6.962
  109TRP    CD2 1654   6.781   6.659   6.997
  109TRP      C 1655   6.779   6.922   7.407
  109TRP      O 1656   6.755   6.894   7.525
  110GLY      N 1657   6.746   7.038   7.352
  110GLY      H 1658   6.778   7.061   7.259
  110GLY     CA 1659   6.663   7.135   7.421
  110GLY    HA2 1660   6.685   7.131   7.528
  110GLY    HA3 1661   6.684   7.235   7.383
  110GLY      C 1662   6.515   7.107   7.401
  110GLY      O 1663   6.475   7.012   7.335
  111GLN      N 1664   6.433   7.192   7.462
  111GLN      H 1665   6.470   7.271   7.513
  111GLN     CA 1666   6.288   7.173   7.455
  111GLN     HA 1667   6.266   7.067   7.459
  111GLN     CB 1668   6.221   7.243   7.574
  111GLN    HB2 1669   6.124   7.198   7.593
  111GLN    HB3 1670   6.284   7.233   7.662
  111GLN     CG 1671   6.198   7.392   7.552
  111GLN    HG2 1672   6.186   7.412   7.446
  111GLN    HG3 1673   6.107   7.422   7.605
  111GLN     CD 1674   6.312   7.477   7.604
  111GLN    OE1 1675   6.428   7.432   7.608
  111GLN    NE2 1676   6.282   7.599   7.644
  111GLN   HE21 1677   6.354   7.660   7.680
  111GLN   HE22 1678   6.186   7.631   7.639
  111GLN      C 1679   6.228   7.223   7.325
  111GLN      O 1680   6.111   7.193   7.298
  112GLY      N 1681   6.303   7.298   7.246
  112GLY      H 1682   6.399   7.317   7.271
  112GLY     CA 1683   6.250   7.354   7.122
  112GLY    HA2 1684   6.330   7.359   7.048
  112GLY    HA3 1685   6.170   7.290   7.085
  112GLY      C 1686   6.195   7.494   7.143
  112GLY      O 1687   6.128   7.522   7.242
  113THR      N 1688   6.225   7.582   7.048
  113THR      H 1689   6.283   7.555   6.970
  113THR     CA 1690   6.177   7.720   7.049
  113THR     HA 1691   6.129   7.741   7.145
  113THR     CB 1692   6.291   7.821   7.030
  113THR     HB 1693   6.343   7.800   6.937
  113THR    CG2 1694   6.236   7.963   7.025
  113THR   HG21 1695   6.185   7.985   7.118
  113THR   HG22 1696   6.319   8.033   7.011
  113THR   HG23 1697   6.167   7.972   6.941
  113THR    OG1 1698   6.384   7.810   7.139
  113THR    HG1 1699   6.455   7.873   7.127
  113THR      C 1700   6.073   7.735   6.938
  113THR      O 1701   6.103   7.707   6.822
  114THR      N 1702   5.953   7.778   6.974
  114THR      H 1703   5.933   7.797   7.072
  114THR     CA 1704   5.847   7.802   6.878
  114THR     HA 1705   5.853   7.728   6.798
  114THR     CB 1706   5.708   7.791   6.943
  114THR     HB 1707   5.700   7.863   7.024
  114THR    CG2 1708   5.599   7.819   6.840
  114THR   HG21 1709   5.605   7.747   6.759
  114THR   HG22 1710   5.501   7.811   6.888
  114THR   HG23 1711   5.611   7.920   6.801
  114THR    OG1 1712   5.690   7.659   6.996
  114THR    HG1 1713   5.603   7.652   7.036
  114THR      C 1714   5.865   7.940   6.815
  114THR      O 1715   5.873   8.040   6.887
  115VAL      N 1716   5.872   7.944   6.683
  115VAL      H 1717   5.871   7.859   6.629
  115VAL     CA 1718   5.881   8.069   6.608
  115VAL     HA 1719   5.868   8.153   6.676
  115VAL     CB 1720   6.018   8.083   6.539
  115VAL     HB 1721   6.032   8.000   6.469
  115VAL    CG1 1722   6.026   8.214   6.462
  115VAL   HG11 1723   6.013   8.297   6.531
  115VAL   HG12 1724   6.124   8.222   6.414
  115VAL   HG13 1725   5.948   8.217   6.387
  115VAL    CG2 1726   6.129   8.074   6.642
  115VAL   HG21 1727   6.124   7.977   6.693
  115VAL   HG22 1728   6.226   8.083   6.593
  115VAL   HG23 1729   6.118   8.154   6.715
  115VAL      C 1730   5.770   8.070   6.504
  115VAL      O 1731   5.769   7.988   6.412
  116THR      N 1732   5.677   8.164   6.519
  116THR      H 1733   5.685   8.232   6.593
  116THR     CA 1734   5.561   8.176   6.431
  116THR     HA 1735   5.564   8.096   6.356
  116THR     CB 1736   5.429   8.164   6.509
  116THR     HB 1737   5.422   8.244   6.582
  116THR    CG2 1738   5.310   8.173   6.414
  116THR   HG21 1739   5.316   8.093   6.341
  116THR   HG22 1740   5.218   8.165   6.471
  116THR   HG23 1741   5.313   8.269   6.362
  116THR    OG1 1742   5.425   8.038   6.577
  116THR    HG1 1743   5.342   8.031   6.626
  116THR      C 1744   5.568   8.309   6.358
  116THR      O 1745   5.578   8.414   6.422
  117VAL      N 1746   5.563   8.305   6.226
  117VAL      H 1747   5.548   8.217   6.178
  117VAL     CA 1748   5.577   8.423   6.142
  117VAL     HA 1749   5.600   8.510   6.205
  117VAL     CB 1750   5.691   8.406   6.040
  117VAL     HB 1751   5.668   8.323   5.973
  117VAL    CG1 1752   5.709   8.533   5.957
  117VAL   HG11 1753   5.733   8.616   6.024
  117VAL   HG12 1754   5.790   8.519   5.886
  117VAL   HG13 1755   5.616   8.554   5.904
  117VAL    CG2 1756   5.820   8.371   6.112
  117VAL   HG21 1757   5.807   8.277   6.167
  117VAL   HG22 1758   5.901   8.358   6.040
  117VAL   HG23 1759   5.846   8.450   6.182
  117VAL      C 1760   5.445   8.446   6.070
  117VAL      O 1761   5.398   8.357   5.997
  118SER      N 1762   5.386   8.563   6.089
  118SER      H 1763   5.429   8.632   6.150
  118SER     CA 1764   5.260   8.597   6.026
  118SER     HA 1765   5.267   8.577   5.919
  118SER     CB 1766   5.147   8.514   6.083
  118SER    HB2 1767   5.162   8.409   6.058
  118SER    HB3 1768   5.145   8.526   6.192
  118SER     OG 1769   5.023   8.554   6.031
  118SER     HG 1770   4.953   8.501   6.069
  118SER      C 1771   5.232   8.745   6.046
  118SER      O 1772   5.289   8.808   6.135
  119SER      N 1773   5.145   8.799   5.961
  119SER      H 1774   5.114   8.747   5.880
  119SER     CA 1775   5.094   8.934   5.982
  119SER     HA 1776   5.177   9.002   5.999
  119SER     CB 1777   5.015   8.979   5.860
  119SER    HB2 1778   4.988   9.084   5.871
  119SER    HB3 1779   5.077   8.966   5.771
  119SER     OG 1780   4.898   8.903   5.845
  119SER     HG 1781   4.851   8.934   5.767
  119SER      C 1782   5.005   8.944   6.105
  119SER      O 1783   4.981   9.055   6.153
  120ALA      N 1784   4.957   8.831   6.157
  120ALA      H 1785   4.978   8.743   6.114
  120ALA     CA 1786   4.874   8.833   6.276
  120ALA     HA 1787   4.790   8.900   6.261
  120ALA     CB 1788   4.821   8.692   6.306
  120ALA    HB1 1789   4.904   8.624   6.322
  120ALA    HB2 1790   4.759   8.695   6.395
  120ALA    HB3 1791   4.761   8.658   6.221
  120ALA      C 1792   4.952   8.885   6.397
  120ALA      O 1793   5.072   8.860   6.412
  121SER      N 1794   4.882   8.958   6.482
  121SER      H 1795   4.787   8.984   6.461
  121SER     CA 1796   4.935   9.005   6.609
  121SER     HA 1797   5.043   9.014   6.602
  121SER     CB 1798   4.876   9.140   6.645
  121SER    HB2 1799   4.925   9.178   6.734
  121SER    HB3 1800   4.891   9.209   6.563
  121SER     OG 1801   4.739   9.129   6.671
  121SER     HG 1802   4.704   9.216   6.694
  121SER      C 1803   4.905   8.903   6.718
  121SER      O 1804   4.820   8.814   6.702
  122THR      N 1805   4.975   8.917   6.831
  122THR      H 1806   5.047   8.987   6.836
  122THR     CA 1807   4.949   8.832   6.946
  122THR     HA 1808   4.958   8.728   6.918
  122THR     CB 1809   5.049   8.861   7.060
  122THR     HB 1810   5.037   8.964   7.094
  122THR    CG2 1811   5.025   8.767   7.177
  122THR   HG21 1812   5.038   8.664   7.144
  122THR   HG22 1813   5.097   8.788   7.256
  122THR   HG23 1814   4.924   8.781   7.215
  122THR    OG1 1815   5.183   8.843   7.012
  122THR    HG1 1816   5.245   8.861   7.082
  122THR      C 1817   4.807   8.852   6.997
  122THR      O 1818   4.761   8.965   7.015
  123LYS      N 1819   4.736   8.741   7.019
  123LYS      H 1820   4.779   8.651   7.005
  123LYS     CA 1821   4.597   8.745   7.063
  123LYS     HA 1822   4.581   8.833   7.124
  123LYS     CB 1823   4.502   8.750   6.943
  123LYS    HB2 1824   4.526   8.837   6.882
  123LYS    HB3 1825   4.513   8.660   6.884
  123LYS     CG 1826   4.355   8.762   6.981
  123LYS    HG2 1827   4.325   8.675   7.039
  123LYS    HG3 1828   4.339   8.852   7.039
  123LYS     CD 1829   4.267   8.769   6.857
  123LYS    HD2 1830   4.294   8.857   6.798
  123LYS    HD3 1831   4.281   8.679   6.797
  123LYS     CE 1832   4.120   8.779   6.894
  123LYS    HE2 1833   4.099   8.878   6.934
  123LYS    HE3 1834   4.058   8.763   6.805
  123LYS     NZ 1835   4.081   8.678   6.996
  123LYS    HZ1 1836   4.136   8.692   7.080
  123LYS    HZ2 1837   3.983   8.688   7.018
  123LYS    HZ3 1838   4.098   8.585   6.960
  123LYS      C 1839   4.568   8.623   7.148
  123LYS      O 1840   4.602   8.510   7.110
  124GLY      N 1841   4.506   8.645   7.264
  124GLY      H 1842   4.488   8.740   7.294
  124GLY     CA 1843   4.461   8.538   7.349
  124GLY    HA2 1844   4.538   8.461   7.355
  124GLY    HA3 1845   4.440   8.576   7.448
  124GLY      C 1846   4.335   8.472   7.296
  124GLY      O 1847   4.255   8.533   7.223
  125PRO      N 1848   4.313   8.346   7.332
  125PRO     CD 1849   4.403   8.262   7.413
  125PRO    HD2 1850   4.427   8.313   7.506
  125PRO    HD3 1851   4.494   8.243   7.357
  125PRO     CG 1852   4.320   8.138   7.433
  125PRO    HG2 1853   4.262   8.147   7.525
  125PRO    HG3 1854   4.386   8.051   7.441
  125PRO     CB 1855   4.232   8.127   7.314
  125PRO    HB2 1856   4.143   8.070   7.340
  125PRO    HB3 1857   4.285   8.076   7.234
  125PRO     CA 1858   4.199   8.272   7.279
  125PRO     HA 1859   4.202   8.274   7.170
  125PRO      C 1860   4.067   8.314   7.343
  125PRO      O 1861   4.062   8.365   7.455
  126SER      N 1862   3.960   8.291   7.268
  126SER      H 1863   3.969   8.279   7.169
  126SER     CA 1864   3.825   8.280   7.323
  126SER     HA 1865   3.822   8.322   7.423
  126SER     CB 1866   3.725   8.354   7.236
  126SER    HB2 1867   3.732   8.318   7.133
  126SER    HB3 1868   3.624   8.337   7.274
  126SER     OG 1869   3.751   8.492   7.237
  126SER     HG 1870   3.686   8.537   7.181
  126SER      C 1871   3.790   8.132   7.330
  126SER      O 1872   3.831   8.054   7.244
  127VAL      N 1873   3.715   8.094   7.433
  127VAL      H 1874   3.682   8.162   7.499
  127VAL     CA 1875   3.677   7.954   7.455
  127VAL     HA 1876   3.708   7.894   7.370
  127VAL     CB 1877   3.743   7.899   7.582
  127VAL     HB 1878   3.710   7.956   7.669
  127VAL    CG1 1879   3.706   7.753   7.603
  127VAL   HG11 1880   3.739   7.694   7.517
  127VAL   HG12 1881   3.754   7.715   7.693
  127VAL   HG13 1882   3.598   7.744   7.612
  127VAL    CG2 1883   3.894   7.915   7.574
  127VAL   HG21 1884   3.919   8.021   7.563
  127VAL   HG22 1885   3.940   7.876   7.664
  127VAL   HG23 1886   3.932   7.861   7.487
  127VAL      C 1887   3.526   7.946   7.468
  127VAL      O 1888   3.464   8.025   7.540
  128PHE      N 1889   3.466   7.850   7.397
  128PHE      H 1890   3.520   7.790   7.337
  128PHE     CA 1891   3.323   7.827   7.402
  128PHE     HA 1892   3.278   7.889   7.480
  128PHE     CB 1893   3.258   7.861   7.268
  128PHE    HB2 1894   3.291   7.790   7.192
  128PHE    HB3 1895   3.150   7.857   7.278
  128PHE     CG 1896   3.292   7.998   7.217
  128PHE    CD1 1897   3.395   8.017   7.126
  128PHE    HD1 1898   3.452   7.931   7.091
  128PHE    CE1 1899   3.427   8.143   7.080
  128PHE    HE1 1900   3.508   8.156   7.008
  128PHE     CZ 1901   3.356   8.252   7.124
  128PHE     HZ 1902   3.381   8.352   7.087
  128PHE    CE2 1903   3.253   8.236   7.215
  128PHE    HE2 1904   3.197   8.322   7.250
  128PHE    CD2 1905   3.222   8.110   7.261
  128PHE    HD2 1906   3.141   8.098   7.333
  128PHE      C 1907   3.294   7.681   7.438
  128PHE      O 1908   3.367   7.591   7.395
  129PRO      N 1909   3.189   7.656   7.516
  129PRO     CD 1910   3.099   7.755   7.580
  129PRO    HD2 1911   3.059   7.822   7.504
  129PRO    HD3 1912   3.154   7.812   7.654
  129PRO     CG 1913   2.992   7.667   7.642
  129PRO    HG2 1914   2.908   7.659   7.574
  129PRO    HG3 1915   2.959   7.712   7.736
  129PRO     CB 1916   3.056   7.534   7.667
  129PRO    HB2 1917   2.979   7.457   7.668
  129PRO    HB3 1918   3.107   7.536   7.763
  129PRO     CA 1919   3.153   7.517   7.550
  129PRO     HA 1920   3.239   7.467   7.595
  129PRO      C 1921   3.087   7.447   7.432
  129PRO      O 1922   3.021   7.510   7.350
  130LEU      N 1923   3.107   7.315   7.424
  130LEU      H 1924   3.177   7.271   7.483
  130LEU     CA 1925   3.031   7.231   7.333
  130LEU     HA 1926   2.972   7.294   7.266
  130LEU     CB 1927   3.123   7.142   7.247
  130LEU    HB2 1928   3.174   7.071   7.312
  130LEU    HB3 1929   3.063   7.089   7.173
  130LEU     CG 1930   3.232   7.216   7.169
  130LEU     HG 1931   3.292   7.276   7.238
  130LEU    CD1 1932   3.321   7.115   7.099
  130LEU   HD11 1933   3.261   7.055   7.030
  130LEU   HD12 1934   3.399   7.168   7.043
  130LEU   HD13 1935   3.368   7.050   7.173
  130LEU    CD2 1936   3.168   7.311   7.069
  130LEU   HD21 1937   3.106   7.384   7.123
  130LEU   HD22 1938   3.246   7.364   7.014
  130LEU   HD23 1939   3.106   7.255   7.000
  130LEU      C 1940   2.938   7.146   7.419
  130LEU      O 1941   2.976   7.039   7.467
  131ALA      N 1942   2.816   7.194   7.438
  131ALA      H 1943   2.786   7.276   7.387
  131ALA     CA 1944   2.725   7.131   7.533
  131ALA     HA 1945   2.777   7.113   7.627
  131ALA     CB 1946   2.605   7.222   7.560
  131ALA    HB1 1947   2.552   7.241   7.466
  131ALA    HB2 1948   2.538   7.173   7.631
  131ALA    HB3 1949   2.639   7.317   7.601
  131ALA      C 1950   2.677   6.996   7.480
  131ALA      O 1951   2.627   6.988   7.367
  132PRO      N 1952   2.691   6.890   7.558
  132PRO     CD 1953   2.756   6.883   7.690
  132PRO    HD2 1954   2.714   6.961   7.755
  132PRO    HD3 1955   2.863   6.899   7.679
  132PRO     CG 1956   2.723   6.744   7.738
  132PRO    HG2 1957   2.631   6.747   7.796
  132PRO    HG3 1958   2.804   6.707   7.800
  132PRO     CB 1959   2.707   6.662   7.614
  132PRO    HB2 1960   2.642   6.577   7.635
  132PRO    HB3 1961   2.804   6.626   7.582
  132PRO     CA 1962   2.644   6.759   7.513
  132PRO     HA 1963   2.694   6.733   7.419
  132PRO      C 1964   2.493   6.750   7.515
  132PRO      O 1965   2.424   6.827   7.582
  133SER      N 1966   2.441   6.654   7.438
  133SER      H 1967   2.501   6.600   7.378
  133SER     CA 1968   2.298   6.627   7.439
  133SER     HA 1969   2.243   6.721   7.433
  133SER     CB 1970   2.260   6.540   7.321
  133SER    HB2 1971   2.151   6.529   7.317
  133SER    HB3 1972   2.296   6.585   7.229
  133SER     OG 1973   2.317   6.412   7.333
  133SER     HG 1974   2.291   6.359   7.258
  133SER      C 1975   2.257   6.560   7.569
  133SER      O 1976   2.340   6.509   7.644
  134SER      N 1977   2.126   6.560   7.596
  134SER      H 1978   2.061   6.604   7.533
  134SER     CA 1979   2.075   6.495   7.717
  134SER     HA 1980   2.159   6.455   7.775
  134SER     CB 1981   2.000   6.595   7.802
  134SER    HB2 1982   1.968   6.548   7.895
  134SER    HB3 1983   2.065   6.680   7.826
  134SER     OG 1984   1.887   6.643   7.735
  134SER     HG 1985   1.841   6.707   7.791
  134SER      C 1986   1.984   6.378   7.682
  134SER      O 1987   1.959   6.290   7.766
  135LYS      N 1988   1.935   6.375   7.559
  135LYS      H 1989   1.960   6.446   7.492
  135LYS     CA 1990   1.842   6.270   7.515
  135LYS     HA 1991   1.775   6.244   7.596
  135LYS     CB 1992   1.759   6.317   7.395
  135LYS    HB2 1993   1.825   6.351   7.316
  135LYS    HB3 1994   1.698   6.234   7.359
  135LYS     CG 1995   1.663   6.431   7.427
  135LYS    HG2 1996   1.593   6.400   7.504
  135LYS    HG3 1997   1.720   6.517   7.462
  135LYS     CD 1998   1.585   6.473   7.303
  135LYS    HD2 1999   1.654   6.500   7.224
  135LYS    HD3 2000   1.522   6.390   7.270
  135LYS     CE 2001   1.495   6.592   7.332
  135LYS    HE2 2002   1.424   6.567   7.412
  135LYS    HE3 2003   1.556   6.677   7.364
  135LYS     NZ 2004   1.417   6.634   7.213
  135LYS    HZ1 2005   1.359   6.557   7.182
  135LYS    HZ2 2006   1.359   6.713   7.236
  135LYS    HZ3 2007   1.480   6.660   7.139
  135LYS      C 2008   1.923   6.146   7.478
  135LYS      O 2009   1.939   6.113   7.361
  136SER      N 2010   1.974   6.077   7.580
  136SER      H 2011   1.959   6.108   7.675
  136SER     CA 2012   2.054   5.957   7.560
  136SER     HA 2013   2.020   5.906   7.469
  136SER     CB 2014   2.201   5.991   7.546
  136SER    HB2 2015   2.257   5.901   7.521
  136SER    HB3 2016   2.213   6.064   7.466
  136SER     OG 2017   2.252   6.045   7.665
  136SER     HG 2018   2.345   6.065   7.653
  136SER      C 2019   2.032   5.864   7.678
  136SER      O 2020   1.993   5.907   7.787
  137THR      N 2021   2.056   5.735   7.655
  137THR      H 2022   2.081   5.704   7.563
  137THR     CA 2023   2.048   5.636   7.762
  137THR     HA 2024   1.950   5.643   7.811
  137THR     CB 2025   2.065   5.493   7.709
  137THR     HB 2026   2.164   5.482   7.665
  137THR    CG2 2027   2.051   5.392   7.822
  137THR   HG21 2028   1.952   5.401   7.867
  137THR   HG22 2029   2.063   5.291   7.783
  137THR   HG23 2030   2.127   5.411   7.898
  137THR    OG1 2031   1.966   5.466   7.609
  137THR    HG1 2032   1.977   5.377   7.576
  137THR      C 2033   2.155   5.667   7.866
  137THR      O 2034   2.273   5.683   7.833
  138SER      N 2035   2.114   5.677   7.993
  138SER      H 2036   2.018   5.657   8.017
  138SER     CA 2037   2.207   5.716   8.099
  138SER     HA 2038   2.253   5.811   8.074
  138SER     CB 2039   2.132   5.729   8.230
  138SER    HB2 2040   2.200   5.770   8.306
  138SER    HB3 2041   2.047   5.796   8.217
  138SER     OG 2042   2.085   5.605   8.275
  138SER     HG 2043   2.039   5.616   8.358
  138SER      C 2044   2.320   5.615   8.114
  138SER      O 2045   2.429   5.651   8.161
  139GLY      N 2046   2.298   5.489   8.077
  139GLY      H 2047   2.207   5.463   8.041
  139GLY     CA 2048   2.402   5.389   8.086
  139GLY    HA2 2049   2.460   5.405   8.177
  139GLY    HA3 2050   2.358   5.290   8.087
  139GLY      C 2051   2.501   5.392   7.971
  139GLY      O 2052   2.598   5.315   7.972
  140GLY      N 2053   2.479   5.478   7.873
  140GLY      H 2054   2.396   5.536   7.874
  140GLY     CA 2055   2.569   5.495   7.761
  140GLY    HA2 2056   2.628   5.404   7.747
  140GLY    HA3 2057   2.512   5.515   7.670
  140GLY      C 2058   2.667   5.609   7.780
  140GLY      O 2059   2.692   5.655   7.892
  141THR      N 2060   2.722   5.656   7.668
  141THR      H 2061   2.695   5.618   7.579
  141THR     CA 2062   2.822   5.762   7.669
  141THR     HA 2063   2.828   5.806   7.769
  141THR     CB 2064   2.961   5.709   7.630
  141THR     HB 2065   3.033   5.790   7.633
  141THR    CG2 2066   3.005   5.600   7.727
  141THR   HG21 2067   2.933   5.518   7.725
  141THR   HG22 2068   3.103   5.563   7.698
  141THR   HG23 2069   3.010   5.641   7.828
  141THR    OG1 2070   2.956   5.655   7.497
  141THR    HG1 2071   3.043   5.621   7.473
  141THR      C 2072   2.781   5.874   7.574
  141THR      O 2073   2.699   5.855   7.484
  142ALA      N 2074   2.840   5.992   7.596
  142ALA      H 2075   2.900   6.004   7.676
  142ALA     CA 2076   2.823   6.107   7.509
  142ALA     HA 2077   2.806   6.074   7.407
  142ALA     CB 2078   2.703   6.192   7.553
  142ALA    HB1 2079   2.718   6.227   7.655
  142ALA    HB2 2080   2.692   6.278   7.487
  142ALA    HB3 2081   2.612   6.132   7.549
  142ALA      C 2082   2.950   6.191   7.510
  142ALA      O 2083   3.024   6.194   7.608
  143ALA      N 2084   2.974   6.259   7.398
  143ALA      H 2085   2.912   6.252   7.319
  143ALA     CA 2086   3.090   6.347   7.385
  143ALA     HA 2087   3.169   6.313   7.451
  143ALA     CB 2088   3.143   6.347   7.241
  143ALA    HB1 2089   3.065   6.381   7.173
  143ALA    HB2 2090   3.229   6.413   7.234
  143ALA    HB3 2091   3.173   6.245   7.213
  143ALA      C 2092   3.054   6.489   7.426
  143ALA      O 2093   2.941   6.535   7.405
  144LEU      N 2094   3.151   6.558   7.486
  144LEU      H 2095   3.235   6.511   7.516
  144LEU     CA 2096   3.144   6.701   7.513
  144LEU     HA 2097   3.079   6.748   7.440
  144LEU     CB 2098   3.089   6.728   7.654
  144LEU    HB2 2099   3.079   6.835   7.669
  144LEU    HB3 2100   2.991   6.681   7.664
  144LEU     CG 2101   3.175   6.676   7.770
  144LEU     HG 2102   3.280   6.691   7.747
  144LEU    CD1 2103   3.139   6.752   7.897
  144LEU   HD11 2104   3.033   6.737   7.920
  144LEU   HD12 2105   3.200   6.715   7.980
  144LEU   HD13 2106   3.158   6.858   7.883
  144LEU    CD2 2107   3.151   6.526   7.787
  144LEU   HD21 2108   3.179   6.475   7.696
  144LEU   HD22 2109   3.212   6.489   7.870
  144LEU   HD23 2110   3.046   6.508   7.809
  144LEU      C 2111   3.285   6.757   7.499
  144LEU      O 2112   3.384   6.683   7.502
  145GLY      N 2113   3.295   6.889   7.484
  145GLY      H 2114   3.212   6.946   7.484
  145GLY     CA 2115   3.426   6.949   7.469
  145GLY    HA2 2116   3.491   6.917   7.551
  145GLY    HA3 2117   3.469   6.919   7.374
  145GLY      C 2118   3.419   7.101   7.472
  145GLY      O 2119   3.315   7.160   7.501
  146CYX      N 2120   3.533   7.161   7.441
  146CYX      H 2121   3.617   7.107   7.425
  146CYX     CA 2122   3.546   7.306   7.427
  146CYX     HA 2123   3.448   7.352   7.439
  146CYX     CB 2124   3.641   7.363   7.533
  146CYX    HB2 2125   3.737   7.311   7.527
  146CYX    HB3 2126   3.655   7.469   7.515
  146CYX     SG 2127   3.581   7.345   7.702
  146CYX      C 2128   3.598   7.339   7.288
  146CYX      O 2129   3.671   7.261   7.226
  147LEU      N 2130   3.561   7.458   7.239
  147LEU      H 2131   3.493   7.514   7.288
  147LEU     CA 2132   3.615   7.512   7.115
  147LEU     HA 2133   3.675   7.437   7.065
  147LEU     CB 2134   3.502   7.555   7.020
  147LEU    HB2 2135   3.443   7.468   6.992
  147LEU    HB3 2136   3.438   7.628   7.071
  147LEU     CG 2137   3.546   7.622   6.889
  147LEU     HG 2138   3.612   7.706   6.912
  147LEU    CD1 2139   3.620   7.520   6.803
  147LEU   HD11 2140   3.554   7.437   6.781
  147LEU   HD12 2141   3.651   7.568   6.710
  147LEU   HD13 2142   3.707   7.484   6.857
  147LEU    CD2 2143   3.424   7.677   6.817
  147LEU   HD21 2144   3.375   7.751   6.880
  147LEU   HD22 2145   3.456   7.724   6.724
  147LEU   HD23 2146   3.355   7.596   6.795
  147LEU      C 2147   3.703   7.632   7.149
  147LEU      O 2148   3.661   7.722   7.222
  148VAL      N 2149   3.825   7.632   7.097
  148VAL      H 2150   3.855   7.556   7.037
  148VAL     CA 2151   3.923   7.737   7.122
  148VAL     HA 2152   3.884   7.806   7.197
  148VAL     CB 2153   4.056   7.680   7.173
  148VAL     HB 2154   4.098   7.614   7.098
  148VAL    CG1 2155   4.155   7.793   7.200
  148VAL   HG11 2156   4.114   7.860   7.276
  148VAL   HG12 2157   4.249   7.751   7.236
  148VAL   HG13 2158   4.173   7.848   7.108
  148VAL    CG2 2159   4.033   7.598   7.299
  148VAL   HG21 2160   3.965   7.515   7.276
  148VAL   HG22 2161   4.128   7.558   7.334
  148VAL   HG23 2162   3.989   7.661   7.376
  148VAL      C 2163   3.943   7.810   6.990
  148VAL      O 2164   3.986   7.751   6.891
  149LYS      N 2165   3.912   7.940   6.988
  149LYS      H 2166   3.896   7.989   7.075
  149LYS     CA 2167   3.899   8.016   6.865
  149LYS     HA 2168   3.944   7.959   6.783
  149LYS     CB 2169   3.752   8.042   6.833
  149LYS    HB2 2170   3.694   7.951   6.849
  149LYS    HB3 2171   3.715   8.121   6.898
  149LYS     CG 2172   3.726   8.086   6.689
  149LYS    HG2 2173   3.795   8.166   6.662
  149LYS    HG3 2174   3.740   8.002   6.622
  149LYS     CD 2175   3.584   8.138   6.672
  149LYS    HD2 2176   3.513   8.060   6.699
  149LYS    HD3 2177   3.569   8.224   6.738
  149LYS     CE 2178   3.557   8.182   6.529
  149LYS    HE2 2179   3.573   8.097   6.462
  149LYS    HE3 2180   3.454   8.216   6.520
  149LYS     NZ 2181   3.648   8.292   6.486
  149LYS    HZ1 2182   3.744   8.261   6.493
  149LYS    HZ2 2183   3.627   8.318   6.391
  149LYS    HZ3 2184   3.634   8.372   6.547
  149LYS      C 2185   3.976   8.147   6.873
  149LYS      O 2186   3.976   8.215   6.977
  150ASP      N 2187   4.042   8.183   6.762
  150ASP      H 2188   4.055   8.116   6.688
  150ASP     CA 2189   4.097   8.316   6.739
  150ASP     HA 2190   4.143   8.320   6.640
  150ASP     CB 2191   3.987   8.422   6.747
  150ASP    HB2 2192   3.939   8.417   6.844
  150ASP    HB3 2193   4.031   8.521   6.733
  150ASP     CG 2194   3.880   8.405   6.640
  150ASP    OD1 2195   3.905   8.334   6.545
  150ASP    OD2 2196   3.775   8.461   6.655
  150ASP      C 2197   4.209   8.350   6.839
  150ASP      O 2198   4.195   8.436   6.926
  151TYR      N 2199   4.320   8.278   6.824
  151TYR      H 2200   4.323   8.202   6.758
  151TYR     CA 2201   4.440   8.307   6.902
  151TYR     HA 2202   4.434   8.408   6.942
  151TYR     CB 2203   4.454   8.208   7.018
  151TYR    HB2 2204   4.538   8.238   7.081
  151TYR    HB3 2205   4.363   8.208   7.077
  151TYR     CG 2206   4.479   8.065   6.973
  151TYR    CD1 2207   4.609   8.021   6.954
  151TYR    HD1 2208   4.693   8.088   6.971
  151TYR    CE1 2209   4.632   7.891   6.914
  151TYR    HE1 2210   4.734   7.855   6.898
  151TYR     CZ 2211   4.525   7.805   6.893
  151TYR     OH 2212   4.547   7.675   6.853
  151TYR     HH 2213   4.641   7.655   6.842
  151TYR    CE2 2214   4.395   7.849   6.912
  151TYR    HE2 2215   4.311   7.782   6.896
  151TYR    CD2 2216   4.372   7.980   6.952
  151TYR    HD2 2217   4.270   8.015   6.968
  151TYR      C 2218   4.563   8.303   6.812
  151TYR      O 2219   4.560   8.247   6.702
  152PHE      N 2220   4.672   8.362   6.862
  152PHE      H 2221   4.668   8.407   6.953
  152PHE     CA 2222   4.799   8.368   6.792
  152PHE     HA 2223   4.825   8.269   6.755
  152PHE     CB 2224   4.792   8.463   6.672
  152PHE    HB2 2225   4.715   8.430   6.603
  152PHE    HB3 2226   4.769   8.564   6.707
  152PHE     CG 2227   4.921   8.472   6.594
  152PHE    CD1 2228   4.945   8.386   6.489
  152PHE    HD1 2229   4.871   8.311   6.461
  152PHE    CE1 2230   5.063   8.394   6.417
  152PHE    HE1 2231   5.082   8.326   6.334
  152PHE     CZ 2232   5.158   8.489   6.451
  152PHE     HZ 2233   5.251   8.495   6.394
  152PHE    CE2 2234   5.135   8.575   6.556
  152PHE    HE2 2235   5.209   8.650   6.582
  152PHE    CD2 2236   5.017   8.567   6.627
  152PHE    HD2 2237   4.999   8.636   6.710
  152PHE      C 2238   4.905   8.414   6.890
  152PHE      O 2239   4.880   8.509   6.966
  153PRO      N 2240   5.023   8.351   6.892
  153PRO     CD 2241   5.146   8.390   6.974
  153PRO    HD2 2242   5.124   8.376   7.080
  153PRO    HD3 2243   5.171   8.494   6.955
  153PRO     CG 2244   5.256   8.298   6.927
  153PRO    HG2 2245   5.266   8.215   6.997
  153PRO    HG3 2246   5.350   8.353   6.922
  153PRO     CB 2247   5.211   8.253   6.792
  153PRO    HB2 2248   5.259   8.158   6.768
  153PRO    HB3 2249   5.239   8.327   6.718
  153PRO     CA 2250   5.059   8.238   6.806
  153PRO     HA 2251   5.023   8.257   6.705
  153PRO      C 2252   5.022   8.104   6.867
  153PRO      O 2253   4.953   8.099   6.969
  154GLU      N 2254   5.066   7.996   6.804
  154GLU      H 2255   5.092   8.001   6.706
  154GLU     CA 2256   5.079   7.869   6.872
  154GLU     HA 2257   4.985   7.845   6.922
  154GLU     CB 2258   5.112   7.757   6.773
  154GLU    HB2 2259   5.194   7.789   6.709
  154GLU    HB3 2260   5.141   7.667   6.828
  154GLU     CG 2261   4.997   7.718   6.682
  154GLU    HG2 2262   4.953   7.808   6.638
  154GLU    HG3 2263   5.034   7.653   6.602
  154GLU     CD 2264   4.887   7.645   6.754
  154GLU    OE1 2265   4.917   7.548   6.821
  154GLU    OE2 2266   4.774   7.685   6.742
  154GLU      C 2267   5.187   7.879   6.980
  154GLU      O 2268   5.272   7.968   6.975
  155PRO      N 2269   5.187   7.788   7.078
  155PRO     CD 2270   5.295   7.787   7.181
  155PRO    HD2 2271   5.288   7.878   7.242
  155PRO    HD3 2272   5.392   7.785   7.131
  155PRO     CG 2273   5.265   7.660   7.259
  155PRO    HG2 2274   5.216   7.685   7.353
  155PRO    HG3 2275   5.358   7.607   7.280
  155PRO     CB 2276   5.174   7.575   7.172
  155PRO    HB2 2277   5.115   7.509   7.235
  155PRO    HB3 2278   5.235   7.516   7.104
  155PRO     CA 2279   5.090   7.680   7.101
  155PRO     HA 2280   5.065   7.633   7.005
  155PRO      C 2281   4.972   7.721   7.188
  155PRO      O 2282   4.977   7.824   7.256
  156VAL      N 2283   4.867   7.640   7.186
  156VAL      H 2284   4.848   7.583   7.104
  156VAL     CA 2285   4.774   7.627   7.297
  156VAL     HA 2286   4.809   7.688   7.381
  156VAL     CB 2287   4.633   7.674   7.258
  156VAL     HB 2288   4.604   7.628   7.164
  156VAL    CG1 2289   4.532   7.636   7.366
  156VAL   HG11 2290   4.560   7.683   7.460
  156VAL   HG12 2291   4.433   7.670   7.336
  156VAL   HG13 2292   4.531   7.528   7.378
  156VAL    CG2 2293   4.633   7.825   7.235
  156VAL   HG21 2294   4.702   7.849   7.155
  156VAL   HG22 2295   4.533   7.857   7.207
  156VAL   HG23 2296   4.663   7.876   7.326
  156VAL      C 2297   4.771   7.481   7.339
  156VAL      O 2298   4.769   7.391   7.256
  157THR      N 2299   4.772   7.459   7.470
  157THR      H 2300   4.786   7.536   7.535
  157THR     CA 2301   4.753   7.327   7.528
  157THR     HA 2302   4.736   7.254   7.449
  157THR     CB 2303   4.876   7.282   7.609
  157THR     HB 2304   4.895   7.353   7.689
  157THR    CG2 2305   4.852   7.144   7.670
  157THR   HG21 2306   4.834   7.072   7.591
  157THR   HG22 2307   4.941   7.114   7.726
  157THR   HG23 2308   4.766   7.148   7.736
  157THR    OG1 2309   4.990   7.276   7.523
  157THR    HG1 2310   5.067   7.248   7.573
  157THR      C 2311   4.630   7.329   7.617
  157THR      O 2312   4.613   7.421   7.699
  158VAL      N 2313   4.543   7.230   7.602
  158VAL      H 2314   4.564   7.153   7.539
  158VAL     CA 2315   4.416   7.224   7.673
  158VAL     HA 2316   4.409   7.309   7.741
  158VAL     CB 2317   4.297   7.230   7.575
  158VAL     HB 2318   4.299   7.141   7.511
  158VAL    CG1 2319   4.165   7.233   7.651
  158VAL   HG11 2320   4.163   7.322   7.714
  158VAL   HG12 2321   4.083   7.237   7.580
  158VAL   HG13 2322   4.156   7.144   7.712
  158VAL    CG2 2323   4.311   7.351   7.484
  158VAL   HG21 2324   4.404   7.344   7.428
  158VAL   HG22 2325   4.227   7.354   7.415
  158VAL   HG23 2326   4.312   7.442   7.545
  158VAL      C 2327   4.411   7.095   7.753
  158VAL      O 2328   4.428   6.986   7.698
  159SER      N 2329   4.387   7.108   7.884
  159SER      H 2330   4.384   7.199   7.926
  159SER     CA 2331   4.366   6.995   7.972
  159SER     HA 2332   4.371   6.902   7.915
  159SER     CB 2333   4.471   6.991   8.081
  159SER    HB2 2334   4.468   7.084   8.138
  159SER    HB3 2335   4.452   6.908   8.148
  159SER     OG 2336   4.599   6.977   8.027
  159SER     HG 2337   4.664   6.975   8.098
  159SER      C 2338   4.227   7.004   8.033
  159SER      O 2339   4.153   7.101   8.010
  160TRP      N 2340   4.191   6.904   8.112
  160TRP      H 2341   4.255   6.828   8.130
  160TRP     CA 2342   4.060   6.898   8.176
  160TRP     HA 2343   4.008   6.993   8.162
  160TRP     CB 2344   3.974   6.787   8.115
  160TRP    HB2 2345   4.033   6.695   8.108
  160TRP    HB3 2346   3.887   6.769   8.179
  160TRP     CG 2347   3.924   6.820   7.978
  160TRP    CD1 2348   3.994   6.813   7.861
  160TRP    HD1 2349   4.098   6.781   7.862
  160TRP    NE1 2350   3.914   6.852   7.756
  160TRP    HE1 2351   3.942   6.856   7.659
  160TRP    CE2 2352   3.790   6.886   7.805
  160TRP    CZ2 2353   3.677   6.931   7.738
  160TRP    HZ2 2354   3.679   6.944   7.630
  160TRP    CH2 2355   3.565   6.956   7.812
  160TRP    HH2 2356   3.474   6.992   7.764
  160TRP    CZ3 2357   3.565   6.938   7.951
  160TRP    HZ3 2358   3.474   6.959   8.009
  160TRP    CE3 2359   3.677   6.894   8.018
  160TRP    HE3 2360   3.675   6.881   8.126
  160TRP    CD2 2361   3.793   6.867   7.944
  160TRP      C 2362   4.076   6.877   8.325
  160TRP      O 2363   4.158   6.796   8.369
  161ASN      N 2364   3.997   6.952   8.404
  161ASN      H 2365   3.933   7.018   8.362
  161ASN     CA 2366   3.996   6.942   8.549
  161ASN     HA 2367   3.943   7.027   8.591
  161ASN     CB 2368   3.928   6.814   8.595
  161ASN    HB2 2369   3.974   6.729   8.545
  161ASN    HB3 2370   3.938   6.804   8.703
  161ASN     CG 2371   3.781   6.813   8.562
  161ASN    OD1 2372   3.726   6.913   8.514
  161ASN    ND2 2373   3.717   6.702   8.587
  161ASN   HD21 2374   3.618   6.695   8.567
  161ASN   HD22 2375   3.766   6.623   8.626
  161ASN      C 2376   4.139   6.949   8.605
  161ASN      O 2377   4.178   6.871   8.692
  162SER      N 2378   4.216   7.045   8.553
  162SER      H 2379   4.180   7.104   8.479
  162SER     CA 2380   4.353   7.070   8.597
  162SER     HA 2381   4.399   7.144   8.532
  162SER     CB 2382   4.353   7.122   8.739
  162SER    HB2 2383   4.307   7.048   8.805
  162SER    HB3 2384   4.456   7.140   8.771
  162SER     OG 2385   4.281   7.242   8.749
  162SER     HG 2386   4.282   7.273   8.840
  162SER      C 2387   4.439   6.944   8.588
  162SER      O 2388   4.529   6.921   8.669
  163GLY      N 2389   4.410   6.860   8.489
  163GLY      H 2390   4.335   6.881   8.425
  163GLY     CA 2391   4.484   6.738   8.468
  163GLY    HA2 2392   4.486   6.714   8.361
  163GLY    HA3 2393   4.587   6.751   8.503
  163GLY      C 2394   4.430   6.616   8.538
  163GLY      O 2395   4.478   6.505   8.512
  164ALA      N 2396   4.331   6.632   8.626
  164ALA      H 2397   4.295   6.725   8.645
  164ALA     CA 2398   4.273   6.516   8.694
  164ALA     HA 2399   4.353   6.458   8.739
  164ALA     CB 2400   4.177   6.562   8.803
  164ALA    HB1 2401   4.097   6.621   8.759
  164ALA    HB2 2402   4.135   6.475   8.854
  164ALA    HB3 2403   4.231   6.623   8.876
  164ALA      C 2404   4.203   6.423   8.596
  164ALA      O 2405   4.205   6.301   8.614
  165LEU      N 2406   4.141   6.479   8.493
  165LEU      H 2407   4.148   6.579   8.477
  165LEU     CA 2408   4.061   6.403   8.398
  165LEU     HA 2409   4.032   6.308   8.443
  165LEU     CB 2410   3.933   6.479   8.360
  165LEU    HB2 2411   3.872   6.495   8.449
  165LEU    HB3 2412   3.960   6.576   8.317
  165LEU     CG 2413   3.843   6.411   8.257
  165LEU     HG 2414   3.898   6.394   8.165
  165LEU    CD1 2415   3.796   6.276   8.312
  165LEU   HD11 2416   3.740   6.293   8.404
  165LEU   HD12 2417   3.731   6.228   8.239
  165LEU   HD13 2418   3.882   6.213   8.332
  165LEU    CD2 2419   3.724   6.501   8.225
  165LEU   HD21 2420   3.761   6.595   8.184
  165LEU   HD22 2421   3.660   6.452   8.152
  165LEU   HD23 2422   3.668   6.520   8.316
  165LEU      C 2423   4.144   6.374   8.274
  165LEU      O 2424   4.183   6.466   8.202
  166THR      N 2425   4.172   6.246   8.250
  166THR      H 2426   4.140   6.175   8.313
  166THR     CA 2427   4.249   6.204   8.133
  166THR     HA 2428   4.260   6.288   8.064
  166THR     CB 2429   4.388   6.154   8.175
  166THR     HB 2430   4.446   6.128   8.086
  166THR    CG2 2431   4.462   6.263   8.251
  166THR   HG21 2432   4.406   6.289   8.341
  166THR   HG22 2433   4.561   6.226   8.280
  166THR   HG23 2434   4.473   6.351   8.188
  166THR    OG1 2435   4.375   6.038   8.258
  166THR    HG1 2436   4.463   6.008   8.284
  166THR      C 2437   4.179   6.095   8.053
  166THR      O 2438   4.210   6.077   7.935
  167SER      N 2439   4.087   6.021   8.114
  167SER      H 2440   4.057   6.045   8.208
  167SER     CA 2441   4.027   5.906   8.049
  167SER     HA 2442   4.104   5.848   7.999
  167SER     CB 2443   3.957   5.818   8.150
  167SER    HB2 2444   4.031   5.775   8.218
  167SER    HB3 2445   3.886   5.877   8.208
  167SER     OG 2446   3.888   5.713   8.088
  167SER     HG 2447   3.845   5.659   8.154
  167SER      C 2448   3.927   5.950   7.942
  167SER      O 2449   3.826   6.014   7.971
  168GLY      N 2450   3.958   5.916   7.817
  168GLY      H 2451   4.040   5.860   7.798
  168GLY     CA 2452   3.875   5.958   7.705
  168GLY    HA2 2453   3.895   5.895   7.619
  168GLY    HA3 2454   3.770   5.950   7.733
  168GLY      C 2455   3.897   6.101   7.660
  168GLY      O 2456   3.819   6.151   7.579
  169VAL      N 2457   4.001   6.167   7.710
  169VAL      H 2458   4.065   6.121   7.773
  169VAL     CA 2459   4.028   6.307   7.678
  169VAL     HA 2460   3.935   6.358   7.655
  169VAL     CB 2461   4.096   6.378   7.796
  169VAL     HB 2462   4.186   6.323   7.825
  169VAL    CG1 2463   4.136   6.520   7.757
  169VAL   HG11 2464   4.047   6.576   7.729
  169VAL   HG12 2465   4.184   6.569   7.842
  169VAL   HG13 2466   4.205   6.517   7.673
  169VAL    CG2 2467   4.003   6.379   7.916
  169VAL   HG21 2468   3.980   6.277   7.945
  169VAL   HG22 2469   4.052   6.430   8.000
  169VAL   HG23 2470   3.911   6.432   7.891
  169VAL      C 2471   4.118   6.313   7.555
  169VAL      O 2472   4.219   6.242   7.547
  170HID      N 2473   4.081   6.397   7.459
  170HID      H 2474   3.997   6.453   7.470
  170HID     CA 2475   4.156   6.415   7.335
  170HID     HA 2476   4.257   6.376   7.348
  170HID     CB 2477   4.090   6.341   7.218
  170HID    HB2 2478   3.994   6.387   7.195
  170HID    HB3 2479   4.155   6.346   7.131
  170HID     CG 2480   4.064   6.196   7.246
  170HID    ND1 2481   4.162   6.099   7.237
  170HID    HD1 2482   4.259   6.115   7.211
  170HID    CE1 2483   4.111   5.982   7.267
  170HID    HE1 2484   4.174   5.893   7.265
  170HID    NE2 2485   3.983   5.998   7.296
  170HID    CD2 2486   3.951   6.131   7.283
  170HID    HD2 2487   3.849   6.163   7.303
  170HID      C 2488   4.165   6.564   7.305
  170HID      O 2489   4.062   6.633   7.299
  171THR      N 2490   4.286   6.614   7.285
  171THR      H 2491   4.367   6.555   7.298
  171THR     CA 2492   4.309   6.752   7.247
  171THR     HA 2493   4.215   6.806   7.248
  171THR     CB 2494   4.407   6.823   7.343
  171THR     HB 2495   4.502   6.770   7.344
  171THR    CG2 2496   4.432   6.966   7.297
  171THR   HG21 2497   4.337   7.021   7.296
  171THR   HG22 2498   4.501   7.015   7.366
  171THR   HG23 2499   4.475   6.966   7.197
  171THR    OG1 2500   4.352   6.824   7.475
  171THR    HG1 2501   4.413   6.869   7.534
  171THR      C 2502   4.364   6.754   7.105
  171THR      O 2503   4.458   6.680   7.073
  172PHE      N 2504   4.305   6.837   7.020
  172PHE      H 2505   4.239   6.906   7.054
  172PHE     CA 2506   4.332   6.833   6.877
  172PHE     HA 2507   4.368   6.734   6.850
  172PHE     CB 2508   4.205   6.864   6.799
  172PHE    HB2 2509   4.159   6.955   6.838
  172PHE    HB3 2510   4.229   6.879   6.693
  172PHE     CG 2511   4.101   6.755   6.805
  172PHE    CD1 2512   4.017   6.744   6.915
  172PHE    HD1 2513   4.026   6.815   6.997
  172PHE    CE1 2514   3.922   6.644   6.921
  172PHE    HE1 2515   3.857   6.636   7.008
  172PHE     CZ 2516   3.910   6.554   6.818
  172PHE     HZ 2517   3.835   6.475   6.823
  172PHE    CE2 2518   3.993   6.564   6.708
  172PHE    HE2 2519   3.984   6.492   6.626
  172PHE    CD2 2520   4.088   6.664   6.702
  172PHE    HD2 2521   4.153   6.670   6.615
  172PHE      C 2522   4.442   6.932   6.838
  172PHE      O 2523   4.457   7.037   6.901
  173PRO      N 2524   4.520   6.899   6.736
  173PRO     CD 2525   4.522   6.774   6.656
  173PRO    HD2 2526   4.420   6.745   6.631
  173PRO    HD3 2527   4.568   6.694   6.715
  173PRO     CG 2528   4.603   6.809   6.535
  173PRO    HG2 2529   4.536   6.847   6.457
  173PRO    HG3 2530   4.655   6.721   6.498
  173PRO     CB 2531   4.698   6.914   6.582
  173PRO    HB2 2532   4.731   6.974   6.498
  173PRO    HB3 2533   4.784   6.866   6.629
  173PRO     CA 2534   4.616   6.996   6.682
  173PRO     HA 2535   4.688   7.022   6.760
  173PRO      C 2536   4.544   7.111   6.614
  173PRO      O 2537   4.435   7.094   6.558
  174ALA      N 2538   4.605   7.229   6.620
  174ALA      H 2539   4.699   7.235   6.657
  174ALA     CA 2540   4.538   7.350   6.575
  174ALA     HA 2541   4.433   7.347   6.607
  174ALA     CB 2542   4.605   7.474   6.634
  174ALA    HB1 2543   4.709   7.477   6.603
  174ALA    HB2 2544   4.553   7.563   6.599
  174ALA    HB3 2545   4.600   7.469   6.743
  174ALA      C 2546   4.538   7.358   6.423
  174ALA      O 2547   4.619   7.295   6.355
  175VAL      N 2548   4.444   7.436   6.370
  175VAL      H 2549   4.371   7.474   6.428
  175VAL     CA 2550   4.442   7.470   6.229
  175VAL     HA 2551   4.521   7.417   6.177
  175VAL     CB 2552   4.307   7.432   6.164
  175VAL     HB 2553   4.307   7.462   6.059
  175VAL    CG1 2554   4.286   7.281   6.173
  175VAL   HG11 2555   4.285   7.250   6.277
  175VAL   HG12 2556   4.190   7.255   6.127
  175VAL   HG13 2557   4.366   7.230   6.120
  175VAL    CG2 2558   4.194   7.506   6.233
  175VAL   HG21 2559   4.209   7.614   6.222
  175VAL   HG22 2560   4.099   7.478   6.187
  175VAL   HG23 2561   4.192   7.480   6.338
  175VAL      C 2562   4.464   7.620   6.216
  175VAL      O 2563   4.432   7.698   6.307
  176LEU      N 2564   4.521   7.661   6.103
  176LEU      H 2565   4.547   7.594   6.033
  176LEU     CA 2566   4.549   7.802   6.076
  176LEU     HA 2567   4.553   7.857   6.170
  176LEU     CB 2568   4.683   7.819   6.003
  176LEU    HB2 2569   4.764   7.786   6.068
  176LEU    HB3 2570   4.682   7.759   5.912
  176LEU     CG 2571   4.717   7.962   5.960
  176LEU     HG 2572   4.638   8.001   5.896
  176LEU    CD1 2573   4.730   8.051   6.083
  176LEU   HD11 2574   4.810   8.012   6.147
  176LEU   HD12 2575   4.755   8.152   6.052
  176LEU   HD13 2576   4.636   8.051   6.138
  176LEU    CD2 2577   4.846   7.961   5.879
  176LEU   HD21 2578   4.833   7.899   5.790
  176LEU   HD22 2579   4.870   8.063   5.848
  176LEU   HD23 2580   4.927   7.921   5.940
  176LEU      C 2581   4.434   7.856   5.991
  176LEU      O 2582   4.407   7.806   5.882
  177GLN      N 2583   4.368   7.960   6.042
  177GLN      H 2584   4.395   7.998   6.132
  177GLN     CA 2585   4.256   8.019   5.971
  177GLN     HA 2586   4.198   7.941   5.922
  177GLN     CB 2587   4.165   8.095   6.069
  177GLN    HB2 2588   4.223   8.170   6.122
  177GLN    HB3 2589   4.085   8.144   6.013
  177GLN     CG 2590   4.099   8.007   6.174
  177GLN    HG2 2591   4.039   7.930   6.125
  177GLN    HG3 2592   4.176   7.959   6.234
  177GLN     CD 2593   4.008   8.085   6.267
  177GLN    OE1 2594   3.886   8.083   6.252
  177GLN    NE2 2595   4.068   8.155   6.362
  177GLN   HE21 2596   4.013   8.209   6.427
  177GLN   HE22 2597   4.169   8.154   6.370
  177GLN      C 2598   4.306   8.114   5.862
  177GLN      O 2599   4.421   8.157   5.861
  178SER      N 2600   4.216   8.145   5.768
  178SER      H 2601   4.124   8.103   5.770
  178SER     CA 2602   4.249   8.240   5.663
  178SER     HA 2603   4.338   8.206   5.610
  178SER     CB 2604   4.134   8.251   5.564
  178SER    HB2 2605   4.164   8.313   5.480
  178SER    HB3 2606   4.108   8.151   5.529
  178SER     OG 2607   4.022   8.308   5.625
  178SER     HG 2608   3.950   8.314   5.561
  178SER      C 2609   4.282   8.378   5.719
  178SER      O 2610   4.345   8.459   5.650
  179SER      N 2611   4.241   8.405   5.842
  179SER      H 2612   4.187   8.337   5.894
  179SER     CA 2613   4.271   8.532   5.908
  179SER     HA 2614   4.261   8.613   5.836
  179SER     CB 2615   4.174   8.554   6.022
  179SER    HB2 2616   4.185   8.656   6.060
  179SER    HB3 2617   4.072   8.540   5.987
  179SER     OG 2618   4.198   8.465   6.127
  179SER     HG 2619   4.136   8.481   6.198
  179SER      C 2620   4.413   8.540   5.960
  179SER      O 2621   4.458   8.649   5.998
  180GLY      N 2622   4.486   8.429   5.964
  180GLY      H 2623   4.452   8.345   5.919
  180GLY     CA 2624   4.615   8.424   6.030
  180GLY    HA2 2625   4.681   8.355   5.977
  180GLY    HA3 2626   4.659   8.523   6.031
  180GLY      C 2627   4.611   8.377   6.174
  180GLY      O 2628   4.717   8.352   6.232
  181LEU      N 2629   4.492   8.365   6.233
  181LEU      H 2630   4.408   8.389   6.183
  181LEU     CA 2631   4.476   8.317   6.369
  181LEU     HA 2632   4.567   8.338   6.426
  181LEU     CB 2633   4.358   8.387   6.437
  181LEU    HB2 2634   4.266   8.364   6.383
  181LEU    HB3 2635   4.349   8.352   6.540
  181LEU     CG 2636   4.366   8.540   6.444
  181LEU     HG 2637   4.376   8.581   6.343
  181LEU    CD1 2638   4.240   8.595   6.508
  181LEU   HD11 2639   4.229   8.555   6.609
  181LEU   HD12 2640   4.246   8.704   6.513
  181LEU   HD13 2641   4.153   8.566   6.449
  181LEU    CD2 2642   4.490   8.581   6.523
  181LEU   HD21 2643   4.579   8.542   6.474
  181LEU   HD22 2644   4.496   8.690   6.528
  181LEU   HD23 2645   4.483   8.540   6.624
  181LEU      C 2646   4.455   8.166   6.370
  181LEU      O 2647   4.416   8.106   6.270
  182TYR      N 2648   4.481   8.105   6.485
  182TYR      H 2649   4.510   8.159   6.565
  182TYR     CA 2650   4.468   7.961   6.499
  182TYR     HA 2651   4.462   7.915   6.401
  182TYR     CB 2652   4.589   7.903   6.573
  182TYR    HB2 2653   4.607   7.961   6.664
  182TYR    HB3 2654   4.569   7.799   6.600
  182TYR     CG 2655   4.717   7.905   6.492
  182TYR    CD1 2656   4.802   8.014   6.500
  182TYR    HD1 2657   4.777   8.099   6.564
  182TYR    CE1 2658   4.918   8.016   6.426
  182TYR    HE1 2659   4.985   8.102   6.432
  182TYR     CZ 2660   4.950   7.908   6.344
  182TYR     OH 2661   5.066   7.910   6.270
  182TYR     HH 2662   5.117   7.990   6.283
  182TYR    CE2 2663   4.865   7.800   6.337
  182TYR    HE2 2664   4.890   7.715   6.272
  182TYR    CD2 2665   4.748   7.798   6.411
  182TYR    HD2 2666   4.681   7.712   6.405
  182TYR      C 2667   4.339   7.925   6.572
  182TYR      O 2668   4.278   8.008   6.640
  183SER      N 2669   4.298   7.799   6.557
  183SER      H 2670   4.346   7.737   6.494
  183SER     CA 2671   4.184   7.744   6.630
  183SER     HA 2672   4.176   7.793   6.727
  183SER     CB 2673   4.056   7.767   6.553
  183SER    HB2 2674   4.039   7.874   6.540
  183SER    HB3 2675   4.063   7.719   6.455
  183SER     OG 2676   3.946   7.712   6.621
  183SER     HG 2677   3.866   7.727   6.571
  183SER      C 2678   4.207   7.596   6.653
  183SER      O 2679   4.271   7.529   6.571
  184LEU      N 2680   4.155   7.545   6.764
  184LEU      H 2681   4.110   7.606   6.831
  184LEU     CA 2682   4.160   7.403   6.795
  184LEU     HA 2683   4.154   7.345   6.703
  184LEU     CB 2684   4.291   7.367   6.867
  184LEU    HB2 2685   4.312   7.262   6.853
  184LEU    HB3 2686   4.372   7.427   6.826
  184LEU     CG 2687   4.292   7.391   7.019
  184LEU     HG 2688   4.189   7.396   7.056
  184LEU    CD1 2689   4.365   7.277   7.088
  184LEU   HD11 2690   4.468   7.272   7.051
  184LEU   HD12 2691   4.366   7.294   7.195
  184LEU   HD13 2692   4.314   7.183   7.066
  184LEU    CD2 2693   4.358   7.525   7.049
  184LEU   HD21 2694   4.303   7.605   7.000
  184LEU   HD22 2695   4.359   7.542   7.156
  184LEU   HD23 2696   4.461   7.524   7.011
  184LEU      C 2697   4.040   7.366   6.882
  184LEU      O 2698   3.960   7.452   6.919
  185SER      N 2699   4.030   7.238   6.915
  185SER      H 2700   4.095   7.170   6.877
  185SER     CA 2701   3.926   7.189   7.005
  185SER     HA 2702   3.889   7.272   7.066
  185SER     CB 2703   3.811   7.131   6.927
  185SER    HB2 2704   3.732   7.099   6.996
  185SER    HB3 2705   3.771   7.206   6.859
  185SER     OG 2706   3.852   7.020   6.852
  185SER     HG 2707   3.777   6.984   6.804
  185SER      C 2708   3.985   7.085   7.099
  185SER      O 2709   4.093   7.030   7.073
  186SER      N 2710   3.914   7.059   7.208
  186SER      H 2711   3.831   7.112   7.228
  186SER     CA 2712   3.949   6.955   7.304
  186SER     HA 2713   4.007   6.877   7.254
  186SER     CB 2714   4.032   7.013   7.417
  186SER    HB2 2715   4.124   7.055   7.377
  186SER    HB3 2716   3.976   7.090   7.468
  186SER     OG 2717   4.066   6.913   7.510
  186SER     HG 2718   4.119   6.952   7.581
  186SER      C 2719   3.822   6.893   7.359
  186SER      O 2720   3.729   6.964   7.397
  187VAL      N 2721   3.818   6.759   7.362
  187VAL      H 2722   3.902   6.706   7.346
  187VAL     CA 2723   3.695   6.686   7.388
  187VAL     HA 2724   3.619   6.754   7.428
  187VAL     CB 2725   3.641   6.622   7.258
  187VAL     HB 2726   3.544   6.576   7.278
  187VAL    CG1 2727   3.625   6.728   7.150
  187VAL   HG11 2728   3.721   6.774   7.129
  187VAL   HG12 2729   3.586   6.681   7.059
  187VAL   HG13 2730   3.555   6.804   7.184
  187VAL    CG2 2731   3.734   6.512   7.212
  187VAL   HG21 2732   3.741   6.435   7.289
  187VAL   HG22 2733   3.695   6.467   7.120
  187VAL   HG23 2734   3.833   6.553   7.193
  187VAL      C 2735   3.721   6.577   7.491
  187VAL      O 2736   3.836   6.541   7.519
  188VAL      N 2737   3.613   6.526   7.548
  188VAL      H 2738   3.523   6.570   7.535
  188VAL     CA 2739   3.616   6.405   7.630
  188VAL     HA 2740   3.698   6.341   7.598
  188VAL     CB 2741   3.636   6.439   7.779
  188VAL     HB 2742   3.728   6.497   7.791
  188VAL    CG1 2743   3.520   6.522   7.831
  188VAL   HG11 2744   3.427   6.465   7.820
  188VAL   HG12 2745   3.536   6.546   7.936
  188VAL   HG13 2746   3.513   6.615   7.774
  188VAL    CG2 2747   3.652   6.312   7.860
  188VAL   HG21 2748   3.739   6.256   7.824
  188VAL   HG22 2749   3.666   6.337   7.965
  188VAL   HG23 2750   3.563   6.250   7.849
  188VAL      C 2751   3.484   6.331   7.611
  188VAL      O 2752   3.379   6.393   7.596
  189THR      N 2753   3.491   6.198   7.609
  189THR      H 2754   3.581   6.153   7.610
  189THR     CA 2755   3.373   6.114   7.606
  189THR     HA 2756   3.285   6.175   7.582
  189THR     CB 2757   3.385   6.003   7.500
  189THR     HB 2758   3.471   5.941   7.523
  189THR    CG2 2759   3.260   5.916   7.500
  189THR   HG21 2760   3.173   5.977   7.477
  189THR   HG22 2761   3.270   5.838   7.424
  189THR   HG23 2762   3.248   5.870   7.598
  189THR    OG1 2763   3.402   6.062   7.371
  189THR    HG1 2764   3.409   5.993   7.305
  189THR      C 2765   3.351   6.053   7.744
  189THR      O 2766   3.440   5.989   7.799
  190VAL      N 2767   3.232   6.075   7.799
  190VAL      H 2768   3.158   6.118   7.745
  190VAL     CA 2769   3.202   6.038   7.937
  190VAL     HA 2770   3.279   5.970   7.974
  190VAL     CB 2771   3.199   6.162   8.028
  190VAL     HB 2772   3.182   6.131   8.131
  190VAL    CG1 2773   3.331   6.237   8.020
  190VAL   HG11 2774   3.349   6.269   7.917
  190VAL   HG12 2775   3.328   6.325   8.085
  190VAL   HG13 2776   3.412   6.172   8.052
  190VAL    CG2 2777   3.083   6.252   7.989
  190VAL   HG21 2778   2.990   6.198   7.999
  190VAL   HG22 2779   3.082   6.340   8.054
  190VAL   HG23 2780   3.095   6.284   7.885
  190VAL      C 2781   3.067   5.968   7.940
  190VAL      O 2782   2.984   5.986   7.850
  191PRO      N 2783   3.043   5.885   8.042
  191PRO     CD 2784   3.133   5.846   8.150
  191PRO    HD2 2785   3.137   5.925   8.225
  191PRO    HD3 2786   3.233   5.828   8.110
  191PRO     CG 2787   3.067   5.720   8.202
  191PRO    HG2 2788   3.097   5.703   8.305
  191PRO    HG3 2789   3.098   5.636   8.141
  191PRO     CB 2790   2.921   5.747   8.188
  191PRO    HB2 2791   2.887   5.805   8.275
  191PRO    HB3 2792   2.867   5.653   8.184
  191PRO     CA 2793   2.909   5.827   8.058
  191PRO     HA 2794   2.894   5.750   7.983
  191PRO      C 2795   2.803   5.935   8.068
  191PRO      O 2796   2.823   6.038   8.134
  192SER      N 2797   2.690   5.912   8.001
  192SER      H 2798   2.678   5.826   7.950
  192SER     CA 2799   2.581   6.010   8.002
  192SER     HA 2800   2.617   6.105   7.962
  192SER     CB 2801   2.466   5.960   7.917
  192SER    HB2 2802   2.442   5.857   7.944
  192SER    HB3 2803   2.379   6.023   7.934
  192SER     OG 2804   2.498   5.965   7.781
  192SER     HG 2805   2.424   5.933   7.730
  192SER      C 2806   2.532   6.039   8.144
  192SER      O 2807   2.501   6.154   8.176
  193SER      N 2808   2.524   5.936   8.229
  193SER      H 2809   2.553   5.844   8.199
  193SER     CA 2810   2.473   5.956   8.364
  193SER     HA 2811   2.373   5.999   8.359
  193SER     CB 2812   2.468   5.824   8.438
  193SER    HB2 2813   2.422   5.838   8.535
  193SER    HB3 2814   2.409   5.752   8.380
  193SER     OG 2815   2.597   5.771   8.456
  193SER     HG 2816   2.591   5.688   8.502
  193SER      C 2817   2.559   6.055   8.442
  193SER      O 2818   2.510   6.118   8.537
  194SER      N 2819   2.685   6.071   8.403
  194SER      H 2820   2.719   6.022   8.322
  194SER     CA 2821   2.778   6.158   8.473
  194SER     HA 2822   2.760   6.152   8.581
  194SER     CB 2823   2.920   6.115   8.444
  194SER    HB2 2824   2.988   6.162   8.514
  194SER    HB3 2825   2.928   6.007   8.453
  194SER     OG 2826   2.958   6.152   8.314
  194SER     HG 2827   3.048   6.124   8.297
  194SER      C 2828   2.761   6.305   8.437
  194SER      O 2829   2.815   6.392   8.507
  195LEU      N 2830   2.688   6.336   8.330
  195LEU      H 2831   2.637   6.263   8.281
  195LEU     CA 2832   2.680   6.474   8.282
  195LEU     HA 2833   2.780   6.514   8.270
  195LEU     CB 2834   2.606   6.479   8.148
  195LEU    HB2 2835   2.511   6.426   8.156
  195LEU    HB3 2836   2.587   6.583   8.121
  195LEU     CG 2837   2.680   6.417   8.029
  195LEU     HG 2838   2.703   6.312   8.051
  195LEU    CD1 2839   2.592   6.424   7.905
  195LEU   HD11 2840   2.570   6.529   7.883
  195LEU   HD12 2841   2.645   6.380   7.820
  195LEU   HD13 2842   2.500   6.370   7.922
  195LEU    CD2 2843   2.812   6.489   8.008
  195LEU   HD21 2844   2.874   6.480   8.097
  195LEU   HD22 2845   2.865   6.444   7.923
  195LEU   HD23 2846   2.793   6.594   7.987
  195LEU      C 2847   2.609   6.564   8.383
  195LEU      O 2848   2.634   6.685   8.385
  196GLY      N 2849   2.522   6.507   8.466
  196GLY      H 2850   2.503   6.408   8.460
  196GLY     CA 2851   2.451   6.582   8.568
  196GLY    HA2 2852   2.448   6.687   8.539
  196GLY    HA3 2853   2.350   6.544   8.577
  196GLY      C 2854   2.512   6.578   8.706
  196GLY      O 2855   2.453   6.633   8.799
  197THR      N 2856   2.627   6.513   8.723
  197THR      H 2857   2.675   6.473   8.644
  197THR     CA 2858   2.689   6.498   8.854
  197THR     HA 2859   2.643   6.567   8.924
  197THR     CB 2860   2.669   6.354   8.906
  197THR     HB 2861   2.713   6.344   9.005
  197THR    CG2 2862   2.521   6.320   8.914
  197THR   HG21 2863   2.476   6.329   8.815
  197THR   HG22 2864   2.509   6.218   8.950
  197THR   HG23 2865   2.471   6.389   8.982
  197THR    OG1 2866   2.734   6.262   8.817
  197THR    HG1 2867   2.721   6.172   8.849
  197THR      C 2868   2.837   6.531   8.858
  197THR      O 2869   2.883   6.588   8.957
  198GLN      N 2870   2.912   6.498   8.753
  198GLN      H 2871   2.869   6.457   8.671
  198GLN     CA 2872   3.056   6.519   8.749
  198GLN     HA 2873   3.095   6.525   8.850
  198GLN     CB 2874   3.126   6.404   8.677
  198GLN    HB2 2875   3.116   6.312   8.735
  198GLN    HB3 2876   3.081   6.389   8.578
  198GLN     CG 2877   3.275   6.425   8.655
  198GLN    HG2 2878   3.315   6.344   8.593
  198GLN    HG3 2879   3.291   6.520   8.604
  198GLN     CD 2880   3.353   6.427   8.785
  198GLN    OE1 2881   3.345   6.334   8.865
  198GLN    NE2 2882   3.429   6.534   8.806
  198GLN   HE21 2883   3.483   6.541   8.891
  198GLN   HE22 2884   3.432   6.608   8.737
  198GLN      C 2885   3.087   6.651   8.679
  198GLN      O 2886   3.038   6.676   8.569
  199THR      N 2887   3.168   6.734   8.744
  199THR      H 2888   3.201   6.711   8.837
  199THR     CA 2889   3.211   6.861   8.687
  199THR     HA 2890   3.125   6.914   8.645
  199THR     CB 2891   3.276   6.952   8.794
  199THR     HB 2892   3.360   6.899   8.840
  199THR    CG2 2893   3.327   7.080   8.730
  199THR   HG21 2894   3.244   7.134   8.684
  199THR   HG22 2895   3.373   7.143   8.807
  199THR   HG23 2896   3.401   7.056   8.654
  199THR    OG1 2897   3.180   6.984   8.895
  199THR    HG1 2898   3.220   7.040   8.961
  199THR      C 2899   3.309   6.835   8.574
  199THR      O 2900   3.405   6.759   8.590
  200TYR      N 2901   3.285   6.898   8.459
  200TYR      H 2902   3.203   6.956   8.450
  200TYR     CA 2903   3.372   6.886   8.343
  200TYR     HA 2904   3.463   6.833   8.370
  200TYR     CB 2905   3.302   6.810   8.230
  200TYR    HB2 2906   3.206   6.856   8.208
  200TYR    HB3 2907   3.364   6.811   8.141
  200TYR     CG 2908   3.275   6.664   8.263
  200TYR    CD1 2909   3.144   6.617   8.264
  200TYR    HD1 2910   3.061   6.684   8.243
  200TYR    CE1 2911   3.120   6.484   8.294
  200TYR    HE1 2912   3.017   6.447   8.296
  200TYR     CZ 2913   3.226   6.399   8.322
  200TYR     OH 2914   3.201   6.267   8.352
  200TYR     HH 2915   3.108   6.245   8.350
  200TYR    CE2 2916   3.355   6.446   8.320
  200TYR    HE2 2917   3.438   6.379   8.342
  200TYR    CD2 2918   3.380   6.579   8.290
  200TYR    HD2 2919   3.483   6.616   8.289
  200TYR      C 2920   3.414   7.024   8.295
  200TYR      O 2921   3.339   7.091   8.223
  201ILE      N 2922   3.533   7.067   8.336
  201ILE      H 2923   3.591   7.007   8.394
  201ILE     CA 2924   3.588   7.197   8.303
  201ILE     HA 2925   3.516   7.252   8.242
  201ILE     CB 2926   3.619   7.281   8.428
  201ILE     HB 2927   3.681   7.222   8.496
  201ILE    CG2 2928   3.692   7.408   8.391
  201ILE   HG21 2929   3.630   7.467   8.323
  201ILE   HG22 2930   3.713   7.466   8.481
  201ILE   HG23 2931   3.786   7.383   8.341
  201ILE    CG1 2932   3.489   7.313   8.504
  201ILE   HG12 2933   3.433   7.388   8.448
  201ILE   HG13 2934   3.430   7.222   8.514
  201ILE    CD1 2935   3.512   7.368   8.643
  201ILE   HD11 2936   3.570   7.460   8.637
  201ILE   HD12 2937   3.416   7.388   8.690
  201ILE   HD13 2938   3.567   7.295   8.702
  201ILE      C 2939   3.715   7.176   8.221
  201ILE      O 2940   3.802   7.097   8.261
  202CYX      N 2941   3.725   7.245   8.108
  202CYX      H 2942   3.648   7.300   8.075
  202CYX     CA 2943   3.847   7.243   8.027
  202CYX     HA 2944   3.902   7.151   8.047
  202CYX     CB 2945   3.814   7.251   7.878
  202CYX    HB2 2946   3.906   7.239   7.820
  202CYX    HB3 2947   3.744   7.171   7.852
  202CYX     SG 2948   3.738   7.407   7.827
  202CYX      C 2949   3.935   7.362   8.067
  202CYX      O 2950   3.885   7.464   8.114
  203ASN      N 2951   4.065   7.346   8.048
  203ASN      H 2952   4.100   7.263   8.002
  203ASN     CA 2953   4.164   7.444   8.092
  203ASN     HA 2954   4.113   7.534   8.125
  203ASN     CB 2955   4.247   7.391   8.207
  203ASN    HB2 2956   4.306   7.305   8.174
  203ASN    HB3 2957   4.314   7.469   8.243
  203ASN     CG 2958   4.163   7.346   8.323
  203ASN    OD1 2959   4.144   7.225   8.345
  203ASN    ND2 2960   4.111   7.440   8.398
  203ASN   HD21 2961   4.054   7.415   8.478
  203ASN   HD22 2962   4.129   7.537   8.377
  203ASN      C 2963   4.252   7.481   7.973
  203ASN      O 2964   4.344   7.407   7.939
  204VAL      N 2965   4.222   7.595   7.911
  204VAL      H 2966   4.152   7.657   7.950
  204VAL     CA 2967   4.287   7.637   7.788
  204VAL     HA 2968   4.327   7.550   7.736
  204VAL     CB 2969   4.187   7.708   7.694
  204VAL     HB 2970   4.145   7.795   7.744
  204VAL    CG1 2971   4.257   7.753   7.566
  204VAL   HG11 2972   4.298   7.667   7.515
  204VAL   HG12 2973   4.185   7.803   7.501
  204VAL   HG13 2974   4.337   7.823   7.592
  204VAL    CG2 2975   4.071   7.614   7.662
  204VAL   HG21 2976   4.020   7.587   7.754
  204VAL   HG22 2977   4.001   7.665   7.596
  204VAL   HG23 2978   4.109   7.525   7.613
  204VAL      C 2979   4.400   7.732   7.824
  204VAL      O 2980   4.377   7.838   7.883
  205ASN      N 2981   4.523   7.693   7.788
  205ASN      H 2982   4.535   7.610   7.732
  205ASN     CA 2983   4.643   7.767   7.825
  205ASN     HA 2984   4.616   7.856   7.881
  205ASN     CB 2985   4.735   7.682   7.911
  205ASN    HB2 2986   4.758   7.589   7.859
  205ASN    HB3 2987   4.827   7.736   7.930
  205ASN     CG 2988   4.674   7.646   8.044
  205ASN    OD1 2989   4.673   7.727   8.137
  205ASN    ND2 2990   4.622   7.526   8.054
  205ASN   HD21 2991   4.579   7.497   8.141
  205ASN   HD22 2992   4.625   7.464   7.975
  205ASN      C 2993   4.714   7.813   7.698
  205ASN      O 2994   4.761   7.730   7.620
  206HID      N 2995   4.720   7.944   7.679
  206HID      H 2996   4.673   8.007   7.743
  206HID     CA 2997   4.792   8.006   7.568
  206HID     HA 2998   4.816   7.930   7.494
  206HID     CB 2999   4.708   8.115   7.499
  206HID    HB2 3000   4.616   8.071   7.461
  206HID    HB3 3001   4.684   8.193   7.571
  206HID     CG 3002   4.778   8.180   7.384
  206HID    ND1 3003   4.823   8.310   7.388
  206HID    HD1 3004   4.815   8.373   7.467
  206HID    CE1 3005   4.880   8.341   7.273
  206HID    HE1 3006   4.922   8.440   7.257
  206HID    NE2 3007   4.873   8.235   7.194
  206HID    CD2 3008   4.809   8.133   7.261
  206HID    HD2 3009   4.794   8.038   7.211
  206HID      C 3010   4.921   8.065   7.624
  206HID      O 3011   4.923   8.178   7.672
  207LYS      N 3012   5.028   7.986   7.619
  207LYS      H 3013   5.025   7.900   7.565
  207LYS     CA 3014   5.151   8.022   7.690
  207LYS     HA 3015   5.128   8.038   7.795
  207LYS     CB 3016   5.254   7.910   7.676
  207LYS    HB2 3017   5.263   7.882   7.571
  207LYS    HB3 3018   5.350   7.944   7.714
  207LYS     CG 3019   5.219   7.783   7.753
  207LYS    HG2 3020   5.214   7.805   7.860
  207LYS    HG3 3021   5.122   7.746   7.719
  207LYS     CD 3022   5.323   7.675   7.731
  207LYS    HD2 3023   5.331   7.653   7.624
  207LYS    HD3 3024   5.420   7.710   7.768
  207LYS     CE 3025   5.287   7.547   7.805
  207LYS    HE2 3026   5.283   7.566   7.912
  207LYS    HE3 3027   5.189   7.512   7.771
  207LYS     NZ 3028   5.386   7.439   7.781
  207LYS    HZ1 3029   5.477   7.469   7.812
  207LYS    HZ2 3030   5.358   7.356   7.831
  207LYS    HZ3 3031   5.390   7.418   7.682
  207LYS      C 3032   5.213   8.154   7.643
  207LYS      O 3033   5.264   8.228   7.729
  208PRO      N 3034   5.214   8.189   7.514
  208PRO     CD 3035   5.166   8.113   7.398
  208PRO    HD2 3036   5.058   8.125   7.390
  208PRO    HD3 3037   5.190   8.007   7.411
  208PRO     CG 3038   5.240   8.176   7.283
  208PRO    HG2 3039   5.183   8.163   7.192
  208PRO    HG3 3040   5.337   8.127   7.272
  208PRO     CB 3041   5.255   8.319   7.322
  208PRO    HB2 3042   5.163   8.372   7.299
  208PRO    HB3 3043   5.338   8.363   7.268
  208PRO     CA 3044   5.281   8.314   7.473
  208PRO     HA 3045   5.389   8.302   7.481
  208PRO      C 3046   5.227   8.439   7.541
  208PRO      O 3047   5.296   8.541   7.546
  209SER      N 3048   5.104   8.434   7.594
  209SER      H 3049   5.051   8.348   7.590
  209SER     CA 3050   5.044   8.549   7.660
  209SER     HA 3051   5.116   8.631   7.661
  209SER     CB 3052   4.920   8.591   7.584
  209SER    HB2 3053   4.881   8.684   7.627
  209SER    HB3 3054   4.945   8.608   7.479
  209SER     OG 3055   4.821   8.493   7.592
  209SER     HG 3056   4.743   8.522   7.543
  209SER      C 3057   5.008   8.522   7.805
  209SER      O 3058   4.950   8.609   7.870
  210ASN      N 3059   5.043   8.404   7.858
  210ASN      H 3060   5.096   8.338   7.803
  210ASN     CA 3061   5.008   8.364   7.994
  210ASN     HA 3062   5.029   8.258   8.007
  210ASN     CB 3063   5.088   8.443   8.096
  210ASN    HB2 3064   5.075   8.549   8.078
  210ASN    HB3 3065   5.054   8.418   8.196
  210ASN     CG 3066   5.235   8.413   8.089
  210ASN    OD1 3067   5.276   8.298   8.074
  210ASN    ND2 3068   5.316   8.516   8.099
  210ASN   HD21 3069   5.416   8.502   8.095
  210ASN   HD22 3070   5.278   8.609   8.112
  210ASN      C 3071   4.858   8.380   8.018
  210ASN      O 3072   4.814   8.431   8.122
  211THR      N 3073   4.779   8.338   7.920
  211THR      H 3074   4.819   8.298   7.836
  211THR     CA 3075   4.634   8.345   7.927
  211THR     HA 3076   4.604   8.414   8.006
  211THR     CB 3077   4.573   8.396   7.795
  211THR     HB 3078   4.605   8.332   7.713
  211THR    CG2 3079   4.421   8.396   7.802
  211THR   HG21 3080   4.388   8.460   7.883
  211THR   HG22 3081   4.380   8.432   7.708
  211THR   HG23 3082   4.386   8.294   7.820
  211THR    OG1 3083   4.619   8.530   7.769
  211THR    HG1 3084   4.581   8.561   7.687
  211THR      C 3085   4.579   8.208   7.960
  211THR      O 3086   4.613   8.109   7.894
  212LYS      N 3087   4.494   8.201   8.062
  212LYS      H 3088   4.468   8.285   8.112
  212LYS     CA 3089   4.434   8.077   8.108
  212LYS     HA 3090   4.454   7.998   8.036
  212LYS     CB 3091   4.492   8.034   8.243
  212LYS    HB2 3092   4.600   8.022   8.235
  212LYS    HB3 3093   4.469   8.110   8.318
  212LYS     CG 3094   4.437   7.902   8.296
  212LYS    HG2 3095   4.330   7.912   8.316
  212LYS    HG3 3096   4.453   7.824   8.223
  212LYS     CD 3097   4.506   7.862   8.426
  212LYS    HD2 3098   4.614   7.857   8.409
  212LYS    HD3 3099   4.485   7.936   8.503
  212LYS     CE 3100   4.458   7.726   8.474
  212LYS    HE2 3101   4.468   7.653   8.394
  212LYS    HE3 3102   4.519   7.694   8.559
  212LYS     NZ 3103   4.316   7.729   8.517
  212LYS    HZ1 3104   4.258   7.757   8.439
  212LYS    HZ2 3105   4.288   7.637   8.548
  212LYS    HZ3 3106   4.305   7.795   8.593
  212LYS      C 3107   4.283   8.096   8.118
  212LYS      O 3108   4.237   8.188   8.186
  213VAL      N 3109   4.208   8.011   8.049
  213VAL      H 3110   4.251   7.937   7.995
  213VAL     CA 3111   4.062   8.020   8.047
  213VAL     HA 3112   4.030   8.100   8.114
  213VAL     CB 3113   4.011   8.053   7.905
  213VAL     HB 3114   4.042   7.974   7.836
  213VAL    CG1 3115   3.859   8.061   7.904
  213VAL   HG11 3116   3.826   8.140   7.972
  213VAL   HG12 3117   3.825   8.084   7.803
  213VAL   HG13 3118   3.817   7.966   7.936
  213VAL    CG2 3119   4.073   8.183   7.856
  213VAL   HG21 3120   4.181   8.173   7.853
  213VAL   HG22 3121   4.036   8.205   7.756
  213VAL   HG23 3122   4.045   8.264   7.923
  213VAL      C 3123   4.003   7.888   8.094
  213VAL      O 3124   4.035   7.782   8.040
  214ASP      N 3125   3.917   7.895   8.196
  214ASP      H 3126   3.897   7.984   8.239
  214ASP     CA 3127   3.848   7.779   8.250
  214ASP     HA 3128   3.892   7.688   8.208
  214ASP     CB 3129   3.862   7.774   8.403
  214ASP    HB2 3130   3.821   7.865   8.446
  214ASP    HB3 3131   3.806   7.688   8.441
  214ASP     CG 3132   4.006   7.760   8.449
  214ASP    OD1 3133   4.090   7.728   8.368
  214ASP    OD2 3134   4.031   7.781   8.565
  214ASP      C 3135   3.702   7.786   8.210
  214ASP      O 3136   3.632   7.881   8.245
  215LYS      N 3137   3.656   7.685   8.137
  215LYS      H 3138   3.716   7.606   8.115
  215LYS     CA 3139   3.520   7.681   8.085
  215LYS     HA 3140   3.462   7.762   8.129
  215LYS     CB 3141   3.519   7.697   7.932
  215LYS    HB2 3142   3.573   7.788   7.905
  215LYS    HB3 3143   3.568   7.611   7.886
  215LYS     CG 3144   3.380   7.708   7.871
  215LYS    HG2 3145   3.388   7.705   7.762
  215LYS    HG3 3146   3.319   7.624   7.905
  215LYS     CD 3147   3.311   7.837   7.911
  215LYS    HD2 3148   3.205   7.832   7.886
  215LYS    HD3 3149   3.322   7.852   8.019
  215LYS     CE 3150   3.372   7.957   7.839
  215LYS    HE2 3151   3.476   7.968   7.868
  215LYS    HE3 3152   3.365   7.941   7.731
  215LYS     NZ 3153   3.300   8.083   7.872
  215LYS    HZ1 3154   3.306   8.100   7.971
  215LYS    HZ2 3155   3.343   8.160   7.822
  215LYS    HZ3 3156   3.203   8.075   7.844
  215LYS      C 3157   3.453   7.550   8.125
  215LYS      O 3158   3.506   7.442   8.096
  216LYS      N 3159   3.338   7.561   8.190
  216LYS      H 3160   3.303   7.652   8.216
  216LYS     CA 3161   3.258   7.444   8.227
  216LYS     HA 3162   3.324   7.360   8.246
  216LYS     CB 3163   3.176   7.472   8.352
  216LYS    HB2 3164   3.242   7.505   8.433
  216LYS    HB3 3165   3.102   7.549   8.332
  216LYS     CG 3166   3.099   7.351   8.405
  216LYS    HG2 3167   3.028   7.318   8.329
  216LYS    HG3 3168   3.169   7.270   8.427
  216LYS     CD 3169   3.023   7.385   8.532
  216LYS    HD2 3170   3.093   7.414   8.610
  216LYS    HD3 3171   2.954   7.467   8.512
  216LYS     CE 3172   2.942   7.266   8.582
  216LYS    HE2 3173   2.877   7.230   8.502
  216LYS    HE3 3174   3.010   7.185   8.611
  216LYS     NZ 3175   2.858   7.300   8.700
  216LYS    HZ1 3176   2.794   7.374   8.674
  216LYS    HZ2 3177   2.807   7.219   8.729
  216LYS    HZ3 3178   2.918   7.332   8.775
  216LYS      C 3179   3.168   7.407   8.110
  216LYS      O 3180   3.103   7.495   8.050
  217VAL      N 3181   3.163   7.279   8.076
  217VAL      H 3182   3.218   7.211   8.128
  217VAL     CA 3183   3.082   7.229   7.967
  217VAL     HA 3184   3.033   7.312   7.916
  217VAL     CB 3185   3.167   7.153   7.864
  217VAL     HB 3186   3.214   7.067   7.911
  217VAL    CG1 3187   3.081   7.104   7.748
  217VAL   HG11 3188   3.034   7.190   7.699
  217VAL   HG12 3189   3.143   7.051   7.676
  217VAL   HG13 3190   3.003   7.037   7.786
  217VAL    CG2 3191   3.279   7.243   7.813
  217VAL   HG21 3192   3.342   7.273   7.897
  217VAL   HG22 3193   3.339   7.188   7.740
  217VAL   HG23 3194   3.236   7.331   7.766
  217VAL      C 3195   2.976   7.136   8.025
  217VAL      O 3196   3.008   7.037   8.092
  218GLU      N 3197   2.849   7.169   8.000
  218GLU      H 3198   2.828   7.247   7.940
  218GLU     CA 3199   2.736   7.096   8.055
  218GLU     HA 3200   2.763   6.991   8.067
  218GLU     CB 3201   2.696   7.151   8.191
  218GLU    HB2 3202   2.613   7.093   8.232
  218GLU    HB3 3203   2.781   7.146   8.260
  218GLU     CG 3204   2.651   7.297   8.189
  218GLU    HG2 3205   2.730   7.359   8.147
  218GLU    HG3 3206   2.561   7.306   8.128
  218GLU     CD 3207   2.619   7.350   8.326
  218GLU    OE1 3208   2.636   7.278   8.421
  218GLU    OE2 3209   2.579   7.464   8.335
  218GLU      C 3210   2.620   7.104   7.957
  218GLU      O 3211   2.617   7.194   7.872
  219PRO      N 3212   2.524   7.012   7.966
  219PRO     CD 3213   2.516   6.896   8.057
  219PRO    HD2 3214   2.486   6.928   8.156
  219PRO    HD3 3215   2.614   6.848   8.062
  219PRO     CG 3216   2.413   6.809   7.990
  219PRO    HG2 3217   2.364   6.746   8.065
  219PRO    HG3 3218   2.461   6.745   7.916
  219PRO     CB 3219   2.318   6.905   7.927
  219PRO    HB2 3220   2.247   6.940   8.002
  219PRO    HB3 3221   2.265   6.856   7.846
  219PRO     CA 3222   2.408   7.018   7.876
  219PRO     HA 3223   2.438   6.984   7.777
  219PRO      C 3224   2.338   7.153   7.884
  219PRO      O 3225   2.329   7.213   7.991
  220LYS      N 3226   2.291   7.200   7.769
  220LYS      H 3227   2.306   7.150   7.683
  220LYS     CA 3228   2.216   7.325   7.765
  220LYS     HA 3229   2.277   7.406   7.806
  220LYS     CB 3230   2.177   7.360   7.622
  220LYS    HB2 3231   2.266   7.362   7.559
  220LYS    HB3 3232   2.107   7.285   7.584
  220LYS     CG 3233   2.109   7.496   7.606
  220LYS    HG2 3234   2.016   7.497   7.662
  220LYS    HG3 3235   2.175   7.574   7.644
  220LYS     CD 3236   2.078   7.525   7.460
  220LYS    HD2 3237   2.170   7.551   7.408
  220LYS    HD3 3238   2.033   7.438   7.414
  220LYS     CE 3239   1.981   7.642   7.447
  220LYS    HE2 3240   1.953   7.654   7.342
  220LYS    HE3 3241   1.892   7.622   7.506
  220LYS     NZ 3242   2.041   7.770   7.494
  220LYS    HZ1 3243   2.123   7.791   7.439
  220LYS    HZ2 3244   1.974   7.845   7.484
  220LYS    HZ3 3245   2.067   7.761   7.592
  220LYS      C 3246   2.092   7.315   7.853
  220LYS      O 3247   2.019   7.216   7.850
  221SER      N 3248   2.069   7.420   7.933
  221SER      H 3249   2.129   7.501   7.928
  221SER     CA 3250   1.958   7.419   8.028
  221SER     HA 3251   1.968   7.334   8.095
  221SER     CB 3252   1.957   7.547   8.108
  221SER    HB2 3253   1.880   7.541   8.186
  221SER    HB3 3254   2.054   7.562   8.155
  221SER     OG 3255   1.929   7.658   8.027
  221SER     HG 3256   1.929   7.738   8.080
  221SER      C 3257   1.824   7.402   7.955
  221SER      O 3258   1.752   7.304   7.977
  222CCYX     N 3259   1.790   7.498   7.869
  222CCYX     H 3260   1.852   7.577   7.854
  222CCYX    CA 3261   1.666   7.498   7.792
  222CCYX    HA 3262   1.665   7.584   7.725
  222CCYX    CB 3263   1.655   7.370   7.710
  222CCYX   HB2 3264   1.657   7.284   7.776
  222CCYX   HB3 3265   1.562   7.371   7.654
  222CCYX    SG 3266   1.789   7.348   7.590
  222CCYX     C 3267   1.540   7.512   7.879
  222CCYX     O 3268   1.552   7.530   8.003
  222CCYX   OXT 3269   1.428   7.507   7.821
  223NASP     N 3270   7.640   6.638   4.963
  223NASP    H1 3271   7.551   6.589   4.971
  223NASP    H2 3272   7.649   6.673   4.869
  223NASP    H3 3273   7.649   6.700   5.042
  223NASP    CA 3274   7.747   6.539   4.978
  223NASP    HA 3275   7.808   6.539   4.888
  223NASP    CB 3276   7.834   6.574   5.099
  223NASP   HB2 3277   7.872   6.676   5.089
  223NASP   HB3 3278   7.776   6.565   5.190
  223NASP    CG 3279   7.955   6.482   5.112
  223NASP   OD1 3280   8.009   6.442   5.012
  223NASP   OD2 3281   7.992   6.452   5.223
  223NASP     C 3282   7.690   6.399   4.994
  223NASP     O 3283   7.696   6.317   4.902
  224ILE      N 3284   7.635   6.371   5.112
  224ILE      H 3285   7.633   6.441   5.185
  224ILE     CA 3286   7.575   6.240   5.140
  224ILE     HA 3287   7.598   6.172   5.059
  224ILE     CB 3288   7.630   6.181   5.271
  224ILE     HB 3289   7.609   6.249   5.354
  224ILE    CG2 3290   7.565   6.047   5.300
  224ILE   HG21 3291   7.586   5.978   5.218
  224ILE   HG22 3292   7.605   6.006   5.393
  224ILE   HG23 3293   7.457   6.060   5.309
  224ILE    CG1 3294   7.782   6.166   5.264
  224ILE   HG12 3295   7.808   6.090   5.190
  224ILE   HG13 3296   7.827   6.262   5.235
  224ILE    CD1 3297   7.846   6.125   5.394
  224ILE   HD11 3298   7.806   6.029   5.426
  224ILE   HD12 3299   7.954   6.117   5.381
  224ILE   HD13 3300   7.825   6.200   5.471
  224ILE      C 3301   7.424   6.255   5.149
  224ILE      O 3302   7.372   6.339   5.222
  225GLN      N 3303   7.353   6.172   5.073
  225GLN      H 3304   7.400   6.106   5.012
  225GLN     CA 3305   7.207   6.170   5.073
  225GLN     HA 3306   7.170   6.258   5.125
  225GLN     CB 3307   7.153   6.169   4.930
  225GLN    HB2 3308   7.188   6.258   4.877
  225GLN    HB3 3309   7.187   6.080   4.878
  225GLN     CG 3310   7.001   6.169   4.922
  225GLN    HG2 3311   6.970   6.152   4.819
  225GLN    HG3 3312   6.961   6.091   4.986
  225GLN     CD 3313   6.941   6.301   4.967
  225GLN    OE1 3314   6.971   6.407   4.911
  225GLN    NE2 3315   6.855   6.295   5.068
  225GLN   HE21 3316   6.812   6.380   5.102
  225GLN   HE22 3317   6.834   6.206   5.111
  225GLN      C 3318   7.158   6.048   5.150
  225GLN      O 3319   7.207   5.936   5.129
  226LEU      N 3320   7.061   6.070   5.238
  226LEU      H 3321   7.030   6.164   5.257
  226LEU     CA 3322   6.997   5.962   5.312
  226LEU     HA 3323   7.053   5.870   5.299
  226LEU     CB 3324   6.991   5.995   5.462
  226LEU    HB2 3325   6.935   6.088   5.477
  226LEU    HB3 3326   6.940   5.914   5.515
  226LEU     CG 3327   7.126   6.014   5.531
  226LEU     HG 3328   7.182   6.094   5.482
  226LEU    CD1 3329   7.104   6.051   5.677
  226LEU   HD11 3330   7.048   5.972   5.727
  226LEU   HD12 3331   7.200   6.065   5.727
  226LEU   HD13 3332   7.047   6.144   5.683
  226LEU    CD2 3333   7.208   5.886   5.520
  226LEU   HD21 3334   7.224   5.863   5.414
  226LEU   HD22 3335   7.304   5.900   5.569
  226LEU   HD23 3336   7.154   5.804   5.567
  226LEU      C 3337   6.856   5.941   5.257
  226LEU      O 3338   6.789   6.038   5.220
  227THR      N 3339   6.813   5.816   5.253
  227THR      H 3340   6.875   5.740   5.274
  227THR     CA 3341   6.676   5.781   5.217
  227THR     HA 3342   6.613   5.870   5.221
  227THR     CB 3343   6.667   5.722   5.075
  227THR     HB 3344   6.729   5.632   5.069
  227THR    CG2 3345   6.523   5.686   5.040
  227THR   HG21 3346   6.461   5.776   5.046
  227THR   HG22 3347   6.519   5.645   4.940
  227THR   HG23 3348   6.487   5.612   5.111
  227THR    OG1 3349   6.716   5.818   4.980
  227THR    HG1 3350   6.710   5.782   4.892
  227THR      C 3351   6.622   5.681   5.318
  227THR      O 3352   6.685   5.578   5.344
  228GLN      N 3353   6.506   5.711   5.375
  228GLN      H 3354   6.460   5.798   5.353
  228GLN     CA 3355   6.440   5.622   5.469
  228GLN     HA 3356   6.510   5.546   5.503
  228GLN     CB 3357   6.390   5.701   5.591
  228GLN    HB2 3358   6.331   5.787   5.557
  228GLN    HB3 3359   6.328   5.637   5.653
  228GLN     CG 3360   6.501   5.755   5.680
  228GLN    HG2 3361   6.566   5.673   5.710
  228GLN    HG3 3362   6.559   5.829   5.625
  228GLN     CD 3363   6.447   5.821   5.805
  228GLN    OE1 3364   6.511   5.910   5.862
  228GLN    NE2 3365   6.329   5.778   5.849
  228GLN   HE21 3366   6.289   5.818   5.932
  228GLN   HE22 3367   6.281   5.705   5.799
  228GLN      C 3368   6.324   5.549   5.403
  228GLN      O 3369   6.263   5.597   5.307
  229SER      N 3370   6.294   5.431   5.456
  229SER      H 3371   6.351   5.393   5.531
  229SER     CA 3372   6.181   5.350   5.411
  229SER     HA 3373   6.097   5.415   5.389
  229SER     CB 3374   6.218   5.273   5.286
  229SER    HB2 3375   6.241   5.343   5.205
  229SER    HB3 3376   6.305   5.211   5.305
  229SER     OG 3377   6.112   5.191   5.245
  229SER     HG 3378   6.137   5.143   5.165
  229SER      C 3379   6.140   5.254   5.522
  229SER      O 3380   6.225   5.200   5.593
  230PRO      N 3381   6.009   5.230   5.540
  230PRO     CD 3382   5.958   5.135   5.641
  230PRO    HD2 3383   5.997   5.161   5.739
  230PRO    HD3 3384   5.990   5.034   5.615
  230PRO     CG 3385   5.808   5.154   5.629
  230PRO    HG2 3386   5.774   5.225   5.704
  230PRO    HG3 3387   5.758   5.058   5.645
  230PRO     CB 3388   5.782   5.204   5.491
  230PRO    HB2 3389   5.688   5.259   5.489
  230PRO    HB3 3390   5.776   5.120   5.422
  230PRO     CA 3391   5.902   5.294   5.462
  230PRO     HA 3392   5.920   5.279   5.356
  230PRO      C 3393   5.874   5.437   5.507
  230PRO      O 3394   5.932   5.483   5.606
  231ASP      N 3395   5.785   5.507   5.436
  231ASP      H 3396   5.750   5.470   5.349
  231ASP     CA 3397   5.739   5.637   5.483
  231ASP     HA 3398   5.824   5.702   5.499
  231ASP     CB 3399   5.646   5.702   5.380
  231ASP    HB2 3400   5.570   5.630   5.349
  231ASP    HB3 3401   5.597   5.788   5.424
  231ASP     CG 3402   5.719   5.748   5.255
  231ASP    OD1 3403   5.840   5.753   5.258
  231ASP    OD2 3404   5.654   5.779   5.158
  231ASP      C 3405   5.666   5.624   5.616
  231ASP      O 3406   5.674   5.713   5.702
  232SER      N 3407   5.595   5.513   5.636
  232SER      H 3408   5.591   5.442   5.564
  232SER     CA 3409   5.520   5.487   5.757
  232SER     HA 3410   5.571   5.532   5.842
  232SER     CB 3411   5.380   5.545   5.748
  232SER    HB2 3412   5.330   5.535   5.844
  232SER    HB3 3413   5.387   5.651   5.721
  232SER     OG 3414   5.305   5.479   5.650
  232SER     HG 3415   5.217   5.518   5.646
  232SER      C 3416   5.512   5.336   5.780
  232SER      O 3417   5.524   5.258   5.686
  233LEU      N 3418   5.494   5.297   5.906
  233LEU      H 3419   5.485   5.366   5.980
  233LEU     CA 3420   5.485   5.156   5.942
  233LEU     HA 3421   5.462   5.097   5.853
  233LEU     CB 3422   5.618   5.105   6.000
  233LEU    HB2 3423   5.695   5.111   5.923
  233LEU    HB3 3424   5.646   5.168   6.085
  233LEU     CG 3425   5.618   4.961   6.051
  233LEU     HG 3426   5.544   4.903   5.995
  233LEU    CD1 3427   5.755   4.899   6.030
  233LEU   HD11 3428   5.830   4.957   6.085
  233LEU   HD12 3429   5.755   4.797   6.066
  233LEU   HD13 3430   5.780   4.901   5.924
  233LEU    CD2 3431   5.578   4.959   6.197
  233LEU   HD21 3432   5.478   5.001   6.209
  233LEU   HD22 3433   5.578   4.856   6.233
  233LEU   HD23 3434   5.650   5.017   6.255
  233LEU      C 3435   5.373   5.137   6.043
  233LEU      O 3436   5.360   5.217   6.136
  234ALA      N 3437   5.293   5.033   6.024
  234ALA      H 3438   5.308   4.971   5.946
  234ALA     CA 3439   5.182   5.001   6.113
  234ALA     HA 3440   5.193   5.056   6.206
  234ALA     CB 3441   5.048   5.040   6.049
  234ALA    HB1 3442   5.035   4.985   5.956
  234ALA    HB2 3443   4.967   5.016   6.118
  234ALA    HB3 3444   5.047   5.147   6.029
  234ALA      C 3445   5.184   4.853   6.145
  234ALA      O 3446   5.164   4.769   6.057
  235VAL      N 3447   5.208   4.821   6.272
  235VAL      H 3448   5.235   4.892   6.338
  235VAL     CA 3449   5.198   4.685   6.323
  235VAL     HA 3450   5.139   4.624   6.253
  235VAL     CB 3451   5.337   4.621   6.338
  235VAL     HB 3452   5.326   4.519   6.377
  235VAL    CG1 3453   5.408   4.615   6.204
  235VAL   HG11 3454   5.420   4.717   6.165
  235VAL   HG12 3455   5.507   4.570   6.217
  235VAL   HG13 3456   5.350   4.556   6.134
  235VAL    CG2 3457   5.419   4.699   6.440
  235VAL   HG21 3458   5.368   4.698   6.536
  235VAL   HG22 3459   5.517   4.653   6.450
  235VAL   HG23 3460   5.430   4.802   6.406
  235VAL      C 3461   5.127   4.687   6.457
  235VAL      O 3462   5.116   4.792   6.522
  236SER      N 3463   5.077   4.571   6.499
  236SER      H 3464   5.092   4.488   6.444
  236SER     CA 3465   5.001   4.561   6.623
  236SER     HA 3466   4.938   4.649   6.634
  236SER     CB 3467   4.914   4.437   6.621
  236SER    HB2 3468   4.975   4.350   6.595
  236SER    HB3 3469   4.870   4.422   6.719
  236SER     OG 3470   4.812   4.449   6.526
  236SER     HG 3471   4.758   4.369   6.527
  236SER      C 3472   5.096   4.557   6.743
  236SER      O 3473   5.215   4.527   6.732
  237LEU      N 3474   5.040   4.589   6.860
  237LEU      H 3475   4.943   4.615   6.864
  237LEU     CA 3476   5.118   4.586   6.983
  237LEU     HA 3477   5.199   4.658   6.976
  237LEU     CB 3478   5.029   4.620   7.103
  237LEU    HB2 3479   4.937   4.563   7.098
  237LEU    HB3 3480   5.082   4.596   7.195
  237LEU     CG 3481   4.988   4.767   7.115
  237LEU     HG 3482   4.945   4.801   7.020
  237LEU    CD1 3483   4.883   4.782   7.225
  237LEU   HD11 3484   4.926   4.748   7.320
  237LEU   HD12 3485   4.854   4.887   7.233
  237LEU   HD13 3486   4.796   4.722   7.201
  237LEU    CD2 3487   5.110   4.853   7.144
  237LEU   HD21 3488   5.182   4.842   7.063
  237LEU   HD22 3489   5.081   4.957   7.152
  237LEU   HD23 3490   5.156   4.820   7.237
  237LEU      C 3491   5.182   4.449   7.003
  237LEU      O 3492   5.115   4.345   6.993
  238GLY      N 3493   5.312   4.449   7.032
  238GLY      H 3494   5.361   4.536   7.042
  238GLY     CA 3495   5.387   4.326   7.049
  238GLY    HA2 3496   5.464   4.341   7.125
  238GLY    HA3 3497   5.320   4.246   7.080
  238GLY      C 3498   5.458   4.276   6.925
  238GLY      O 3499   5.545   4.188   6.938
  239GLU      N 3500   5.426   4.328   6.807
  239GLU      H 3501   5.354   4.399   6.801
  239GLU     CA 3502   5.490   4.284   6.684
  239GLU     HA 3503   5.517   4.179   6.693
  239GLU     CB 3504   5.396   4.302   6.565
  239GLU    HB2 3505   5.357   4.404   6.564
  239GLU    HB3 3506   5.450   4.283   6.473
  239GLU     CG 3507   5.275   4.210   6.566
  239GLU    HG2 3508   5.308   4.107   6.580
  239GLU    HG3 3509   5.208   4.237   6.648
  239GLU     CD 3510   5.196   4.216   6.438
  239GLU    OE1 3511   5.164   4.324   6.396
  239GLU    OE2 3512   5.167   4.112   6.384
  239GLU      C 3513   5.619   4.362   6.662
  239GLU      O 3514   5.636   4.475   6.709
  240ARG      N 3515   5.711   4.301   6.588
  240ARG      H 3516   5.697   4.206   6.558
  240ARG     CA 3517   5.836   4.365   6.549
  240ARG     HA 3518   5.883   4.410   6.636
  240ARG     CB 3519   5.932   4.264   6.487
  240ARG    HB2 3520   5.948   4.182   6.558
  240ARG    HB3 3521   5.889   4.224   6.396
  240ARG     CG 3522   6.069   4.319   6.451
  240ARG    HG2 3523   6.058   4.399   6.378
  240ARG    HG3 3524   6.117   4.359   6.541
  240ARG     CD 3525   6.157   4.214   6.394
  240ARG    HD2 3526   6.171   4.135   6.467
  240ARG    HD3 3527   6.111   4.173   6.304
  240ARG     NE 3528   6.288   4.267   6.358
  240ARG     HE 3529   6.308   4.364   6.378
  240ARG     CZ 3530   6.386   4.195   6.300
  240ARG    NH1 3531   6.366   4.069   6.271
  240ARG   HH11 3532   6.278   4.025   6.293
  240ARG   HH12 3533   6.440   4.015   6.227
  240ARG    NH2 3534   6.501   4.253   6.271
  240ARG   HH21 3535   6.516   4.350   6.293
  240ARG   HH22 3536   6.574   4.199   6.227
  240ARG      C 3537   5.809   4.477   6.448
  240ARG      O 3538   5.723   4.463   6.360
  241ALA      N 3539   5.882   4.587   6.463
  241ALA      H 3540   5.942   4.598   6.543
  241ALA     CA 3541   5.881   4.696   6.366
  241ALA     HA 3542   5.827   4.665   6.276
  241ALA     CB 3543   5.813   4.820   6.424
  241ALA    HB1 3544   5.866   4.853   6.513
  241ALA    HB2 3545   5.814   4.900   6.349
  241ALA    HB3 3546   5.710   4.796   6.450
  241ALA      C 3547   6.025   4.728   6.326
  241ALA      O 3548   6.114   4.729   6.412
  242THR      N 3549   6.046   4.754   6.198
  242THR      H 3550   5.969   4.751   6.132
  242THR     CA 3551   6.177   4.788   6.145
  242THR     HA 3552   6.245   4.812   6.227
  242THR     CB 3553   6.238   4.672   6.064
  242THR     HB 3554   6.335   4.701   6.025
  242THR    CG2 3555   6.254   4.549   6.152
  242THR   HG21 3556   6.157   4.519   6.190
  242THR   HG22 3557   6.297   4.468   6.093
  242THR   HG23 3558   6.321   4.572   6.235
  242THR    OG1 3559   6.151   4.641   5.954
  242THR    HG1 3560   6.189   4.568   5.903
  242THR      C 3561   6.167   4.913   6.058
  242THR      O 3562   6.064   4.935   5.992
  243ILE      N 3563   6.273   4.994   6.057
  243ILE      H 3564   6.351   4.975   6.119
  243ILE     CA 3565   6.284   5.110   5.970
  243ILE     HA 3566   6.207   5.105   5.893
  243ILE     CB 3567   6.265   5.241   6.048
  243ILE     HB 3568   6.343   5.250   6.124
  243ILE    CG2 3569   6.274   5.361   5.954
  243ILE   HG21 3570   6.196   5.353   5.879
  243ILE   HG22 3571   6.261   5.453   6.011
  243ILE   HG23 3572   6.372   5.362   5.906
  243ILE    CG1 3573   6.132   5.241   6.123
  243ILE   HG12 3574   6.050   5.244   6.051
  243ILE   HG13 3575   6.124   5.150   6.183
  243ILE    CD1 3576   6.113   5.358   6.216
  243ILE   HD11 3577   6.118   5.451   6.159
  243ILE   HD12 3578   6.016   5.351   6.265
  243ILE   HD13 3579   6.192   5.358   6.291
  243ILE      C 3580   6.421   5.107   5.903
  243ILE      O 3581   6.523   5.092   5.971
  244ASN      N 3582   6.423   5.122   5.771
  244ASN      H 3583   6.336   5.135   5.721
  244ASN     CA 3584   6.545   5.121   5.693
  244ASN     HA 3585   6.625   5.073   5.751
  244ASN     CB 3586   6.526   5.043   5.564
  244ASN    HB2 3587   6.442   5.085   5.508
  244ASN    HB3 3588   6.617   5.050   5.504
  244ASN     CG 3589   6.497   4.898   5.588
  244ASN    OD1 3590   6.565   4.832   5.668
  244ASN    ND2 3591   6.398   4.846   5.520
  244ASN   HD21 3592   6.374   4.748   5.532
  244ASN   HD22 3593   6.346   4.903   5.455
  244ASN      C 3594   6.592   5.263   5.664
  244ASN      O 3595   6.512   5.356   5.655
  245CYX      N 3596   6.724   5.279   5.650
  245CYX      H 3597   6.786   5.203   5.672
  245CYX     CA 3598   6.783   5.403   5.602
  245CYX     HA 3599   6.711   5.457   5.541
  245CYX     CB 3600   6.827   5.493   5.718
  245CYX    HB2 3601   6.739   5.518   5.778
  245CYX    HB3 3602   6.899   5.440   5.779
  245CYX     SG 3603   6.903   5.648   5.666
  245CYX      C 3604   6.904   5.368   5.516
  245CYX      O 3605   6.989   5.289   5.558
  246LYS      N 3606   6.911   5.425   5.396
  246LYS      H 3607   6.835   5.484   5.364
  246LYS     CA 3608   7.023   5.405   5.305
  246LYS     HA 3609   7.090   5.330   5.347
  246LYS     CB 3610   6.976   5.358   5.168
  246LYS    HB2 3611   6.898   5.425   5.131
  246LYS    HB3 3612   7.060   5.357   5.099
  246LYS     CG 3613   6.916   5.218   5.167
  246LYS    HG2 3614   6.992   5.146   5.198
  246LYS    HG3 3615   6.832   5.213   5.235
  246LYS     CD 3616   6.868   5.179   5.028
  246LYS    HD2 3617   6.787   5.246   4.998
  246LYS    HD3 3618   6.950   5.187   4.957
  246LYS     CE 3619   6.815   5.037   5.025
  246LYS    HE2 3620   6.744   5.022   5.106
  246LYS    HE3 3621   6.766   5.018   4.929
  246LYS     NZ 3622   6.924   4.937   5.040
  246LYS    HZ1 3623   6.971   4.952   5.129
  246LYS    HZ2 3624   6.886   4.844   5.038
  246LYS    HZ3 3625   6.991   4.948   4.965
  246LYS      C 3626   7.103   5.534   5.293
  246LYS      O 3627   7.047   5.644   5.302
  247SER      N 3628   7.233   5.520   5.271
  247SER      H 3629   7.276   5.429   5.274
  247SER     CA 3630   7.322   5.632   5.242
  247SER     HA 3631   7.264   5.725   5.242
  247SER     CB 3632   7.430   5.642   5.348
  247SER    HB2 3633   7.385   5.664   5.445
  247SER    HB3 3634   7.484   5.547   5.353
  247SER     OG 3635   7.522   5.743   5.317
  247SER     HG 3636   7.589   5.747   5.385
  247SER      C 3637   7.384   5.618   5.104
  247SER      O 3638   7.413   5.507   5.058
  248SER      N 3639   7.404   5.732   5.038
  248SER      H 3640   7.370   5.819   5.076
  248SER     CA 3641   7.475   5.738   4.911
  248SER     HA 3642   7.439   5.657   4.846
  248SER     CB 3643   7.449   5.871   4.844
  248SER    HB2 3644   7.489   5.870   4.743
  248SER    HB3 3645   7.341   5.889   4.839
  248SER     OG 3646   7.509   5.976   4.915
  248SER     HG 3647   7.491   6.059   4.871
  248SER      C 3648   7.625   5.717   4.926
  248SER      O 3649   7.693   5.693   4.826
  249GLN      N 3650   7.677   5.725   5.048
  249GLN      H 3651   7.618   5.746   5.127
  249GLN     CA 3652   7.818   5.703   5.074
  249GLN     HA 3653   7.863   5.651   4.989
  249GLN     CB 3654   7.892   5.835   5.094
  249GLN    HB2 3655   7.847   5.890   5.176
  249GLN    HB3 3656   7.997   5.816   5.116
  249GLN     CG 3657   7.889   5.927   4.973
  249GLN    HG2 3658   7.920   5.871   4.884
  249GLN    HG3 3659   7.788   5.965   4.959
  249GLN     CD 3660   7.982   6.046   4.988
  249GLN    OE1 3661   8.098   6.031   5.028
  249GLN    NE2 3662   7.933   6.165   4.956
  249GLN   HE21 3663   7.990   6.247   4.964
  249GLN   HE22 3664   7.837   6.172   4.924
  249GLN      C 3665   7.832   5.615   5.197
  249GLN      O 3666   7.746   5.618   5.286
  250SER      N 3667   7.939   5.536   5.202
  250SER      H 3668   7.997   5.525   5.120
  250SER     CA 3669   7.973   5.464   5.324
  250SER     HA 3670   7.888   5.405   5.357
  250SER     CB 3671   8.091   5.372   5.299
  250SER    HB2 3672   8.062   5.295   5.227
  250SER    HB3 3673   8.175   5.429   5.260
  250SER     OG 3674   8.130   5.308   5.418
  250SER     HG 3675   8.205   5.250   5.399
  250SER      C 3676   8.006   5.562   5.435
  250SER      O 3677   8.080   5.659   5.415
  251VAL      N 3678   7.951   5.537   5.553
  251VAL      H 3679   7.893   5.455   5.565
  251VAL     CA 3680   7.971   5.623   5.670
  251VAL     HA 3681   8.038   5.705   5.643
  251VAL     CB 3682   7.838   5.682   5.720
  251VAL     HB 3683   7.855   5.737   5.812
  251VAL    CG1 3684   7.780   5.777   5.616
  251VAL   HG11 3685   7.762   5.723   5.523
  251VAL   HG12 3686   7.686   5.818   5.653
  251VAL   HG13 3687   7.850   5.858   5.597
  251VAL    CG2 3688   7.740   5.570   5.752
  251VAL   HG21 3689   7.783   5.506   5.829
  251VAL   HG22 3690   7.647   5.613   5.787
  251VAL   HG23 3691   7.722   5.511   5.662
  251VAL      C 3692   8.035   5.535   5.777
  251VAL      O 3693   7.968   5.477   5.863
  252LEU      N 3694   8.168   5.525   5.773
  252LEU      H 3695   8.220   5.580   5.707
  252LEU     CA 3696   8.243   5.437   5.862
  252LEU     HA 3697   8.195   5.434   5.960
  252LEU     CB 3698   8.249   5.294   5.807
  252LEU    HB2 3699   8.148   5.252   5.804
  252LEU    HB3 3700   8.290   5.296   5.706
  252LEU     CG 3701   8.334   5.195   5.887
  252LEU     HG 3702   8.350   5.234   5.987
  252LEU    CD1 3703   8.263   5.061   5.895
  252LEU   HD11 3704   8.247   5.022   5.794
  252LEU   HD12 3705   8.324   4.991   5.952
  252LEU   HD13 3706   8.167   5.074   5.944
  252LEU    CD2 3707   8.471   5.181   5.821
  252LEU   HD21 3708   8.520   5.278   5.818
  252LEU   HD22 3709   8.531   5.110   5.878
  252LEU   HD23 3710   8.458   5.143   5.719
  252LEU      C 3711   8.383   5.495   5.876
  252LEU      O 3712   8.443   5.535   5.776
  253TYR      N 3713   8.434   5.500   5.998
  253TYR      H 3714   8.376   5.480   6.078
  253TYR     CA 3715   8.575   5.533   6.019
  253TYR     HA 3716   8.612   5.589   5.933
  253TYR     CB 3717   8.593   5.619   6.145
  253TYR    HB2 3718   8.532   5.579   6.225
  253TYR    HB3 3719   8.698   5.618   6.175
  253TYR     CG 3720   8.553   5.764   6.126
  253TYR    CD1 3721   8.442   5.796   6.050
  253TYR    HD1 3722   8.383   5.717   6.004
  253TYR    CE1 3723   8.406   5.928   6.033
  253TYR    HE1 3724   8.318   5.953   5.974
  253TYR     CZ 3725   8.481   6.029   6.092
  253TYR     OH 3726   8.446   6.160   6.075
  253TYR     HH 3727   8.367   6.171   6.021
  253TYR    CE2 3728   8.593   5.997   6.167
  253TYR    HE2 3729   8.652   6.076   6.213
  253TYR    CD2 3730   8.629   5.864   6.184
  253TYR    HD2 3731   8.717   5.839   6.244
  253TYR      C 3732   8.655   5.404   6.029
  253TYR      O 3733   8.637   5.327   6.124
  254SER      N 3734   8.742   5.381   5.931
  254SER      H 3735   8.761   5.452   5.862
  254SER     CA 3736   8.813   5.254   5.920
  254SER     HA 3737   8.742   5.171   5.927
  254SER     CB 3738   8.884   5.247   5.786
  254SER    HB2 3739   8.923   5.146   5.771
  254SER    HB3 3740   8.813   5.270   5.706
  254SER     OG 3741   8.990   5.338   5.780
  254SER     HG 3742   9.033   5.332   5.695
  254SER      C 3743   8.914   5.231   6.031
  254SER      O 3744   8.949   5.116   6.059
  255SER      N 3745   8.961   5.338   6.096
  255SER      H 3746   8.935   5.431   6.066
  255SER     CA 3747   9.052   5.321   6.209
  255SER     HA 3748   9.140   5.266   6.178
  255SER     CB 3749   9.094   5.457   6.262
  255SER    HB2 3750   9.152   5.509   6.186
  255SER    HB3 3751   9.006   5.516   6.286
  255SER     OG 3752   9.173   5.444   6.377
  255SER     HG 3753   9.198   5.531   6.408
  255SER      C 3754   8.987   5.241   6.322
  255SER      O 3755   9.055   5.167   6.393
  256ILE      N 3756   8.856   5.254   6.338
  256ILE      H 3757   8.803   5.316   6.279
  256ILE     CA 3758   8.783   5.181   6.442
  256ILE     HA 3759   8.851   5.110   6.491
  256ILE     CB 3760   8.728   5.278   6.548
  256ILE     HB 3761   8.670   5.222   6.622
  256ILE    CG2 3762   8.842   5.349   6.619
  256ILE   HG21 3763   8.900   5.406   6.546
  256ILE   HG22 3764   8.802   5.417   6.694
  256ILE   HG23 3765   8.906   5.276   6.668
  256ILE    CG1 3766   8.633   5.379   6.484
  256ILE   HG12 3767   8.688   5.442   6.414
  256ILE   HG13 3768   8.554   5.326   6.430
  256ILE    CD1 3769   8.565   5.470   6.583
  256ILE   HD11 3770   8.640   5.527   6.638
  256ILE   HD12 3771   8.499   5.539   6.530
  256ILE   HD13 3772   8.506   5.411   6.653
  256ILE      C 3773   8.668   5.098   6.385
  256ILE      O 3774   8.607   5.020   6.460
  257ASN      N 3775   8.641   5.107   6.255
  257ASN      H 3776   8.692   5.173   6.198
  257ASN     CA 3777   8.540   5.025   6.188
  257ASN     HA 3778   8.525   5.061   6.086
  257ASN     CB 3779   8.583   4.880   6.183
  257ASN    HB2 3780   8.610   4.846   6.283
  257ASN    HB3 3781   8.501   4.819   6.145
  257ASN     CG 3782   8.702   4.858   6.093
  257ASN    OD1 3783   8.701   4.899   5.977
  257ASN    ND2 3784   8.803   4.793   6.145
  257ASN   HD21 3785   8.885   4.776   6.089
  257ASN   HD22 3786   8.798   4.761   6.240
  257ASN      C 3787   8.404   5.039   6.257
  257ASN      O 3788   8.334   4.941   6.283
  258LYS      N 3789   8.368   5.163   6.288
  258LYS      H 3790   8.431   5.240   6.271
  258LYS     CA 3791   8.239   5.196   6.348
  258LYS     HA 3792   8.185   5.105   6.370
  258LYS     CB 3793   8.256   5.276   6.477
  258LYS    HB2 3794   8.314   5.366   6.457
  258LYS    HB3 3795   8.158   5.303   6.516
  258LYS     CG 3796   8.329   5.201   6.588
  258LYS    HG2 3797   8.427   5.170   6.553
  258LYS    HG3 3798   8.341   5.266   6.675
  258LYS     CD 3799   8.251   5.077   6.631
  258LYS    HD2 3800   8.150   5.106   6.661
  258LYS    HD3 3801   8.246   5.007   6.548
  258LYS     CE 3802   8.318   5.008   6.749
  258LYS    HE2 3803   8.421   4.983   6.723
  258LYS    HE3 3804   8.318   5.074   6.835
  258LYS     NZ 3805   8.248   4.882   6.786
  258LYS    HZ1 3806   8.249   4.819   6.708
  258LYS    HZ2 3807   8.296   4.839   6.865
  258LYS    HZ3 3808   8.153   4.903   6.812
  258LYS      C 3809   8.160   5.276   6.245
  258LYS      O 3810   8.218   5.355   6.170
  259ASN      N 3811   8.029   5.253   6.241
  259ASN      H 3812   7.986   5.191   6.308
  259ASN     CA 3813   7.945   5.318   6.141
  259ASN     HA 3814   8.007   5.347   6.055
  259ASN     CB 3815   7.836   5.224   6.093
  259ASN    HB2 3816   7.784   5.182   6.178
  259ASN    HB3 3817   7.766   5.278   6.030
  259ASN     CG 3818   7.891   5.109   6.012
  259ASN    OD1 3819   7.924   5.125   5.894
  259ASN    ND2 3820   7.900   4.994   6.073
  259ASN   HD21 3821   7.935   4.913   6.024
  259ASN   HD22 3822   7.871   4.986   6.169
  259ASN      C 3823   7.886   5.446   6.197
  259ASN      O 3824   7.813   5.444   6.296
  260TYR      N 3825   7.916   5.559   6.132
  260TYR      H 3826   7.963   5.555   6.043
  260TYR     CA 3827   7.883   5.691   6.187
  260TYR     HA 3828   7.879   5.685   6.296
  260TYR     CB 3829   7.989   5.794   6.147
  260TYR    HB2 3830   8.017   5.779   6.043
  260TYR    HB3 3831   7.948   5.894   6.159
  260TYR     CG 3832   8.115   5.787   6.230
  260TYR    CD1 3833   8.179   5.665   6.248
  260TYR    HD1 3834   8.138   5.575   6.204
  260TYR    CE1 3835   8.295   5.659   6.323
  260TYR    HE1 3836   8.345   5.563   6.338
  260TYR     CZ 3837   8.347   5.774   6.380
  260TYR     OH 3838   8.462   5.768   6.455
  260TYR     HH 3839   8.498   5.679   6.461
  260TYR    CE2 3840   8.284   5.895   6.362
  260TYR    HE2 3841   8.325   5.986   6.406
  260TYR    CD2 3842   8.168   5.902   6.287
  260TYR    HD2 3843   8.118   5.998   6.272
  260TYR      C 3844   7.745   5.734   6.139
  260TYR      O 3845   7.727   5.828   6.061
  261LEU      N 3846   7.644   5.661   6.188
  261LEU      H 3847   7.664   5.581   6.246
  261LEU     CA 3848   7.504   5.690   6.162
  261LEU     HA 3849   7.492   5.796   6.140
  261LEU     CB 3850   7.452   5.608   6.043
  261LEU    HB2 3851   7.507   5.636   5.953
  261LEU    HB3 3852   7.466   5.502   6.063
  261LEU     CG 3853   7.303   5.626   6.011
  261LEU     HG 3854   7.267   5.719   6.054
  261LEU    CD1 3855   7.284   5.630   5.859
  261LEU   HD11 3856   7.320   5.537   5.816
  261LEU   HD12 3857   7.179   5.643   5.836
  261LEU   HD13 3858   7.341   5.714   5.818
  261LEU    CD2 3859   7.223   5.512   6.072
  261LEU   HD21 3860   7.237   5.512   6.180
  261LEU   HD22 3861   7.118   5.524   6.049
  261LEU   HD23 3862   7.259   5.417   6.032
  261LEU      C 3863   7.424   5.657   6.288
  261LEU      O 3864   7.451   5.557   6.355
  262ALA      N 3865   7.326   5.741   6.320
  262ALA      H 3866   7.303   5.818   6.258
  262ALA     CA 3867   7.248   5.725   6.442
  262ALA     HA 3868   7.269   5.628   6.485
  262ALA     CB 3869   7.284   5.833   6.545
  262ALA    HB1 3870   7.263   5.932   6.504
  262ALA    HB2 3871   7.224   5.818   6.635
  262ALA    HB3 3872   7.390   5.826   6.570
  262ALA      C 3873   7.099   5.731   6.411
  262ALA      O 3874   7.058   5.777   6.305
  263TRP      N 3875   7.019   5.683   6.506
  263TRP      H 3876   7.059   5.645   6.591
  263TRP     CA 3877   6.874   5.682   6.496
  263TRP     HA 3878   6.843   5.731   6.404
  263TRP     CB 3879   6.820   5.539   6.497
  263TRP    HB2 3880   6.866   5.483   6.578
  263TRP    HB3 3881   6.712   5.541   6.510
  263TRP     CG 3882   6.848   5.464   6.370
  263TRP    CD1 3883   6.959   5.390   6.342
  263TRP    HD1 3884   7.039   5.381   6.416
  263TRP    NE1 3885   6.949   5.336   6.216
  263TRP    HE1 3886   7.019   5.278   6.172
  263TRP    CE2 3887   6.830   5.375   6.160
  263TRP    CZ2 3888   6.776   5.346   6.036
  263TRP    HZ2 3889   6.831   5.284   5.966
  263TRP    CH2 3890   6.651   5.401   6.005
  263TRP    HH2 3891   6.605   5.381   5.909
  263TRP    CZ3 3892   6.584   5.480   6.095
  263TRP    HZ3 3893   6.487   5.521   6.069
  263TRP    CE3 3894   6.638   5.509   6.220
  263TRP    HE3 3895   6.583   5.572   6.290
  263TRP    CD2 3896   6.763   5.456   6.253
  263TRP      C 3897   6.815   5.761   6.613
  263TRP      O 3898   6.869   5.758   6.724
  264TYR      N 3899   6.704   5.830   6.588
  264TYR      H 3900   6.665   5.831   6.494
  264TYR     CA 3901   6.634   5.905   6.690
  264TYR     HA 3902   6.675   5.880   6.788
  264TYR     CB 3903   6.650   6.056   6.667
  264TYR    HB2 3904   6.602   6.083   6.573
  264TYR    HB3 3905   6.603   6.110   6.749
  264TYR     CG 3906   6.794   6.101   6.658
  264TYR    CD1 3907   6.864   6.088   6.539
  264TYR    HD1 3908   6.815   6.044   6.452
  264TYR    CE1 3909   6.995   6.129   6.531
  264TYR    HE1 3910   7.050   6.118   6.438
  264TYR     CZ 3911   7.057   6.184   6.643
  264TYR     OH 3912   7.188   6.226   6.635
  264TYR     HH 3913   7.227   6.212   6.548
  264TYR    CE2 3914   6.988   6.198   6.761
  264TYR    HE2 3915   7.036   6.241   6.848
  264TYR    CD2 3916   6.856   6.156   6.769
  264TYR    HD2 3917   6.801   6.167   6.863
  264TYR      C 3918   6.486   5.867   6.694
  264TYR      O 3919   6.429   5.822   6.594
  265GLN      N 3920   6.426   5.886   6.811
  265GLN      H 3921   6.480   5.909   6.893
  265GLN     CA 3922   6.281   5.875   6.829
  265GLN     HA 3923   6.235   5.843   6.736
  265GLN     CB 3924   6.247   5.774   6.939
  265GLN    HB2 3925   6.288   5.677   6.913
  265GLN    HB3 3926   6.289   5.807   7.034
  265GLN     CG 3927   6.098   5.755   6.961
  265GLN    HG2 3928   6.052   5.851   6.986
  265GLN    HG3 3929   6.052   5.715   6.870
  265GLN     CD 3930   6.068   5.658   7.074
  265GLN    OE1 3931   6.110   5.680   7.188
  265GLN    NE2 3932   5.996   5.551   7.043
  265GLN   HE21 3933   5.973   5.484   7.114
  265GLN   HE22 3934   5.964   5.538   6.948
  265GLN      C 3935   6.226   6.013   6.864
  265GLN      O 3936   6.283   6.084   6.947
  266GLN      N 3937   6.115   6.050   6.801
  266GLN      H 3938   6.078   5.993   6.725
  266GLN     CA 3939   6.042   6.171   6.837
  266GLN     HA 3940   6.087   6.215   6.926
  266GLN     CB 3941   6.047   6.274   6.724
  266GLN    HB2 3942   6.150   6.304   6.706
  266GLN    HB3 3943   6.006   6.230   6.633
  266GLN     CG 3944   5.968   6.401   6.751
  266GLN    HG2 3945   5.861   6.378   6.750
  266GLN    HG3 3946   5.995   6.440   6.849
  266GLN     CD 3947   5.993   6.509   6.648
  266GLN    OE1 3948   5.992   6.482   6.527
  266GLN    NE2 3949   6.017   6.631   6.694
  266GLN   HE21 3950   6.034   6.706   6.630
  266GLN   HE22 3951   6.017   6.647   6.794
  266GLN      C 3952   5.898   6.136   6.870
  266GLN      O 3953   5.819   6.105   6.781
  267LYS      N 3954   5.865   6.143   6.999
  267LYS      H 3955   5.935   6.162   7.068
  267LYS     CA 3956   5.730   6.124   7.049
  267LYS     HA 3957   5.681   6.045   6.993
  267LYS     CB 3958   5.732   6.084   7.197
  267LYS    HB2 3959   5.789   6.158   7.253
  267LYS    HB3 3960   5.630   6.080   7.235
  267LYS     CG 3961   5.796   5.949   7.225
  267LYS    HG2 3962   5.741   5.871   7.172
  267LYS    HG3 3963   5.900   5.950   7.191
  267LYS     CD 3964   5.794   5.916   7.373
  267LYS    HD2 3965   5.846   5.994   7.428
  267LYS    HD3 3966   5.691   5.910   7.408
  267LYS     CE 3967   5.862   5.783   7.402
  267LYS    HE2 3968   5.808   5.703   7.351
  267LYS    HE3 3969   5.965   5.786   7.366
  267LYS     NZ 3970   5.865   5.752   7.547
  267LYS    HZ1 3971   5.771   5.748   7.583
  267LYS    HZ2 3972   5.911   5.664   7.562
  267LYS    HZ3 3973   5.916   5.825   7.596
  267LYS      C 3974   5.648   6.251   7.029
  267LYS      O 3975   5.704   6.360   7.015
  268PRO      N 3976   5.515   6.240   7.026
  268PRO     CD 3977   5.431   6.118   7.034
  268PRO    HD2 3978   5.428   6.083   7.138
  268PRO    HD3 3979   5.473   6.040   6.971
  268PRO     CG 3980   5.297   6.165   6.986
  268PRO    HG2 3981   5.218   6.105   7.031
  268PRO    HG3 3982   5.292   6.155   6.877
  268PRO     CB 3983   5.290   6.308   7.028
  268PRO    HB2 3984   5.261   6.314   7.132
  268PRO    HB3 3985   5.217   6.361   6.966
  268PRO     CA 3986   5.433   6.360   7.005
  268PRO     HA 3987   5.434   6.387   6.899
  268PRO      C 3988   5.467   6.471   7.103
  268PRO      O 3989   5.464   6.452   7.225
  269GLY      N 3990   5.501   6.588   7.049
  269GLY      H 3991   5.508   6.597   6.948
  269GLY     CA 3992   5.527   6.706   7.128
  269GLY    HA2 3993   5.520   6.795   7.066
  269GLY    HA3 3994   5.455   6.712   7.209
  269GLY      C 3995   5.664   6.711   7.193
  269GLY      O 3996   5.695   6.809   7.261
  270GLN      N 3997   5.747   6.609   7.174
  270GLN      H 3998   5.721   6.534   7.111
  270GLN     CA 3999   5.876   6.595   7.238
  270GLN     HA 4000   5.885   6.668   7.318
  270GLN     CB 4001   5.892   6.454   7.297
  270GLN    HB2 4002   5.903   6.382   7.216
  270GLN    HB3 4003   5.980   6.451   7.361
  270GLN     CG 4004   5.774   6.409   7.382
  270GLN    HG2 4005   5.686   6.399   7.319
  270GLN    HG3 4006   5.797   6.313   7.427
  270GLN     CD 4007   5.742   6.507   7.493
  270GLN    OE1 4008   5.826   6.537   7.577
  270GLN    NE2 4009   5.619   6.557   7.493
  270GLN   HE21 4010   5.592   6.622   7.565
  270GLN   HE22 4011   5.553   6.529   7.422
  270GLN      C 4012   5.989   6.623   7.140
  270GLN      O 4013   5.973   6.609   7.018
  271PRO      N 4014   6.105   6.664   7.190
  271PRO     CD 4015   6.140   6.698   7.331
  271PRO    HD2 4016   6.106   6.619   7.397
  271PRO    HD3 4017   6.093   6.792   7.360
  271PRO     CG 4018   6.290   6.709   7.330
  271PRO    HG2 4019   6.334   6.613   7.356
  271PRO    HG3 4020   6.322   6.784   7.403
  271PRO     CB 4021   6.324   6.750   7.191
  271PRO    HB2 4022   6.426   6.722   7.168
  271PRO    HB3 4023   6.312   6.858   7.181
  271PRO     CA 4024   6.223   6.673   7.104
  271PRO     HA 4025   6.203   6.742   7.022
  271PRO      C 4026   6.273   6.535   7.069
  271PRO      O 4027   6.248   6.438   7.144
  272PRO      N 4028   6.343   6.519   6.957
  272PRO     CD 4029   6.373   6.619   6.854
  272PRO    HD2 4030   6.453   6.684   6.889
  272PRO    HD3 4031   6.284   6.679   6.835
  272PRO     CG 4032   6.413   6.534   6.736
  272PRO    HG2 4033   6.479   6.591   6.671
  272PRO    HG3 4034   6.324   6.504   6.681
  272PRO     CB 4035   6.481   6.416   6.797
  272PRO    HB2 4036   6.585   6.442   6.819
  272PRO    HB3 4037   6.478   6.332   6.728
  272PRO     CA 4038   6.402   6.388   6.925
  272PRO     HA 4039   6.323   6.320   6.892
  272PRO      C 4040   6.492   6.339   7.037
  272PRO      O 4041   6.558   6.417   7.106
  273LYS      N 4042   6.493   6.207   7.056
  273LYS      H 4043   6.433   6.148   7.000
  273LYS     CA 4044   6.577   6.142   7.155
  273LYS     HA 4045   6.644   6.216   7.200
  273LYS     CB 4046   6.494   6.077   7.265
  273LYS    HB2 4047   6.441   6.155   7.321
  273LYS    HB3 4048   6.421   6.009   7.221
  273LYS     CG 4049   6.574   5.998   7.367
  273LYS    HG2 4050   6.628   5.918   7.316
  273LYS    HG3 4051   6.646   6.063   7.416
  273LYS     CD 4052   6.484   5.935   7.472
  273LYS    HD2 4053   6.444   6.014   7.537
  273LYS    HD3 4054   6.401   5.884   7.424
  273LYS     CE 4055   6.560   5.835   7.558
  273LYS    HE2 4056   6.600   5.756   7.495
  273LYS    HE3 4057   6.642   5.886   7.609
  273LYS     NZ 4058   6.472   5.773   7.662
  273LYS    HZ1 4059   6.396   5.725   7.616
  273LYS    HZ2 4060   6.526   5.708   7.716
  273LYS    HZ3 4061   6.435   5.845   7.722
  273LYS      C 4062   6.664   6.038   7.086
  273LYS      O 4063   6.615   5.961   7.002
  274LEU      N 4064   6.793   6.036   7.120
  274LEU      H 4065   6.827   6.099   7.191
  274LEU     CA 4066   6.887   5.944   7.057
  274LEU     HA 4067   6.880   5.954   6.949
  274LEU     CB 4068   7.030   5.975   7.102
  274LEU    HB2 4069   7.056   6.077   7.072
  274LEU    HB3 4070   7.038   5.966   7.210
  274LEU     CG 4071   7.139   5.885   7.043
  274LEU     HG 4072   7.117   5.781   7.067
  274LEU    CD1 4073   7.143   5.902   6.892
  274LEU   HD11 4074   7.166   6.005   6.867
  274LEU   HD12 4075   7.221   5.837   6.850
  274LEU   HD13 4076   7.047   5.874   6.849
  274LEU    CD2 4077   7.273   5.920   7.106
  274LEU   HD21 4078   7.268   5.905   7.214
  274LEU   HD22 4079   7.351   5.855   7.064
  274LEU   HD23 4080   7.297   6.024   7.084
  274LEU      C 4081   6.851   5.800   7.093
  274LEU      O 4082   6.834   5.768   7.211
  275LEU      N 4083   6.840   5.715   6.992
  275LEU      H 4084   6.841   5.749   6.897
  275LEU     CA 4085   6.826   5.571   7.012
  275LEU     HA 4086   6.790   5.552   7.113
  275LEU     CB 4087   6.727   5.514   6.910
  275LEU    HB2 4088   6.761   5.536   6.809
  275LEU    HB3 4089   6.720   5.406   6.923
  275LEU     CG 4090   6.583   5.568   6.920
  275LEU     HG 4091   6.585   5.677   6.912
  275LEU    CD1 4092   6.499   5.510   6.807
  275LEU   HD11 4093   6.498   5.402   6.815
  275LEU   HD12 4094   6.398   5.549   6.814
  275LEU   HD13 4095   6.543   5.539   6.711
  275LEU    CD2 4096   6.525   5.532   7.055
  275LEU   HD21 4097   6.586   5.576   7.134
  275LEU   HD22 4098   6.423   5.571   7.062
  275LEU   HD23 4099   6.523   5.424   7.067
  275LEU      C 4100   6.959   5.498   6.999
  275LEU      O 4101   7.003   5.432   7.094
  276ILE      N 4102   7.024   5.507   6.883
  276ILE      H 4103   6.999   5.579   6.817
  276ILE     CA 4104   7.132   5.417   6.846
  276ILE     HA 4105   7.161   5.357   6.932
  276ILE     CB 4106   7.090   5.321   6.733
  276ILE     HB 4107   7.060   5.379   6.645
  276ILE    CG2 4108   7.205   5.229   6.695
  276ILE   HG21 4109   7.235   5.170   6.781
  276ILE   HG22 4110   7.173   5.163   6.615
  276ILE   HG23 4111   7.290   5.289   6.661
  276ILE    CG1 4112   6.967   5.239   6.775
  276ILE   HG12 4113   6.887   5.307   6.804
  276ILE   HG13 4114   6.934   5.178   6.691
  276ILE    CD1 4115   6.993   5.147   6.891
  276ILE   HD11 4116   7.024   5.205   6.978
  276ILE   HD12 4117   6.902   5.092   6.915
  276ILE   HD13 4118   7.072   5.076   6.865
  276ILE      C 4119   7.252   5.499   6.802
  276ILE      O 4120   7.238   5.600   6.733
  277TYR      N 4121   7.371   5.456   6.844
  277TYR      H 4122   7.377   5.380   6.911
  277TYR     CA 4123   7.497   5.515   6.798
  277TYR     HA 4124   7.477   5.581   6.714
  277TYR     CB 4125   7.564   5.595   6.909
  277TYR    HB2 4126   7.649   5.649   6.868
  277TYR    HB3 4127   7.493   5.666   6.951
  277TYR     CG 4128   7.615   5.510   7.023
  277TYR    CD1 4129   7.746   5.463   7.021
  277TYR    HD1 4130   7.811   5.487   6.937
  277TYR    CE1 4131   7.793   5.386   7.126
  277TYR    HE1 4132   7.895   5.349   7.124
  277TYR     CZ 4133   7.709   5.355   7.232
  277TYR     OH 4134   7.756   5.278   7.336
  277TYR     HH 4135   7.847   5.251   7.325
  277TYR    CE2 4136   7.579   5.403   7.234
  277TYR    HE2 4137   7.514   5.379   7.318
  277TYR    CD2 4138   7.532   5.480   7.130
  277TYR    HD2 4139   7.430   5.517   7.132
  277TYR      C 4140   7.588   5.403   6.748
  277TYR      O 4141   7.569   5.286   6.780
  278TRP      N 4142   7.688   5.442   6.669
  278TRP      H 4143   7.714   5.540   6.664
  278TRP     CA 4144   7.765   5.350   6.585
  278TRP     HA 4145   7.832   5.407   6.520
  278TRP     CB 4146   7.847   5.256   6.672
  278TRP    HB2 4147   7.782   5.206   6.744
  278TRP    HB3 4148   7.895   5.181   6.609
  278TRP     CG 4149   7.955   5.325   6.749
  278TRP    CD1 4150   8.009   5.285   6.868
  278TRP    HD1 4151   7.973   5.193   6.916
  278TRP    NE1 4152   8.106   5.373   6.908
  278TRP    HE1 4153   8.160   5.366   6.993
  278TRP    CE2 4154   8.116   5.473   6.815
  278TRP    CZ2 4155   8.199   5.584   6.812
  278TRP    HZ2 4156   8.270   5.601   6.893
  278TRP    CH2 4157   8.188   5.670   6.703
  278TRP    HH2 4158   8.251   5.759   6.696
  278TRP    CZ3 4159   8.098   5.646   6.602
  278TRP    HZ3 4160   8.091   5.715   6.518
  278TRP    CE3 4161   8.015   5.535   6.605
  278TRP    HE3 4162   7.944   5.518   6.524
  278TRP    CD2 4163   8.024   5.447   6.713
  278TRP      C 4164   7.675   5.268   6.492
  278TRP      O 4165   7.716   5.162   6.443
  279ALA      N 4166   7.552   5.315   6.470
  279ALA      H 4167   7.525   5.405   6.509
  279ALA     CA 4168   7.448   5.248   6.393
  279ALA     HA 4169   7.355   5.305   6.400
  279ALA     CB 4170   7.489   5.238   6.245
  279ALA    HB1 4171   7.581   5.181   6.237
  279ALA    HB2 4172   7.410   5.188   6.189
  279ALA    HB3 4173   7.504   5.338   6.205
  279ALA      C 4174   7.414   5.110   6.446
  279ALA      O 4175   7.349   5.031   6.377
  280SER      N 4176   7.455   5.080   6.569
  280SER      H 4177   7.509   5.147   6.622
  280SER     CA 4178   7.426   4.951   6.631
  280SER     HA 4179   7.338   4.908   6.584
  280SER     CB 4180   7.544   4.858   6.611
  280SER    HB2 4181   7.563   4.844   6.505
  280SER    HB3 4182   7.632   4.900   6.659
  280SER     OG 4183   7.519   4.732   6.669
  280SER     HG 4184   7.594   4.675   6.655
  280SER      C 4185   7.394   4.961   6.779
  280SER      O 4186   7.297   4.898   6.823
  281THR      N 4187   7.470   5.037   6.857
  281THR      H 4188   7.525   5.111   6.816
  281THR     CA 4189   7.476   5.019   7.001
  281THR     HA 4190   7.453   4.916   7.025
  281THR     CB 4191   7.616   5.053   7.056
  281THR     HB 4192   7.639   5.158   7.034
  281THR    CG2 4193   7.620   5.032   7.206
  281THR   HG21 4194   7.598   4.928   7.229
  281THR   HG22 4195   7.720   5.056   7.244
  281THR   HG23 4196   7.547   5.096   7.254
  281THR    OG1 4197   7.714   4.970   6.993
  281THR    HG1 4198   7.801   4.991   7.027
  281THR      C 4199   7.371   5.107   7.067
  281THR      O 4200   7.353   5.224   7.031
  282ARG      N 4201   7.301   5.049   7.164
  282ARG      H 4202   7.322   4.955   7.192
  282ARG     CA 4203   7.193   5.117   7.234
  282ARG     HA 4204   7.130   5.169   7.162
  282ARG     CB 4205   7.107   5.017   7.310
  282ARG    HB2 4206   7.070   4.941   7.242
  282ARG    HB3 4207   7.167   4.970   7.388
  282ARG     CG 4208   6.985   5.077   7.379
  282ARG    HG2 4209   7.017   5.140   7.462
  282ARG    HG3 4210   6.929   5.137   7.308
  282ARG     CD 4211   6.895   4.972   7.432
  282ARG    HD2 4212   6.812   5.018   7.486
  282ARG    HD3 4213   6.855   4.912   7.349
  282ARG     NE 4214   6.964   4.882   7.523
  282ARG     HE 4215   7.005   4.798   7.486
  282ARG     CZ 4216   6.977   4.902   7.656
  282ARG    NH1 4217   6.925   5.010   7.711
  282ARG   HH11 4218   6.876   5.077   7.654
  282ARG   HH12 4219   6.935   5.025   7.810
  282ARG    NH2 4220   7.042   4.815   7.730
  282ARG   HH21 4221   7.081   4.732   7.687
  282ARG   HH22 4222   7.051   4.830   7.829
  282ARG      C 4223   7.249   5.220   7.331
  282ARG      O 4224   7.344   5.193   7.405
  283GLU      N 4225   7.190   5.340   7.329
  283GLU      H 4226   7.114   5.357   7.265
  283GLU     CA 4227   7.234   5.446   7.418
  283GLU     HA 4228   7.341   5.440   7.432
  283GLU     CB 4229   7.200   5.583   7.358
  283GLU    HB2 4230   7.252   5.596   7.264
  283GLU    HB3 4231   7.092   5.590   7.341
  283GLU     CG 4232   7.239   5.701   7.446
  283GLU    HG2 4233   7.207   5.794   7.399
  283GLU    HG3 4234   7.190   5.692   7.543
  283GLU     CD 4235   7.387   5.710   7.470
  283GLU    OE1 4236   7.450   5.793   7.410
  283GLU    OE2 4237   7.437   5.634   7.550
  283GLU      C 4238   7.168   5.431   7.554
  283GLU      O 4239   7.059   5.375   7.567
  284SER      N 4240   7.236   5.479   7.658
  284SER      H 4241   7.328   5.520   7.643
  284SER     CA 4242   7.181   5.475   7.792
  284SER     HA 4243   7.159   5.372   7.819
  284SER     CB 4244   7.279   5.533   7.892
  284SER    HB2 4245   7.369   5.471   7.894
  284SER    HB3 4246   7.306   5.634   7.862
  284SER     OG 4247   7.224   5.536   8.021
  284SER     HG 4248   7.288   5.573   8.082
  284SER      C 4249   7.049   5.553   7.797
  284SER      O 4250   7.035   5.659   7.736
  285GLY      N 4251   6.953   5.499   7.871
  285GLY      H 4252   6.971   5.415   7.925
  285GLY     CA 4253   6.820   5.555   7.878
  285GLY    HA2 4254   6.772   5.525   7.971
  285GLY    HA3 4255   6.826   5.663   7.874
  285GLY      C 4256   6.727   5.512   7.766
  285GLY      O 4257   6.610   5.553   7.766
  286VAL      N 4258   6.775   5.433   7.671
  286VAL      H 4259   6.872   5.404   7.673
  286VAL     CA 4260   6.690   5.386   7.562
  286VAL     HA 4261   6.606   5.454   7.549
  286VAL     CB 4262   6.768   5.379   7.429
  286VAL     HB 4263   6.855   5.314   7.442
  286VAL    CG1 4264   6.680   5.324   7.318
  286VAL   HG11 4265   6.594   5.388   7.304
  286VAL   HG12 4266   6.738   5.320   7.225
  286VAL   HG13 4267   6.647   5.223   7.344
  286VAL    CG2 4268   6.820   5.517   7.393
  286VAL   HG21 4269   6.886   5.553   7.472
  286VAL   HG22 4270   6.876   5.512   7.299
  286VAL   HG23 4271   6.737   5.586   7.382
  286VAL      C 4272   6.636   5.247   7.597
  286VAL      O 4273   6.713   5.160   7.640
  287PRO      N 4274   6.506   5.222   7.580
  287PRO     CD 4275   6.400   5.316   7.537
  287PRO    HD2 4276   6.405   5.330   7.429
  287PRO    HD3 4277   6.413   5.412   7.587
  287PRO     CG 4278   6.273   5.246   7.580
  287PRO    HG2 4279   6.191   5.276   7.515
  287PRO    HG3 4280   6.250   5.274   7.683
  287PRO     CB 4281   6.305   5.101   7.568
  287PRO    HB2 4282   6.293   5.070   7.465
  287PRO    HB3 4283   6.238   5.044   7.632
  287PRO     CA 4284   6.451   5.091   7.615
  287PRO     HA 4285   6.443   5.082   7.723
  287PRO      C 4286   6.524   4.978   7.543
  287PRO      O 4287   6.568   4.992   7.428
  288ASP      N 4288   6.535   4.865   7.612
  288ASP      H 4289   6.492   4.857   7.703
  288ASP     CA 4290   6.608   4.748   7.563
  288ASP     HA 4291   6.713   4.775   7.547
  288ASP     CB 4292   6.600   4.635   7.666
  288ASP    HB2 4293   6.496   4.619   7.694
  288ASP    HB3 4294   6.641   4.544   7.622
  288ASP     CG 4295   6.678   4.665   7.793
  288ASP    OD1 4296   6.754   4.759   7.793
  288ASP    OD2 4297   6.661   4.594   7.889
  288ASP      C 4298   6.559   4.697   7.428
  288ASP      O 4299   6.636   4.630   7.359
  289ARG      N 4300   6.435   4.725   7.388
  289ARG      H 4301   6.376   4.784   7.445
  289ARG     CA 4302   6.383   4.672   7.263
  289ARG     HA 4303   6.406   4.566   7.256
  289ARG     CB 4304   6.231   4.691   7.257
  289ARG    HB2 4305   6.193   4.648   7.164
  289ARG    HB3 4306   6.184   4.640   7.341
  289ARG     CG 4307   6.184   4.835   7.260
  289ARG    HG2 4308   6.226   4.885   7.347
  289ARG    HG3 4309   6.216   4.886   7.170
  289ARG     CD 4310   6.032   4.841   7.270
  289ARG    HD2 4311   5.988   4.804   7.177
  289ARG    HD3 4312   5.998   4.780   7.353
  289ARG     NE 4313   5.983   4.977   7.290
  289ARG     HE 4314   5.957   5.032   7.209
  289ARG     CZ 4315   5.971   5.035   7.409
  289ARG    NH1 4316   6.003   4.968   7.519
  289ARG   HH11 4317   6.038   4.874   7.512
  289ARG   HH12 4318   5.994   5.013   7.609
  289ARG    NH2 4319   5.926   5.159   7.418
  289ARG   HH21 4320   5.901   5.210   7.335
  289ARG   HH22 4321   5.916   5.203   7.509
  289ARG      C 4322   6.446   4.735   7.139
  289ARG      O 4323   6.428   4.682   7.029
  290PHE      N 4324   6.521   4.845   7.155
  290PHE      H 4325   6.538   4.881   7.247
  290PHE     CA 4326   6.579   4.915   7.041
  290PHE     HA 4327   6.518   4.898   6.952
  290PHE     CB 4328   6.586   5.065   7.068
  290PHE    HB2 4329   6.630   5.083   7.166
  290PHE    HB3 4330   6.647   5.113   6.992
  290PHE     CG 4331   6.452   5.133   7.066
  290PHE    CD1 4332   6.381   5.153   7.184
  290PHE    HD1 4333   6.423   5.119   7.279
  290PHE    CE1 4334   6.258   5.215   7.183
  290PHE    HE1 4335   6.203   5.230   7.276
  290PHE     CZ 4336   6.204   5.259   7.063
  290PHE     HZ 4337   6.106   5.308   7.063
  290PHE    CE2 4338   6.273   5.240   6.946
  290PHE    HE2 4339   6.230   5.274   6.851
  290PHE    CD2 4340   6.396   5.177   6.947
  290PHE    HD2 4341   6.450   5.163   6.853
  290PHE      C 4342   6.719   4.861   7.013
  290PHE      O 4343   6.800   4.845   7.105
  291SER      N 4344   6.747   4.832   6.886
  291SER      H 4345   6.675   4.839   6.816
  291SER     CA 4346   6.880   4.791   6.844
  291SER     HA 4347   6.955   4.848   6.899
  291SER     CB 4348   6.901   4.644   6.870
  291SER    HB2 4349   6.891   4.624   6.977
  291SER    HB3 4350   6.826   4.586   6.815
  291SER     OG 4351   7.028   4.603   6.828
  291SER     HG 4352   7.040   4.509   6.846
  291SER      C 4353   6.898   4.822   6.696
  291SER      O 4354   6.803   4.811   6.618
  292GLY      N 4355   7.019   4.859   6.659
  292GLY      H 4356   7.093   4.868   6.727
  292GLY     CA 4357   7.052   4.890   6.521
  292GLY    HA2 4358   6.961   4.915   6.466
  292GLY    HA3 4359   7.121   4.974   6.517
  292GLY      C 4360   7.117   4.770   6.454
  292GLY      O 4361   7.160   4.676   6.521
  293SER      N 4362   7.125   4.775   6.321
  293SER      H 4363   7.077   4.848   6.271
  293SER     CA 4364   7.201   4.676   6.246
  293SER     HA 4365   7.292   4.651   6.301
  293SER     CB 4366   7.119   4.550   6.226
  293SER    HB2 4367   7.182   4.472   6.184
  293SER    HB3 4368   7.079   4.516   6.322
  293SER     OG 4369   7.012   4.573   6.138
  293SER     HG 4370   6.962   4.492   6.127
  293SER      C 4371   7.241   4.735   6.112
  293SER      O 4372   7.195   4.843   6.073
  294GLY      N 4373   7.327   4.664   6.042
  294GLY      H 4374   7.361   4.576   6.078
  294GLY     CA 4375   7.378   4.706   5.913
  294GLY    HA2 4376   7.380   4.621   5.845
  294GLY    HA3 4377   7.313   4.783   5.872
  294GLY      C 4378   7.518   4.762   5.922
  294GLY      O 4379   7.581   4.764   6.027
  295SER      N 4380   7.565   4.810   5.807
  295SER      H 4381   7.506   4.814   5.726
  295SER     CA 4382   7.702   4.858   5.791
  295SER     HA 4383   7.727   4.924   5.874
  295SER     CB 4384   7.801   4.743   5.790
  295SER    HB2 4385   7.903   4.783   5.788
  295SER    HB3 4386   7.787   4.682   5.879
  295SER     OG 4387   7.782   4.663   5.676
  295SER     HG 4388   7.846   4.591   5.677
  295SER      C 4389   7.709   4.937   5.661
  295SER      O 4390   7.625   4.920   5.572
  296GLY      N 4391   7.810   5.022   5.651
  296GLY      H 4392   7.866   5.044   5.732
  296GLY     CA 4393   7.842   5.086   5.524
  296GLY    HA2 4394   7.935   5.142   5.534
  296GLY    HA3 4395   7.854   5.009   5.447
  296GLY      C 4396   7.734   5.182   5.478
  296GLY      O 4397   7.735   5.299   5.515
  297THR      N 4398   7.641   5.132   5.396
  297THR      H 4399   7.639   5.033   5.376
  297THR     CA 4400   7.541   5.217   5.333
  297THR     HA 4401   7.550   5.318   5.370
  297THR     CB 4402   7.559   5.218   5.180
  297THR     HB 4403   7.480   5.278   5.134
  297THR    CG2 4404   7.694   5.279   5.143
  297THR   HG21 4405   7.774   5.220   5.188
  297THR   HG22 4406   7.705   5.279   5.035
  297THR   HG23 4407   7.699   5.381   5.181
  297THR    OG1 4408   7.552   5.084   5.129
  297THR    HG1 4409   7.564   5.086   5.034
  297THR      C 4410   7.399   5.172   5.366
  297THR      O 4411   7.304   5.247   5.338
  298ASP      N 4412   7.381   5.054   5.424
  298ASP      H 4413   7.461   5.000   5.454
  298ASP     CA 4414   7.250   4.996   5.448
  298ASP     HA 4415   7.173   5.066   5.416
  298ASP     CB 4416   7.232   4.865   5.370
  298ASP    HB2 4417   7.315   4.798   5.392
  298ASP    HB3 4418   7.139   4.817   5.401
  298ASP     CG 4419   7.226   4.886   5.220
  298ASP    OD1 4420   7.130   4.942   5.173
  298ASP    OD2 4421   7.319   4.846   5.153
  298ASP      C 4422   7.233   4.971   5.597
  298ASP      O 4423   7.303   4.887   5.654
  299PHE      N 4424   7.142   5.045   5.660
  299PHE      H 4425   7.082   5.107   5.607
  299PHE     CA 4426   7.122   5.040   5.804
  299PHE     HA 4427   7.177   4.955   5.845
  299PHE     CB 4428   7.172   5.168   5.870
  299PHE    HB2 4429   7.116   5.253   5.832
  299PHE    HB3 4430   7.159   5.161   5.978
  299PHE     CG 4431   7.318   5.196   5.845
  299PHE    CD1 4432   7.357   5.282   5.743
  299PHE    HD1 4433   7.281   5.330   5.681
  299PHE    CE1 4434   7.490   5.308   5.720
  299PHE    HE1 4435   7.520   5.375   5.639
  299PHE     CZ 4436   7.587   5.248   5.798
  299PHE     HZ 4437   7.692   5.269   5.780
  299PHE    CE2 4438   7.550   5.163   5.900
  299PHE    HE2 4439   7.626   5.115   5.962
  299PHE    CD2 4440   7.416   5.137   5.923
  299PHE    HD2 4441   7.388   5.069   6.003
  299PHE      C 4442   6.974   5.020   5.835
  299PHE      O 4443   6.887   5.065   5.760
  300THR      N 4444   6.947   4.952   5.946
  300THR      H 4445   7.022   4.915   6.002
  300THR     CA 4446   6.811   4.927   5.991
  300THR     HA 4447   6.743   4.996   5.941
  300THR     CB 4448   6.766   4.783   5.959
  300THR     HB 4449   6.831   4.712   6.011
  300THR    CG2 4450   6.622   4.761   6.003
  300THR   HG21 4451   6.557   4.830   5.950
  300THR   HG22 4452   6.593   4.658   5.979
  300THR   HG23 4453   6.614   4.777   6.110
  300THR    OG1 4454   6.777   4.760   5.817
  300THR    HG1 4455   6.749   4.670   5.798
  300THR      C 4456   6.800   4.952   6.140
  300THR      O 4457   6.890   4.918   6.217
  301LEU      N 4458   6.688   5.013   6.181
  301LEU      H 4459   6.626   5.055   6.113
  301LEU     CA 4460   6.648   5.022   6.321
  301LEU     HA 4461   6.735   5.005   6.384
  301LEU     CB 4462   6.591   5.161   6.352
  301LEU    HB2 4463   6.669   5.236   6.342
  301LEU    HB3 4464   6.510   5.184   6.283
  301LEU     CG 4465   6.533   5.179   6.493
  301LEU     HG 4466   6.461   5.099   6.513
  301LEU    CD1 4467   6.646   5.171   6.596
  301LEU   HD11 4468   6.718   5.251   6.576
  301LEU   HD12 4469   6.604   5.184   6.696
  301LEU   HD13 4470   6.695   5.075   6.588
  301LEU    CD2 4471   6.460   5.312   6.502
  301LEU   HD21 4472   6.379   5.313   6.429
  301LEU   HD22 4473   6.419   5.324   6.602
  301LEU   HD23 4474   6.529   5.393   6.481
  301LEU      C 4475   6.545   4.914   6.348
  301LEU      O 4476   6.444   4.906   6.278
  302THR      N 4477   6.570   4.832   6.449
  302THR      H 4478   6.656   4.840   6.501
  302THR     CA 4479   6.476   4.728   6.490
  302THR     HA 4480   6.395   4.722   6.417
  302THR     CB 4481   6.544   4.591   6.500
  302THR     HB 4482   6.631   4.598   6.565
  302THR    CG2 4483   6.448   4.488   6.558
  302THR   HG21 4484   6.361   4.479   6.493
  302THR   HG22 4485   6.498   4.391   6.565
  302THR   HG23 4486   6.417   4.519   6.658
  302THR    OG1 4487   6.587   4.548   6.370
  302THR    HG1 4488   6.629   4.463   6.377
  302THR      C 4489   6.412   4.765   6.623
  302THR      O 4490   6.482   4.807   6.716
  303ILE      N 4491   6.280   4.748   6.632
  303ILE      H 4492   6.226   4.730   6.549
  303ILE     CA 4493   6.207   4.753   6.758
  303ILE     HA 4494   6.274   4.783   6.838
  303ILE     CB 4495   6.091   4.855   6.752
  303ILE     HB 4496   6.020   4.825   6.675
  303ILE    CG2 4497   6.019   4.860   6.886
  303ILE   HG21 4498   6.088   4.890   6.964
  303ILE   HG22 4499   5.937   4.932   6.880
  303ILE   HG23 4500   5.978   4.761   6.909
  303ILE    CG1 4501   6.144   4.993   6.714
  303ILE   HG12 4502   6.206   5.032   6.795
  303ILE   HG13 4503   6.202   4.986   6.623
  303ILE    CD1 4504   6.035   5.095   6.690
  303ILE   HD11 4505   5.975   5.107   6.780
  303ILE   HD12 4506   6.080   5.191   6.663
  303ILE   HD13 4507   5.971   5.062   6.608
  303ILE      C 4508   6.153   4.613   6.785
  303ILE      O 4509   6.061   4.567   6.718
  304SER      N 4510   6.211   4.546   6.885
  304SER      H 4511   6.275   4.593   6.947
  304SER     CA 4512   6.183   4.404   6.905
  304SER     HA 4513   6.210   4.349   6.815
  304SER     CB 4514   6.264   4.351   7.022
  304SER    HB2 4515   6.244   4.412   7.110
  304SER    HB3 4516   6.235   4.248   7.042
  304SER     OG 4517   6.401   4.355   6.994
  304SER     HG 4518   6.450   4.321   7.070
  304SER      C 4519   6.035   4.379   6.929
  304SER      O 4520   5.978   4.281   6.880
  305SER      N 4521   5.970   4.467   7.005
  305SER      H 4522   6.018   4.550   7.039
  305SER     CA 4523   5.830   4.451   7.044
  305SER     HA 4524   5.777   4.396   6.966
  305SER     CB 4525   5.818   4.374   7.174
  305SER    HB2 4526   5.864   4.276   7.163
  305SER    HB3 4527   5.869   4.429   7.254
  305SER     OG 4528   5.684   4.357   7.210
  305SER     HG 4529   5.679   4.309   7.293
  305SER      C 4530   5.769   4.590   7.057
  305SER      O 4531   5.787   4.657   7.160
  306LEU      N 4532   5.698   4.633   6.954
  306LEU      H 4533   5.678   4.570   6.877
  306LEU     CA 4534   5.647   4.769   6.948
  306LEU     HA 4535   5.729   4.839   6.960
  306LEU     CB 4536   5.579   4.796   6.813
  306LEU    HB2 4537   5.645   4.765   6.732
  306LEU    HB3 4538   5.486   4.739   6.808
  306LEU     CG 4539   5.541   4.942   6.785
  306LEU     HG 4540   5.482   4.981   6.868
  306LEU    CD1 4541   5.668   5.025   6.770
  306LEU   HD11 4542   5.727   4.986   6.687
  306LEU   HD12 4543   5.642   5.128   6.750
  306LEU   HD13 4544   5.726   5.019   6.862
  306LEU    CD2 4545   5.456   4.949   6.660
  306LEU   HD21 4546   5.365   4.891   6.674
  306LEU   HD22 4547   5.429   5.053   6.640
  306LEU   HD23 4548   5.512   4.909   6.575
  306LEU      C 4549   5.549   4.793   7.062
  306LEU      O 4550   5.456   4.714   7.084
  307GLN      N 4551   5.569   4.902   7.135
  307GLN      H 4552   5.647   4.963   7.115
  307GLN     CA 4553   5.482   4.941   7.245
  307GLN     HA 4554   5.415   4.858   7.269
  307GLN     CB 4555   5.564   4.975   7.370
  307GLN    HB2 4556   5.627   5.062   7.349
  307GLN    HB3 4557   5.497   4.999   7.452
  307GLN     CG 4558   5.655   4.864   7.417
  307GLN    HG2 4559   5.724   4.837   7.337
  307GLN    HG3 4560   5.712   4.897   7.504
  307GLN     CD 4561   5.579   4.739   7.457
  307GLN    OE1 4562   5.493   4.743   7.546
  307GLN    NE2 4563   5.609   4.628   7.391
  307GLN   HE21 4564   5.561   4.542   7.414
  307GLN   HE22 4565   5.679   4.629   7.319
  307GLN      C 4566   5.396   5.059   7.204
  307GLN      O 4567   5.423   5.128   7.105
  308ALA      N 4568   5.290   5.083   7.282
  308ALA      H 4569   5.271   5.023   7.361
  308ALA     CA 4570   5.201   5.195   7.253
  308ALA     HA 4571   5.161   5.185   7.152
  308ALA     CB 4572   5.085   5.197   7.353
  308ALA    HB1 4573   5.124   5.207   7.454
  308ALA    HB2 4574   5.019   5.281   7.331
  308ALA    HB3 4575   5.029   5.104   7.345
  308ALA      C 4576   5.275   5.328   7.256
  308ALA      O 4577   5.246   5.418   7.177
  309GLU      N 4578   5.374   5.341   7.345
  309GLU      H 4579   5.396   5.264   7.407
  309GLU     CA 4580   5.451   5.464   7.356
  309GLU     HA 4581   5.383   5.549   7.354
  309GLU     CB 4582   5.528   5.465   7.488
  309GLU    HB2 4583   5.571   5.564   7.505
  309GLU    HB3 4584   5.461   5.440   7.570
  309GLU     CG 4585   5.644   5.366   7.494
  309GLU    HG2 4586   5.605   5.264   7.485
  309GLU    HG3 4587   5.713   5.386   7.412
  309GLU     CD 4588   5.721   5.374   7.623
  309GLU    OE1 4589   5.691   5.458   7.703
  309GLU    OE2 4590   5.811   5.295   7.641
  309GLU      C 4591   5.548   5.484   7.241
  309GLU      O 4592   5.612   5.589   7.235
  310ASP      N 4593   5.560   5.388   7.149
  310ASP      H 4594   5.506   5.303   7.158
  310ASP     CA 4595   5.650   5.400   7.036
  310ASP     HA 4596   5.732   5.467   7.061
  310ASP     CB 4597   5.707   5.263   7.000
  310ASP    HB2 4598   5.626   5.191   6.988
  310ASP    HB3 4599   5.763   5.270   6.906
  310ASP     CG 4600   5.802   5.208   7.106
  310ASP    OD1 4601   5.876   5.286   7.162
  310ASP    OD2 4602   5.798   5.090   7.131
  310ASP      C 4603   5.583   5.460   6.913
  310ASP      O 4604   5.645   5.464   6.806
  311VAL      N 4605   5.459   5.506   6.924
  311VAL      H 4606   5.407   5.492   7.010
  311VAL     CA 4607   5.393   5.577   6.815
  311VAL     HA 4608   5.405   5.520   6.723
  311VAL     CB 4609   5.243   5.597   6.843
  311VAL     HB 4610   5.230   5.650   6.937
  311VAL    CG1 4611   5.179   5.678   6.731
  311VAL   HG11 4612   5.190   5.625   6.637
  311VAL   HG12 4613   5.072   5.691   6.753
  311VAL   HG13 4614   5.226   5.776   6.725
  311VAL    CG2 4615   5.175   5.462   6.858
  311VAL   HG21 4616   5.220   5.407   6.941
  311VAL   HG22 4617   5.069   5.476   6.877
  311VAL   HG23 4618   5.187   5.404   6.766
  311VAL      C 4619   5.462   5.712   6.800
  311VAL      O 4620   5.437   5.805   6.877
  312ALA      N 4621   5.549   5.724   6.699
  312ALA      H 4622   5.544   5.660   6.621
  312ALA     CA 4623   5.652   5.827   6.697
  312ALA     HA 4624   5.609   5.923   6.726
  312ALA     CB 4625   5.766   5.794   6.795
  312ALA    HB1 4626   5.811   5.698   6.767
  312ALA    HB2 4627   5.841   5.872   6.791
  312ALA    HB3 4628   5.726   5.787   6.896
  312ALA      C 4629   5.704   5.839   6.555
  312ALA      O 4630   5.677   5.755   6.469
  313VAL      N 4631   5.779   5.947   6.530
  313VAL      H 4632   5.787   6.020   6.600
  313VAL     CA 4633   5.852   5.966   6.406
  313VAL     HA 4634   5.815   5.897   6.330
  313VAL     CB 4635   5.835   6.110   6.353
  313VAL     HB 4636   5.870   6.181   6.428
  313VAL    CG1 4637   5.915   6.130   6.225
  313VAL   HG11 4638   5.880   6.060   6.149
  313VAL   HG12 4639   5.902   6.232   6.189
  313VAL   HG13 4640   6.021   6.112   6.245
  313VAL    CG2 4641   5.687   6.139   6.329
  313VAL   HG21 4642   5.633   6.129   6.423
  313VAL   HG22 4643   5.676   6.241   6.292
  313VAL   HG23 4644   5.648   6.069   6.256
  313VAL      C 4645   5.999   5.938   6.433
  313VAL      O 4646   6.056   5.990   6.530
  314TYR      N 4647   6.061   5.856   6.348
  314TYR      H 4648   6.012   5.821   6.267
  314TYR     CA 4649   6.199   5.813   6.367
  314TYR     HA 4650   6.237   5.854   6.460
  314TYR     CB 4651   6.208   5.660   6.373
  314TYR    HB2 4652   6.168   5.618   6.280
  314TYR    HB3 4653   6.312   5.630   6.385
  314TYR     CG 4654   6.130   5.599   6.487
  314TYR    CD1 4655   5.992   5.585   6.477
  314TYR    HD1 4656   5.940   5.619   6.388
  314TYR    CE1 4657   5.921   5.529   6.582
  314TYR    HE1 4658   5.812   5.519   6.574
  314TYR     CZ 4659   5.987   5.487   6.696
  314TYR     OH 4660   5.916   5.431   6.799
  314TYR     HH 4661   5.822   5.426   6.782
  314TYR    CE2 4662   6.125   5.500   6.705
  314TYR    HE2 4663   6.177   5.466   6.795
  314TYR    CD2 4664   6.196   5.556   6.601
  314TYR    HD2 4665   6.304   5.567   6.608
  314TYR      C 4666   6.286   5.867   6.254
  314TYR      O 4667   6.241   5.876   6.139
  315TYR      N 4668   6.409   5.904   6.288
  315TYR      H 4669   6.441   5.892   6.383
  315TYR     CA 4670   6.504   5.961   6.194
  315TYR     HA 4671   6.463   5.955   6.093
  315TYR     CB 4672   6.532   6.107   6.227
  315TYR    HB2 4673   6.583   6.113   6.323
  315TYR    HB3 4674   6.596   6.151   6.150
  315TYR     CG 4675   6.408   6.193   6.237
  315TYR    CD1 4676   6.346   6.212   6.359
  315TYR    HD1 4677   6.387   6.166   6.449
  315TYR    CE1 4678   6.232   6.290   6.368
  315TYR    HE1 4679   6.184   6.306   6.464
  315TYR     CZ 4680   6.180   6.349   6.253
  315TYR     OH 4681   6.067   6.427   6.262
  315TYR     HH 4682   6.033   6.434   6.351
  315TYR    CE2 4683   6.242   6.330   6.131
  315TYR    HE2 4684   6.201   6.376   6.041
  315TYR    CD2 4685   6.356   6.252   6.123
  315TYR    HD2 4686   6.404   6.237   6.026
  315TYR      C 4687   6.633   5.880   6.193
  315TYR      O 4688   6.673   5.823   6.295
  316CYX      N 4689   6.699   5.876   6.078
  316CYX      H 4690   6.651   5.898   5.992
  316CYX     CA 4691   6.840   5.842   6.069
  316CYX     HA 4692   6.874   5.801   6.165
  316CYX     CB 4693   6.865   5.737   5.960
  316CYX    HB2 4694   6.970   5.708   5.961
  316CYX    HB3 4695   6.803   5.650   5.979
  316CYX     SG 4696   6.827   5.795   5.793
  316CYX      C 4697   6.920   5.968   6.040
  316CYX      O 4698   6.869   6.061   5.977
  317GLN      N 4699   7.045   5.971   6.086
  317GLN      H 4700   7.080   5.893   6.140
  317GLN     CA 4701   7.134   6.083   6.061
  317GLN     HA 4702   7.102   6.136   5.971
  317GLN     CB 4703   7.132   6.181   6.179
  317GLN    HB2 4704   7.030   6.214   6.197
  317GLN    HB3 4705   7.171   6.132   6.268
  317GLN     CG 4706   7.216   6.306   6.157
  317GLN    HG2 4707   7.316   6.277   6.125
  317GLN    HG3 4708   7.170   6.368   6.081
  317GLN     CD 4709   7.230   6.389   6.283
  317GLN    OE1 4710   7.204   6.341   6.394
  317GLN    NE2 4711   7.271   6.514   6.267
  317GLN   HE21 4712   7.281   6.574   6.348
  317GLN   HE22 4713   7.291   6.549   6.174
  317GLN      C 4714   7.275   6.032   6.037
  317GLN      O 4715   7.321   5.939   6.104
  318GLN      N 4716   7.343   6.093   5.941
  318GLN      H 4717   7.297   6.159   5.880
  318GLN     CA 4718   7.485   6.070   5.919
  318GLN     HA 4719   7.515   5.978   5.969
  318GLN     CB 4720   7.516   6.056   5.769
  318GLN    HB2 4721   7.611   6.004   5.756
  318GLN    HB3 4722   7.437   6.000   5.721
  318GLN     CG 4723   7.528   6.188   5.694
  318GLN    HG2 4724   7.504   6.173   5.589
  318GLN    HG3 4725   7.459   6.261   5.736
  318GLN     CD 4726   7.668   6.249   5.701
  318GLN    OE1 4727   7.763   6.185   5.746
  318GLN    NE2 4728   7.680   6.373   5.656
  318GLN   HE21 4729   7.771   6.418   5.659
  318GLN   HE22 4730   7.600   6.422   5.621
  318GLN      C 4731   7.566   6.183   5.979
  318GLN      O 4732   7.528   6.301   5.969
  319TYR      N 4733   7.677   6.148   6.044
  319TYR      H 4734   7.698   6.050   6.058
  319TYR     CA 4735   7.772   6.246   6.096
  319TYR     HA 4736   7.752   6.343   6.050
  319TYR     CB 4737   7.761   6.261   6.247
  319TYR    HB2 4738   7.846   6.318   6.285
  319TYR    HB3 4739   7.668   6.313   6.272
  319TYR     CG 4740   7.758   6.132   6.327
  319TYR    CD1 4741   7.638   6.071   6.361
  319TYR    HD1 4742   7.544   6.115   6.329
  319TYR    CE1 4743   7.636   5.954   6.434
  319TYR    HE1 4744   7.541   5.907   6.459
  319TYR     CZ 4745   7.754   5.897   6.476
  319TYR     OH 4746   7.753   5.780   6.549
  319TYR     HH 4747   7.664   5.748   6.565
  319TYR    CE2 4748   7.875   5.956   6.444
  319TYR    HE2 4749   7.968   5.911   6.477
  319TYR    CD2 4750   7.876   6.073   6.371
  319TYR    HD2 4751   7.972   6.120   6.348
  319TYR      C 4752   7.913   6.210   6.053
  319TYR      O 4753   8.012   6.253   6.113
  320TYR      N 4754   7.924   6.130   5.947
  320TYR      H 4755   7.841   6.094   5.902
  320TYR     CA 4756   8.054   6.091   5.893
  320TYR     HA 4757   8.109   6.036   5.969
  320TYR     CB 4758   8.037   6.002   5.770
  320TYR    HB2 4759   7.994   5.907   5.799
  320TYR    HB3 4760   7.972   6.052   5.698
  320TYR     CG 4761   8.167   5.972   5.699
  320TYR    CD1 4762   8.250   5.870   5.745
  320TYR    HD1 4763   8.220   5.812   5.832
  320TYR    CE1 4764   8.368   5.843   5.680
  320TYR    HE1 4765   8.433   5.763   5.716
  320TYR     CZ 4766   8.405   5.917   5.568
  320TYR     OH 4767   8.523   5.890   5.503
  320TYR     HH 4768   8.572   5.817   5.544
  320TYR    CE2 4769   8.323   6.018   5.522
  320TYR    HE2 4770   8.352   6.077   5.435
  320TYR    CD2 4771   8.204   6.046   5.587
  320TYR    HD2 4772   8.140   6.126   5.551
  320TYR      C 4773   8.137   6.214   5.859
  320TYR      O 4774   8.254   6.225   5.897
  321SER      N 4775   8.077   6.309   5.788
  321SER      H 4776   7.979   6.300   5.764
  321SER     CA 4777   8.146   6.428   5.743
  321SER     HA 4778   8.228   6.451   5.811
  321SER     CB 4779   8.203   6.407   5.603
  321SER    HB2 4780   8.276   6.326   5.606
  321SER    HB3 4781   8.122   6.381   5.535
  321SER     OG 4782   8.265   6.523   5.556
  321SER     HG 4783   8.300   6.507   5.468
  321SER      C 4784   8.051   6.546   5.743
  321SER      O 4785   7.932   6.531   5.713
  322THR      N 4786   8.103   6.663   5.777
  322THR      H 4787   8.194   6.667   5.820
  322THR     CA 4788   8.030   6.786   5.753
  322THR     HA 4789   7.933   6.781   5.803
  322THR     CB 4790   8.105   6.909   5.807
  322THR     HB 4791   8.201   6.918   5.756
  322THR    CG2 4792   8.025   7.036   5.784
  322THR   HG21 4793   7.929   7.029   5.834
  322THR   HG22 4794   8.080   7.122   5.822
  322THR   HG23 4795   8.009   7.049   5.677
  322THR    OG1 4796   8.129   6.893   5.948
  322THR    HG1 4797   8.176   6.970   5.981
  322THR      C 4798   8.004   6.802   5.603
  322THR      O 4799   8.095   6.782   5.523
  323PRO      N 4800   7.881   6.837   5.563
  323PRO     CD 4801   7.850   6.861   5.420
  323PRO    HD2 4802   7.876   6.773   5.362
  323PRO    HD3 4803   7.908   6.946   5.383
  323PRO     CG 4804   7.702   6.889   5.420
  323PRO    HG2 4805   7.648   6.796   5.402
  323PRO    HG3 4806   7.678   6.961   5.342
  323PRO     CB 4807   7.673   6.943   5.555
  323PRO    HB2 4808   7.567   6.927   5.579
  323PRO    HB3 4809   7.694   7.050   5.557
  323PRO     CA 4810   7.765   6.864   5.648
  323PRO     HA 4811   7.792   6.936   5.725
  323PRO      C 4812   7.694   6.739   5.698
  323PRO      O 4813   7.700   6.634   5.633
  324TYR      N 4814   7.630   6.750   5.814
  324TYR      H 4815   7.643   6.832   5.872
  324TYR     CA 4816   7.541   6.644   5.860
  324TYR     HA 4817   7.581   6.547   5.831
  324TYR     CB 4818   7.527   6.648   6.013
  324TYR    HB2 4819   7.475   6.739   6.042
  324TYR    HB3 4820   7.470   6.561   6.046
  324TYR     CG 4821   7.659   6.646   6.086
  324TYR    CD1 4822   7.775   6.608   6.019
  324TYR    HD1 4823   7.770   6.579   5.914
  324TYR    CE1 4824   7.896   6.606   6.086
  324TYR    HE1 4825   7.987   6.576   6.034
  324TYR     CZ 4826   7.901   6.643   6.220
  324TYR     OH 4827   8.021   6.641   6.287
  324TYR     HH 4828   8.094   6.613   6.232
  324TYR    CE2 4829   7.786   6.681   6.287
  324TYR    HE2 4830   7.790   6.709   6.392
  324TYR    CD2 4831   7.665   6.682   6.220
  324TYR    HD2 4832   7.574   6.712   6.272
  324TYR      C 4833   7.404   6.658   5.794
  324TYR      O 4834   7.364   6.767   5.751
  325THR      N 4835   7.332   6.547   5.785
  325THR      H 4836   7.370   6.459   5.819
  325THR     CA 4837   7.199   6.546   5.727
  325THR     HA 4838   7.151   6.642   5.746
  325THR     CB 4839   7.203   6.523   5.575
  325THR     HB 4840   7.269   6.597   5.529
  325THR    CG2 4841   7.255   6.384   5.544
  325THR   HG21 4842   7.190   6.309   5.589
  325THR   HG22 4843   7.258   6.369   5.436
  325THR   HG23 4844   7.356   6.373   5.584
  325THR    OG1 4845   7.071   6.537   5.520
  325THR    HG1 4846   7.074   6.523   5.426
  325THR      C 4847   7.114   6.439   5.794
  325THR      O 4848   7.167   6.337   5.839
  326PHE      N 4849   6.984   6.464   5.800
  326PHE      H 4850   6.948   6.553   5.769
  326PHE     CA 4851   6.887   6.367   5.849
  326PHE     HA 4852   6.938   6.289   5.905
  326PHE     CB 4853   6.785   6.435   5.941
  326PHE    HB2 4854   6.738   6.518   5.888
  326PHE    HB3 4855   6.708   6.363   5.969
  326PHE     CG 4856   6.844   6.489   6.067
  326PHE    CD1 4857   6.899   6.617   6.071
  326PHE    HD1 4858   6.898   6.679   5.981
  326PHE    CE1 4859   6.953   6.667   6.187
  326PHE    HE1 4860   6.996   6.768   6.189
  326PHE     CZ 4861   6.954   6.590   6.302
  326PHE     HZ 4862   6.998   6.630   6.394
  326PHE    CE2 4863   6.901   6.463   6.300
  326PHE    HE2 4864   6.902   6.402   6.390
  326PHE    CD2 4865   6.846   6.413   6.183
  326PHE    HD2 4866   6.805   6.312   6.183
  326PHE      C 4867   6.815   6.300   5.732
  326PHE      O 4868   6.819   6.346   5.618
  327GLY      N 4869   6.749   6.189   5.763
  327GLY      H 4870   6.765   6.143   5.851
  327GLY     CA 4871   6.654   6.132   5.670
  327GLY    HA2 4872   6.694   6.138   5.569
  327GLY    HA3 4873   6.636   6.028   5.696
  327GLY      C 4874   6.522   6.206   5.674
  327GLY      O 4875   6.508   6.313   5.733
  328GLN      N 4876   6.422   6.147   5.608
  328GLN      H 4877   6.434   6.054   5.571
  328GLN     CA 4878   6.295   6.217   5.590
  328GLN     HA 4879   6.315   6.324   5.577
  328GLN     CB 4880   6.222   6.164   5.467
  328GLN    HB2 4881   6.206   6.057   5.477
  328GLN    HB3 4882   6.125   6.214   5.458
  328GLN     CG 4883   6.295   6.186   5.336
  328GLN    HG2 4884   6.226   6.174   5.253
  328GLN    HG3 4885   6.336   6.287   5.334
  328GLN     CD 4886   6.410   6.089   5.317
  328GLN    OE1 4887   6.395   5.968   5.340
  328GLN    NE2 4888   6.524   6.140   5.274
  328GLN   HE21 4889   6.604   6.079   5.259
  328GLN   HE22 4890   6.532   6.239   5.256
  328GLN      C 4891   6.206   6.205   5.713
  328GLN      O 4892   6.124   6.294   5.739
  329GLY      N 4893   6.221   6.097   5.790
  329GLY      H 4894   6.297   6.033   5.772
  329GLY     CA 4895   6.131   6.069   5.899
  329GLY    HA2 4896   6.187   6.033   5.985
  329GLY    HA3 4897   6.077   6.160   5.927
  329GLY      C 4898   6.027   5.964   5.865
  329GLY      O 4899   5.956   5.976   5.765
  330THR      N 4900   6.018   5.860   5.948
  330THR      H 4901   6.079   5.855   6.029
  330THR     CA 4902   5.924   5.751   5.929
  330THR     HA 4903   5.867   5.767   5.838
  330THR     CB 4904   5.996   5.615   5.917
  330THR     HB 4905   6.059   5.600   6.004
  330THR    CG2 4906   5.894   5.501   5.910
  330THR   HG21 4907   5.830   5.515   5.823
  330THR   HG22 4908   5.947   5.406   5.902
  330THR   HG23 4909   5.833   5.501   6.000
  330THR    OG1 4910   6.077   5.613   5.799
  330THR    HG1 4911   6.121   5.529   5.792
  330THR      C 4912   5.826   5.749   6.046
  330THR      O 4913   5.868   5.752   6.162
  331LYS      N 4914   5.697   5.744   6.015
  331LYS      H 4915   5.669   5.738   5.918
  331LYS     CA 4916   5.593   5.746   6.116
  331LYS     HA 4917   5.631   5.793   6.207
  331LYS     CB 4918   5.471   5.826   6.069
  331LYS    HB2 4919   5.500   5.929   6.050
  331LYS    HB3 4920   5.433   5.782   5.976
  331LYS     CG 4921   5.355   5.829   6.167
  331LYS    HG2 4922   5.264   5.860   6.116
  331LYS    HG3 4923   5.341   5.730   6.210
  331LYS     CD 4924   5.382   5.927   6.281
  331LYS    HD2 4925   5.466   5.891   6.341
  331LYS    HD3 4926   5.406   6.025   6.239
  331LYS     CE 4927   5.260   5.941   6.371
  331LYS    HE2 4928   5.172   5.959   6.310
  331LYS    HE3 4929   5.247   5.850   6.429
  331LYS     NZ 4930   5.275   6.055   6.466
  331LYS    HZ1 4931   5.287   6.141   6.415
  331LYS    HZ2 4932   5.193   6.061   6.524
  331LYS    HZ3 4933   5.356   6.039   6.525
  331LYS      C 4934   5.553   5.603   6.150
  331LYS      O 4935   5.519   5.524   6.061
  332VAL      N 4936   5.558   5.569   6.279
  332VAL      H 4937   5.590   5.635   6.348
  332VAL     CA 4938   5.517   5.437   6.327
  332VAL     HA 4939   5.499   5.371   6.242
  332VAL     CB 4940   5.627   5.374   6.416
  332VAL     HB 4941   5.649   5.441   6.498
  332VAL    CG1 4942   5.580   5.241   6.471
  332VAL   HG11 4943   5.558   5.173   6.389
  332VAL   HG12 4944   5.658   5.198   6.534
  332VAL   HG13 4945   5.490   5.256   6.531
  332VAL    CG2 4946   5.755   5.357   6.335
  332VAL   HG21 4947   5.789   5.455   6.300
  332VAL   HG22 4948   5.832   5.313   6.399
  332VAL   HG23 4949   5.736   5.292   6.250
  332VAL      C 4950   5.388   5.452   6.406
  332VAL      O 4951   5.377   5.541   6.491
  333GLU      N 4952   5.292   5.365   6.378
  333GLU      H 4953   5.305   5.296   6.305
  333GLU     CA 4954   5.164   5.362   6.449
  333GLU     HA 4955   5.174   5.416   6.543
  333GLU     CB 4956   5.054   5.427   6.365
  333GLU    HB2 4957   4.962   5.432   6.423
  333GLU    HB3 4958   5.085   5.528   6.337
  333GLU     CG 4959   5.022   5.354   6.236
  333GLU    HG2 4960   5.112   5.346   6.175
  333GLU    HG3 4961   4.985   5.254   6.259
  333GLU     CD 4962   4.918   5.424   6.153
  333GLU    OE1 4963   4.814   5.456   6.206
  333GLU    OE2 4964   4.942   5.446   6.037
  333GLU      C 4965   5.127   5.218   6.482
  333GLU      O 4966   5.188   5.123   6.432
  334ILE      N 4967   5.026   5.203   6.566
  334ILE      H 4968   4.981   5.284   6.606
  334ILE     CA 4969   4.975   5.071   6.604
  334ILE     HA 4970   5.056   4.998   6.598
  334ILE     CB 4971   4.921   5.071   6.748
  334ILE     HB 4972   4.838   5.143   6.756
  334ILE    CG2 4973   4.869   4.933   6.786
  334ILE   HG21 4974   4.951   4.861   6.779
  334ILE   HG22 4975   4.831   4.935   6.888
  334ILE   HG23 4976   4.790   4.904   6.718
  334ILE    CG1 4977   5.029   5.118   6.847
  334ILE   HG12 4978   5.056   5.221   6.824
  334ILE   HG13 4979   4.990   5.112   6.948
  334ILE    CD1 4980   5.155   5.035   6.841
  334ILE   HD11 4981   5.198   5.040   6.741
  334ILE   HD12 4982   5.227   5.074   6.914
  334ILE   HD13 4983   5.132   4.931   6.865
  334ILE      C 4984   4.866   5.030   6.507
  334ILE      O 4985   4.775   5.108   6.478
  335LYS      N 4986   4.875   4.907   6.456
  335LYS      H 4987   4.953   4.848   6.481
  335LYS     CA 4988   4.775   4.854   6.365
  335LYS     HA 4989   4.726   4.936   6.313
  335LYS     CB 4990   4.840   4.762   6.261
  335LYS    HB2 4991   4.922   4.814   6.212
  335LYS    HB3 4992   4.878   4.673   6.311
  335LYS     CG 4993   4.745   4.715   6.152
  335LYS    HG2 4994   4.667   4.652   6.195
  335LYS    HG3 4995   4.700   4.801   6.103
  335LYS     CD 4996   4.819   4.634   6.046
  335LYS    HD2 4997   4.897   4.696   6.001
  335LYS    HD3 4998   4.865   4.547   6.093
  335LYS     CE 4999   4.725   4.587   5.937
  335LYS    HE2 5000   4.647   4.523   5.980
  335LYS    HE3 5001   4.678   4.673   5.889
  335LYS     NZ 5002   4.796   4.508   5.832
  335LYS    HZ1 5003   4.838   4.427   5.874
  335LYS    HZ2 5004   4.730   4.478   5.761
  335LYS    HZ3 5005   4.867   4.565   5.790
  335LYS      C 5006   4.669   4.779   6.445
  335LYS      O 5007   4.701   4.700   6.533
  336ARG      N 5008   4.543   4.805   6.413
  336ARG      H 5009   4.522   4.873   6.341
  336ARG     CA 5010   4.430   4.741   6.478
  336ARG     HA 5011   4.458   4.641   6.510
  336ARG     CB 5012   4.384   4.820   6.602
  336ARG    HB2 5013   4.303   4.766   6.651
  336ARG    HB3 5014   4.468   4.831   6.671
  336ARG     CG 5015   4.332   4.959   6.572
  336ARG    HG2 5016   4.416   5.029   6.567
  336ARG    HG3 5017   4.280   4.959   6.476
  336ARG     CD 5018   4.236   5.006   6.680
  336ARG    HD2 5019   4.277   4.983   6.778
  336ARG    HD3 5020   4.222   5.114   6.672
  336ARG     NE 5021   4.106   4.942   6.669
  336ARG     HE 5022   4.078   4.903   6.579
  336ARG     CZ 5023   4.019   4.929   6.769
  336ARG    NH1 5024   4.049   4.976   6.889
  336ARG   HH11 5025   4.138   5.022   6.905
  336ARG   HH12 5026   3.982   4.967   6.965
  336ARG    NH2 5027   3.903   4.869   6.749
  336ARG   HH21 5028   3.880   4.833   6.657
  336ARG   HH22 5029   3.837   4.860   6.825
  336ARG      C 5030   4.316   4.727   6.378
  336ARG      O 5031   4.324   4.776   6.264
  337THR      N 5032   4.210   4.659   6.420
  337THR      H 5033   4.209   4.619   6.512
  337THR     CA 5034   4.094   4.642   6.334
  337THR     HA 5035   4.125   4.596   6.240
  337THR     CB 5036   3.988   4.552   6.400
  337THR     HB 5037   4.034   4.457   6.429
  337THR    CG2 5038   3.931   4.619   6.524
  337THR   HG21 5039   3.884   4.713   6.496
  337THR   HG22 5040   3.856   4.554   6.570
  337THR   HG23 5041   4.011   4.638   6.596
  337THR    OG1 5042   3.882   4.525   6.307
  337THR    HG1 5043   3.816   4.469   6.349
  337THR      C 5044   4.032   4.777   6.300
  337THR      O 5045   4.034   4.871   6.380
  338VAL      N 5046   3.978   4.787   6.178
  338VAL      H 5047   3.987   4.711   6.112
  338VAL     CA 5048   3.906   4.907   6.138
  338VAL     HA 5049   3.971   4.994   6.147
  338VAL     CB 5050   3.858   4.896   5.992
  338VAL     HB 5051   3.801   4.804   5.979
  338VAL    CG1 5052   3.770   5.014   5.955
  338VAL   HG11 5053   3.827   5.107   5.967
  338VAL   HG12 5054   3.737   5.005   5.852
  338VAL   HG13 5055   3.683   5.017   6.021
  338VAL    CG2 5056   3.978   4.887   5.899
  338VAL   HG21 5057   4.037   4.799   5.924
  338VAL   HG22 5058   3.944   4.879   5.796
  338VAL   HG23 5059   4.039   4.976   5.910
  338VAL      C 5060   3.786   4.927   6.229
  338VAL      O 5061   3.712   4.833   6.260
  339ALA      N 5062   3.767   5.051   6.275
  339ALA      H 5063   3.827   5.126   6.243
  339ALA     CA 5064   3.662   5.085   6.370
  339ALA     HA 5065   3.591   5.003   6.376
  339ALA     CB 5066   3.720   5.109   6.510
  339ALA    HB1 5067   3.791   5.192   6.506
  339ALA    HB2 5068   3.640   5.134   6.579
  339ALA    HB3 5069   3.771   5.019   6.545
  339ALA      C 5070   3.588   5.208   6.321
  339ALA      O 5071   3.651   5.307   6.282
  340ALA      N 5072   3.455   5.201   6.322
  340ALA      H 5073   3.409   5.117   6.354
  340ALA     CA 5074   3.374   5.313   6.277
  340ALA     HA 5075   3.419   5.358   6.188
  340ALA     CB 5076   3.233   5.267   6.244
  340ALA    HB1 5077   3.187   5.223   6.333
  340ALA    HB2 5078   3.173   5.352   6.211
  340ALA    HB3 5079   3.237   5.192   6.165
  340ALA      C 5080   3.370   5.422   6.385
  340ALA      O 5081   3.377   5.393   6.504
  341PRO      N 5082   3.359   5.548   6.345
  341PRO     CD 5083   3.357   5.597   6.206
  341PRO    HD2 5084   3.281   5.542   6.149
  341PRO    HD3 5085   3.454   5.581   6.160
  341PRO     CG 5086   3.323   5.743   6.223
  341PRO    HG2 5087   3.215   5.757   6.216
  341PRO    HG3 5088   3.372   5.801   6.144
  341PRO     CB 5089   3.375   5.782   6.356
  341PRO    HB2 5090   3.319   5.868   6.393
  341PRO    HB3 5091   3.480   5.807   6.349
  341PRO     CA 5092   3.351   5.657   6.442
  341PRO     HA 5093   3.439   5.654   6.507
  341PRO      C 5094   3.217   5.666   6.513
  341PRO      O 5095   3.113   5.624   6.462
  342SER      N 5096   3.221   5.723   6.633
  342SER      H 5097   3.310   5.736   6.680
  342SER     CA 5098   3.100   5.769   6.701
  342SER     HA 5099   3.014   5.716   6.662
  342SER     CB 5100   3.109   5.743   6.850
  342SER    HB2 5101   3.116   5.635   6.868
  342SER    HB3 5102   3.197   5.792   6.891
  342SER     OG 5103   2.996   5.792   6.917
  342SER     HG 5104   3.003   5.774   7.011
  342SER      C 5105   3.085   5.918   6.674
  342SER      O 5106   3.171   5.998   6.711
  343VAL      N 5107   2.975   5.955   6.608
  343VAL      H 5108   2.899   5.891   6.597
  343VAL     CA 5109   2.960   6.089   6.551
  343VAL     HA 5110   3.057   6.139   6.548
  343VAL     CB 5111   2.903   6.081   6.408
  343VAL     HB 5112   2.805   6.034   6.411
  343VAL    CG1 5113   2.890   6.220   6.349
  343VAL   HG11 5114   2.988   6.268   6.345
  343VAL   HG12 5115   2.850   6.213   6.248
  343VAL   HG13 5116   2.822   6.280   6.410
  343VAL    CG2 5117   2.992   5.994   6.322
  343VAL   HG21 5118   2.997   5.893   6.364
  343VAL   HG22 5119   2.952   5.988   6.221
  343VAL   HG23 5120   3.093   6.036   6.319
  343VAL      C 5121   2.866   6.171   6.639
  343VAL      O 5122   2.755   6.127   6.671
  344PHE      N 5123   2.912   6.290   6.679
  344PHE      H 5124   3.006   6.317   6.656
  344PHE     CA 5125   2.832   6.385   6.754
  344PHE     HA 5126   2.729   6.349   6.760
  344PHE     CB 5127   2.886   6.402   6.896
  344PHE    HB2 5128   2.988   6.440   6.892
  344PHE    HB3 5129   2.823   6.471   6.951
  344PHE     CG 5130   2.890   6.274   6.975
  344PHE    CD1 5131   3.000   6.189   6.967
  344PHE    HD1 5132   3.085   6.216   6.904
  344PHE    CE1 5133   3.004   6.072   7.040
  344PHE    HE1 5134   3.091   6.006   7.033
  344PHE     CZ 5135   2.898   6.037   7.121
  344PHE     HZ 5136   2.901   5.944   7.178
  344PHE    CE2 5137   2.788   6.120   7.129
  344PHE    HE2 5138   2.704   6.093   7.193
  344PHE    CD2 5139   2.784   6.238   7.057
  344PHE    HD2 5140   2.697   6.302   7.064
  344PHE      C 5141   2.833   6.518   6.681
  344PHE      O 5142   2.928   6.552   6.611
  345ILE      N 5143   2.725   6.595   6.698
  345ILE      H 5144   2.647   6.560   6.752
  345ILE     CA 5145   2.716   6.730   6.643
  345ILE     HA 5146   2.814   6.762   6.609
  345ILE     CB 5147   2.619   6.735   6.523
  345ILE     HB 5148   2.651   6.663   6.447
  345ILE    CG2 5149   2.478   6.701   6.567
  345ILE   HG21 5150   2.445   6.772   6.643
  345ILE   HG22 5151   2.411   6.705   6.482
  345ILE   HG23 5152   2.476   6.600   6.610
  345ILE    CG1 5153   2.623   6.873   6.458
  345ILE   HG12 5154   2.573   6.945   6.522
  345ILE   HG13 5155   2.726   6.904   6.443
  345ILE    CD1 5156   2.555   6.879   6.323
  345ILE   HD11 5157   2.450   6.851   6.334
  345ILE   HD12 5158   2.562   6.980   6.283
  345ILE   HD13 5159   2.604   6.809   6.254
  345ILE      C 5160   2.669   6.824   6.752
  345ILE      O 5161   2.579   6.791   6.830
  346PHE      N 5162   2.732   6.942   6.759
  346PHE      H 5163   2.798   6.968   6.688
  346PHE     CA 5164   2.708   7.037   6.866
  346PHE     HA 5165   2.629   7.001   6.931
  346PHE     CB 5166   2.835   7.057   6.950
  346PHE    HB2 5167   2.916   7.092   6.886
  346PHE    HB3 5168   2.816   7.130   7.028
  346PHE     CG 5169   2.883   6.931   7.017
  346PHE    CD1 5170   2.955   6.836   6.946
  346PHE    HD1 5171   2.978   6.852   6.841
  346PHE    CE1 5172   2.999   6.720   7.008
  346PHE    HE1 5173   3.056   6.647   6.951
  346PHE     CZ 5174   2.972   6.699   7.141
  346PHE     HZ 5175   3.007   6.608   7.190
  346PHE    CE2 5176   2.900   6.792   7.213
  346PHE    HE2 5177   2.878   6.775   7.318
  346PHE    CD2 5178   2.856   6.907   7.151
  346PHE    HD2 5179   2.799   6.980   7.209
  346PHE      C 5180   2.663   7.171   6.808
  346PHE      O 5181   2.729   7.223   6.716
  347PRO      N 5182   2.555   7.229   6.858
  347PRO     CD 5183   2.460   7.179   6.961
  347PRO    HD2 5184   2.515   7.146   7.049
  347PRO    HD3 5185   2.403   7.094   6.920
  347PRO     CG 5186   2.371   7.297   6.990
  347PRO    HG2 5187   2.411   7.352   7.075
  347PRO    HG3 5188   2.271   7.262   7.015
  347PRO     CB 5189   2.372   7.376   6.864
  347PRO    HB2 5190   2.346   7.480   6.887
  347PRO    HB3 5191   2.300   7.335   6.794
  347PRO     CA 5192   2.516   7.363   6.813
  347PRO     HA 5193   2.505   7.363   6.705
  347PRO      C 5194   2.607   7.468   6.873
  347PRO      O 5195   2.686   7.438   6.965
  348PRO      N 5196   2.601   7.592   6.825
  348PRO     CD 5197   2.520   7.643   6.712
  348PRO    HD2 5198   2.420   7.601   6.717
  348PRO    HD3 5199   2.567   7.614   6.618
  348PRO     CG 5200   2.522   7.792   6.734
  348PRO    HG2 5201   2.438   7.821   6.797
  348PRO    HG3 5202   2.514   7.843   6.638
  348PRO     CB 5203   2.653   7.820   6.799
  348PRO    HB2 5204   2.646   7.913   6.855
  348PRO    HB3 5205   2.730   7.830   6.723
  348PRO     CA 5206   2.676   7.700   6.890
  348PRO     HA 5207   2.783   7.680   6.880
  348PRO      C 5208   2.626   7.726   7.031
  348PRO      O 5209   2.508   7.706   7.062
  349SER      N 5210   2.717   7.770   7.117
  349SER      H 5211   2.813   7.781   7.088
  349SER     CA 5212   2.681   7.803   7.254
  349SER     HA 5213   2.615   7.726   7.294
  349SER     CB 5214   2.805   7.812   7.341
  349SER    HB2 5215   2.776   7.826   7.445
  349SER    HB3 5216   2.863   7.720   7.331
  349SER     OG 5217   2.885   7.920   7.301
  349SER     HG 5218   2.963   7.924   7.357
  349SER      C 5219   2.604   7.935   7.259
  349SER      O 5220   2.608   8.015   7.166
  350ASP      N 5221   2.532   7.955   7.369
  350ASP      H 5222   2.524   7.883   7.439
  350ASP     CA 5223   2.464   8.083   7.389
  350ASP     HA 5224   2.399   8.103   7.304
  350ASP     CB 5225   2.380   8.081   7.517
  350ASP    HB2 5226   2.443   8.049   7.601
  350ASP    HB3 5227   2.341   8.181   7.537
  350ASP     CG 5228   2.262   7.985   7.508
  350ASP    OD1 5229   2.235   7.937   7.401
  350ASP    OD2 5230   2.200   7.961   7.609
  350ASP      C 5231   2.564   8.198   7.395
  350ASP      O 5232   2.538   8.306   7.340
  351GLU      N 5233   2.678   8.177   7.463
  351GLU      H 5234   2.695   8.088   7.505
  351GLU     CA 5235   2.777   8.283   7.476
  351GLU     HA 5236   2.729   8.373   7.515
  351GLU     CB 5237   2.889   8.240   7.572
  351GLU    HB2 5238   2.927   8.143   7.541
  351GLU    HB3 5239   2.969   8.314   7.569
  351GLU     CG 5240   2.846   8.228   7.717
  351GLU    HG2 5241   2.814   8.325   7.754
  351GLU    HG3 5242   2.763   8.157   7.724
  351GLU     CD 5243   2.956   8.178   7.807
  351GLU    OE1 5244   3.047   8.116   7.757
  351GLU    OE2 5245   2.949   8.203   7.925
  351GLU      C 5246   2.836   8.320   7.340
  351GLU      O 5247   2.862   8.438   7.312
  352GLN      N 5248   2.857   8.220   7.255
  352GLN      H 5249   2.837   8.125   7.283
  352GLN     CA 5250   2.910   8.245   7.122
  352GLN     HA 5251   3.002   8.303   7.129
  352GLN     CB 5252   2.939   8.113   7.050
  352GLN    HB2 5253   3.001   8.050   7.113
  352GLN    HB3 5254   2.846   8.062   7.027
  352GLN     CG 5255   3.014   8.130   6.918
  352GLN    HG2 5256   2.950   8.181   6.846
  352GLN    HG3 5257   3.104   8.188   6.934
  352GLN     CD 5258   3.054   7.996   6.858
  352GLN    OE1 5259   2.969   7.911   6.831
  352GLN    NE2 5260   3.184   7.978   6.836
  352GLN   HE21 5261   3.216   7.891   6.796
  352GLN   HE22 5262   3.249   8.051   6.860
  352GLN      C 5263   2.814   8.329   7.038
  352GLN      O 5264   2.856   8.427   6.975
  353LEU      N 5265   2.685   8.293   7.037
  353LEU      H 5266   2.655   8.211   7.088
  353LEU     CA 5267   2.588   8.371   6.961
  353LEU     HA 5268   2.621   8.380   6.858
  353LEU     CB 5269   2.451   8.301   6.963
  353LEU    HB2 5270   2.425   8.277   7.066
  353LEU    HB3 5271   2.376   8.367   6.921
  353LEU     CG 5272   2.442   8.169   6.884
  353LEU     HG 5273   2.523   8.103   6.916
  353LEU    CD1 5274   2.308   8.103   6.911
  353LEU   HD11 5275   2.228   8.170   6.880
  353LEU   HD12 5276   2.302   8.010   6.855
  353LEU   HD13 5277   2.298   8.082   7.018
  353LEU    CD2 5278   2.461   8.198   6.736
  353LEU   HD21 5279   2.558   8.243   6.720
  353LEU   HD22 5280   2.454   8.104   6.680
  353LEU   HD23 5281   2.383   8.266   6.702
  353LEU      C 5282   2.574   8.512   7.016
  353LEU      O 5283   2.561   8.607   6.938
  354LYS      N 5284   2.576   8.527   7.149
  354LYS      H 5285   2.579   8.446   7.209
  354LYS     CA 5286   2.574   8.661   7.208
  354LYS     HA 5287   2.490   8.717   7.166
  354LYS     CB 5288   2.557   8.651   7.359
  354LYS    HB2 5289   2.629   8.579   7.399
  354LYS    HB3 5290   2.575   8.749   7.404
  354LYS     CG 5291   2.419   8.606   7.405
  354LYS    HG2 5292   2.345   8.679   7.372
  354LYS    HG3 5293   2.396   8.509   7.362
  354LYS     CD 5294   2.412   8.595   7.556
  354LYS    HD2 5295   2.485   8.523   7.591
  354LYS    HD3 5296   2.433   8.692   7.601
  354LYS     CE 5297   2.274   8.550   7.602
  354LYS    HE2 5298   2.199   8.622   7.569
  354LYS    HE3 5299   2.251   8.452   7.558
  354LYS     NZ 5300   2.265   8.538   7.750
  354LYS    HZ1 5301   2.285   8.627   7.792
  354LYS    HZ2 5302   2.173   8.507   7.776
  354LYS    HZ3 5303   2.333   8.470   7.782
  354LYS      C 5304   2.699   8.740   7.174
  354LYS      O 5305   2.691   8.863   7.158
  355SER      N 5306   2.814   8.674   7.163
  355SER      H 5307   2.817   8.575   7.181
  355SER     CA 5308   2.937   8.744   7.127
  355SER     HA 5309   2.955   8.826   7.197
  355SER     CB 5310   3.055   8.649   7.132
  355SER    HB2 5311   3.035   8.562   7.069
  355SER    HB3 5312   3.145   8.699   7.097
  355SER     OG 5313   3.077   8.604   7.263
  355SER     HG 5314   3.152   8.544   7.264
  355SER      C 5315   2.928   8.806   6.988
  355SER      O 5316   2.983   8.914   6.965
  356GLY      N 5317   2.858   8.740   6.896
  356GLY      H 5318   2.817   8.650   6.918
  356GLY     CA 5319   2.841   8.795   6.763
  356GLY    HA2 5320   2.736   8.823   6.749
  356GLY    HA3 5321   2.904   8.883   6.751
  356GLY      C 5322   2.876   8.700   6.650
  356GLY      O 5323   2.868   8.737   6.533
  357THR      N 5324   2.915   8.577   6.684
  357THR      H 5325   2.919   8.551   6.782
  357THR     CA 5326   2.954   8.477   6.586
  357THR     HA 5327   2.923   8.510   6.487
  357THR     CB 5328   3.106   8.454   6.586
  357THR     HB 5329   3.157   8.550   6.578
  357THR    CG2 5330   3.150   8.385   6.713
  357THR   HG21 5331   3.100   8.288   6.721
  357THR   HG22 5332   3.258   8.369   6.711
  357THR   HG23 5333   3.124   8.446   6.799
  357THR    OG1 5334   3.142   8.374   6.473
  357THR    HG1 5335   3.237   8.360   6.472
  357THR      C 5336   2.881   8.346   6.615
  357THR      O 5337   2.795   8.338   6.703
  358ALA      N 5338   2.918   8.242   6.540
  358ALA      H 5339   2.987   8.255   6.468
  358ALA     CA 5340   2.862   8.109   6.559
  358ALA     HA 5341   2.847   8.091   6.665
  358ALA     CB 5342   2.728   8.095   6.488
  358ALA    HB1 5343   2.741   8.112   6.381
  358ALA    HB2 5344   2.688   7.994   6.503
  358ALA    HB3 5345   2.657   8.168   6.527
  358ALA      C 5346   2.960   8.005   6.507
  358ALA      O 5347   3.045   8.036   6.422
  359SER      N 5348   2.948   7.882   6.557
  359SER      H 5349   2.888   7.866   6.636
  359SER     CA 5350   3.019   7.767   6.501
  359SER     HA 5351   3.029   7.779   6.393
  359SER     CB 5352   3.158   7.755   6.561
  359SER    HB2 5353   3.210   7.672   6.515
  359SER    HB3 5354   3.213   7.847   6.543
  359SER     OG 5355   3.151   7.733   6.700
  359SER     HG 5356   3.240   7.726   6.735
  359SER      C 5357   2.938   7.642   6.529
  359SER      O 5358   2.864   7.635   6.628
  360VAL      N 5359   2.952   7.542   6.442
  360VAL      H 5360   3.004   7.557   6.357
  360VAL     CA 5361   2.895   7.410   6.463
  360VAL     HA 5362   2.848   7.406   6.562
  360VAL     CB 5363   2.788   7.377   6.357
  360VAL     HB 5364   2.835   7.374   6.259
  360VAL    CG1 5365   2.725   7.242   6.386
  360VAL   HG11 5366   2.677   7.244   6.484
  360VAL   HG12 5367   2.650   7.220   6.310
  360VAL   HG13 5368   2.801   7.164   6.384
  360VAL    CG2 5369   2.683   7.487   6.354
  360VAL   HG21 5370   2.730   7.582   6.329
  360VAL   HG22 5371   2.608   7.463   6.278
  360VAL   HG23 5372   2.635   7.494   6.452
  360VAL      C 5373   3.009   7.309   6.456
  360VAL      O 5374   3.089   7.312   6.362
  361VAL      N 5375   3.017   7.221   6.556
  361VAL      H 5376   2.943   7.216   6.625
  361VAL     CA 5377   3.128   7.128   6.571
  361VAL     HA 5378   3.201   7.146   6.492
  361VAL     CB 5379   3.197   7.148   6.708
  361VAL     HB 5380   3.123   7.138   6.787
  361VAL    CG1 5381   3.305   7.043   6.728
  361VAL   HG11 5382   3.380   7.052   6.649
  361VAL   HG12 5383   3.353   7.058   6.825
  361VAL   HG13 5384   3.261   6.943   6.725
  361VAL    CG2 5385   3.255   7.288   6.717
  361VAL   HG21 5386   3.175   7.361   6.706
  361VAL   HG22 5387   3.304   7.301   6.813
  361VAL   HG23 5388   3.328   7.302   6.637
  361VAL      C 5389   3.077   6.985   6.559
  361VAL      O 5390   2.972   6.951   6.615
  362CYX      N 5391   3.151   6.902   6.487
  362CYX      H 5392   3.235   6.936   6.442
  362CYX     CA 5393   3.119   6.762   6.468
  362CYX     HA 5394   3.033   6.736   6.529
  362CYX     CB 5395   3.087   6.731   6.322
  362CYX    HB2 5396   3.003   6.792   6.290
  362CYX    HB3 5397   3.174   6.753   6.260
  362CYX     SG 5398   3.042   6.559   6.291
  362CYX      C 5399   3.238   6.678   6.513
  362CYX      O 5400   3.351   6.700   6.467
  363LEU      N 5401   3.214   6.583   6.603
  363LEU      H 5402   3.119   6.565   6.632
  363LEU     CA 5403   3.319   6.503   6.663
  363LEU     HA 5404   3.416   6.540   6.632
  363LEU     CB 5405   3.311   6.509   6.816
  363LEU    HB2 5406   3.215   6.470   6.850
  363LEU    HB3 5407   3.391   6.450   6.860
  363LEU     CG 5408   3.324   6.649   6.878
  363LEU     HG 5409   3.240   6.711   6.845
  363LEU    CD1 5410   3.323   6.639   7.030
  363LEU   HD11 5411   3.406   6.577   7.062
  363LEU   HD12 5412   3.332   6.738   7.073
  363LEU   HD13 5413   3.229   6.593   7.062
  363LEU    CD2 5414   3.452   6.715   6.828
  363LEU   HD21 5415   3.449   6.723   6.720
  363LEU   HD22 5416   3.461   6.814   6.872
  363LEU   HD23 5417   3.538   6.654   6.858
  363LEU      C 5418   3.306   6.358   6.617
  363LEU      O 5419   3.205   6.293   6.643
  364LEU      N 5420   3.409   6.310   6.548
  364LEU      H 5421   3.485   6.371   6.520
  364LEU     CA 5422   3.421   6.170   6.507
  364LEU     HA 5423   3.324   6.121   6.514
  364LEU     CB 5424   3.470   6.158   6.362
  364LEU    HB2 5425   3.554   6.225   6.346
  364LEU    HB3 5426   3.502   6.055   6.343
  364LEU     CG 5427   3.367   6.191   6.254
  364LEU     HG 5428   3.303   6.105   6.236
  364LEU    CD1 5429   3.282   6.309   6.299
  364LEU   HD11 5430   3.346   6.396   6.316
  364LEU   HD12 5431   3.209   6.333   6.222
  364LEU   HD13 5432   3.230   6.283   6.392
  364LEU    CD2 5433   3.438   6.223   6.123
  364LEU   HD21 5434   3.497   6.136   6.092
  364LEU   HD22 5435   3.365   6.247   6.046
  364LEU   HD23 5436   3.505   6.308   6.138
  364LEU      C 5437   3.520   6.106   6.603
  364LEU      O 5438   3.641   6.121   6.588
  365ASN      N 5439   3.468   6.034   6.703
  365ASN      H 5440   3.369   6.016   6.706
  365ASN     CA 5441   3.551   5.980   6.810
  365ASN     HA 5442   3.649   6.028   6.808
  365ASN     CB 5443   3.487   6.006   6.945
  365ASN    HB2 5444   3.379   5.987   6.938
  365ASN    HB3 5445   3.531   5.940   7.020
  365ASN     CG 5446   3.506   6.148   6.992
  365ASN    OD1 5447   3.616   6.202   6.985
  365ASN    ND2 5448   3.400   6.208   7.039
  365ASN   HD21 5449   3.407   6.303   7.072
  365ASN   HD22 5450   3.311   6.159   7.043
  365ASN      C 5451   3.577   5.831   6.791
  365ASN      O 5452   3.489   5.758   6.745
  366ASN      N 5453   3.699   5.788   6.825
  366ASN      H 5454   3.774   5.854   6.838
  366ASN     CA 5455   3.733   5.647   6.846
  366ASN     HA 5456   3.839   5.639   6.869
  366ASN     CB 5457   3.654   5.590   6.962
  366ASN    HB2 5458   3.655   5.661   7.045
  366ASN    HB3 5459   3.551   5.573   6.931
  366ASN     CG 5460   3.709   5.460   7.012
  366ASN    OD1 5461   3.831   5.439   7.012
  366ASN    ND2 5462   3.623   5.372   7.054
  366ASN   HD21 5463   3.655   5.282   7.089
  366ASN   HD22 5464   3.524   5.393   7.052
  366ASN      C 5465   3.711   5.564   6.720
  366ASN      O 5466   3.624   5.477   6.712
  367PHE      N 5467   3.792   5.594   6.619
  367PHE      H 5468   3.859   5.669   6.628
  367PHE     CA 5469   3.790   5.522   6.493
  367PHE     HA 5470   3.740   5.425   6.507
  367PHE     CB 5471   3.714   5.601   6.386
  367PHE    HB2 5472   3.704   5.541   6.296
  367PHE    HB3 5473   3.615   5.627   6.424
  367PHE     CG 5474   3.782   5.730   6.347
  367PHE    CD1 5475   3.881   5.731   6.250
  367PHE    HD1 5476   3.911   5.638   6.202
  367PHE    CE1 5477   3.943   5.849   6.214
  367PHE    HE1 5478   4.021   5.848   6.138
  367PHE     CZ 5479   3.907   5.967   6.275
  367PHE     HZ 5480   3.956   6.060   6.246
  367PHE    CE2 5481   3.808   5.968   6.371
  367PHE    HE2 5482   3.779   6.061   6.419
  367PHE    CD2 5483   3.746   5.850   6.407
  367PHE    HD2 5484   3.668   5.851   6.484
  367PHE      C 5485   3.932   5.493   6.445
  367PHE      O 5486   4.029   5.556   6.488
  368TYR      N 5487   3.943   5.396   6.354
  368TYR      H 5488   3.860   5.346   6.324
  368TYR     CA 5489   4.068   5.357   6.292
  368TYR     HA 5490   4.133   5.444   6.283
  368TYR     CB 5491   4.141   5.251   6.374
  368TYR    HB2 5492   4.158   5.288   6.475
  368TYR    HB3 5493   4.080   5.160   6.379
  368TYR     CG 5494   4.276   5.211   6.318
  368TYR    CD1 5495   4.390   5.282   6.354
  368TYR    HD1 5496   4.382   5.367   6.423
  368TYR    CE1 5497   4.513   5.246   6.303
  368TYR    HE1 5498   4.602   5.302   6.332
  368TYR     CZ 5499   4.522   5.139   6.215
  368TYR     OH 5500   4.645   5.103   6.164
  368TYR     HH 5501   4.716   5.159   6.196
  368TYR    CE2 5502   4.409   5.068   6.179
  368TYR    HE2 5503   4.417   4.984   6.111
  368TYR    CD2 5504   4.286   5.104   6.231
  368TYR    HD2 5505   4.197   5.048   6.202
  368TYR      C 5506   4.037   5.306   6.152
  368TYR      O 5507   3.940   5.231   6.137
  369PRO      N 5508   4.115   5.343   6.049
  369PRO     CD 5509   4.091   5.290   5.911
  369PRO    HD2 5510   3.989   5.311   5.881
  369PRO    HD3 5511   4.108   5.182   5.910
  369PRO     CG 5512   4.192   5.364   5.829
  369PRO    HG2 5513   4.147   5.455   5.788
  369PRO    HG3 5514   4.226   5.301   5.747
  369PRO     CB 5515   4.304   5.396   5.921
  369PRO    HB2 5516   4.359   5.482   5.883
  369PRO    HB3 5517   4.371   5.311   5.928
  369PRO     CA 5518   4.235   5.427   6.054
  369PRO     HA 5519   4.304   5.387   6.128
  369PRO      C 5520   4.206   5.576   6.067
  369PRO      O 5521   4.090   5.618   6.069
  370ARG      N 5522   4.313   5.656   6.074
  370ARG      H 5523   4.406   5.616   6.070
  370ARG     CA 5524   4.300   5.800   6.089
  370ARG     HA 5525   4.242   5.823   6.178
  370ARG     CB 5526   4.438   5.864   6.102
  370ARG    HB2 5527   4.427   5.971   6.121
  370ARG    HB3 5528   4.492   5.818   6.185
  370ARG     CG 5529   4.527   5.851   5.979
  370ARG    HG2 5530   4.538   5.745   5.954
  370ARG    HG3 5531   4.481   5.903   5.895
  370ARG     CD 5532   4.662   5.908   6.003
  370ARG    HD2 5533   4.653   6.016   6.019
  370ARG    HD3 5534   4.706   5.861   6.090
  370ARG     NE 5535   4.750   5.886   5.889
  370ARG     HE 5536   4.759   5.959   5.820
  370ARG     CZ 5537   4.823   5.774   5.870
  370ARG    NH1 5538   4.816   5.676   5.956
  370ARG   HH11 5539   4.757   5.684   6.038
  370ARG   HH12 5540   4.871   5.592   5.941
  370ARG    NH2 5541   4.901   5.764   5.763
  370ARG   HH21 5542   4.905   5.840   5.697
  370ARG   HH22 5543   4.955   5.680   5.749
  370ARG      C 5544   4.227   5.865   5.972
  370ARG      O 5545   4.171   5.974   5.989
  371GLU      N 5546   4.223   5.800   5.856
  371GLU      H 5547   4.267   5.709   5.848
  371GLU     CA 5548   4.157   5.857   5.739
  371GLU     HA 5549   4.200   5.955   5.718
  371GLU     CB 5550   4.176   5.767   5.617
  371GLU    HB2 5551   4.282   5.747   5.602
  371GLU    HB3 5552   4.124   5.672   5.634
  371GLU     CG 5553   4.122   5.825   5.487
  371GLU    HG2 5554   4.016   5.847   5.498
  371GLU    HG3 5555   4.177   5.916   5.463
  371GLU     CD 5556   4.138   5.731   5.371
  371GLU    OE1 5557   4.068   5.632   5.367
  371GLU    OE2 5558   4.219   5.758   5.286
  371GLU      C 5559   4.009   5.879   5.766
  371GLU      O 5560   3.937   5.785   5.803
  372ALA      N 5561   3.963   6.002   5.747
  372ALA      H 5562   4.026   6.075   5.719
  372ALA     CA 5563   3.823   6.036   5.767
  372ALA     HA 5564   3.760   5.962   5.718
  372ALA     CB 5565   3.787   6.040   5.916
  372ALA    HB1 5566   3.848   6.115   5.967
  372ALA    HB2 5567   3.681   6.066   5.927
  372ALA    HB3 5568   3.805   5.943   5.961
  372ALA      C 5569   3.796   6.172   5.703
  372ALA      O 5570   3.887   6.253   5.687
  373LYS      N 5571   3.670   6.195   5.665
  373LYS      H 5572   3.600   6.122   5.675
  373LYS     CA 5573   3.627   6.322   5.610
  373LYS     HA 5574   3.698   6.400   5.638
  373LYS     CB 5575   3.619   6.316   5.457
  373LYS    HB2 5576   3.717   6.290   5.417
  373LYS    HB3 5577   3.547   6.240   5.427
  373LYS     CG 5578   3.576   6.446   5.391
  373LYS    HG2 5579   3.475   6.471   5.422
  373LYS    HG3 5580   3.644   6.526   5.420
  373LYS     CD 5581   3.579   6.434   5.239
  373LYS    HD2 5582   3.680   6.412   5.206
  373LYS    HD3 5583   3.512   6.354   5.208
  373LYS     CE 5584   3.535   6.564   5.172
  373LYS    HE2 5585   3.433   6.588   5.204
  373LYS    HE3 5586   3.602   6.644   5.201
  373LYS     NZ 5587   3.536   6.553   5.024
  373LYS    HZ1 5588   3.473   6.480   4.995
  373LYS    HZ2 5589   3.506   6.641   4.984
  373LYS    HZ3 5590   3.629   6.532   4.993
  373LYS      C 5591   3.491   6.359   5.669
  373LYS      O 5592   3.403   6.274   5.680
  374VAL      N 5593   3.475   6.486   5.705
  374VAL      H 5594   3.556   6.548   5.710
  374VAL     CA 5595   3.346   6.544   5.738
  374VAL     HA 5596   3.273   6.464   5.752
  374VAL     CB 5597   3.354   6.626   5.868
  374VAL     HB 5598   3.434   6.699   5.861
  374VAL    CG1 5599   3.223   6.700   5.893
  374VAL   HG11 5600   3.141   6.628   5.901
  374VAL   HG12 5601   3.230   6.758   5.985
  374VAL   HG13 5602   3.203   6.767   5.809
  374VAL    CG2 5603   3.386   6.535   5.986
  374VAL   HG21 5604   3.482   6.486   5.968
  374VAL   HG22 5605   3.392   6.593   6.077
  374VAL   HG23 5606   3.309   6.459   5.996
  374VAL      C 5607   3.301   6.633   5.623
  374VAL      O 5608   3.381   6.712   5.571
  375GLN      N 5609   3.175   6.619   5.583
  375GLN      H 5610   3.118   6.544   5.620
  375GLN     CA 5611   3.112   6.710   5.488
  375GLN     HA 5612   3.184   6.786   5.457
  375GLN     CB 5613   3.064   6.634   5.364
  375GLN    HB2 5614   3.150   6.598   5.307
  375GLN    HB3 5615   3.002   6.550   5.395
  375GLN     CG 5616   2.980   6.718   5.269
  375GLN    HG2 5617   2.941   6.655   5.189
  375GLN    HG3 5618   2.897   6.763   5.323
  375GLN     CD 5619   3.060   6.830   5.205
  375GLN    OE1 5620   3.157   6.806   5.133
  375GLN    NE2 5621   3.019   6.954   5.230
  375GLN   HE21 5622   3.068   7.032   5.190
  375GLN   HE22 5623   2.939   6.969   5.290
  375GLN      C 5624   2.996   6.780   5.556
  375GLN      O 5625   2.899   6.716   5.597
  376TRP      N 5626   3.006   6.912   5.569
  376TRP      H 5627   3.086   6.961   5.531
  376TRP     CA 5628   2.904   6.991   5.635
  376TRP     HA 5629   2.862   6.934   5.718
  376TRP     CB 5630   2.963   7.121   5.690
  376TRP    HB2 5631   3.027   7.167   5.615
  376TRP    HB3 5632   2.882   7.190   5.716
  376TRP     CG 5633   3.045   7.102   5.814
  376TRP    CD1 5634   3.181   7.100   5.822
  376TRP    HD1 5635   3.241   7.114   5.732
  376TRP    NE1 5636   3.221   7.080   5.952
  376TRP    HE1 5637   3.317   7.075   5.984
  376TRP    CE2 5638   3.110   7.068   6.031
  376TRP    CZ2 5639   3.099   7.047   6.167
  376TRP    HZ2 5640   3.189   7.037   6.228
  376TRP    CH2 5641   2.971   7.039   6.222
  376TRP    HH2 5642   2.958   7.022   6.328
  376TRP    CZ3 5643   2.859   7.051   6.143
  376TRP    HZ3 5644   2.760   7.044   6.188
  376TRP    CE3 5645   2.870   7.072   6.006
  376TRP    HE3 5646   2.780   7.082   5.945
  376TRP    CD2 5647   2.997   7.081   5.949
  376TRP      C 5648   2.790   7.023   5.539
  376TRP      O 5649   2.814   7.052   5.421
  377LYS      N 5650   2.667   7.016   5.590
  377LYS      H 5651   2.653   6.984   5.684
  377LYS     CA 5652   2.549   7.055   5.513
  377LYS     HA 5653   2.580   7.109   5.424
  377LYS     CB 5654   2.469   6.932   5.470
  377LYS    HB2 5655   2.442   6.873   5.558
  377LYS    HB3 5656   2.378   6.964   5.419
  377LYS     CG 5657   2.543   6.838   5.376
  377LYS    HG2 5658   2.569   6.892   5.284
  377LYS    HG3 5659   2.634   6.802   5.424
  377LYS     CD 5660   2.457   6.719   5.338
  377LYS    HD2 5661   2.429   6.664   5.428
  377LYS    HD3 5662   2.367   6.753   5.287
  377LYS     CE 5663   2.532   6.623   5.246
  377LYS    HE2 5664   2.557   6.675   5.153
  377LYS    HE3 5665   2.623   6.590   5.295
  377LYS     NZ 5666   2.450   6.504   5.212
  377LYS    HZ1 5667   2.365   6.533   5.165
  377LYS    HZ2 5668   2.503   6.443   5.150
  377LYS    HZ3 5669   2.427   6.454   5.296
  377LYS      C 5670   2.464   7.147   5.599
  377LYS      O 5671   2.448   7.124   5.719
  378VAL      N 5672   2.411   7.252   5.537
  378VAL      H 5673   2.431   7.269   5.439
  378VAL     CA 5674   2.322   7.347   5.603
  378VAL     HA 5675   2.287   7.304   5.697
  378VAL     CB 5676   2.392   7.480   5.634
  378VAL     HB 5677   2.425   7.526   5.541
  378VAL    CG1 5678   2.298   7.574   5.706
  378VAL   HG11 5679   2.266   7.529   5.799
  378VAL   HG12 5680   2.350   7.668   5.727
  378VAL   HG13 5681   2.212   7.594   5.643
  378VAL    CG2 5682   2.517   7.455   5.717
  378VAL   HG21 5683   2.585   7.390   5.662
  378VAL   HG22 5684   2.566   7.550   5.738
  378VAL   HG23 5685   2.489   7.407   5.811
  378VAL      C 5686   2.202   7.367   5.512
  378VAL      O 5687   2.218   7.403   5.394
  379ASP      N 5688   2.082   7.344   5.565
  379ASP      H 5689   2.074   7.325   5.664
  379ASP     CA 5690   1.958   7.346   5.487
  379ASP     HA 5691   1.877   7.306   5.547
  379ASP     CB 5692   1.923   7.489   5.445
  379ASP    HB2 5693   2.008   7.534   5.394
  379ASP    HB3 5694   1.838   7.487   5.377
  379ASP     CG 5695   1.887   7.578   5.563
  379ASP    OD1 5696   1.863   7.526   5.669
  379ASP    OD2 5697   1.883   7.698   5.545
  379ASP      C 5698   1.971   7.257   5.364
  379ASP      O 5699   1.924   7.290   5.255
  380ASN      N 5700   2.039   7.144   5.383
  380ASN      H 5701   2.079   7.123   5.473
  380ASN     CA 5702   2.061   7.043   5.279
  380ASN     HA 5703   2.114   6.958   5.322
  380ASN     CB 5704   1.928   6.995   5.223
  380ASN    HB2 5705   1.876   7.079   5.177
  380ASN    HB3 5706   1.945   6.917   5.149
  380ASN     CG 5707   1.837   6.939   5.330
  380ASN    OD1 5708   1.883   6.867   5.419
  380ASN    ND2 5709   1.711   6.970   5.321
  380ASN   HD21 5710   1.646   6.935   5.390
  380ASN   HD22 5711   1.679   7.030   5.246
  380ASN      C 5712   2.150   7.092   5.166
  380ASN      O 5713   2.159   7.028   5.061
  381ALA      N 5714   2.217   7.205   5.185
  381ALA      H 5715   2.202   7.260   5.269
  381ALA     CA 5716   2.315   7.256   5.090
  381ALA     HA 5717   2.303   7.205   4.995
  381ALA     CB 5718   2.298   7.407   5.068
  381ALA    HB1 5719   2.311   7.459   5.162
  381ALA    HB2 5720   2.372   7.442   4.996
  381ALA    HB3 5721   2.198   7.426   5.028
  381ALA      C 5722   2.455   7.226   5.144
  381ALA      O 5723   2.480   7.240   5.264
  382LEU      N 5724   2.544   7.183   5.055
  382LEU      H 5725   2.519   7.174   4.958
  382LEU     CA 5726   2.680   7.149   5.096
  382LEU     HA 5727   2.676   7.092   5.190
  382LEU     CB 5728   2.748   7.063   4.989
  382LEU    HB2 5729   2.719   7.099   4.890
  382LEU    HB3 5730   2.856   7.070   5.000
  382LEU     CG 5731   2.714   6.913   4.992
  382LEU     HG 5732   2.732   6.874   5.092
  382LEU    CD1 5733   2.568   6.893   4.955
  382LEU   HD11 5734   2.550   6.932   4.854
  382LEU   HD12 5735   2.544   6.787   4.957
  382LEU   HD13 5736   2.505   6.946   5.026
  382LEU    CD2 5737   2.806   6.839   4.896
  382LEU   HD21 5738   2.910   6.853   4.926
  382LEU   HD22 5739   2.782   6.732   4.898
  382LEU   HD23 5740   2.792   6.877   4.795
  382LEU      C 5741   2.762   7.274   5.122
  382LEU      O 5742   2.750   7.374   5.049
  383GLN      N 5743   2.845   7.270   5.226
  383GLN      H 5744   2.848   7.188   5.284
  383GLN     CA 5745   2.933   7.381   5.259
  383GLN     HA 5746   2.894   7.473   5.216
  383GLN     CB 5747   2.944   7.398   5.411
  383GLN    HB2 5748   2.988   7.308   5.454
  383GLN    HB3 5749   3.008   7.483   5.434
  383GLN     CG 5750   2.811   7.420   5.481
  383GLN    HG2 5751   2.742   7.341   5.454
  383GLN    HG3 5752   2.826   7.420   5.589
  383GLN     CD 5753   2.748   7.553   5.442
  383GLN    OE1 5754   2.804   7.660   5.468
  383GLN    NE2 5755   2.630   7.547   5.381
  383GLN   HE21 5756   2.583   7.632   5.354
  383GLN   HE22 5757   2.588   7.457   5.363
  383GLN      C 5758   3.071   7.357   5.198
  383GLN      O 5759   3.111   7.242   5.175
  384SER      N 5760   3.143   7.466   5.173
  384SER      H 5761   3.101   7.557   5.183
  384SER     CA 5762   3.282   7.458   5.130
  384SER     HA 5763   3.334   7.382   5.189
  384SER     CB 5764   3.291   7.421   4.983
  384SER    HB2 5765   3.245   7.324   4.967
  384SER    HB3 5766   3.239   7.496   4.924
  384SER     OG 5767   3.425   7.415   4.941
  384SER     HG 5768   3.428   7.391   4.848
  384SER      C 5769   3.349   7.592   5.155
  384SER      O 5770   3.286   7.697   5.137
  385GLY      N 5771   3.475   7.588   5.198
  385GLY      H 5772   3.519   7.500   5.218
  385GLY     CA 5773   3.553   7.708   5.218
  385GLY    HA2 5774   3.659   7.684   5.213
  385GLY    HA3 5775   3.529   7.781   5.140
  385GLY      C 5776   3.531   7.780   5.349
  385GLY      O 5777   3.591   7.886   5.371
  386ASN      N 5778   3.448   7.725   5.438
  386ASN      H 5779   3.403   7.637   5.419
  386ASN     CA 5780   3.418   7.790   5.566
  386ASN     HA 5781   3.493   7.867   5.585
  386ASN     CB 5782   3.281   7.855   5.561
  386ASN    HB2 5783   3.260   7.903   5.657
  386ASN    HB3 5784   3.278   7.929   5.482
  386ASN     CG 5785   3.171   7.755   5.535
  386ASN    OD1 5786   3.197   7.639   5.502
  386ASN    ND2 5787   3.048   7.798   5.550
  386ASN   HD21 5788   2.971   7.735   5.534
  386ASN   HD22 5789   3.032   7.894   5.578
  386ASN      C 5790   3.428   7.693   5.683
  386ASN      O 5791   3.360   7.712   5.784
  387SER      N 5792   3.511   7.590   5.671
  387SER      H 5793   3.564   7.577   5.587
  387SER     CA 5794   3.528   7.491   5.777
  387SER     HA 5795   3.510   7.539   5.874
  387SER     CB 5796   3.431   7.377   5.760
  387SER    HB2 5797   3.438   7.310   5.846
  387SER    HB3 5798   3.329   7.416   5.752
  387SER     OG 5799   3.459   7.304   5.644
  387SER     HG 5800   3.396   7.232   5.635
  387SER      C 5801   3.671   7.440   5.776
  387SER      O 5802   3.738   7.443   5.672
  388GLN      N 5803   3.718   7.392   5.891
  388GLN      H 5804   3.660   7.397   5.974
  388GLN     CA 5805   3.850   7.333   5.906
  388GLN     HA 5806   3.882   7.293   5.810
  388GLN     CB 5807   3.952   7.437   5.953
  388GLN    HB2 5808   3.917   7.483   6.045
  388GLN    HB3 5809   4.047   7.388   5.971
  388GLN     CG 5810   3.978   7.548   5.853
  388GLN    HG2 5811   4.007   7.506   5.757
  388GLN    HG3 5812   3.887   7.607   5.841
  388GLN     CD 5813   4.089   7.642   5.899
  388GLN    OE1 5814   4.076   7.710   6.001
  388GLN    NE2 5815   4.198   7.645   5.823
  388GLN   HE21 5816   4.275   7.705   5.848
  388GLN   HE22 5817   4.203   7.587   5.740
  388GLN      C 5818   3.841   7.218   6.004
  388GLN      O 5819   3.754   7.216   6.092
  389GLU      N 5820   3.931   7.120   5.990
  389GLU      H 5821   4.001   7.127   5.918
  389GLU     CA 5822   3.930   7.003   6.075
  389GLU     HA 5823   3.905   7.032   6.177
  389GLU     CB 5824   3.827   6.901   6.026
  389GLU    HB2 5825   3.821   6.818   6.096
  389GLU    HB3 5826   3.729   6.949   6.019
  389GLU     CG 5827   3.858   6.841   5.889
  389GLU    HG2 5828   3.890   6.920   5.822
  389GLU    HG3 5829   3.937   6.767   5.899
  389GLU     CD 5830   3.738   6.773   5.827
  389GLU    OE1 5831   3.635   6.835   5.818
  389GLU    OE2 5832   3.751   6.659   5.789
  389GLU      C 5833   4.069   6.939   6.078
  389GLU      O 5834   4.149   6.957   5.986
  390SER      N 5835   4.095   6.866   6.186
  390SER      H 5836   4.024   6.852   6.257
  390SER     CA 5837   4.225   6.803   6.209
  390SER     HA 5838   4.270   6.777   6.113
  390SER     CB 5839   4.318   6.897   6.283
  390SER    HB2 5840   4.418   6.855   6.285
  390SER    HB3 5841   4.320   6.994   6.232
  390SER     OG 5842   4.275   6.918   6.414
  390SER     HG 5843   4.335   6.977   6.459
  390SER      C 5844   4.204   6.675   6.289
  390SER      O 5845   4.105   6.659   6.360
  391VAL      N 5846   4.300   6.584   6.277
  391VAL      H 5847   4.382   6.604   6.222
  391VAL     CA 5848   4.293   6.453   6.340
  391VAL     HA 5849   4.193   6.438   6.381
  391VAL     CB 5850   4.322   6.341   6.239
  391VAL     HB 5851   4.422   6.354   6.198
  391VAL    CG1 5852   4.314   6.205   6.306
  391VAL   HG11 5853   4.214   6.190   6.347
  391VAL   HG12 5854   4.335   6.127   6.233
  391VAL   HG13 5855   4.387   6.199   6.386
  391VAL    CG2 5856   4.224   6.350   6.122
  391VAL   HG21 5857   4.235   6.447   6.073
  391VAL   HG22 5858   4.246   6.270   6.051
  391VAL   HG23 5859   4.122   6.339   6.159
  391VAL      C 5860   4.393   6.447   6.454
  391VAL      O 5861   4.504   6.501   6.443
  392THR      N 5862   4.355   6.383   6.564
  392THR      H 5863   4.263   6.342   6.569
  392THR     CA 5864   4.444   6.370   6.678
  392THR     HA 5865   4.486   6.468   6.703
  392THR     CB 5866   4.369   6.317   6.802
  392THR     HB 5867   4.434   6.322   6.889
  392THR    CG2 5868   4.244   6.399   6.828
  392THR   HG21 5869   4.178   6.393   6.741
  392THR   HG22 5870   4.192   6.359   6.915
  392THR   HG23 5871   4.271   6.503   6.846
  392THR    OG1 5872   4.332   6.180   6.779
  392THR    HG1 5873   4.285   6.146   6.856
  392THR      C 5874   4.561   6.279   6.645
  392THR      O 5875   4.570   6.220   6.537
  393GLU      N 5876   4.653   6.266   6.741
  393GLU      H 5877   4.658   6.334   6.815
  393GLU     CA 5878   4.746   6.155   6.739
  393GLU     HA 5879   4.782   6.139   6.637
  393GLU     CB 5880   4.866   6.183   6.830
  393GLU    HB2 5881   4.830   6.217   6.927
  393GLU    HB3 5882   4.924   6.092   6.842
  393GLU     CG 5883   4.961   6.290   6.778
  393GLU    HG2 5884   4.903   6.377   6.747
  393GLU    HG3 5885   5.030   6.318   6.856
  393GLU     CD 5886   5.041   6.243   6.659
  393GLU    OE1 5887   5.067   6.126   6.649
  393GLU    OE2 5888   5.077   6.326   6.579
  393GLU      C 5889   4.675   6.027   6.783
  393GLU      O 5890   4.558   6.029   6.825
  394GLN      N 5891   4.745   5.915   6.773
  394GLN      H 5892   4.842   5.919   6.743
  394GLN     CA 5893   4.685   5.786   6.804
  394GLN     HA 5894   4.583   5.783   6.763
  394GLN     CB 5895   4.766   5.672   6.743
  394GLN    HB2 5896   4.783   5.691   6.637
  394GLN    HB3 5897   4.862   5.664   6.794
  394GLN     CG 5898   4.699   5.536   6.753
  394GLN    HG2 5899   4.695   5.504   6.857
  394GLN    HG3 5900   4.597   5.542   6.714
  394GLN     CD 5901   4.772   5.429   6.674
  394GLN    OE1 5902   4.895   5.426   6.671
  394GLN    NE2 5903   4.696   5.341   6.609
  394GLN   HE21 5904   4.740   5.268   6.555
  394GLN   HE22 5905   4.596   5.348   6.614
  394GLN      C 5906   4.674   5.769   6.955
  394GLN      O 5907   4.768   5.799   7.029
  395ASP      N 5908   4.558   5.722   7.000
  395ASP      H 5909   4.482   5.704   6.936
  395ASP     CA 5910   4.537   5.695   7.142
  395ASP     HA 5911   4.561   5.784   7.199
  395ASP     CB 5912   4.392   5.656   7.169
  395ASP    HB2 5913   4.325   5.730   7.126
  395ASP    HB3 5914   4.371   5.558   7.125
  395ASP     CG 5915   4.360   5.646   7.318
  395ASP    OD1 5916   4.322   5.745   7.375
  395ASP    OD2 5917   4.375   5.539   7.373
  395ASP      C 5918   4.631   5.583   7.187
  395ASP      O 5919   4.643   5.481   7.120
  396SER      N 5920   4.697   5.605   7.300
  396SER      H 5921   4.680   5.689   7.354
  396SER     CA 5922   4.795   5.508   7.349
  396SER     HA 5923   4.856   5.473   7.266
  396SER     CB 5924   4.885   5.574   7.452
  396SER    HB2 5925   4.966   5.505   7.479
  396SER    HB3 5926   4.927   5.665   7.411
  396SER     OG 5927   4.813   5.606   7.568
  396SER     HG 5928   4.872   5.647   7.632
  396SER      C 5929   4.730   5.384   7.409
  396SER      O 5930   4.800   5.286   7.436
  397LYS      N 5931   4.599   5.386   7.431
  397LYS      H 5932   4.545   5.468   7.407
  397LYS     CA 5933   4.531   5.270   7.488
  397LYS     HA 5934   4.605   5.200   7.527
  397LYS     CB 5935   4.438   5.314   7.602
  397LYS    HB2 5936   4.498   5.356   7.683
  397LYS    HB3 5937   4.368   5.389   7.565
  397LYS     CG 5938   4.355   5.201   7.662
  397LYS    HG2 5939   4.288   5.161   7.587
  397LYS    HG3 5940   4.421   5.122   7.697
  397LYS     CD 5941   4.273   5.251   7.780
  397LYS    HD2 5942   4.234   5.165   7.836
  397LYS    HD3 5943   4.335   5.311   7.845
  397LYS     CE 5944   4.155   5.335   7.734
  397LYS    HE2 5945   4.114   5.390   7.818
  397LYS    HE3 5946   4.188   5.405   7.657
  397LYS     NZ 5947   4.046   5.252   7.675
  397LYS    HZ1 5948   4.013   5.186   7.745
  397LYS    HZ2 5949   3.970   5.311   7.646
  397LYS    HZ3 5950   4.082   5.201   7.596
  397LYS      C 5951   4.451   5.193   7.383
  397LYS      O 5952   4.470   5.072   7.365
  398ASP      N 5953   4.362   5.262   7.311
  398ASP      H 5954   4.354   5.362   7.324
  398ASP     CA 5955   4.275   5.198   7.214
  398ASP     HA 5956   4.262   5.093   7.240
  398ASP     CB 5957   4.139   5.268   7.213
  398ASP    HB2 5958   4.153   5.374   7.194
  398ASP    HB3 5959   4.077   5.225   7.134
  398ASP     CG 5960   4.064   5.254   7.344
  398ASP    OD1 5961   4.091   5.161   7.416
  398ASP    OD2 5962   3.979   5.336   7.371
  398ASP      C 5963   4.332   5.197   7.072
  398ASP      O 5964   4.274   5.132   6.985
  399SER      N 5965   4.443   5.267   7.048
  399SER      H 5966   4.486   5.321   7.121
  399SER     CA 5967   4.507   5.271   6.916
  399SER     HA 5968   4.593   5.337   6.920
  399SER     CB 5969   4.552   5.132   6.877
  399SER    HB2 5970   4.466   5.066   6.870
  399SER    HB3 5971   4.603   5.136   6.780
  399SER     OG 5972   4.642   5.079   6.971
  399SER     HG 5973   4.669   4.992   6.944
  399SER      C 5974   4.413   5.327   6.809
  399SER      O 5975   4.415   5.284   6.694
  400THR      N 5976   4.331   5.424   6.848
  400THR      H 5977   4.334   5.458   6.943
  400THR     CA 5978   4.235   5.486   6.758
  400THR     HA 5979   4.246   5.444   6.658
  400THR     CB 5980   4.090   5.463   6.806
  400THR     HB 5981   4.021   5.517   6.741
  400THR    CG2 5982   4.056   5.315   6.803
  400THR   HG21 5983   4.124   5.261   6.869
  400THR   HG22 5984   3.954   5.301   6.838
  400THR   HG23 5985   4.066   5.277   6.701
  400THR    OG1 5986   4.076   5.513   6.940
  400THR    HG1 5987   3.986   5.498   6.970
  400THR      C 5988   4.262   5.636   6.746
  400THR      O 5989   4.343   5.693   6.820
  401TYR      N 5990   4.193   5.699   6.652
  401TYR      H 5991   4.132   5.647   6.591
  401TYR     CA 5992   4.200   5.842   6.631
  401TYR     HA 5993   4.268   5.887   6.703
  401TYR     CB 5994   4.252   5.873   6.490
  401TYR    HB2 5995   4.183   5.831   6.416
  401TYR    HB3 5996   4.258   5.981   6.476
  401TYR     CG 5997   4.389   5.816   6.461
  401TYR    CD1 5998   4.402   5.684   6.420
  401TYR    HD1 5999   4.313   5.621   6.409
  401TYR    CE1 6000   4.527   5.631   6.394
  401TYR    HE1 6001   4.537   5.528   6.362
  401TYR     CZ 6002   4.639   5.712   6.408
  401TYR     OH 6003   4.764   5.659   6.382
  401TYR     HH 6004   4.761   5.567   6.355
  401TYR    CE2 6005   4.627   5.843   6.449
  401TYR    HE2 6006   4.715   5.905   6.460
  401TYR    CD2 6007   4.502   5.895   6.475
  401TYR    HD2 6008   4.492   5.999   6.507
  401TYR      C 6009   4.064   5.907   6.653
  401TYR      O 6010   3.960   5.840   6.656
  402SER      N 6011   4.066   6.039   6.668
  402SER      H 6012   4.154   6.087   6.682
  402SER     CA 6013   3.945   6.120   6.666
  402SER     HA 6014   3.861   6.059   6.633
  402SER     CB 6015   3.915   6.175   6.804
  402SER    HB2 6016   4.003   6.226   6.843
  402SER    HB3 6017   3.832   6.245   6.797
  402SER     OG 6018   3.880   6.072   6.893
  402SER     HG 6019   3.861   6.110   6.979
  402SER      C 6020   3.964   6.233   6.566
  402SER      O 6021   4.077   6.278   6.544
  403LEU      N 6022   3.854   6.277   6.506
  403LEU      H 6023   3.765   6.234   6.525
  403LEU     CA 6024   3.856   6.388   6.411
  403LEU     HA 6025   3.952   6.439   6.416
  403LEU     CB 6026   3.833   6.337   6.268
  403LEU    HB2 6027   3.924   6.290   6.231
  403LEU    HB3 6028   3.752   6.265   6.268
  403LEU     CG 6029   3.795   6.444   6.165
  403LEU     HG 6030   3.702   6.493   6.196
  403LEU    CD1 6031   3.906   6.548   6.156
  403LEU   HD11 6032   3.999   6.499   6.125
  403LEU   HD12 6033   3.879   6.624   6.083
  403LEU   HD13 6034   3.920   6.595   6.253
  403LEU    CD2 6035   3.770   6.378   6.030
  403LEU   HD21 6036   3.689   6.306   6.039
  403LEU   HD22 6037   3.743   6.454   5.957
  403LEU   HD23 6038   3.861   6.327   5.998
  403LEU      C 6039   3.748   6.490   6.448
  403LEU      O 6040   3.631   6.455   6.462
  404SER      N 6041   3.790   6.615   6.465
  404SER      H 6042   3.887   6.638   6.451
  404SER     CA 6043   3.701   6.724   6.503
  404SER     HA 6044   3.601   6.685   6.520
  404SER     CB 6045   3.749   6.791   6.630
  404SER    HB2 6046   3.738   6.722   6.714
  404SER    HB3 6047   3.854   6.819   6.620
  404SER     OG 6048   3.675   6.907   6.657
  404SER     HG 6049   3.708   6.948   6.738
  404SER      C 6050   3.696   6.824   6.389
  404SER      O 6051   3.801   6.868   6.340
  405SER      N 6052   3.576   6.860   6.346
  405SER      H 6053   3.493   6.821   6.389
  405SER     CA 6054   3.555   6.956   6.239
  405SER     HA 6055   3.651   6.997   6.207
  405SER     CB 6056   3.487   6.890   6.120
  405SER    HB2 6057   3.546   6.804   6.088
  405SER    HB3 6058   3.387   6.857   6.149
  405SER     OG 6059   3.476   6.979   6.013
  405SER     HG 6060   3.434   6.935   5.939
  405SER      C 6061   3.469   7.071   6.291
  405SER      O 6062   3.374   7.049   6.365
  406THR      N 6063   3.504   7.193   6.251
  406THR      H 6064   3.583   7.206   6.189
  406THR     CA 6065   3.432   7.313   6.292
  406THR     HA 6066   3.346   7.285   6.352
  406THR     CB 6067   3.521   7.406   6.376
  406THR     HB 6068   3.607   7.438   6.317
  406THR    CG2 6069   3.443   7.530   6.420
  406THR   HG21 6070   3.357   7.499   6.480
  406THR   HG22 6071   3.508   7.594   6.479
  406THR   HG23 6072   3.409   7.584   6.332
  406THR    OG1 6073   3.567   7.336   6.493
  406THR    HG1 6074   3.623   7.395   6.545
  406THR      C 6075   3.382   7.387   6.169
  406THR      O 6076   3.460   7.417   6.078
  407LEU      N 6077   3.252   7.416   6.167
  407LEU      H 6078   3.191   7.381   6.239
  407LEU     CA 6079   3.191   7.499   6.063
  407LEU     HA 6080   3.256   7.502   5.976
  407LEU     CB 6081   3.055   7.442   6.021
  407LEU    HB2 6082   3.070   7.344   5.975
  407LEU    HB3 6083   2.991   7.431   6.108
  407LEU     CG 6084   2.976   7.526   5.919
  407LEU     HG 6085   2.967   7.628   5.956
  407LEU    CD1 6086   3.050   7.526   5.786
  407LEU   HD11 6087   3.059   7.424   5.749
  407LEU   HD12 6088   2.994   7.586   5.714
  407LEU   HD13 6089   3.149   7.569   5.799
  407LEU    CD2 6090   2.836   7.469   5.905
  407LEU   HD21 6091   2.785   7.472   6.001
  407LEU   HD22 6092   2.780   7.529   5.833
  407LEU   HD23 6093   2.842   7.366   5.869
  407LEU      C 6094   3.174   7.640   6.118
  407LEU      O 6095   3.110   7.659   6.222
  408THR      N 6096   3.232   7.738   6.049
  408THR      H 6097   3.274   7.718   5.959
  408THR     CA 6098   3.240   7.875   6.098
  408THR     HA 6099   3.212   7.877   6.203
  408THR     CB 6100   3.382   7.932   6.084
  408THR     HB 6101   3.383   8.035   6.118
  408THR    CG2 6102   3.480   7.851   6.167
  408THR   HG21 6103   3.480   7.747   6.133
  408THR   HG22 6104   3.581   7.893   6.156
  408THR   HG23 6105   3.451   7.855   6.272
  408THR    OG1 6106   3.422   7.928   5.946
  408THR    HG1 6107   3.511   7.963   5.937
  408THR      C 6108   3.141   7.963   6.023
  408THR      O 6109   3.125   7.951   5.901
  409LEU      N 6110   3.075   8.052   6.097
  409LEU      H 6111   3.087   8.053   6.197
  409LEU     CA 6112   2.984   8.149   6.038
  409LEU     HA 6113   3.032   8.197   5.953
  409LEU     CB 6114   2.855   8.080   5.990
  409LEU    HB2 6115   2.795   8.152   5.933
  409LEU    HB3 6116   2.880   7.996   5.926
  409LEU     CG 6117   2.764   8.025   6.100
  409LEU     HG 6118   2.738   8.105   6.170
  409LEU    CD1 6119   2.636   7.970   6.038
  409LEU   HD11 6120   2.662   7.890   5.968
  409LEU   HD12 6121   2.571   7.931   6.116
  409LEU   HD13 6122   2.584   8.049   5.984
  409LEU    CD2 6123   2.838   7.918   6.178
  409LEU   HD21 6124   2.927   7.961   6.223
  409LEU   HD22 6125   2.773   7.879   6.257
  409LEU   HD23 6126   2.866   7.837   6.111
  409LEU      C 6127   2.951   8.255   6.142
  409LEU      O 6128   2.980   8.239   6.261
  410SER      N 6129   2.892   8.364   6.095
  410SER      H 6130   2.872   8.372   5.996
  410SER     CA 6131   2.853   8.473   6.183
  410SER     HA 6132   2.929   8.486   6.260
  410SER     CB 6133   2.841   8.602   6.105
  410SER    HB2 6134   2.825   8.685   6.173
  410SER    HB3 6135   2.932   8.619   6.047
  410SER     OG 6136   2.733   8.596   6.016
  410SER     HG 6137   2.727   8.679   5.967
  410SER      C 6138   2.722   8.442   6.254
  410SER      O 6139   2.650   8.348   6.219
  411LYS      N 6140   2.692   8.523   6.356
  411LYS      H 6141   2.758   8.593   6.386
  411LYS     CA 6142   2.563   8.512   6.424
  411LYS     HA 6143   2.555   8.414   6.470
  411LYS     CB 6144   2.551   8.620   6.533
  411LYS    HB2 6145   2.629   8.605   6.607
  411LYS    HB3 6146   2.562   8.718   6.488
  411LYS     CG 6147   2.418   8.619   6.607
  411LYS    HG2 6148   2.336   8.624   6.535
  411LYS    HG3 6149   2.409   8.527   6.665
  411LYS     CD 6150   2.407   8.738   6.701
  411LYS    HD2 6151   2.498   8.745   6.761
  411LYS    HD3 6152   2.393   8.829   6.644
  411LYS     CE 6153   2.289   8.722   6.796
  411LYS    HE2 6154   2.291   8.623   6.841
  411LYS    HE3 6155   2.294   8.798   6.874
  411LYS     NZ 6156   2.159   8.738   6.725
  411LYS    HZ1 6157   2.151   8.668   6.653
  411LYS    HZ2 6158   2.083   8.728   6.792
  411LYS    HZ3 6159   2.154   8.830   6.684
  411LYS      C 6160   2.447   8.524   6.326
  411LYS      O 6161   2.357   8.439   6.326
  412ALA      N 6162   2.447   8.628   6.242
  412ALA      H 6163   2.522   8.696   6.246
  412ALA     CA 6164   2.340   8.645   6.145
  412ALA     HA 6165   2.244   8.650   6.196
  412ALA     CB 6166   2.361   8.774   6.066
  412ALA    HB1 6167   2.457   8.770   6.014
  412ALA    HB2 6168   2.281   8.786   5.993
  412ALA    HB3 6169   2.361   8.859   6.134
  412ALA      C 6170   2.331   8.525   6.051
  412ALA      O 6171   2.222   8.479   6.018
  413ASP      N 6172   2.447   8.474   6.008
  413ASP      H 6173   2.534   8.516   6.035
  413ASP     CA 6174   2.447   8.356   5.921
  413ASP     HA 6175   2.390   8.378   5.830
  413ASP     CB 6176   2.590   8.319   5.881
  413ASP    HB2 6177   2.652   8.311   5.971
  413ASP    HB3 6178   2.590   8.224   5.828
  413ASP     CG 6179   2.655   8.423   5.789
  413ASP    OD1 6180   2.585   8.482   5.711
  413ASP    OD2 6181   2.774   8.441   5.799
  413ASP      C 6182   2.380   8.237   5.987
  413ASP      O 6183   2.306   8.163   5.922
  414TYR      N 6184   2.404   8.217   6.117
  414TYR      H 6185   2.470   8.277   6.166
  414TYR     CA 6186   2.337   8.110   6.189
  414TYR     HA 6187   2.357   8.014   6.141
  414TYR     CB 6188   2.387   8.103   6.334
  414TYR    HB2 6189   2.495   8.088   6.335
  414TYR    HB3 6190   2.363   8.197   6.385
  414TYR     CG 6191   2.325   7.991   6.415
  414TYR    CD1 6192   2.365   7.860   6.393
  414TYR    HD1 6193   2.440   7.838   6.318
  414TYR    CE1 6194   2.308   7.758   6.467
  414TYR    HE1 6195   2.339   7.655   6.450
  414TYR     CZ 6196   2.212   7.787   6.563
  414TYR     OH 6197   2.155   7.685   6.636
  414TYR     HH 6198   2.190   7.599   6.613
  414TYR    CE2 6199   2.172   7.918   6.584
  414TYR    HE2 6200   2.096   7.940   6.659
  414TYR    CD2 6201   2.228   8.020   6.510
  414TYR    HD2 6202   2.197   8.123   6.527
  414TYR      C 6203   2.186   8.128   6.186
  414TYR      O 6204   2.112   8.033   6.158
  415GLU      N 6205   2.138   8.249   6.215
  415GLU      H 6206   2.201   8.324   6.237
  415GLU     CA 6207   1.995   8.275   6.215
  415GLU     HA 6208   1.945   8.203   6.281
  415GLU     CB 6209   1.968   8.417   6.266
  415GLU    HB2 6210   2.027   8.488   6.208
  415GLU    HB3 6211   1.862   8.440   6.255
  415GLU     CG 6212   2.004   8.439   6.412
  415GLU    HG2 6213   1.942   8.375   6.475
  415GLU    HG3 6214   2.109   8.416   6.428
  415GLU     CD 6215   1.982   8.581   6.457
  415GLU    OE1 6216   1.934   8.660   6.378
  415GLU    OE2 6217   2.013   8.612   6.569
  415GLU      C 6218   1.930   8.257   6.078
  415GLU      O 6219   1.811   8.225   6.072
  416LYS      N 6220   2.005   8.276   5.970
  416LYS      H 6221   2.102   8.302   5.979
  416LYS     CA 6222   1.950   8.259   5.836
  416LYS     HA 6223   1.861   8.321   5.825
  416LYS     CB 6224   2.054   8.300   5.731
  416LYS    HB2 6225   2.149   8.252   5.753
  416LYS    HB3 6226   2.019   8.270   5.632
  416LYS     CG 6227   2.081   8.450   5.725
  416LYS    HG2 6228   1.992   8.502   5.689
  416LYS    HG3 6229   2.106   8.486   5.825
  416LYS     CD 6230   2.197   8.482   5.632
  416LYS    HD2 6231   2.280   8.413   5.652
  416LYS    HD3 6232   2.165   8.470   5.529
  416LYS     CE 6233   2.246   8.624   5.651
  416LYS    HE2 6234   2.173   8.694   5.609
  416LYS    HE3 6235   2.259   8.644   5.757
  416LYS     NZ 6236   2.376   8.648   5.583
  416LYS    HZ1 6237   2.366   8.631   5.484
  416LYS    HZ2 6238   2.405   8.743   5.598
  416LYS    HZ3 6239   2.446   8.585   5.621
  416LYS      C 6240   1.903   8.117   5.808
  416LYS      O 6241   1.813   8.098   5.726
  417HID      N 6242   1.962   8.017   5.873
  417HID      H 6243   2.023   8.036   5.952
  417HID     CA 6244   1.942   7.877   5.836
  417HID     HA 6245   1.880   7.872   5.747
  417HID     CB 6246   2.076   7.808   5.808
  417HID    HB2 6247   2.140   7.817   5.895
  417HID    HB3 6248   2.058   7.703   5.786
  417HID     CG 6249   2.150   7.866   5.691
  417HID    ND1 6250   2.108   7.851   5.561
  417HID    HD1 6251   2.025   7.800   5.531
  417HID    CE1 6252   2.192   7.912   5.480
  417HID    HE1 6253   2.175   7.911   5.372
  417HID    NE2 6254   2.287   7.967   5.553
  417HID    CD2 6255   2.263   7.940   5.686
  417HID    HD2 6256   2.332   7.978   5.761
  417HID      C 6257   1.868   7.804   5.948
  417HID      O 6258   1.860   7.851   6.061
  418LYS      N 6259   1.814   7.687   5.913
  418LYS      H 6260   1.827   7.651   5.820
  418LYS     CA 6261   1.734   7.608   6.006
  418LYS     HA 6262   1.726   7.661   6.101
  418LYS     CB 6263   1.594   7.585   5.949
  418LYS    HB2 6264   1.546   7.681   5.931
  418LYS    HB3 6265   1.602   7.530   5.856
  418LYS     CG 6266   1.502   7.506   6.041
  418LYS    HG2 6267   1.409   7.484   5.988
  418LYS    HG3 6268   1.550   7.413   6.070
  418LYS     CD 6269   1.467   7.585   6.166
  418LYS    HD2 6270   1.556   7.593   6.229
  418LYS    HD3 6271   1.433   7.685   6.139
  418LYS     CE 6272   1.357   7.517   6.246
  418LYS    HE2 6273   1.266   7.514   6.187
  418LYS    HE3 6274   1.388   7.415   6.271
  418LYS     NZ 6275   1.328   7.588   6.373
  418LYS    HZ1 6276   1.298   7.683   6.353
  418LYS    HZ2 6277   1.255   7.540   6.423
  418LYS    HZ3 6278   1.411   7.591   6.430
  418LYS      C 6279   1.798   7.474   6.041
  418LYS      O 6280   1.801   7.436   6.158
  419VAL      N 6281   1.850   7.402   5.942
  419VAL      H 6282   1.860   7.441   5.850
  419VAL     CA 6283   1.896   7.264   5.961
  419VAL     HA 6284   1.873   7.232   6.063
  419VAL     CB 6285   1.825   7.169   5.863
  419VAL     HB 6286   1.847   7.201   5.760
  419VAL    CG1 6287   1.875   7.027   5.882
  419VAL   HG11 6288   1.853   6.994   5.984
  419VAL   HG12 6289   1.824   6.961   5.811
  419VAL   HG13 6290   1.982   7.023   5.864
  419VAL    CG2 6291   1.675   7.177   5.882
  419VAL   HG21 6292   1.641   7.279   5.863
  419VAL   HG22 6293   1.626   7.110   5.811
  419VAL   HG23 6294   1.649   7.148   5.983
  419VAL      C 6295   2.046   7.258   5.941
  419VAL      O 6296   2.098   7.305   5.839
  420TYR      N 6297   2.116   7.198   6.037
  420TYR      H 6298   2.070   7.165   6.120
  420TYR     CA 6299   2.260   7.175   6.030
  420TYR     HA 6300   2.298   7.208   5.933
  420TYR     CB 6301   2.334   7.254   6.140
  420TYR    HB2 6302   2.297   7.222   6.237
  420TYR    HB3 6303   2.441   7.235   6.133
  420TYR     CG 6304   2.314   7.403   6.131
  420TYR    CD1 6305   2.198   7.461   6.180
  420TYR    HD1 6306   2.121   7.398   6.225
  420TYR    CE1 6307   2.180   7.598   6.172
  420TYR    HE1 6308   2.089   7.643   6.211
  420TYR     CZ 6309   2.279   7.677   6.115
  420TYR     OH 6310   2.261   7.813   6.107
  420TYR     HH 6311   2.177   7.842   6.144
  420TYR    CE2 6312   2.394   7.620   6.066
  420TYR    HE2 6313   2.471   7.682   6.021
  420TYR    CD2 6314   2.412   7.483   6.074
  420TYR    HD2 6315   2.503   7.438   6.035
  420TYR      C 6316   2.288   7.026   6.043
  420TYR      O 6317   2.228   6.959   6.128
  421ALA      N 6318   2.378   6.975   5.960
  421ALA      H 6319   2.429   7.035   5.897
  421ALA     CA 6320   2.407   6.832   5.956
  421ALA     HA 6321   2.380   6.787   6.052
  421ALA     CB 6322   2.328   6.762   5.845
  421ALA    HB1 6323   2.354   6.806   5.748
  421ALA    HB2 6324   2.352   6.656   5.845
  421ALA    HB3 6325   2.221   6.775   5.862
  421ALA      C 6326   2.556   6.808   5.935
  421ALA      O 6327   2.626   6.887   5.872
  422CYX      N 6328   2.603   6.695   5.989
  422CYX      H 6329   2.542   6.636   6.044
  422CYX     CA 6330   2.740   6.649   5.973
  422CYX     HA 6331   2.795   6.718   5.909
  422CYX     CB 6332   2.812   6.640   6.108
  422CYX    HB2 6333   2.822   6.740   6.150
  422CYX    HB3 6334   2.754   6.578   6.176
  422CYX     SG 6335   2.978   6.569   6.099
  422CYX      C 6336   2.738   6.512   5.907
  422CYX      O 6337   2.692   6.415   5.967
  423GLU      N 6338   2.787   6.505   5.783
  423GLU      H 6339   2.821   6.588   5.737
  423GLU     CA 6340   2.794   6.380   5.708
  423GLU     HA 6341   2.726   6.307   5.753
  423GLU     CB 6342   2.753   6.401   5.562
  423GLU    HB2 6343   2.651   6.440   5.558
  423GLU    HB3 6344   2.821   6.472   5.515
  423GLU     CG 6345   2.755   6.275   5.477
  423GLU    HG2 6346   2.857   6.235   5.473
  423GLU    HG3 6347   2.689   6.200   5.522
  423GLU     CD 6348   2.709   6.298   5.336
  423GLU    OE1 6349   2.594   6.332   5.318
  423GLU    OE2 6350   2.788   6.282   5.247
  423GLU      C 6351   2.935   6.324   5.716
  423GLU      O 6352   3.032   6.394   5.684
  424VAL      N 6353   2.947   6.199   5.758
  424VAL      H 6354   2.865   6.141   5.770
  424VAL     CA 6355   3.075   6.136   5.789
  424VAL     HA 6356   3.155   6.208   5.775
  424VAL     CB 6357   3.078   6.087   5.936
  424VAL     HB 6358   2.993   6.021   5.954
  424VAL    CG1 6359   3.206   6.010   5.963
  424VAL   HG11 6360   3.292   6.076   5.946
  424VAL   HG12 6361   3.207   5.976   6.067
  424VAL   HG13 6362   3.212   5.924   5.897
  424VAL    CG2 6363   3.064   6.205   6.030
  424VAL   HG21 6364   2.970   6.256   6.011
  424VAL   HG22 6365   3.066   6.170   6.133
  424VAL   HG23 6366   3.147   6.275   6.014
  424VAL      C 6367   3.097   6.019   5.695
  424VAL      O 6368   3.009   5.934   5.679
  425THR      N 6369   3.215   6.014   5.634
  425THR      H 6370   3.280   6.091   5.643
  425THR     CA 6371   3.258   5.902   5.551
  425THR     HA 6372   3.179   5.826   5.548
  425THR     CB 6373   3.289   5.945   5.407
  425THR     HB 6374   3.366   6.022   5.407
  425THR    CG2 6375   3.338   5.826   5.325
  425THR   HG21 6376   3.261   5.749   5.323
  425THR   HG22 6377   3.359   5.859   5.223
  425THR   HG23 6378   3.429   5.786   5.370
  425THR    OG1 6379   3.171   5.998   5.346
  425THR    HG1 6380   3.190   6.025   5.256
  425THR      C 6381   3.381   5.839   5.615
  425THR      O 6382   3.474   5.911   5.654
  426HID      N 6383   3.382   5.707   5.626
  426HID      H 6384   3.304   5.653   5.592
  426HID     CA 6385   3.494   5.635   5.686
  426HID     HA 6386   3.588   5.681   5.654
  426HID     CB 6387   3.487   5.641   5.839
  426HID    HB2 6388   3.482   5.744   5.872
  426HID    HB3 6389   3.398   5.588   5.873
  426HID     CG 6390   3.604   5.578   5.907
  426HID    ND1 6391   3.611   5.443   5.936
  426HID    HD1 6392   3.539   5.375   5.915
  426HID    CE1 6393   3.726   5.417   5.995
  426HID    HE1 6394   3.749   5.315   6.026
  426HID    NE2 6395   3.794   5.529   6.006
  426HID    CD2 6396   3.720   5.631   5.952
  426HID    HD2 6397   3.761   5.732   5.952
  426HID      C 6398   3.493   5.491   5.638
  426HID      O 6399   3.389   5.435   5.604
  427GLN      N 6400   3.613   5.431   5.636
  427GLN      H 6401   3.694   5.480   5.670
  427GLN     CA 6402   3.627   5.295   5.585
  427GLN     HA 6403   3.592   5.291   5.482
  427GLN     CB 6404   3.774   5.251   5.589
  427GLN    HB2 6405   3.814   5.270   5.689
  427GLN    HB3 6406   3.781   5.145   5.567
  427GLN     CG 6407   3.863   5.324   5.491
  427GLN    HG2 6408   3.829   5.303   5.389
  427GLN    HG3 6409   3.859   5.431   5.510
  427GLN     CD 6410   4.008   5.280   5.501
  427GLN    OE1 6411   4.038   5.169   5.545
  427GLN    NE2 6412   4.099   5.368   5.461
  427GLN   HE21 6413   4.197   5.344   5.466
  427GLN   HE22 6414   4.070   5.458   5.426
  427GLN      C 6415   3.541   5.197   5.664
  427GLN      O 6416   3.494   5.096   5.609
  428GLY      N 6417   3.519   5.224   5.792
  428GLY      H 6418   3.553   5.310   5.832
  428GLY     CA 6419   3.446   5.131   5.877
  428GLY    HA2 6420   3.472   5.029   5.851
  428GLY    HA3 6421   3.472   5.150   5.982
  428GLY      C 6422   3.295   5.142   5.867
  428GLY      O 6423   3.225   5.072   5.941
  429LEU      N 6424   3.244   5.227   5.779
  429LEU      H 6425   3.306   5.280   5.719
  429LEU     CA 6426   3.101   5.250   5.764
  429LEU     HA 6427   3.049   5.211   5.851
  429LEU     CB 6428   3.070   5.399   5.750
  429LEU    HB2 6429   3.125   5.440   5.665
  429LEU    HB3 6430   2.963   5.413   5.735
  429LEU     CG 6431   3.109   5.486   5.870
  429LEU     HG 6432   3.214   5.471   5.894
  429LEU    CD1 6433   3.085   5.633   5.837
  429LEU   HD11 6434   2.980   5.648   5.813
  429LEU   HD12 6435   3.112   5.695   5.922
  429LEU   HD13 6436   3.146   5.661   5.751
  429LEU    CD2 6437   3.027   5.444   5.991
  429LEU   HD21 6438   3.047   5.340   6.015
  429LEU   HD22 6439   3.054   5.506   6.077
  429LEU   HD23 6440   2.921   5.457   5.970
  429LEU      C 6441   3.052   5.174   5.641
  429LEU      O 6442   3.120   5.170   5.538
  430SER      N 6443   2.933   5.113   5.652
  430SER      H 6444   2.888   5.108   5.742
  430SER     CA 6445   2.869   5.055   5.535
  430SER     HA 6446   2.945   5.013   5.469
  430SER     CB 6447   2.774   4.945   5.577
  430SER    HB2 6448   2.736   4.894   5.488
  430SER    HB3 6449   2.826   4.873   5.640
  430SER     OG 6450   2.665   4.997   5.648
  430SER     HG 6451   2.606   4.925   5.673
  430SER      C 6452   2.794   5.161   5.455
  430SER      O 6453   2.760   5.139   5.338
  431SER      N 6454   2.769   5.276   5.516
  431SER      H 6455   2.795   5.289   5.613
  431SER     CA 6456   2.703   5.389   5.452
  431SER     HA 6457   2.742   5.401   5.351
  431SER     CB 6458   2.553   5.367   5.446
  431SER    HB2 6459   2.507   5.445   5.386
  431SER    HB3 6460   2.533   5.270   5.400
  431SER     OG 6461   2.497   5.369   5.574
  431SER     HG 6462   2.402   5.355   5.567
  431SER      C 6463   2.734   5.516   5.530
  431SER      O 6464   2.766   5.509   5.650
  432PRO      N 6465   2.729   5.632   5.465
  432PRO     CD 6466   2.702   5.655   5.322
  432PRO    HD2 6467   2.595   5.646   5.303
  432PRO    HD3 6468   2.755   5.582   5.262
  432PRO     CG 6469   2.753   5.795   5.301
  432PRO    HG2 6470   2.699   5.842   5.218
  432PRO    HG3 6471   2.859   5.792   5.278
  432PRO     CB 6472   2.726   5.864   5.430
  432PRO    HB2 6473   2.622   5.897   5.434
  432PRO    HB3 6474   2.792   5.950   5.440
  432PRO     CA 6475   2.756   5.757   5.536
  432PRO     HA 6476   2.863   5.767   5.554
  432PRO      C 6477   2.665   5.774   5.658
  432PRO      O 6478   2.548   5.736   5.656
  433VAL      N 6479   2.722   5.830   5.764
  433VAL      H 6480   2.820   5.855   5.762
  433VAL     CA 6481   2.650   5.861   5.887
  433VAL     HA 6482   2.556   5.806   5.889
  433VAL     CB 6483   2.733   5.821   6.011
  433VAL     HB 6484   2.833   5.864   6.003
  433VAL    CG1 6485   2.667   5.873   6.138
  433VAL   HG11 6486   2.567   5.831   6.147
  433VAL   HG12 6487   2.727   5.844   6.224
  433VAL   HG13 6488   2.660   5.982   6.133
  433VAL    CG2 6489   2.749   5.670   6.016
  433VAL   HG21 6490   2.800   5.635   5.926
  433VAL   HG22 6491   2.807   5.642   6.104
  433VAL   HG23 6492   2.650   5.623   6.022
  433VAL      C 6493   2.621   6.010   5.890
  433VAL      O 6494   2.709   6.092   5.860
  434THR      N 6495   2.498   6.046   5.926
  434THR      H 6496   2.429   5.975   5.948
  434THR     CA 6497   2.456   6.185   5.935
  434THR     HA 6498   2.542   6.250   5.922
  434THR     CB 6499   2.352   6.220   5.827
  434THR     HB 6500   2.263   6.157   5.839
  434THR    CG2 6501   2.311   6.366   5.837
  434THR   HG21 6502   2.399   6.429   5.824
  434THR   HG22 6503   2.238   6.389   5.760
  434THR   HG23 6504   2.267   6.384   5.935
  434THR    OG1 6505   2.408   6.195   5.697
  434THR    HG1 6506   2.343   6.217   5.629
  434THR      C 6507   2.398   6.212   6.073
  434THR      O 6508   2.310   6.138   6.119
  435LYS      N 6509   2.448   6.316   6.138
  435LYS      H 6510   2.532   6.361   6.104
  435LYS     CA 6511   2.388   6.372   6.259
  435LYS     HA 6512   2.300   6.314   6.286
  435LYS     CB 6513   2.485   6.370   6.377
  435LYS    HB2 6514   2.573   6.431   6.353
  435LYS    HB3 6515   2.436   6.411   6.465
  435LYS     CG 6516   2.536   6.231   6.414
  435LYS    HG2 6517   2.580   6.184   6.326
  435LYS    HG3 6518   2.612   6.240   6.492
  435LYS     CD 6519   2.424   6.143   6.465
  435LYS    HD2 6520   2.375   6.191   6.550
  435LYS    HD3 6521   2.350   6.128   6.385
  435LYS     CE 6522   2.476   6.007   6.509
  435LYS    HE2 6523   2.527   5.959   6.425
  435LYS    HE3 6524   2.545   6.020   6.592
  435LYS     NZ 6525   2.366   5.917   6.553
  435LYS    HZ1 6526   2.301   5.903   6.477
  435LYS    HZ2 6527   2.404   5.828   6.582
  435LYS    HZ3 6528   2.317   5.959   6.631
  435LYS      C 6529   2.344   6.514   6.227
  435LYS      O 6530   2.404   6.580   6.141
  436SER      N 6531   2.240   6.562   6.295
  436SER      H 6532   2.200   6.508   6.371
  436SER     CA 6533   2.181   6.692   6.265
  436SER     HA 6534   2.260   6.762   6.239
  436SER     CB 6535   2.086   6.680   6.148
  436SER    HB2 6536   2.051   6.779   6.119
  436SER    HB3 6537   2.137   6.633   6.063
  436SER     OG 6538   1.974   6.601   6.182
  436SER     HG 6539   1.915   6.595   6.106
  436SER      C 6540   2.108   6.746   6.387
  436SER      O 6541   2.081   6.675   6.484
  437PHE      N 6542   2.077   6.876   6.380
  437PHE      H 6543   2.115   6.933   6.306
  437PHE     CA 6544   1.990   6.941   6.477
  437PHE     HA 6545   1.916   6.870   6.513
  437PHE     CB 6546   2.069   6.995   6.596
  437PHE    HB2 6547   2.001   7.036   6.670
  437PHE    HB3 6548   2.127   6.914   6.641
  437PHE     CG 6549   2.166   7.104   6.561
  437PHE    CD1 6550   2.127   7.237   6.562
  437PHE    HD1 6551   2.025   7.263   6.589
  437PHE    CE1 6552   2.216   7.337   6.529
  437PHE    HE1 6553   2.184   7.441   6.531
  437PHE     CZ 6554   2.346   7.306   6.495
  437PHE     HZ 6555   2.416   7.385   6.469
  437PHE    CE2 6556   2.387   7.174   6.493
  437PHE    HE2 6557   2.489   7.149   6.465
  437PHE    CD2 6558   2.297   7.074   6.525
  437PHE    HD2 6559   2.331   6.970   6.523
  437PHE      C 6560   1.919   7.055   6.405
  437PHE      O 6561   1.962   7.101   6.300
  438ASN      N 6562   1.808   7.099   6.464
  438ASN      H 6563   1.774   7.053   6.547
  438ASN     CA 6564   1.732   7.211   6.413
  438ASN     HA 6565   1.767   7.237   6.313
  438ASN     CB 6566   1.584   7.178   6.404
  438ASN    HB2 6567   1.546   7.154   6.503
  438ASN    HB3 6568   1.529   7.264   6.364
  438ASN     CG 6569   1.556   7.061   6.314
  438ASN    OD1 6570   1.612   7.051   6.204
  438ASN    ND2 6571   1.471   6.972   6.359
  438ASN   HD21 6572   1.449   6.891   6.303
  438ASN   HD22 6573   1.428   6.984   6.450
  438ASN      C 6574   1.755   7.332   6.502
  438ASN      O 6575   1.758   7.320   6.625
  439ARG      N 6576   1.774   7.449   6.440
  439ARG      H 6577   1.778   7.452   6.339
  439ARG     CA 6578   1.789   7.573   6.514
  439ARG     HA 6579   1.874   7.564   6.582
  439ARG     CB 6580   1.814   7.690   6.420
  439ARG    HB2 6581   1.904   7.670   6.361
  439ARG    HB3 6582   1.728   7.701   6.353
  439ARG     CG 6583   1.834   7.824   6.488
  439ARG    HG2 6584   1.740   7.858   6.530
  439ARG    HG3 6585   1.908   7.813   6.568
  439ARG     CD 6586   1.883   7.927   6.393
  439ARG    HD2 6587   1.910   8.017   6.448
  439ARG    HD3 6588   1.971   7.890   6.340
  439ARG     NE 6589   1.782   7.962   6.294
  439ARG     HE 6590   1.787   7.919   6.203
  439ARG     CZ 6591   1.681   8.048   6.315
  439ARG    NH1 6592   1.669   8.108   6.432
  439ARG   HH11 6593   1.736   8.089   6.505
  439ARG   HH12 6594   1.593   8.173   6.447
  439ARG    NH2 6595   1.594   8.073   6.219
  439ARG   HH21 6596   1.604   8.027   6.130
  439ARG   HH22 6597   1.519   8.138   6.235
  439ARG      C 6598   1.665   7.600   6.598
  439ARG      O 6599   1.553   7.593   6.547
  440GLY      N 6600   1.686   7.630   6.726
  440GLY      H 6601   1.780   7.633   6.762
  440GLY     CA 6602   1.575   7.659   6.815
  440GLY    HA2 6603   1.605   7.737   6.886
  440GLY    HA3 6604   1.490   7.694   6.757
  440GLY      C 6605   1.529   7.540   6.896
  440GLY      O 6606   1.451   7.555   6.990
  441GLU      N 6607   1.577   7.421   6.860
  441GLU      H 6608   1.640   7.413   6.781
  441GLU     CA 6609   1.538   7.301   6.932
  441GLU     HA 6610   1.457   7.324   7.001
  441GLU     CB 6611   1.492   7.192   6.835
  441GLU    HB2 6612   1.568   7.176   6.759
  441GLU    HB3 6613   1.475   7.099   6.890
  441GLU     CG 6614   1.363   7.225   6.761
  441GLU    HG2 6615   1.282   7.237   6.833
  441GLU    HG3 6616   1.375   7.317   6.705
  441GLU     CD 6617   1.322   7.117   6.664
  441GLU    OE1 6618   1.397   7.024   6.647
  441GLU    OE2 6619   1.215   7.128   6.608
  441GLU      C 6620   1.655   7.249   7.016
  441GLU      O 6621   1.772   7.259   6.977
  442CYX      N 6622   1.622   7.194   7.133
  442CYX      H 6623   1.525   7.189   7.160
  442CYX     CA 6624   1.723   7.140   7.223
  442CYX     HA 6625   1.820   7.182   7.199
  442CYX     CB 6626   1.690   7.173   7.369
  442CYX    HB2 6627   1.589   7.141   7.392
  442CYX    HB3 6628   1.760   7.122   7.435
  442CYX     SG 6629   1.701   7.350   7.408
  442CYX      C 6630   1.729   6.989   7.206
  442CYX      O 6631   1.631   6.925   7.165
  443CSER     N 6632   1.844   6.930   7.237
  443CSER     H 6633   1.924   6.987   7.263
  443CSER    CA 6634   1.860   6.786   7.235
  443CSER    HA 6635   1.762   6.738   7.246
  443CSER    CB 6636   1.922   6.741   7.104
  443CSER   HB2 6637   1.857   6.769   7.022
  443CSER   HB3 6638   2.019   6.790   7.092
  443CSER    OG 6639   1.941   6.602   7.102
  443CSER    HG 6640   1.981   6.577   7.019
  443CSER     C 6641   1.946   6.740   7.352
  443CSER     O 6642   2.024   6.823   7.406
  443CSER   OXT 6643   1.931   6.621   7.391
  444NTHR     N 6644   9.520   4.728   8.551
  444NTHR    H1 6645   9.594   4.795   8.540
  444NTHR    H2 6646   9.442   4.755   8.492
  444NTHR    H3 6647   9.558   4.635   8.543
  444NTHR    CA 6648   9.469   4.738   8.687
  444NTHR    HA 6649   9.363   4.765   8.685
  444NTHR    CB 6650   9.485   4.604   8.762
  444NTHR    HB 6651   9.445   4.614   8.863
  444NTHR   CG2 6652   9.408   4.494   8.690
  444NTHR  HG21 6653   9.447   4.482   8.589
  444NTHR  HG22 6654   9.420   4.400   8.745
  444NTHR  HG23 6655   9.302   4.520   8.686
  444NTHR   OG1 6656   9.623   4.569   8.769
  444NTHR   HG1 6657   9.633   4.485   8.816
  444NTHR     C 6658   9.541   4.848   8.764
  444NTHR     O 6659   9.510   4.874   8.881
  445ASN      N 6660   9.636   4.913   8.699
  445ASN      H 6661   9.664   4.883   8.607
  445ASN     CA 6662   9.705   5.029   8.754
  445ASN     HA 6663   9.684   5.037   8.860
  445ASN     CB 6664   9.855   5.016   8.734
  445ASN    HB2 6665   9.884   4.912   8.741
  445ASN    HB3 6666   9.882   5.055   8.636
  445ASN     CG 6667   9.934   5.093   8.837
  445ASN    OD1 6668   9.877   5.171   8.914
  445ASN    ND2 6669  10.063   5.071   8.840
  445ASN   HD21 6670  10.120   5.120   8.907
  445ASN   HD22 6671  10.104   5.006   8.775
  445ASN      C 6672   9.653   5.157   8.690
  445ASN      O 6673   9.574   5.156   8.595
  446LEU      N 6674   9.698   5.270   8.745
  446LEU      H 6675   9.758   5.266   8.826
  446LEU     CA 6676   9.662   5.400   8.692
  446LEU     HA 6677   9.554   5.410   8.689
  446LEU     CB 6678   9.720   5.511   8.781
  446LEU    HB2 6679   9.685   5.498   8.883
  446LEU    HB3 6680   9.829   5.506   8.779
  446LEU     CG 6681   9.684   5.655   8.741
  446LEU     HG 6682   9.711   5.671   8.636
  446LEU    CD1 6683   9.534   5.676   8.758
  446LEU   HD11 6684   9.507   5.659   8.863
  446LEU   HD12 6685   9.508   5.777   8.730
  446LEU   HD13 6686   9.480   5.605   8.695
  446LEU    CD2 6687   9.763   5.753   8.825
  446LEU   HD21 6688   9.870   5.737   8.810
  446LEU   HD22 6689   9.737   5.855   8.797
  446LEU   HD23 6690   9.739   5.738   8.931
  446LEU      C 6691   9.714   5.416   8.549
  446LEU      O 6692   9.831   5.392   8.521
  447CYX      N 6693   9.623   5.455   8.460
  447CYX      H 6694   9.529   5.476   8.489
  447CYX     CA 6695   9.666   5.466   8.320
  447CYX     HA 6696   9.726   5.379   8.294
  447CYX     CB 6697   9.544   5.471   8.227
  447CYX    HB2 6698   9.477   5.389   8.251
  447CYX    HB3 6699   9.492   5.566   8.241
  447CYX     SG 6700   9.585   5.458   8.052
  447CYX      C 6701   9.752   5.590   8.299
  447CYX      O 6702   9.715   5.700   8.342
  448PRO      N 6703   9.868   5.575   8.233
  448PRO     CD 6704   9.925   5.449   8.182
  448PRO    HD2 6705   9.853   5.399   8.118
  448PRO    HD3 6706   9.950   5.384   8.266
  448PRO     CG 6707  10.047   5.495   8.107
  448PRO    HG2 6708  10.020   5.518   8.004
  448PRO    HG3 6709  10.123   5.417   8.108
  448PRO     CB 6710  10.092   5.617   8.181
  448PRO    HB2 6711  10.154   5.678   8.116
  448PRO    HB3 6712  10.150   5.587   8.268
  448PRO     CA 6713   9.962   5.687   8.220
  448PRO     HA 6714   9.983   5.729   8.318
  448PRO      C 6715   9.923   5.790   8.115
  448PRO      O 6716   9.996   5.808   8.017
  449PHE      N 6717   9.807   5.856   8.131
  449PHE      H 6718   9.740   5.825   8.200
  449PHE     CA 6719   9.776   5.974   8.051
  449PHE     HA 6720   9.816   5.962   7.950
  449PHE     CB 6721   9.624   5.993   8.041
  449PHE    HB2 6722   9.579   5.977   8.139
  449PHE    HB3 6723   9.602   6.094   8.007
  449PHE     CG 6724   9.557   5.898   7.946
  449PHE    CD1 6725   9.486   5.789   7.993
  449PHE    HD1 6726   9.478   5.771   8.100
  449PHE    CE1 6727   9.424   5.702   7.905
  449PHE    HE1 6728   9.369   5.616   7.943
  449PHE     CZ 6729   9.433   5.723   7.769
  449PHE     HZ 6730   9.385   5.654   7.700
  449PHE    CE2 6731   9.504   5.832   7.721
  449PHE    HE2 6732   9.511   5.849   7.613
  449PHE    CD2 6733   9.565   5.918   7.809
  449PHE    HD2 6734   9.621   6.003   7.769
  449PHE      C 6735   9.839   6.102   8.106
  449PHE      O 6736   9.883   6.188   8.030
  450GLY      N 6737   9.842   6.116   8.239
  450GLY      H 6738   9.806   6.043   8.299
  450GLY     CA 6739   9.896   6.237   8.299
  450GLY    HA2 6740   9.842   6.324   8.262
  450GLY    HA3 6741   9.886   6.231   8.407
  450GLY      C 6742  10.043   6.259   8.268
  450GLY      O 6743  10.093   6.371   8.281
  451GLU      N 6744  10.114   6.153   8.228
  451GLU      H 6745  10.070   6.063   8.220
  451GLU     CA 6746  10.255   6.168   8.193
  451GLU     HA 6747  10.309   6.210   8.278
  451GLU     CB 6748  10.316   6.032   8.157
  451GLU    HB2 6749  10.253   5.983   8.083
  451GLU    HB3 6750  10.416   6.047   8.117
  451GLU     CG 6751  10.329   5.936   8.275
  451GLU    HG2 6752  10.388   5.983   8.353
  451GLU    HG3 6753  10.230   5.912   8.313
  451GLU     CD 6754  10.396   5.807   8.237
  451GLU    OE1 6755  10.425   5.789   8.122
  451GLU    OE2 6756  10.417   5.726   8.325
  451GLU      C 6757  10.274   6.265   8.078
  451GLU      O 6758  10.382   6.324   8.062
  452VAL      N 6759  10.170   6.284   7.996
  452VAL      H 6760  10.085   6.232   8.009
  452VAL     CA 6761  10.178   6.380   7.886
  452VAL     HA 6762  10.283   6.407   7.869
  452VAL     CB 6763  10.120   6.320   7.757
  452VAL     HB 6764  10.018   6.287   7.775
  452VAL    CG1 6765  10.119   6.423   7.645
  452VAL   HG11 6766  10.221   6.457   7.626
  452VAL   HG12 6767  10.077   6.379   7.555
  452VAL   HG13 6768  10.058   6.508   7.675
  452VAL    CG2 6769  10.200   6.197   7.716
  452VAL   HG21 6770  10.196   6.123   7.796
  452VAL   HG22 6771  10.158   6.155   7.625
  452VAL   HG23 6772  10.304   6.226   7.699
  452VAL      C 6773  10.103   6.508   7.921
  452VAL      O 6774  10.153   6.619   7.901
  453PHE      N 6775   9.981   6.494   7.973
  453PHE      H 6776   9.945   6.402   7.995
  453PHE     CA 6777   9.898   6.612   7.999
  453PHE     HA 6778   9.888   6.670   7.907
  453PHE     CB 6779   9.759   6.570   8.047
  453PHE    HB2 6780   9.768   6.488   8.118
  453PHE    HB3 6781   9.710   6.654   8.095
  453PHE     CG 6782   9.668   6.523   7.936
  453PHE    CD1 6783   9.650   6.387   7.913
  453PHE    HD1 6784   9.701   6.314   7.975
  453PHE    CE1 6785   9.567   6.344   7.811
  453PHE    HE1 6786   9.553   6.237   7.794
  453PHE     CZ 6787   9.501   6.436   7.732
  453PHE     HZ 6788   9.435   6.401   7.652
  453PHE    CE2 6789   9.519   6.571   7.754
  453PHE    HE2 6790   9.467   6.643   7.692
  453PHE    CD2 6791   9.602   6.614   7.856
  453PHE    HD2 6792   9.615   6.721   7.872
  453PHE      C 6793   9.962   6.704   8.102
  453PHE      O 6794   9.950   6.827   8.093
  454NLN      N 6795  10.032   6.648   8.203
  454NLN      H 6796  10.043   6.547   8.207
  454NLN     CA 6797  10.094   6.723   8.309
  454NLN     HA 6798  10.070   6.829   8.298
  454NLN     CB 6799  10.046   6.677   8.451
  454NLN    HB2 6800  10.047   6.568   8.456
  454NLN    HB3 6801  10.113   6.717   8.526
  454NLN     CG 6802   9.904   6.727   8.479
  454NLN    OD1 6803   9.839   6.791   8.396
  454NLN    ND2 6804   9.856   6.701   8.603
  454NLN   HD21 6805   9.906   6.637   8.663
  454NLN      C 6806  10.244   6.710   8.298
  454NLN      O 6807  10.314   6.712   8.399
  455ALA      N 6808  10.300   6.696   8.174
  455ALA      H 6809  10.242   6.692   8.092
  455ALA     CA 6810  10.444   6.685   8.156
  455ALA     HA 6811  10.483   6.604   8.218
  455ALA     CB 6812  10.478   6.654   8.010
  455ALA    HB1 6813  10.440   6.734   7.946
  455ALA    HB2 6814  10.586   6.646   7.998
  455ALA    HB3 6815  10.431   6.560   7.981
  455ALA      C 6816  10.514   6.813   8.199
  455ALA      O 6817  10.462   6.923   8.180
  456THR      N 6818  10.632   6.798   8.259
  456THR      H 6819  10.667   6.705   8.280
  456THR     CA 6820  10.712   6.915   8.295
  456THR     HA 6821  10.653   6.982   8.356
  456THR     CB 6822  10.838   6.873   8.374
  456THR     HB 6823  10.899   6.806   8.313
  456THR    CG2 6824  10.921   6.996   8.410
  456THR   HG21 6825  10.861   7.064   8.471
  456THR   HG22 6826  11.009   6.965   8.466
  456THR   HG23 6827  10.952   7.047   8.318
  456THR    OG1 6828  10.799   6.806   8.494
  456THR    HG1 6829  10.877   6.780   8.543
  456THR      C 6830  10.754   6.993   8.171
  456THR      O 6831  10.751   7.117   8.171
  457ARG      N 6832  10.792   6.924   8.064
  457ARG      H 6833  10.800   6.823   8.070
  457ARG     CA 6834  10.825   6.986   7.937
  457ARG     HA 6835  10.788   7.089   7.936
  457ARG     CB 6836  10.976   6.988   7.915
  457ARG    HB2 6837  11.015   6.887   7.923
  457ARG    HB3 6838  10.997   7.027   7.815
  457ARG     CG 6839  11.054   7.074   8.013
  457ARG    HG2 6840  11.025   7.048   8.115
  457ARG    HG3 6841  11.161   7.055   8.000
  457ARG     CD 6842  11.029   7.219   7.991
  457ARG    HD2 6843  11.053   7.245   7.889
  457ARG    HD3 6844  10.924   7.240   8.011
  457ARG     NE 6845  11.109   7.301   8.080
  457ARG     HE 6846  11.201   7.330   8.049
  457ARG     CZ 6847  11.071   7.343   8.202
  457ARG    NH1 6848  10.952   7.309   8.248
  457ARG   HH11 6849  10.891   7.252   8.193
  457ARG   HH12 6850  10.924   7.341   8.340
  457ARG    NH2 6851  11.151   7.418   8.275
  457ARG   HH21 6852  11.242   7.444   8.239
  457ARG   HH22 6853  11.122   7.450   8.366
  457ARG      C 6854  10.757   6.910   7.824
  457ARG      O 6855  10.738   6.789   7.831
  458PHE      N 6856  10.721   6.984   7.719
  458PHE      H 6857  10.740   7.083   7.718
  458PHE     CA 6858  10.653   6.928   7.603
  458PHE     HA 6859  10.624   6.825   7.624
  458PHE     CB 6860  10.528   7.008   7.569
  458PHE    HB2 6861  10.548   7.115   7.583
  458PHE    HB3 6862  10.500   6.990   7.465
  458PHE     CG 6863  10.409   6.974   7.654
  458PHE    CD1 6864  10.411   6.997   7.791
  458PHE    HD1 6865  10.499   7.040   7.838
  458PHE    CE1 6866  10.301   6.966   7.869
  458PHE    HE1 6867  10.304   6.984   7.976
  458PHE     CZ 6868  10.188   6.911   7.811
  458PHE     HZ 6869  10.102   6.886   7.873
  458PHE    CE2 6870  10.185   6.888   7.675
  458PHE    HE2 6871  10.096   6.844   7.629
  458PHE    CD2 6872  10.295   6.919   7.597
  458PHE    HD2 6873  10.291   6.900   7.490
  458PHE      C 6874  10.749   6.926   7.485
  458PHE      O 6875  10.848   6.999   7.483
  459ALA      N 6876  10.717   6.843   7.386
  459ALA      H 6877  10.635   6.785   7.393
  459ALA     CA 6878  10.800   6.832   7.267
  459ALA     HA 6879  10.904   6.821   7.295
  459ALA     CB 6880  10.758   6.710   7.185
  459ALA    HB1 6881  10.653   6.720   7.155
  459ALA    HB2 6882  10.820   6.703   7.096
  459ALA    HB3 6883  10.770   6.620   7.245
  459ALA      C 6884  10.790   6.959   7.182
  459ALA      O 6885  10.691   7.033   7.186
  460SER      N 6886  10.896   6.984   7.105
  460SER      H 6887  10.982   6.935   7.121
  460SER     CA 6888  10.889   7.082   6.998
  460SER     HA 6889  10.860   7.178   7.039
  460SER     CB 6890  11.025   7.095   6.931
  460SER    HB2 6891  11.068   6.996   6.916
  460SER    HB3 6892  11.013   7.144   6.835
  460SER     OG 6893  11.113   7.170   7.010
  460SER     HG 6894  11.198   7.177   6.966
  460SER      C 6895  10.784   7.041   6.896
  460SER      O 6896  10.743   6.924   6.887
  461VAL      N 6897  10.740   7.138   6.816
  461VAL      H 6898  10.781   7.230   6.822
  461VAL     CA 6899  10.632   7.114   6.721
  461VAL     HA 6900  10.554   7.055   6.769
  461VAL     CB 6901  10.571   7.247   6.673
  461VAL     HB 6902  10.650   7.311   6.634
  461VAL    CG1 6903  10.469   7.223   6.563
  461VAL   HG11 6904  10.389   7.159   6.600
  461VAL   HG12 6905  10.427   7.318   6.530
  461VAL   HG13 6906  10.518   7.173   6.478
  461VAL    CG2 6907  10.507   7.320   6.790
  461VAL   HG21 6908  10.583   7.340   6.866
  461VAL   HG22 6909  10.464   7.414   6.755
  461VAL   HG23 6910  10.428   7.258   6.833
  461VAL      C 6911  10.683   7.035   6.601
  461VAL      O 6912  10.619   6.940   6.555
  462TYR      N 6913  10.799   7.074   6.548
  462TYR      H 6914  10.847   7.155   6.585
  462TYR     CA 6915  10.858   7.001   6.437
  462TYR     HA 6916  10.784   6.990   6.357
  462TYR     CB 6917  10.980   7.075   6.382
  462TYR    HB2 6918  10.992   7.053   6.276
  462TYR    HB3 6919  10.966   7.183   6.396
  462TYR     CG 6920  11.110   7.038   6.451
  462TYR    CD1 6921  11.194   6.944   6.393
  462TYR    HD1 6922  11.167   6.897   6.299
  462TYR    CE1 6923  11.312   6.910   6.456
  462TYR    HE1 6924  11.379   6.836   6.411
  462TYR     CZ 6925  11.347   6.971   6.576
  462TYR     OH 6926  11.465   6.937   6.638
  462TYR     HH 6927  11.515   6.871   6.590
  462TYR    CE2 6928  11.263   7.064   6.633
  462TYR    HE2 6929  11.290   7.112   6.728
  462TYR    CD2 6930  11.144   7.098   6.571
  462TYR    HD2 6931  11.078   7.172   6.616
  462TYR      C 6932  10.897   6.859   6.478
  462TYR      O 6933  10.904   6.769   6.394
  463ALA      N 6934  10.922   6.838   6.607
  463ALA      H 6935  10.909   6.912   6.674
  463ALA     CA 6936  10.968   6.708   6.656
  463ALA     HA 6937  10.972   6.637   6.574
  463ALA     CB 6938  11.107   6.721   6.718
  463ALA    HB1 6939  11.103   6.792   6.800
  463ALA    HB2 6940  11.140   6.624   6.754
  463ALA    HB3 6941  11.176   6.757   6.642
  463ALA      C 6942  10.867   6.652   6.757
  463ALA      O 6943  10.902   6.595   6.860
  464TRP      N 6944  10.739   6.669   6.725
  464TRP      H 6945  10.714   6.711   6.636
  464TRP     CA 6946  10.633   6.628   6.816
  464TRP     HA 6947  10.640   6.685   6.908
  464TRP     CB 6948  10.496   6.652   6.753
  464TRP    HB2 6949  10.418   6.622   6.823
  464TRP    HB3 6950  10.485   6.758   6.730
  464TRP     CG 6951  10.474   6.576   6.626
  464TRP    CD1 6952  10.516   6.611   6.501
  464TRP    HD1 6953  10.572   6.703   6.487
  464TRP    NE1 6954  10.477   6.517   6.409
  464TRP    HE1 6955  10.496   6.520   6.310
  464TRP    CE2 6956  10.408   6.417   6.474
  464TRP    CZ2 6957  10.350   6.302   6.425
  464TRP    HZ2 6958  10.356   6.279   6.318
  464TRP    CH2 6959  10.286   6.218   6.516
  464TRP    HH2 6960  10.239   6.126   6.481
  464TRP    CZ3 6961  10.280   6.248   6.649
  464TRP    HZ3 6962  10.229   6.181   6.718
  464TRP    CE3 6963  10.338   6.364   6.699
  464TRP    HE3 6964  10.333   6.386   6.806
  464TRP    CD2 6965  10.404   6.450   6.610
  464TRP      C 6966  10.647   6.480   6.852
  464TRP      O 6967  10.690   6.398   6.771
  465ASN      N 6968  10.610   6.448   6.976
  465ASN      H 6969  10.573   6.518   7.038
  465ASN     CA 6970  10.623   6.312   7.027
  465ASN     HA 6971  10.690   6.255   6.963
  465ASN     CB 6972  10.678   6.312   7.168
  465ASN    HB2 6973  10.632   6.393   7.225
  465ASN    HB3 6974  10.656   6.217   7.216
  465ASN     CG 6975  10.827   6.332   7.172
  465ASN    OD1 6976  10.899   6.291   7.080
  465ASN    ND2 6977  10.875   6.394   7.276
  465ASN   HD21 6978  10.975   6.411   7.284
  465ASN   HD22 6979  10.813   6.426   7.349
  465ASN      C 6980  10.488   6.240   7.021
  465ASN      O 6981  10.382   6.301   7.018
  466ARG      N 6982  10.495   6.107   7.020
  466ARG      H 6983  10.585   6.061   7.023
  466ARG     CA 6984  10.376   6.023   7.014
  466ARG     HA 6985  10.288   6.084   7.035
  466ARG     CB 6986  10.359   5.960   6.876
  466ARG    HB2 6987  10.363   6.038   6.800
  466ARG    HB3 6988  10.440   5.889   6.859
  466ARG     CG 6989  10.229   5.885   6.856
  466ARG    HG2 6990  10.238   5.784   6.895
  466ARG    HG3 6991  10.148   5.937   6.908
  466ARG     CD 6992  10.192   5.876   6.712
  466ARG    HD2 6993  10.162   5.975   6.676
  466ARG    HD3 6994  10.279   5.842   6.654
  466ARG     NE 6995  10.083   5.783   6.689
  466ARG     HE 6996  10.105   5.689   6.662
  466ARG     CZ 6997   9.952   5.814   6.702
  466ARG    NH1 6998   9.917   5.936   6.737
  466ARG   HH11 6999   9.987   6.006   6.754
  466ARG   HH12 7000   9.819   5.959   6.746
  466ARG    NH2 7001   9.860   5.722   6.679
  466ARG   HH21 7002   9.888   5.629   6.652
  466ARG   HH22 7003   9.762   5.746   6.688
  466ARG      C 7004  10.388   5.914   7.119
  466ARG      O 7005  10.453   5.812   7.096
  467LYS      N 7006  10.326   5.936   7.235
  467LYS      H 7007  10.264   6.016   7.245
  467LYS     CA 7008  10.342   5.849   7.351
  467LYS     HA 7009  10.441   5.805   7.349
  467LYS     CB 7010  10.326   5.927   7.481
  467LYS    HB2 7011  10.401   6.006   7.486
  467LYS    HB3 7012  10.226   5.972   7.485
  467LYS     CG 7013  10.342   5.844   7.607
  467LYS    HG2 7014  10.307   5.900   7.694
  467LYS    HG3 7015  10.284   5.752   7.598
  467LYS     CD 7016  10.488   5.806   7.630
  467LYS    HD2 7017  10.523   5.746   7.547
  467LYS    HD3 7018  10.548   5.896   7.638
  467LYS     CE 7019  10.504   5.725   7.758
  467LYS    HE2 7020  10.439   5.638   7.755
  467LYS    HE3 7021  10.608   5.693   7.768
  467LYS     NZ 7022  10.469   5.805   7.879
  467LYS    HZ1 7023  10.373   5.835   7.873
  467LYS    HZ2 7024  10.482   5.748   7.962
  467LYS    HZ3 7025  10.529   5.886   7.885
  467LYS      C 7026  10.240   5.736   7.343
  467LYS      O 7027  10.119   5.761   7.336
  468ARG      N 7028  10.288   5.613   7.343
  468ARG      H 7029  10.388   5.597   7.351
  468ARG     CA 7030  10.201   5.497   7.333
  468ARG     HA 7031  10.115   5.521   7.270
  468ARG     CB 7032  10.274   5.378   7.271
  468ARG    HB2 7033  10.312   5.406   7.173
  468ARG    HB3 7034  10.357   5.349   7.335
  468ARG     CG 7035  10.188   5.254   7.251
  468ARG    HG2 7036  10.154   5.218   7.347
  468ARG    HG3 7037  10.102   5.279   7.188
  468ARG     CD 7038  10.265   5.145   7.184
  468ARG    HD2 7039  10.301   5.180   7.087
  468ARG    HD3 7040  10.349   5.117   7.247
  468ARG     NE 7041  10.183   5.027   7.163
  468ARG     HE 7042  10.082   5.035   7.172
  468ARG     CZ 7043  10.231   4.905   7.130
  468ARG    NH1 7044  10.360   4.888   7.116
  468ARG   HH11 7045  10.423   4.965   7.129
  468ARG   HH12 7046  10.396   4.797   7.091
  468ARG    NH2 7047  10.148   4.804   7.112
  468ARG   HH21 7048  10.048   4.818   7.123
  468ARG   HH22 7049  10.184   4.713   7.088
  468ARG      C 7050  10.150   5.460   7.471
  468ARG      O 7051  10.228   5.451   7.567
  469ILE      N 7052  10.019   5.438   7.482
  469ILE      H 7053   9.959   5.452   7.403
  469ILE     CA 7054   9.957   5.395   7.607
  469ILE     HA 7055  10.033   5.379   7.682
  469ILE     CB 7056   9.858   5.501   7.660
  469ILE     HB 7057   9.784   5.524   7.584
  469ILE    CG2 7058   9.787   5.450   7.784
  469ILE   HG21 7059   9.861   5.428   7.862
  469ILE   HG22 7060   9.718   5.526   7.821
  469ILE   HG23 7061   9.732   5.359   7.760
  469ILE    CG1 7062   9.932   5.632   7.690
  469ILE   HG12 7063   9.996   5.619   7.777
  469ILE   HG13 7064   9.993   5.660   7.604
  469ILE    CD1 7065   9.840   5.749   7.719
  469ILE   HD11 7066   9.778   5.725   7.806
  469ILE   HD12 7067   9.899   5.838   7.740
  469ILE   HD13 7068   9.776   5.767   7.633
  469ILE      C 7069   9.884   5.264   7.582
  469ILE      O 7070   9.808   5.252   7.486
  470SER      N 7071   9.907   5.167   7.670
  470SER      H 7072   9.966   5.184   7.750
  470SER     CA 7073   9.851   5.033   7.656
  470SER     HA 7074   9.752   5.041   7.611
  470SER     CB 7075   9.938   4.947   7.568
  470SER    HB2 7076   9.889   4.851   7.551
  470SER    HB3 7077   9.955   4.997   7.472
  470SER     OG 7078  10.063   4.923   7.628
  470SER     HG 7079  10.116   4.868   7.571
  470SER      C 7080   9.836   4.971   7.794
  470SER      O 7081   9.898   5.016   7.891
  471ASN      N 7082   9.752   4.868   7.802
  471ASN      H 7083   9.694   4.844   7.723
  471ASN     CA 7084   9.740   4.783   7.921
  471ASN     HA 7085   9.657   4.713   7.907
  471ASN     CB 7086   9.867   4.704   7.943
  471ASN    HB2 7087   9.952   4.773   7.951
  471ASN    HB3 7088   9.859   4.647   8.036
  471ASN     CG 7089   9.896   4.608   7.832
  471ASN    OD1 7090   9.807   4.534   7.787
  471ASN    ND2 7091  10.019   4.606   7.786
  471ASN   HD21 7092  10.044   4.543   7.711
  471ASN   HD22 7093  10.088   4.668   7.826
  471ASN      C 7094   9.704   4.864   8.046
  471ASN      O 7095   9.777   4.861   8.145
  472CYX      N 7096   9.592   4.935   8.042
  472CYX      H 7097   9.531   4.930   7.962
  472CYX     CA 7098   9.553   5.023   8.151
  472CYX     HA 7099   9.579   4.977   8.247
  472CYX     CB 7100   9.623   5.158   8.141
  472CYX    HB2 7101   9.605   5.215   8.232
  472CYX    HB3 7102   9.730   5.143   8.128
  472CYX     SG 7103   9.567   5.260   8.002
  472CYX      C 7104   9.402   5.043   8.150
  472CYX      O 7105   9.332   5.004   8.056
  473VAL      N 7106   9.352   5.106   8.256
  473VAL      H 7107   9.413   5.132   8.332
  473VAL     CA 7108   9.211   5.141   8.270
  473VAL     HA 7109   9.159   5.121   8.176
  473VAL     CB 7110   9.144   5.059   8.382
  473VAL     HB 7111   9.196   5.076   8.476
  473VAL    CG1 7112   8.998   5.101   8.398
  473VAL   HG11 7113   8.945   5.084   8.305
  473VAL   HG12 7114   8.952   5.042   8.477
  473VAL   HG13 7115   8.993   5.206   8.424
  473VAL    CG2 7116   9.154   4.910   8.350
  473VAL   HG21 7117   9.259   4.882   8.343
  473VAL   HG22 7118   9.106   4.853   8.430
  473VAL   HG23 7119   9.104   4.890   8.255
  473VAL      C 7120   9.203   5.290   8.302
  473VAL      O 7121   9.279   5.339   8.386
  474ALA      N 7122   9.112   5.360   8.235
  474ALA      H 7123   9.053   5.314   8.167
  474ALA     CA 7124   9.093   5.503   8.255
  474ALA     HA 7125   9.123   5.530   8.356
  474ALA     CB 7126   9.177   5.585   8.156
  474ALA    HB1 7127   9.148   5.560   8.054
  474ALA    HB2 7128   9.160   5.691   8.174
  474ALA    HB3 7129   9.282   5.562   8.170
  474ALA      C 7130   8.946   5.538   8.239
  474ALA      O 7131   8.880   5.491   8.146
  475ASP      N 7132   8.894   5.620   8.331
  475ASP      H 7133   8.948   5.643   8.413
  475ASP     CA 7134   8.761   5.677   8.316
  475ASP     HA 7135   8.696   5.605   8.266
  475ASP     CB 7136   8.703   5.711   8.454
  475ASP    HB2 7137   8.709   5.623   8.518
  475ASP    HB3 7138   8.760   5.793   8.498
  475ASP     CG 7139   8.557   5.754   8.447
  475ASP    OD1 7140   8.478   5.679   8.395
  475ASP    OD2 7141   8.526   5.860   8.495
  475ASP      C 7142   8.760   5.802   8.229
  475ASP      O 7143   8.654   5.838   8.177
  476TYR      N 7144   8.874   5.868   8.213
  476TYR      H 7145   8.959   5.835   8.257
  476TYR     CA 7146   8.893   5.990   8.135
  476TYR     HA 7147   8.999   6.015   8.130
  476TYR     CB 7148   8.840   5.970   7.992
  476TYR    HB2 7149   8.732   5.955   7.995
  476TYR    HB3 7150   8.864   6.057   7.932
  476TYR     CG 7151   8.900   5.850   7.922
  476TYR    CD1 7152   8.828   5.731   7.915
  476TYR    HD1 7153   8.729   5.724   7.960
  476TYR    CE1 7154   8.882   5.621   7.851
  476TYR    HE1 7155   8.826   5.528   7.845
  476TYR     CZ 7156   9.008   5.630   7.794
  476TYR     OH 7157   9.062   5.521   7.730
  476TYR     HH 7158   9.004   5.445   7.731
  476TYR    CE2 7159   9.080   5.748   7.801
  476TYR    HE2 7160   9.179   5.755   7.756
  476TYR    CD2 7161   9.026   5.858   7.865
  476TYR    HD2 7162   9.082   5.951   7.870
  476TYR      C 7163   8.826   6.112   8.197
  476TYR      O 7164   8.852   6.225   8.154
  477SER      N 7165   8.741   6.094   8.299
  477SER      H 7166   8.724   6.001   8.334
  477SER     CA 7167   8.672   6.208   8.359
  477SER     HA 7168   8.617   6.262   8.282
  477SER     CB 7169   8.575   6.160   8.465
  477SER    HB2 7170   8.522   6.245   8.507
  477SER    HB3 7171   8.503   6.091   8.420
  477SER     OG 7172   8.641   6.093   8.568
  477SER     HG 7173   8.578   6.064   8.634
  477SER      C 7174   8.770   6.306   8.421
  477SER      O 7175   8.739   6.425   8.433
  478VAL      N 7176   8.889   6.259   8.459
  478VAL      H 7177   8.909   6.160   8.453
  478VAL     CA 7178   8.993   6.348   8.509
  478VAL     HA 7179   8.955   6.403   8.595
  478VAL     CB 7180   9.117   6.267   8.552
  478VAL     HB 7181   9.086   6.184   8.616
  478VAL    CG1 7182   9.189   6.212   8.430
  478VAL   HG11 7183   9.221   6.295   8.366
  478VAL   HG12 7184   9.277   6.155   8.462
  478VAL   HG13 7185   9.122   6.147   8.374
  478VAL    CG2 7186   9.210   6.355   8.635
  478VAL   HG21 7187   9.157   6.390   8.724
  478VAL   HG22 7188   9.297   6.297   8.665
  478VAL   HG23 7189   9.242   6.440   8.576
  478VAL      C 7190   9.034   6.451   8.405
  478VAL      O 7191   9.082   6.559   8.439
  479LEU      N 7192   9.015   6.419   8.276
  479LEU      H 7193   8.980   6.328   8.251
  479LEU     CA 7194   9.042   6.515   8.170
  479LEU     HA 7195   9.121   6.583   8.202
  479LEU     CB 7196   9.088   6.440   8.044
  479LEU    HB2 7197   9.010   6.372   8.012
  479LEU    HB3 7198   9.110   6.512   7.965
  479LEU     CG 7199   9.215   6.355   8.060
  479LEU     HG 7200   9.201   6.284   8.142
  479LEU    CD1 7201   9.241   6.278   7.931
  479LEU   HD11 7202   9.255   6.348   7.849
  479LEU   HD12 7203   9.331   6.217   7.943
  479LEU   HD13 7204   9.156   6.213   7.910
  479LEU    CD2 7205   9.333   6.445   8.095
  479LEU   HD21 7206   9.312   6.497   8.188
  479LEU   HD22 7207   9.423   6.384   8.106
  479LEU   HD23 7208   9.348   6.518   8.015
  479LEU      C 7209   8.922   6.602   8.135
  479LEU      O 7210   8.940   6.716   8.093
  480TYR      N 7211   8.799   6.551   8.153
  480TYR      H 7212   8.788   6.464   8.202
  480TYR     CA 7213   8.683   6.623   8.101
  480TYR     HA 7214   8.705   6.660   8.001
  480TYR     CB 7215   8.560   6.533   8.095
  480TYR    HB2 7216   8.531   6.504   8.196
  480TYR    HB3 7217   8.478   6.587   8.047
  480TYR     CG 7218   8.572   6.403   8.018
  480TYR    CD1 7219   8.679   6.378   7.933
  480TYR    HD1 7220   8.757   6.453   7.920
  480TYR    CE1 7221   8.688   6.259   7.863
  480TYR    HE1 7222   8.772   6.241   7.797
  480TYR     CZ 7223   8.589   6.164   7.878
  480TYR     OH 7224   8.596   6.045   7.810
  480TYR     HH 7225   8.674   6.038   7.755
  480TYR    CE2 7226   8.482   6.187   7.962
  480TYR    HE2 7227   8.404   6.111   7.973
  480TYR    CD2 7228   8.474   6.305   8.031
  480TYR    HD2 7229   8.389   6.322   8.096
  480TYR      C 7230   8.651   6.743   8.189
  480TYR      O 7231   8.613   6.850   8.139
  481ASN      N 7232   8.664   6.727   8.321
  481ASN      H 7233   8.699   6.639   8.358
  481ASN     CA 7234   8.630   6.833   8.415
  481ASN     HA 7235   8.579   6.913   8.362
  481ASN     CB 7236   8.538   6.779   8.523
  481ASN    HB2 7237   8.578   6.685   8.561
  481ASN    HB3 7238   8.533   6.851   8.605
  481ASN     CG 7239   8.398   6.755   8.474
  481ASN    OD1 7240   8.338   6.841   8.410
  481ASN    ND2 7241   8.346   6.639   8.504
  481ASN   HD21 7242   8.252   6.617   8.473
  481ASN   HD22 7243   8.399   6.571   8.557
  481ASN      C 7244   8.754   6.897   8.477
  481ASN      O 7245   8.745   6.956   8.585
  482SER      N 7246   8.869   6.887   8.410
  482SER      H 7247   8.873   6.833   8.325
  482SER     CA 7248   8.990   6.952   8.459
  482SER     HA 7249   9.006   6.924   8.563
  482SER     CB 7250   9.109   6.908   8.377
  482SER    HB2 7251   9.127   6.802   8.392
  482SER    HB3 7252   9.090   6.927   8.271
  482SER     OG 7253   9.224   6.979   8.414
  482SER     HG 7254   9.299   6.950   8.361
  482SER      C 7255   8.974   7.103   8.453
  482SER      O 7256   8.934   7.158   8.350
  483ALA      N 7257   9.005   7.170   8.564
  483ALA      H 7258   9.030   7.120   8.648
  483ALA     CA 7259   9.004   7.316   8.570
  483ALA     HA 7260   8.909   7.353   8.533
  483ALA     CB 7261   9.023   7.362   8.715
  483ALA    HB1 7262   9.118   7.326   8.753
  483ALA    HB2 7263   9.022   7.471   8.718
  483ALA    HB3 7264   8.942   7.323   8.776
  483ALA      C 7265   9.110   7.379   8.481
  483ALA      O 7266   9.102   7.499   8.453
  484SER      N 7267   9.209   7.301   8.436
  484SER      H 7268   9.207   7.202   8.455
  484SER     CA 7269   9.320   7.356   8.360
  484SER     HA 7270   9.339   7.458   8.392
  484SER     CB 7271   9.444   7.272   8.383
  484SER    HB2 7272   9.530   7.321   8.337
  484SER    HB3 7273   9.462   7.262   8.490
  484SER     OG 7274   9.430   7.144   8.327
  484SER     HG 7275   9.509   7.093   8.343
  484SER      C 7276   9.290   7.363   8.211
  484SER      O 7277   9.367   7.426   8.137
  485PHE      N 7278   9.181   7.301   8.165
  485PHE      H 7279   9.114   7.262   8.230
  485PHE     CA 7280   9.155   7.287   8.023
  485PHE     HA 7281   9.248   7.299   7.967
  485PHE     CB 7282   9.096   7.150   7.991
  485PHE    HB2 7283   9.013   7.130   8.059
  485PHE    HB3 7284   9.060   7.148   7.888
  485PHE     CG 7285   9.194   7.037   8.006
  485PHE    CD1 7286   9.328   7.063   8.030
  485PHE    HD1 7287   9.363   7.165   8.039
  485PHE    CE1 7288   9.418   6.959   8.044
  485PHE    HE1 7289   9.523   6.980   8.063
  485PHE     CZ 7290   9.375   6.828   8.033
  485PHE     HZ 7291   9.447   6.746   8.043
  485PHE    CE2 7292   9.242   6.801   8.009
  485PHE    HE2 7293   9.208   6.698   8.000
  485PHE    CD2 7294   9.152   6.905   7.995
  485PHE    HD2 7295   9.047   6.883   7.976
  485PHE      C 7296   9.059   7.397   7.977
  485PHE      O 7297   8.965   7.432   8.048
  486SER      N 7298   9.084   7.452   7.858
  486SER      H 7299   9.164   7.421   7.804
  486SER     CA 7300   8.997   7.555   7.802
  486SER     HA 7301   8.913   7.572   7.869
  486SER     CB 7302   9.075   7.684   7.786
  486SER    HB2 7303   9.009   7.762   7.749
  486SER    HB3 7304   9.117   7.713   7.882
  486SER     OG 7305   9.181   7.668   7.695
  486SER     HG 7306   9.229   7.751   7.687
  486SER      C 7307   8.937   7.515   7.668
  486SER      O 7308   8.829   7.564   7.634
  487THR      N 7309   9.004   7.429   7.592
  487THR      H 7310   9.094   7.394   7.622
  487THR     CA 7311   8.954   7.382   7.464
  487THR     HA 7312   8.852   7.417   7.450
  487THR     CB 7313   9.039   7.433   7.346
  487THR     HB 7314   9.141   7.398   7.357
  487THR    CG2 7315   8.983   7.382   7.214
  487THR   HG21 7316   8.881   7.418   7.201
  487THR   HG22 7317   9.044   7.419   7.132
  487THR   HG23 7318   8.984   7.273   7.213
  487THR    OG1 7319   9.039   7.576   7.345
  487THR    HG1 7320   9.092   7.608   7.272
  487THR      C 7321   8.952   7.230   7.466
  487THR      O 7322   9.057   7.167   7.483
  488PHE      N 7323   8.833   7.171   7.449
  488PHE      H 7324   8.752   7.228   7.431
  488PHE     CA 7325   8.816   7.026   7.457
  488PHE     HA 7326   8.914   6.978   7.452
  488PHE     CB 7327   8.748   6.984   7.587
  488PHE    HB2 7328   8.781   7.049   7.668
  488PHE    HB3 7329   8.640   6.993   7.576
  488PHE     CG 7330   8.777   6.843   7.628
  488PHE    CD1 7331   8.871   6.816   7.727
  488PHE    HD1 7332   8.923   6.897   7.776
  488PHE    CE1 7333   8.898   6.685   7.765
  488PHE    HE1 7334   8.971   6.666   7.843
  488PHE     CZ 7335   8.832   6.581   7.704
  488PHE     HZ 7336   8.854   6.478   7.734
  488PHE    CE2 7337   8.739   6.606   7.605
  488PHE    HE2 7338   8.687   6.523   7.557
  488PHE    CD2 7339   8.712   6.736   7.567
  488PHE    HD2 7340   8.639   6.755   7.489
  488PHE      C 7341   8.732   6.985   7.336
  488PHE      O 7342   8.609   6.984   7.341
  489LYS      N 7343   8.800   6.949   7.227
  489LYS      H 7344   8.901   6.941   7.231
  489LYS     CA 7345   8.737   6.922   7.098
  489LYS     HA 7346   8.629   6.931   7.108
  489LYS     CB 7347   8.784   7.021   6.991
  489LYS    HB2 7348   8.893   7.027   6.992
  489LYS    HB3 7349   8.750   6.987   6.893
  489LYS     CG 7350   8.732   7.163   7.010
  489LYS    HG2 7351   8.623   7.162   7.013
  489LYS    HG3 7352   8.770   7.204   7.103
  489LYS     CD 7353   8.776   7.253   6.896
  489LYS    HD2 7354   8.884   7.266   6.899
  489LYS    HD3 7355   8.747   7.209   6.801
  489LYS     CE 7356   8.711   7.391   6.906
  489LYS    HE2 7357   8.603   7.381   6.901
  489LYS    HE3 7358   8.739   7.437   7.001
  489LYS     NZ 7359   8.755   7.481   6.795
  489LYS    HZ1 7360   8.729   7.440   6.707
  489LYS    HZ2 7361   8.710   7.571   6.806
  489LYS    HZ3 7362   8.855   7.493   6.799
  489LYS      C 7363   8.767   6.779   7.055
  489LYS      O 7364   8.872   6.753   6.995
  490CYX      N 7365   8.676   6.687   7.085
  490CYX      H 7366   8.594   6.712   7.137
  490CYX     CA 7367   8.693   6.548   7.044
  490CYX     HA 7368   8.799   6.526   7.031
  490CYX     CB 7369   8.636   6.452   7.148
  490CYX    HB2 7370   8.532   6.479   7.169
  490CYX    HB3 7371   8.641   6.350   7.111
  490CYX     SG 7372   8.723   6.455   7.307
  490CYX      C 7373   8.622   6.527   6.910
  490CYX      O 7374   8.506   6.566   6.893
  491TYR      N 7375   8.693   6.466   6.816
  491TYR      H 7376   8.781   6.422   6.839
  491TYR     CA 7377   8.646   6.459   6.678
  491TYR     HA 7378   8.564   6.529   6.664
  491TYR     CB 7379   8.760   6.496   6.583
  491TYR    HB2 7380   8.849   6.439   6.608
  491TYR    HB3 7381   8.731   6.474   6.480
  491TYR     CG 7382   8.799   6.643   6.587
  491TYR    CD1 7383   8.902   6.685   6.669
  491TYR    HD1 7384   8.956   6.613   6.731
  491TYR    CE1 7385   8.937   6.818   6.673
  491TYR    HE1 7386   9.018   6.852   6.738
  491TYR     CZ 7387   8.868   6.910   6.594
  491TYR     OH 7388   8.903   7.043   6.598
  491TYR     HH 7389   8.975   7.061   6.659
  491TYR    CE2 7390   8.765   6.868   6.513
  491TYR    HE2 7391   8.712   6.940   6.451
  491TYR    CD2 7392   8.730   6.734   6.509
  491TYR    HD2 7393   8.649   6.701   6.444
  491TYR      C 7394   8.590   6.324   6.640
  491TYR      O 7395   8.475   6.315   6.595
  492GLY      N 7396   8.666   6.216   6.657
  492GLY      H 7397   8.755   6.225   6.705
  492GLY     CA 7398   8.623   6.087   6.609
  492GLY    HA2 7399   8.541   6.100   6.538
  492GLY    HA3 7400   8.706   6.037   6.558
  492GLY      C 7401   8.574   5.991   6.715
  492GLY      O 7402   8.504   5.894   6.684
  493VAL      N 7403   8.609   6.016   6.841
  493VAL      H 7404   8.673   6.092   6.862
  493VAL     CA 7405   8.557   5.938   6.953
  493VAL     HA 7406   8.493   5.859   6.915
  493VAL     CB 7407   8.673   5.874   7.032
  493VAL     HB 7408   8.632   5.817   7.116
  493VAL    CG1 7409   8.754   5.781   6.944
  493VAL   HG11 7410   8.795   5.837   6.860
  493VAL   HG12 7411   8.835   5.736   7.002
  493VAL   HG13 7412   8.689   5.702   6.905
  493VAL    CG2 7413   8.761   5.983   7.091
  493VAL   HG21 7414   8.702   6.046   7.158
  493VAL   HG22 7415   8.843   5.937   7.147
  493VAL   HG23 7416   8.803   6.044   7.011
  493VAL      C 7417   8.475   6.028   7.044
  493VAL      O 7418   8.506   6.146   7.063
  494SER      N 7419   8.368   5.971   7.098
  494SER      H 7420   8.345   5.876   7.076
  494SER     CA 7421   8.281   6.043   7.191
  494SER     HA 7422   8.281   6.149   7.166
  494SER     CB 7423   8.139   5.990   7.181
  494SER    HB2 7424   8.093   6.026   7.089
  494SER    HB3 7425   8.140   5.881   7.181
  494SER     OG 7426   8.062   6.034   7.290
  494SER     HG 7427   7.973   5.999   7.282
  494SER      C 7428   8.334   6.026   7.332
  494SER      O 7429   8.330   5.915   7.386
  495PRO      N 7430   8.386   6.132   7.396
  495PRO     CD 7431   8.405   6.265   7.346
  495PRO    HD2 7432   8.318   6.295   7.288
  495PRO    HD3 7433   8.493   6.267   7.282
  495PRO     CG 7434   8.422   6.345   7.472
  495PRO    HG2 7435   8.324   6.373   7.511
  495PRO    HG3 7436   8.479   6.435   7.451
  495PRO     CB 7437   8.495   6.254   7.564
  495PRO    HB2 7438   8.476   6.283   7.667
  495PRO    HB3 7439   8.602   6.260   7.544
  495PRO     CA 7440   8.439   6.115   7.532
  495PRO     HA 7441   8.527   6.051   7.530
  495PRO      C 7442   8.333   6.075   7.633
  495PRO      O 7443   8.366   6.015   7.736
  496THR      N 7444   8.206   6.107   7.607
  496THR      H 7445   8.183   6.163   7.526
  496THR     CA 7446   8.098   6.062   7.695
  496THR     HA 7447   8.125   6.083   7.799
  496THR     CB 7448   7.966   6.134   7.663
  496THR     HB 7449   7.941   6.118   7.558
  496THR    CG2 7450   7.854   6.081   7.750
  496THR   HG21 7451   7.878   6.098   7.855
  496THR   HG22 7452   7.761   6.133   7.726
  496THR   HG23 7453   7.841   5.974   7.732
  496THR    OG1 7454   7.982   6.275   7.685
  496THR    HG1 7455   7.899   6.320   7.665
  496THR      C 7456   8.078   5.911   7.686
  496THR      O 7457   8.055   5.844   7.787
  497LYS      N 7458   8.085   5.856   7.565
  497LYS      H 7459   8.107   5.913   7.484
  497LYS     CA 7460   8.063   5.713   7.544
  497LYS     HA 7461   7.994   5.675   7.619
  497LYS     CB 7462   8.004   5.687   7.405
  497LYS    HB2 7463   8.070   5.728   7.329
  497LYS    HB3 7464   7.994   5.579   7.390
  497LYS     CG 7465   7.867   5.749   7.383
  497LYS    HG2 7466   7.792   5.691   7.437
  497LYS    HG3 7467   7.867   5.851   7.418
  497LYS     CD 7468   7.830   5.749   7.235
  497LYS    HD2 7469   7.897   5.816   7.181
  497LYS    HD3 7470   7.840   5.648   7.195
  497LYS     CE 7471   7.687   5.795   7.214
  497LYS    HE2 7472   7.663   5.793   7.107
  497LYS    HE3 7473   7.619   5.729   7.267
  497LYS     NZ 7474   7.665   5.934   7.263
  497LYS    HZ1 7475   7.727   5.997   7.214
  497LYS    HZ2 7476   7.569   5.961   7.247
  497LYS    HZ3 7477   7.685   5.938   7.362
  497LYS      C 7478   8.195   5.637   7.561
  497LYS      O 7479   8.199   5.515   7.579
  498LEU      N 7480   8.304   5.713   7.556
  498LEU      H 7481   8.295   5.813   7.552
  498LEU     CA 7482   8.438   5.656   7.554
  498LEU     HA 7483   8.452   5.597   7.464
  498LEU     CB 7484   8.542   5.770   7.557
  498LEU    HB2 7485   8.528   5.833   7.469
  498LEU    HB3 7486   8.529   5.829   7.647
  498LEU     CG 7487   8.689   5.725   7.555
  498LEU     HG 7488   8.709   5.661   7.641
  498LEU    CD1 7489   8.717   5.648   7.427
  498LEU   HD11 7490   8.698   5.712   7.341
  498LEU   HD12 7491   8.822   5.617   7.426
  498LEU   HD13 7492   8.653   5.560   7.422
  498LEU    CD2 7493   8.779   5.848   7.567
  498LEU   HD21 7494   8.758   5.900   7.660
  498LEU   HD22 7495   8.883   5.816   7.565
  498LEU   HD23 7496   8.760   5.914   7.482
  498LEU      C 7497   8.465   5.562   7.670
  498LEU      O 7498   8.529   5.458   7.650
  499ASN      N 7499   8.418   5.595   7.790
  499ASN      H 7500   8.359   5.676   7.801
  499ASN     CA 7501   8.449   5.515   7.908
  499ASN     HA 7502   8.553   5.482   7.904
  499ASN     CB 7503   8.428   5.597   8.034
  499ASN    HB2 7504   8.461   5.540   8.121
  499ASN    HB3 7505   8.487   5.689   8.028
  499ASN     CG 7506   8.285   5.636   8.055
  499ASN    OD1 7507   8.201   5.617   7.966
  499ASN    ND2 7508   8.254   5.689   8.170
  499ASN   HD21 7509   8.159   5.717   8.190
  499ASN   HD22 7510   8.327   5.703   8.240
  499ASN      C 7511   8.368   5.386   7.916
  499ASN      O 7512   8.379   5.314   8.016
  500ASP      N 7513   8.288   5.355   7.815
  500ASP      H 7514   8.267   5.424   7.744
  500ASP     CA 7515   8.226   5.224   7.800
  500ASP     HA 7516   8.236   5.169   7.894
  500ASP     CB 7517   8.078   5.240   7.766
  500ASP    HB2 7518   8.067   5.307   7.681
  500ASP    HB3 7519   8.036   5.142   7.740
  500ASP     CG 7520   7.996   5.297   7.881
  500ASP    OD1 7521   8.019   5.257   7.993
  500ASP    OD2 7522   7.911   5.379   7.855
  500ASP      C 7523   8.294   5.139   7.694
  500ASP      O 7524   8.248   5.028   7.666
  501LEU      N 7525   8.402   5.188   7.634
  501LEU      H 7526   8.440   5.277   7.663
  501LEU     CA 7527   8.472   5.122   7.526
  501LEU     HA 7528   8.413   5.037   7.491
  501LEU     CB 7529   8.495   5.218   7.409
  501LEU    HB2 7530   8.562   5.298   7.440
  501LEU    HB3 7531   8.538   5.164   7.325
  501LEU     CG 7532   8.369   5.287   7.354
  501LEU     HG 7533   8.319   5.341   7.435
  501LEU    CD1 7534   8.408   5.385   7.245
  501LEU   HD11 7535   8.457   5.331   7.164
  501LEU   HD12 7536   8.318   5.434   7.206
  501LEU   HD13 7537   8.476   5.460   7.285
  501LEU    CD2 7538   8.272   5.182   7.302
  501LEU   HD21 7539   8.244   5.115   7.383
  501LEU   HD22 7540   8.182   5.231   7.264
  501LEU   HD23 7541   8.319   5.125   7.222
  501LEU      C 7542   8.606   5.068   7.575
  501LEU      O 7543   8.649   5.094   7.688
  502CYX      N 7544   8.673   4.992   7.489
  502CYX      H 7545   8.630   4.965   7.401
  502CYX     CA 7546   8.808   4.945   7.514
  502CYX     HA 7547   8.862   5.020   7.574
  502CYX     CB 7548   8.809   4.813   7.592
  502CYX    HB2 7549   8.747   4.822   7.681
  502CYX    HB3 7550   8.770   4.733   7.528
  502CYX     SG 7551   8.974   4.763   7.645
  502CYX      C 7552   8.882   4.930   7.382
  502CYX      O 7553   8.834   4.865   7.289
  503PHE      N 7554   9.001   4.990   7.376
  503PHE      H 7555   9.042   5.030   7.459
  503PHE     CA 7556   9.076   5.001   7.252
  503PHE     HA 7557   9.019   4.956   7.171
  503PHE     CB 7558   9.103   5.148   7.218
  503PHE    HB2 7559   9.145   5.198   7.305
  503PHE    HB3 7560   9.174   5.153   7.136
  503PHE     CG 7561   8.981   5.224   7.176
  503PHE    CD1 7562   8.898   5.282   7.271
  503PHE    HD1 7563   8.922   5.273   7.377
  503PHE    CE1 7564   8.785   5.352   7.233
  503PHE    HE1 7565   8.721   5.398   7.309
  503PHE     CZ 7566   8.754   5.365   7.100
  503PHE     HZ 7567   8.665   5.420   7.070
  503PHE    CE2 7568   8.835   5.307   7.004
  503PHE    HE2 7569   8.810   5.316   6.898
  503PHE    CD2 7570   8.948   5.237   7.042
  503PHE    HD2 7571   9.011   5.192   6.966
  503PHE      C 7572   9.208   4.925   7.265
  503PHE      O 7573   9.257   4.899   7.375
  504THR      N 7574   9.265   4.890   7.149
  504THR      H 7575   9.222   4.918   7.062
  504THR     CA 7576   9.388   4.812   7.147
  504THR     HA 7577   9.383   4.734   7.223
  504THR     CB 7578   9.409   4.745   7.010
  504THR     HB 7579   9.427   4.822   6.934
  504THR    CG2 7580   9.529   4.652   7.014
  504THR   HG21 7581   9.512   4.574   7.088
  504THR   HG22 7582   9.542   4.606   6.916
  504THR   HG23 7583   9.618   4.708   7.040
  504THR    OG1 7584   9.292   4.671   6.974
  504THR    HG1 7585   9.305   4.630   6.888
  504THR      C 7586   9.509   4.898   7.181
  504THR      O 7587   9.595   4.858   7.260
  505ASN      N 7588   9.516   5.018   7.123
  505ASN      H 7589   9.447   5.045   7.055
  505ASN     CA 7590   9.622   5.113   7.152
  505ASN     HA 7591   9.666   5.089   7.249
  505ASN     CB 7592   9.732   5.108   7.047
  505ASN    HB2 7593   9.687   5.116   6.948
  505ASN    HB3 7594   9.801   5.191   7.063
  505ASN     CG 7595   9.811   4.980   7.052
  505ASN    OD1 7596   9.898   4.963   7.138
  505ASN    ND2 7597   9.782   4.890   6.961
  505ASN   HD21 7598   9.833   4.803   6.960
  505ASN   HD22 7599   9.710   4.909   6.893
  505ASN      C 7600   9.563   5.252   7.163
  505ASN      O 7601   9.471   5.287   7.088
  506VAL      N 7602   9.615   5.331   7.256
  506VAL      H 7603   9.678   5.293   7.325
  506VAL     CA 7604   9.584   5.474   7.264
  506VAL     HA 7605   9.529   5.504   7.175
  506VAL     CB 7606   9.498   5.504   7.389
  506VAL     HB 7607   9.553   5.477   7.479
  506VAL    CG1 7608   9.465   5.653   7.395
  506VAL   HG11 7609   9.410   5.681   7.305
  506VAL   HG12 7610   9.404   5.673   7.483
  506VAL   HG13 7611   9.557   5.711   7.400
  506VAL    CG2 7612   9.371   5.421   7.386
  506VAL   HG21 7613   9.398   5.315   7.386
  506VAL   HG22 7614   9.311   5.443   7.474
  506VAL   HG23 7615   9.314   5.444   7.296
  506VAL      C 7616   9.715   5.551   7.271
  506VAL      O 7617   9.807   5.513   7.344
  507TYR      N 7618   9.724   5.658   7.192
  507TYR      H 7619   9.646   5.683   7.133
  507TYR     CA 7620   9.842   5.742   7.185
  507TYR     HA 7621   9.919   5.703   7.252
  507TYR     CB 7622   9.899   5.746   7.043
  507TYR    HB2 7623   9.823   5.786   6.975
  507TYR    HB3 7624   9.987   5.810   7.040
  507TYR     CG 7625   9.940   5.611   6.990
  507TYR    CD1 7626   9.845   5.526   6.935
  507TYR    HD1 7627   9.741   5.556   6.930
  507TYR    CE1 7628   9.883   5.402   6.886
  507TYR    HE1 7629   9.809   5.335   6.843
  507TYR     CZ 7630  10.017   5.363   6.893
  507TYR     OH 7631  10.055   5.240   6.845
  507TYR     HH 7632   9.981   5.190   6.809
  507TYR    CE2 7633  10.111   5.448   6.947
  507TYR    HE2 7634  10.216   5.417   6.952
  507TYR    CD2 7635  10.073   5.572   6.996
  507TYR    HD2 7636  10.148   5.638   7.039
  507TYR      C 7637   9.807   5.882   7.233
  507TYR      O 7638   9.693   5.927   7.218
  508ALA      N 7639   9.905   5.951   7.290
  508ALA      H 7640   9.995   5.907   7.307
  508ALA     CA 7641   9.891   6.091   7.330
  508ALA     HA 7642   9.799   6.132   7.289
  508ALA     CB 7643   9.887   6.103   7.482
  508ALA    HB1 7644   9.979   6.064   7.525
  508ALA    HB2 7645   9.876   6.208   7.510
  508ALA    HB3 7646   9.801   6.047   7.521
  508ALA      C 7647  10.008   6.170   7.271
  508ALA      O 7648  10.123   6.152   7.311
  509ASP      N 7649   9.977   6.258   7.177
  509ASP      H 7650   9.881   6.271   7.149
  509ASP     CA 7651  10.080   6.337   7.111
  509ASP     HA 7652  10.171   6.279   7.103
  509ASP     CB 7653  10.035   6.378   6.970
  509ASP    HB2 7654   9.941   6.432   6.976
  509ASP    HB3 7655  10.111   6.443   6.925
  509ASP     CG 7656  10.015   6.259   6.877
  509ASP    OD1 7657  10.061   6.152   6.910
  509ASP    OD2 7658   9.955   6.276   6.774
  509ASP      C 7659  10.111   6.461   7.194
  509ASP      O 7660  10.029   6.508   7.273
  510SER      N 7661  10.232   6.514   7.175
  510SER      H 7662  10.294   6.476   7.105
  510SER     CA 7663  10.277   6.628   7.254
  510SER     HA 7664  10.191   6.676   7.302
  510SER     CB 7665  10.375   6.584   7.361
  510SER    HB2 7666  10.323   6.522   7.434
  510SER    HB3 7667  10.455   6.526   7.315
  510SER     OG 7668  10.430   6.694   7.427
  510SER     HG 7669  10.492   6.664   7.494
  510SER      C 7670  10.342   6.731   7.163
  510SER      O 7671  10.433   6.699   7.086
  511PHE      N 7672  10.296   6.855   7.173
  511PHE      H 7673  10.213   6.874   7.228
  511PHE     CA 7674  10.359   6.971   7.109
  511PHE     HA 7675  10.466   6.970   7.130
  511PHE     CB 7676  10.339   6.968   6.958
  511PHE    HB2 7677  10.367   7.065   6.916
  511PHE    HB3 7678  10.402   6.891   6.914
  511PHE     CG 7679  10.197   6.940   6.916
  511PHE    CD1 7680  10.108   7.044   6.896
  511PHE    HD1 7681  10.139   7.147   6.912
  511PHE    CE1 7682   9.977   7.019   6.857
  511PHE    HE1 7683   9.908   7.101   6.842
  511PHE     CZ 7684   9.936   6.889   6.838
  511PHE     HZ 7685   9.833   6.869   6.807
  511PHE    CE2 7686  10.024   6.784   6.857
  511PHE    HE2 7687   9.991   6.682   6.841
  511PHE    CD2 7688  10.154   6.810   6.895
  511PHE    HD2 7689  10.223   6.727   6.910
  511PHE      C 7690  10.297   7.097   7.169
  511PHE      O 7691  10.189   7.093   7.230
  512VAL      N 7692  10.366   7.210   7.152
  512VAL      H 7693  10.455   7.208   7.103
  512VAL     CA 7694  10.321   7.340   7.201
  512VAL     HA 7695  10.220   7.330   7.242
  512VAL     CB 7696  10.413   7.392   7.313
  512VAL     HB 7697  10.515   7.400   7.275
  512VAL    CG1 7698  10.367   7.530   7.359
  512VAL   HG11 7699  10.265   7.523   7.398
  512VAL   HG12 7700  10.433   7.565   7.438
  512VAL   HG13 7701  10.369   7.599   7.276
  512VAL    CG2 7702  10.416   7.294   7.429
  512VAL   HG21 7703  10.453   7.198   7.394
  512VAL   HG22 7704  10.481   7.332   7.507
  512VAL   HG23 7705  10.315   7.282   7.468
  512VAL      C 7706  10.319   7.437   7.085
  512VAL      O 7707  10.421   7.456   7.018
  513ILE      N 7708  10.204   7.500   7.061
  513ILE      H 7709  10.125   7.486   7.123
  513ILE     CA 7710  10.185   7.591   6.950
  513ILE     HA 7711  10.282   7.615   6.906
  513ILE     CB 7712  10.096   7.528   6.841
  513ILE     HB 7713  10.074   7.602   6.764
  513ILE    CG2 7714  10.167   7.410   6.776
  513ILE   HG21 7715  10.190   7.335   6.851
  513ILE   HG22 7716  10.103   7.367   6.699
  513ILE   HG23 7717  10.260   7.445   6.730
  513ILE    CG1 7718   9.962   7.484   6.900
  513ILE   HG12 7719   9.979   7.408   6.977
  513ILE   HG13 7720   9.912   7.570   6.944
  513ILE    CD1 7721   9.867   7.424   6.798
  513ILE   HD11 7722   9.913   7.336   6.753
  513ILE   HD12 7723   9.775   7.395   6.848
  513ILE   HD13 7724   9.846   7.497   6.721
  513ILE      C 7725  10.122   7.720   7.000
  513ILE      O 7726  10.079   7.731   7.115
  514ARG      N 7727  10.116   7.818   6.911
  514ARG      H 7728  10.152   7.804   6.818
  514ARG     CA 7729  10.059   7.949   6.937
  514ARG     HA 7730  10.090   7.983   7.036
  514ARG     CB 7731  10.107   8.050   6.834
  514ARG    HB2 7732  10.089   8.010   6.734
  514ARG    HB3 7733  10.051   8.143   6.846
  514ARG     CG 7734  10.254   8.086   6.842
  514ARG    HG2 7735  10.275   8.135   6.937
  514ARG    HG3 7736  10.314   7.995   6.834
  514ARG     CD 7737  10.295   8.177   6.732
  514ARG    HD2 7738  10.228   8.263   6.730
  514ARG    HD3 7739  10.397   8.211   6.749
  514ARG     NE 7740  10.289   8.112   6.602
  514ARG     HE 7741  10.260   8.016   6.598
  514ARG     CZ 7742  10.320   8.172   6.486
  514ARG    NH1 7743  10.360   8.297   6.484
  514ARG   HH11 7744  10.366   8.349   6.571
  514ARG   HH12 7745  10.383   8.342   6.397
  514ARG    NH2 7746  10.312   8.104   6.372
  514ARG   HH21 7747  10.282   8.008   6.374
  514ARG   HH22 7748  10.335   8.149   6.285
  514ARG      C 7749   9.906   7.941   6.936
  514ARG      O 7750   9.848   7.854   6.871
  515GLY      N 7751   9.842   8.031   7.010
  515GLY      H 7752   9.895   8.097   7.066
  515GLY     CA 7753   9.697   8.037   7.011
  515GLY    HA2 7754   9.658   7.953   7.069
  515GLY    HA3 7755   9.664   8.130   7.056
  515GLY      C 7756   9.636   8.029   6.872
  515GLY      O 7757   9.551   7.943   6.845
  516ASP      N 7758   9.678   8.118   6.782
  516ASP      H 7759   9.749   8.184   6.806
  516ASP     CA 7760   9.620   8.121   6.648
  516ASP     HA 7761   9.512   8.134   6.654
  516ASP     CB 7762   9.681   8.236   6.567
  516ASP    HB2 7763   9.789   8.236   6.579
  516ASP    HB3 7764   9.656   8.224   6.462
  516ASP     CG 7765   9.629   8.372   6.611
  516ASP    OD1 7766   9.535   8.377   6.686
  516ASP    OD2 7767   9.685   8.471   6.569
  516ASP      C 7768   9.642   7.990   6.572
  516ASP      O 7769   9.566   7.960   6.480
  517GLU      N 7770   9.743   7.912   6.610
  517GLU      H 7771   9.801   7.938   6.688
  517GLU     CA 7772   9.774   7.787   6.542
  517GLU     HA 7773   9.755   7.798   6.435
  517GLU     CB 7774   9.921   7.751   6.564
  517GLU    HB2 7775   9.944   7.754   6.670
  517GLU    HB3 7776   9.941   7.651   6.525
  517GLU     CG 7777  10.019   7.845   6.495
  517GLU    HG2 7778  10.009   7.836   6.387
  517GLU    HG3 7779   9.998   7.948   6.525
  517GLU     CD 7780  10.163   7.816   6.530
  517GLU    OE1 7781  10.190   7.790   6.644
  517GLU    OE2 7782  10.245   7.818   6.441
  517GLU      C 7783   9.687   7.670   6.586
  517GLU      O 7784   9.682   7.568   6.516
  518VAL      N 7785   9.619   7.681   6.701
  518VAL      H 7786   9.621   7.768   6.752
  518VAL     CA 7787   9.541   7.569   6.753
  518VAL     HA 7788   9.606   7.483   6.767
  518VAL     CB 7789   9.477   7.606   6.888
  518VAL     HB 7790   9.422   7.700   6.878
  518VAL    CG1 7791   9.381   7.498   6.933
  518VAL   HG11 7792   9.435   7.404   6.944
  518VAL   HG12 7793   9.336   7.525   7.029
  518VAL   HG13 7794   9.302   7.485   6.859
  518VAL    CG2 7795   9.585   7.629   6.992
  518VAL   HG21 7796   9.650   7.710   6.959
  518VAL   HG22 7797   9.540   7.655   7.087
  518VAL   HG23 7798   9.644   7.538   7.004
  518VAL      C 7799   9.431   7.529   6.655
  518VAL      O 7800   9.394   7.411   6.647
  519ARG      N 7801   9.379   7.624   6.577
  519ARG      H 7802   9.413   7.719   6.583
  519ARG     CA 7803   9.271   7.593   6.484
  519ARG     HA 7804   9.188   7.547   6.538
  519ARG     CB 7805   9.223   7.719   6.415
  519ARG    HB2 7806   9.308   7.772   6.371
  519ARG    HB3 7807   9.152   7.693   6.336
  519ARG     CG 7808   9.152   7.819   6.506
  519ARG    HG2 7809   9.068   7.770   6.555
  519ARG    HG3 7810   9.222   7.854   6.582
  519ARG     CD 7811   9.102   7.936   6.431
  519ARG    HD2 7812   9.183   7.980   6.373
  519ARG    HD3 7813   9.022   7.905   6.363
  519ARG     NE 7814   9.048   8.038   6.520
  519ARG     HE 7815   9.106   8.118   6.541
  519ARG     CZ 7816   8.925   8.034   6.576
  519ARG    NH1 7817   8.845   7.933   6.551
  519ARG   HH11 7818   8.876   7.858   6.490
  519ARG   HH12 7819   8.753   7.930   6.593
  519ARG    NH2 7820   8.886   8.132   6.655
  519ARG   HH21 7821   8.948   8.210   6.673
  519ARG   HH22 7822   8.794   8.129   6.697
  519ARG      C 7823   9.314   7.492   6.378
  519ARG      O 7824   9.228   7.430   6.315
  520GLN      N 7825   9.445   7.474   6.357
  520GLN      H 7826   9.512   7.528   6.410
  520GLN     CA 7827   9.495   7.378   6.259
  520GLN     HA 7828   9.426   7.373   6.175
  520GLN     CB 7829   9.633   7.422   6.210
  520GLN    HB2 7830   9.698   7.442   6.296
  520GLN    HB3 7831   9.677   7.343   6.149
  520GLN     CG 7832   9.632   7.548   6.125
  520GLN    HG2 7833   9.570   7.532   6.037
  520GLN    HG3 7834   9.591   7.631   6.184
  520GLN     CD 7835   9.771   7.588   6.079
  520GLN    OE1 7836   9.840   7.511   6.012
  520GLN    NE2 7837   9.812   7.709   6.114
  520GLN   HE21 7838   9.904   7.741   6.086
  520GLN   HE22 7839   9.752   7.769   6.169
  520GLN      C 7840   9.503   7.236   6.312
  520GLN      O 7841   9.524   7.144   6.233
  521ILE      N 7842   9.487   7.215   6.443
  521ILE      H 7843   9.465   7.292   6.504
  521ILE     CA 7844   9.502   7.081   6.501
  521ILE     HA 7845   9.574   7.024   6.443
  521ILE     CB 7846   9.552   7.086   6.647
  521ILE     HB 7847   9.477   7.132   6.710
  521ILE    CG2 7848   9.580   6.945   6.698
  521ILE   HG21 7849   9.656   6.898   6.636
  521ILE   HG22 7850   9.615   6.950   6.801
  521ILE   HG23 7851   9.488   6.886   6.694
  521ILE    CG1 7852   9.678   7.172   6.657
  521ILE   HG12 7853   9.655   7.275   6.628
  521ILE   HG13 7854   9.715   7.172   6.760
  521ILE    CD1 7855   9.792   7.126   6.569
  521ILE   HD11 7856   9.760   7.127   6.465
  521ILE   HD12 7857   9.877   7.192   6.582
  521ILE   HD13 7858   9.820   7.024   6.597
  521ILE      C 7859   9.364   7.017   6.494
  521ILE      O 7860   9.288   7.014   6.591
  522ALA      N 7861   9.331   6.968   6.374
  522ALA      H 7862   9.397   6.972   6.298
  522ALA     CA 7863   9.203   6.907   6.343
  522ALA     HA 7864   9.173   6.841   6.424
  522ALA     CB 7865   9.094   7.013   6.324
  522ALA    HB1 7866   9.122   7.080   6.243
  522ALA    HB2 7867   8.999   6.965   6.301
  522ALA    HB3 7868   9.084   7.071   6.416
  522ALA      C 7869   9.217   6.824   6.216
  522ALA      O 7870   9.310   6.847   6.137
  523PRO      N 7871   9.130   6.725   6.194
  523PRO     CD 7872   9.022   6.680   6.281
  523PRO    HD2 7873   8.971   6.767   6.324
  523PRO    HD3 7874   9.063   6.619   6.361
  523PRO     CG 7875   8.935   6.602   6.187
  523PRO    HG2 7876   8.866   6.669   6.137
  523PRO    HG3 7877   8.879   6.527   6.243
  523PRO     CB 7878   9.031   6.539   6.092
  523PRO    HB2 7879   8.980   6.515   5.999
  523PRO    HB3 7880   9.072   6.448   6.136
  523PRO     CA 7881   9.139   6.645   6.071
  523PRO     HA 7882   9.232   6.588   6.072
  523PRO      C 7883   9.112   6.729   5.947
  523PRO      O 7884   9.028   6.820   5.948
  524GLY      N 7885   9.185   6.698   5.840
  524GLY      H 7886   9.261   6.632   5.848
  524GLY     CA 7887   9.158   6.757   5.710
  524GLY    HA2 7888   9.217   6.705   5.634
  524GLY    HA3 7889   9.052   6.747   5.687
  524GLY      C 7890   9.191   6.903   5.696
  524GLY      O 7891   9.127   6.972   5.616
  525GLN      N 7892   9.289   6.954   5.771
  525GLN      H 7893   9.343   6.894   5.831
  525GLN     CA 7894   9.320   7.096   5.768
  525GLN     HA 7895   9.237   7.151   5.724
  525GLN     CB 7896   9.346   7.149   5.909
  525GLN    HB2 7897   9.430   7.096   5.954
  525GLN    HB3 7898   9.368   7.255   5.905
  525GLN     CG 7899   9.228   7.132   6.004
  525GLN    HG2 7900   9.203   7.026   6.012
  525GLN    HG3 7901   9.254   7.171   6.102
  525GLN     CD 7902   9.104   7.206   5.956
  525GLN    OE1 7903   9.106   7.328   5.941
  525GLN    NE2 7904   8.997   7.132   5.933
  525GLN   HE21 7905   8.911   7.176   5.901
  525GLN   HE22 7906   9.000   7.032   5.947
  525GLN      C 7907   9.442   7.123   5.680
  525GLN      O 7908   9.510   7.031   5.634
  526THR      N 7909   9.468   7.252   5.657
  526THR      H 7910   9.408   7.323   5.695
  526THR     CA 7911   9.582   7.296   5.578
  526THR     HA 7912   9.658   7.218   5.576
  526THR     CB 7913   9.542   7.328   5.433
  526THR     HB 7914   9.496   7.240   5.388
  526THR    CG2 7915   9.442   7.443   5.429
  526THR   HG21 7916   9.488   7.532   5.473
  526THR   HG22 7917   9.415   7.464   5.326
  526THR   HG23 7918   9.353   7.416   5.485
  526THR    OG1 7919   9.658   7.364   5.357
  526THR    HG1 7920   9.633   7.384   5.267
  526THR      C 7921   9.643   7.419   5.643
  526THR      O 7922   9.572   7.497   5.708
  527GLY      N 7923   9.774   7.436   5.627
  527GLY      H 7924   9.827   7.369   5.573
  527GLY     CA 7925   9.843   7.549   5.686
  527GLY    HA2 7926   9.848   7.630   5.614
  527GLY    HA3 7927   9.789   7.581   5.775
  527GLY      C 7928   9.984   7.510   5.726
  527GLY      O 7929  10.028   7.397   5.705
  528LYS      N 7930  10.054   7.608   5.783
  528LYS      H 7931  10.009   7.696   5.805
  528LYS     CA 7932  10.196   7.590   5.814
  528LYS     HA 7933  10.248   7.554   5.726
  528LYS     CB 7934  10.258   7.722   5.859
  528LYS    HB2 7935  10.187   7.776   5.922
  528LYS    HB3 7936  10.349   7.702   5.915
  528LYS     CG 7937  10.296   7.815   5.745
  528LYS    HG2 7938  10.207   7.842   5.688
  528LYS    HG3 7939  10.342   7.905   5.785
  528LYS     CD 7940  10.395   7.749   5.650
  528LYS    HD2 7941  10.474   7.700   5.707
  528LYS    HD3 7942  10.343   7.674   5.590
  528LYS     CE 7943  10.459   7.850   5.556
  528LYS    HE2 7944  10.381   7.905   5.503
  528LYS    HE3 7945  10.519   7.920   5.614
  528LYS     NZ 7946  10.546   7.785   5.455
  528LYS    HZ1 7947  10.492   7.721   5.399
  528LYS    HZ2 7948  10.587   7.856   5.395
  528LYS    HZ3 7949  10.620   7.735   5.502
  528LYS      C 7950  10.215   7.484   5.922
  528LYS      O 7951  10.323   7.425   5.933
  529ILE      N 7952  10.112   7.458   6.002
  529ILE      H 7953  10.028   7.514   5.996
  529ILE     CA 7954  10.119   7.349   6.099
  529ILE     HA 7955  10.223   7.327   6.122
  529ILE     CB 7956  10.046   7.386   6.230
  529ILE     HB 7957   9.942   7.410   6.208
  529ILE    CG2 7958  10.052   7.271   6.328
  529ILE   HG21 7959  10.156   7.247   6.351
  529ILE   HG22 7960  10.000   7.299   6.420
  529ILE   HG23 7961  10.003   7.183   6.285
  529ILE    CG1 7962  10.109   7.512   6.291
  529ILE   HG12 7963  10.097   7.596   6.221
  529ILE   HG13 7964  10.059   7.536   6.385
  529ILE    CD1 7965  10.256   7.499   6.321
  529ILE   HD11 7966  10.310   7.478   6.228
  529ILE   HD12 7967  10.293   7.592   6.364
  529ILE   HD13 7968  10.272   7.418   6.391
  529ILE      C 7969  10.057   7.222   6.041
  529ILE      O 7970  10.118   7.114   6.045
  530ALA      N 7971   9.936   7.232   5.985
  530ALA      H 7972   9.893   7.323   5.976
  530ALA     CA 7973   9.866   7.113   5.938
  530ALA     HA 7974   9.853   7.043   6.021
  530ALA     CB 7975   9.729   7.152   5.883
  530ALA    HB1 7976   9.741   7.222   5.800
  530ALA    HB2 7977   9.677   7.063   5.848
  530ALA    HB3 7978   9.670   7.199   5.962
  530ALA      C 7979   9.945   7.037   5.832
  530ALA      O 7980   9.941   6.914   5.829
  531ASP      N 7981  10.017   7.108   5.745
  531ASP      H 7982  10.025   7.208   5.755
  531ASP     CA 7983  10.084   7.043   5.633
  531ASP     HA 7984  10.038   6.946   5.615
  531ASP     CB 7985  10.071   7.129   5.507
  531ASP    HB2 7986  10.109   7.229   5.527
  531ASP    HB3 7987  10.128   7.084   5.426
  531ASP     CG 7988   9.927   7.143   5.459
  531ASP    OD1 7989   9.863   7.043   5.441
  531ASP    OD2 7990   9.883   7.254   5.442
  531ASP      C 7991  10.231   7.014   5.659
  531ASP      O 7992  10.285   6.917   5.605
  532TYR      N 7993  10.298   7.096   5.741
  532TYR      H 7994  10.248   7.168   5.792
  532TYR     CA 7995  10.442   7.086   5.759
  532TYR     HA 7996  10.482   7.014   5.688
  532TYR     CB 7997  10.506   7.222   5.734
  532TYR    HB2 7998  10.461   7.297   5.800
  532TYR    HB3 7999  10.613   7.216   5.755
  532TYR     CG 8000  10.491   7.272   5.592
  532TYR    CD1 8001  10.380   7.347   5.556
  532TYR    HD1 8002  10.303   7.369   5.630
  532TYR    CE1 8003  10.366   7.392   5.427
  532TYR    HE1 8004  10.279   7.451   5.398
  532TYR     CZ 8005  10.464   7.363   5.333
  532TYR     OH 8006  10.451   7.409   5.203
  532TYR     HH 8007  10.370   7.459   5.190
  532TYR    CE2 8008  10.575   7.290   5.368
  532TYR    HE2 8009  10.652   7.267   5.294
  532TYR    CD2 8010  10.589   7.244   5.498
  532TYR    HD2 8011  10.677   7.186   5.526
  532TYR      C 8012  10.484   7.034   5.895
  532TYR      O 8013  10.598   6.988   5.909
  533ASN      N 8014  10.397   7.039   5.996
  533ASN      H 8015  10.303   7.071   5.979
  533ASN     CA 8016  10.434   7.000   6.131
  533ASN     HA 8017  10.538   6.965   6.132
  533ASN     CB 8018  10.421   7.119   6.225
  533ASN    HB2 8019  10.325   7.168   6.209
  533ASN    HB3 8020  10.428   7.085   6.328
  533ASN     CG 8021  10.529   7.222   6.203
  533ASN    OD1 8022  10.640   7.210   6.258
  533ASN    ND2 8023  10.500   7.322   6.125
  533ASN   HD21 8024  10.568   7.394   6.107
  533ASN   HD22 8025  10.408   7.328   6.083
  533ASN      C 8026  10.354   6.883   6.185
  533ASN      O 8027  10.412   6.786   6.233
  534TYR      N 8028  10.221   6.890   6.177
  534TYR      H 8029  10.177   6.964   6.124
  534TYR     CA 8030  10.136   6.792   6.245
  534TYR     HA 8031  10.186   6.695   6.246
  534TYR     CB 8032  10.107   6.834   6.390
  534TYR    HB2 8033  10.201   6.848   6.443
  534TYR    HB3 8034  10.051   6.927   6.390
  534TYR     CG 8035  10.026   6.732   6.467
  534TYR    CD1 8036  10.087   6.618   6.518
  534TYR    HD1 8037  10.194   6.602   6.502
  534TYR    CE1 8038  10.013   6.526   6.589
  534TYR    HE1 8039  10.062   6.436   6.628
  534TYR     CZ 8040   9.878   6.547   6.609
  534TYR     OH 8041   9.804   6.454   6.679
  534TYR     HH 8042   9.856   6.380   6.710
  534TYR    CE2 8043   9.816   6.660   6.559
  534TYR    HE2 8044   9.710   6.676   6.575
  534TYR    CD2 8045   9.890   6.753   6.488
  534TYR    HD2 8046   9.842   6.842   6.448
  534TYR      C 8047  10.007   6.779   6.165
  534TYR      O 8048   9.928   6.873   6.159
  535LYS      N 8049   9.986   6.662   6.105
  535LYS      H 8050  10.051   6.585   6.119
  535LYS     CA 8051   9.871   6.638   6.019
  535LYS     HA 8052   9.810   6.728   6.014
  535LYS     CB 8053   9.917   6.602   5.877
  535LYS    HB2 8054   9.979   6.683   5.837
  535LYS    HB3 8055   9.975   6.510   5.880
  535LYS     CG 8056   9.803   6.581   5.778
  535LYS    HG2 8057   9.745   6.494   5.808
  535LYS    HG3 8058   9.739   6.669   5.777
  535LYS     CD 8059   9.856   6.558   5.637
  535LYS    HD2 8060   9.941   6.490   5.641
  535LYS    HD3 8061   9.778   6.515   5.575
  535LYS     CE 8062   9.902   6.689   5.573
  535LYS    HE2 8063   9.972   6.739   5.640
  535LYS    HE3 8064   9.951   6.668   5.478
  535LYS     NZ 8065   9.788   6.781   5.547
  535LYS    HZ1 8066   9.742   6.803   5.634
  535LYS    HZ2 8067   9.823   6.866   5.505
  535LYS    HZ3 8068   9.723   6.736   5.484
  535LYS      C 8069   9.784   6.527   6.076
  535LYS      O 8070   9.832   6.417   6.105
  536LEU      N 8071   9.656   6.557   6.092
  536LEU      H 8072   9.624   6.652   6.078
  536LEU     CA 8073   9.556   6.459   6.129
  536LEU     HA 8074   9.605   6.372   6.173
  536LEU     CB 8075   9.458   6.519   6.232
  536LEU    HB2 8076   9.418   6.612   6.193
  536LEU    HB3 8077   9.377   6.449   6.250
  536LEU     CG 8078   9.519   6.552   6.369
  536LEU     HG 8079   9.601   6.622   6.357
  536LEU    CD1 8080   9.411   6.613   6.458
  536LEU   HD11 8081   9.329   6.543   6.470
  536LEU   HD12 8082   9.454   6.637   6.555
  536LEU   HD13 8083   9.374   6.705   6.412
  536LEU    CD2 8084   9.575   6.425   6.431
  536LEU   HD21 8085   9.653   6.384   6.366
  536LEU   HD22 8086   9.618   6.448   6.529
  536LEU   HD23 8087   9.496   6.352   6.443
  536LEU      C 8088   9.479   6.411   6.006
  536LEU      O 8089   9.447   6.492   5.918
  537PRO      N 8090   9.449   6.282   5.997
  537PRO     CD 8091   9.486   6.174   6.092
  537PRO    HD2 8092   9.452   6.200   6.192
  537PRO    HD3 8093   9.594   6.162   6.093
  537PRO     CG 8094   9.414   6.054   6.035
  537PRO    HG2 8095   9.316   6.045   6.083
  537PRO    HG3 8096   9.473   5.964   6.055
  537PRO     CB 8097   9.402   6.079   5.889
  537PRO    HB2 8098   9.317   6.023   5.850
  537PRO    HB3 8099   9.493   6.046   5.839
  537PRO     CA 8100   9.382   6.230   5.878
  537PRO     HA 8101   9.439   6.257   5.789
  537PRO      C 8102   9.234   6.266   5.876
  537PRO      O 8103   9.174   6.301   5.978
  538ASP      N 8104   9.175   6.256   5.757
  538ASP      H 8105   9.231   6.243   5.674
  538ASP     CA 8106   9.029   6.263   5.745
  538ASP     HA 8107   8.995   6.360   5.781
  538ASP     CB 8108   8.987   6.247   5.599
  538ASP    HB2 8109   9.036   6.159   5.556
  538ASP    HB3 8110   8.879   6.234   5.594
  538ASP     CG 8111   9.023   6.367   5.513
  538ASP    OD1 8112   9.056   6.469   5.568
  538ASP    OD2 8113   9.017   6.355   5.393
  538ASP      C 8114   8.961   6.158   5.831
  538ASP      O 8115   8.857   6.184   5.892
  539ASP      N 8116   9.018   6.037   5.837
  539ASP      H 8117   9.096   6.016   5.778
  539ASP     CA 8118   8.969   5.934   5.928
  539ASP     HA 8119   8.863   5.948   5.946
  539ASP     CB 8120   8.991   5.795   5.868
  539ASP    HB2 8121   8.947   5.791   5.768
  539ASP    HB3 8122   9.098   5.774   5.861
  539ASP     CG 8123   8.927   5.684   5.950
  539ASP    OD1 8124   8.845   5.714   6.034
  539ASP    OD2 8125   8.960   5.570   5.928
  539ASP      C 8126   9.039   5.942   6.064
  539ASP      O 8127   9.110   5.851   6.105
  540PHE      N 8128   9.017   6.053   6.134
  540PHE      H 8129   8.959   6.126   6.097
  540PHE     CA 8130   9.078   6.072   6.266
  540PHE     HA 8131   9.170   6.014   6.272
  540PHE     CB 8132   9.110   6.219   6.290
  540PHE    HB2 8133   9.184   6.253   6.217
  540PHE    HB3 8134   9.019   6.279   6.279
  540PHE     CG 8135   9.165   6.248   6.426
  540PHE    CD1 8136   9.271   6.174   6.476
  540PHE    HD1 8137   9.315   6.094   6.416
  540PHE    CE1 8138   9.323   6.200   6.602
  540PHE    HE1 8139   9.406   6.141   6.640
  540PHE     CZ 8140   9.268   6.300   6.679
  540PHE     HZ 8141   9.309   6.321   6.778
  540PHE    CE2 8142   9.163   6.375   6.631
  540PHE    HE2 8143   9.119   6.454   6.692
  540PHE    CD2 8144   9.111   6.348   6.505
  540PHE    HD2 8145   9.028   6.408   6.468
  540PHE      C 8146   8.984   6.020   6.374
  540PHE      O 8147   8.868   6.063   6.383
  541THR      N 8148   9.034   5.929   6.457
  541THR      H 8149   9.129   5.896   6.444
  541THR     CA 8150   8.959   5.872   6.568
  541THR     HA 8151   8.858   5.914   6.570
  541THR     CB 8152   8.945   5.719   6.556
  541THR     HB 8153   8.897   5.679   6.646
  541THR    CG2 8154   8.862   5.681   6.435
  541THR   HG21 8155   8.910   5.720   6.345
  541THR   HG22 8156   8.853   5.573   6.428
  541THR   HG23 8157   8.762   5.725   6.444
  541THR    OG1 8158   9.076   5.660   6.544
  541THR    HG1 8159   9.067   5.564   6.537
  541THR      C 8160   9.032   5.910   6.696
  541THR      O 8161   9.123   5.840   6.741
  542GLY      N 8162   8.993   6.022   6.755
  542GLY      H 8163   8.908   6.069   6.723
  542GLY     CA 8164   9.068   6.080   6.864
  542GLY    HA2 8165   9.068   6.012   6.949
  542GLY    HA3 8166   9.171   6.097   6.832
  542GLY      C 8167   9.014   6.213   6.913
  542GLY      O 8168   8.900   6.249   6.883
  543CYX      N 8169   9.096   6.287   6.988
  543CYX      H 8170   9.192   6.260   6.999
  543CYX     CA 8171   9.048   6.407   7.054
  543CYX     HA 8172   8.973   6.456   6.992
  543CYX     CB 8173   8.986   6.373   7.190
  543CYX    HB2 8174   8.905   6.301   7.176
  543CYX    HB3 8175   9.062   6.331   7.255
  543CYX     SG 8176   8.916   6.516   7.276
  543CYX      C 8177   9.164   6.504   7.074
  543CYX      O 8178   9.276   6.464   7.106
  544VAL      N 8179   9.135   6.632   7.054
  544VAL      H 8180   9.041   6.660   7.029
  544VAL     CA 8181   9.234   6.739   7.065
  544VAL     HA 8182   9.333   6.696   7.077
  544VAL     CB 8183   9.234   6.828   6.939
  544VAL     HB 8184   9.135   6.870   6.924
  544VAL    CG1 8185   9.334   6.941   6.953
  544VAL   HG11 8186   9.434   6.899   6.968
  544VAL   HG12 8187   9.333   7.002   6.863
  544VAL   HG13 8188   9.308   7.002   7.040
  544VAL    CG2 8189   9.265   6.743   6.816
  544VAL   HG21 8190   9.190   6.666   6.805
  544VAL   HG22 8191   9.265   6.807   6.727
  544VAL   HG23 8192   9.363   6.697   6.828
  544VAL      C 8193   9.200   6.823   7.187
  544VAL      O 8194   9.090   6.879   7.197
  545ILE      N 8195   9.295   6.833   7.281
  545ILE      H 8196   9.383   6.786   7.267
  545ILE     CA 8197   9.278   6.908   7.404
  545ILE     HA 8198   9.183   6.962   7.401
  545ILE     CB 8199   9.278   6.817   7.527
  545ILE     HB 8200   9.372   6.761   7.531
  545ILE    CG2 8201   9.264   6.899   7.655
  545ILE   HG21 8202   9.170   6.954   7.652
  545ILE   HG22 8203   9.264   6.832   7.741
  545ILE   HG23 8204   9.347   6.969   7.662
  545ILE    CG1 8205   9.166   6.713   7.517
  545ILE   HG12 8206   9.070   6.761   7.535
  545ILE   HG13 8207   9.167   6.668   7.418
  545ILE    CD1 8208   9.179   6.599   7.617
  545ILE   HD11 8209   9.177   6.640   7.718
  545ILE   HD12 8210   9.096   6.530   7.603
  545ILE   HD13 8211   9.273   6.547   7.600
  545ILE      C 8212   9.390   7.010   7.414
  545ILE      O 8213   9.508   6.976   7.395
  546ALA      N 8214   9.355   7.135   7.444
  546ALA      H 8215   9.258   7.157   7.462
  546ALA     CA 8216   9.450   7.245   7.450
  546ALA     HA 8217   9.551   7.204   7.465
  546ALA     CB 8218   9.450   7.328   7.321
  546ALA    HB1 8219   9.350   7.370   7.305
  546ALA    HB2 8220   9.523   7.408   7.329
  546ALA    HB3 8221   9.476   7.264   7.237
  546ALA      C 8222   9.418   7.334   7.569
  546ALA      O 8223   9.302   7.345   7.609
  547TRP      N 8224   9.521   7.397   7.625
  547TRP      H 8225   9.616   7.376   7.595
  547TRP     CA 8226   9.503   7.497   7.729
  547TRP     HA 8227   9.411   7.552   7.711
  547TRP     CB 8228   9.496   7.431   7.867
  547TRP    HB2 8229   9.485   7.508   7.943
  547TRP    HB3 8230   9.411   7.364   7.871
  547TRP     CG 8231   9.618   7.351   7.901
  547TRP    CD1 8232   9.725   7.393   7.975
  547TRP    HD1 8233   9.727   7.494   8.016
  547TRP    NE1 8234   9.817   7.292   7.985
  547TRP    HE1 8235   9.905   7.297   8.035
  547TRP    CE2 8236   9.771   7.182   7.917
  547TRP    CZ2 8237   9.829   7.057   7.899
  547TRP    HZ2 8238   9.926   7.035   7.943
  547TRP    CH2 8239   9.758   6.964   7.824
  547TRP    HH2 8240   9.799   6.864   7.807
  547TRP    CZ3 8241   9.635   6.994   7.769
  547TRP    HZ3 8242   9.582   6.919   7.711
  547TRP    CE3 8243   9.578   7.119   7.788
  547TRP    HE3 8244   9.480   7.141   7.744
  547TRP    CD2 8245   9.647   7.215   7.863
  547TRP      C 8246   9.618   7.597   7.724
  547TRP      O 8247   9.726   7.567   7.673
  548ASN      N 8248   9.593   7.716   7.780
  548ASN      H 8249   9.504   7.733   7.823
  548ASN     CA 8250   9.693   7.822   7.779
  548ASN     HA 8251   9.733   7.834   7.678
  548ASN     CB 8252   9.631   7.953   7.824
  548ASN    HB2 8253   9.544   7.975   7.763
  548ASN    HB3 8254   9.602   7.946   7.929
  548ASN     CG 8255   9.726   8.069   7.811
  548ASN    OD1 8256   9.813   8.090   7.897
  548ASN    ND2 8257   9.712   8.144   7.704
  548ASN   HD21 8258   9.773   8.223   7.690
  548ASN   HD22 8259   9.640   8.123   7.637
  548ASN      C 8260   9.812   7.785   7.868
  548ASN      O 8261   9.795   7.736   7.980
  549SER      N 8262   9.933   7.809   7.816
  549SER      H 8263   9.941   7.847   7.722
  549SER     CA 8264  10.055   7.782   7.891
  549SER     HA 8265  10.029   7.754   7.993
  549SER     CB 8266  10.132   7.669   7.826
  549SER    HB2 8267  10.226   7.654   7.879
  549SER    HB3 8268  10.073   7.578   7.830
  549SER     OG 8269  10.160   7.698   7.692
  549SER     HG 8270  10.209   7.626   7.653
  549SER      C 8271  10.143   7.906   7.901
  549SER      O 8272  10.266   7.894   7.912
  550ASN      N 8273  10.083   8.025   7.896
  550ASN      H 8274   9.983   8.031   7.895
  550ASN     CA 8275  10.163   8.148   7.892
  550ASN     HA 8276  10.231   8.144   7.807
  550ASN     CB 8277  10.073   8.269   7.877
  550ASN    HB2 8278   9.997   8.249   7.801
  550ASN    HB3 8279  10.024   8.289   7.972
  550ASN     CG 8280  10.148   8.392   7.836
  550ASN    OD1 8281  10.222   8.392   7.737
  550ASN    ND2 8282  10.131   8.498   7.911
  550ASN   HD21 8283  10.179   8.584   7.889
  550ASN   HD22 8284  10.070   8.494   7.992
  550ASN      C 8285  10.252   8.163   8.014
  550ASN      O 8286  10.356   8.229   8.006
  551ASN      N 8287  10.214   8.103   8.127
  551ASN      H 8288  10.127   8.051   8.130
  551ASN     CA 8289  10.295   8.110   8.248
  551ASN     HA 8290  10.366   8.192   8.239
  551ASN     CB 8291  10.207   8.134   8.369
  551ASN    HB2 8292  10.129   8.059   8.372
  551ASN    HB3 8293  10.268   8.127   8.460
  551ASN     CG 8294  10.142   8.269   8.367
  551ASN    OD1 8295  10.203   8.369   8.328
  551ASN    ND2 8296  10.018   8.275   8.409
  551ASN   HD21 8297   9.969   8.363   8.410
  551ASN   HD22 8298   9.972   8.190   8.440
  551ASN      C 8299  10.381   7.986   8.268
  551ASN      O 8300  10.447   7.975   8.373
  552LEU      N 8301  10.382   7.893   8.173
  552LEU      H 8302  10.331   7.908   8.087
  552LEU     CA 8303  10.455   7.768   8.186
  552LEU     HA 8304  10.506   7.765   8.283
  552LEU     CB 8305  10.357   7.650   8.177
  552LEU    HB2 8306  10.307   7.651   8.081
  552LEU    HB3 8307  10.412   7.556   8.189
  552LEU     CG 8308  10.246   7.647   8.283
  552LEU     HG 8309  10.191   7.741   8.280
  552LEU    CD1 8310  10.152   7.531   8.255
  552LEU   HD11 8311  10.207   7.437   8.258
  552LEU   HD12 8312  10.073   7.529   8.330
  552LEU   HD13 8313  10.108   7.544   8.156
  552LEU    CD2 8314  10.308   7.634   8.421
  552LEU   HD21 8315  10.374   7.719   8.440
  552LEU   HD22 8316  10.229   7.632   8.497
  552LEU   HD23 8317  10.366   7.542   8.427
  552LEU      C 8318  10.563   7.752   8.080
  552LEU      O 8319  10.676   7.713   8.112
  553ASP      N 8320  10.532   7.783   7.954
  553ASP      H 8321  10.442   7.824   7.933
  553ASP     CA 8322  10.623   7.758   7.843
  553ASP     HA 8323  10.712   7.707   7.879
  553ASP     CB 8324  10.556   7.671   7.736
  553ASP    HB2 8325  10.458   7.711   7.714
  553ASP    HB3 8326  10.617   7.671   7.646
  553ASP     CG 8327  10.539   7.526   7.780
  553ASP    OD1 8328  10.629   7.473   7.841
  553ASP    OD2 8329  10.436   7.470   7.753
  553ASP      C 8330  10.670   7.890   7.781
  553ASP      O 8331  10.690   7.901   7.660
  554SER      N 8332  10.688   7.990   7.866
  554SER      H 8333  10.677   7.975   7.965
  554SER     CA 8334  10.724   8.123   7.817
  554SER     HA 8335  10.774   8.114   7.720
  554SER     CB 8336  10.601   8.210   7.800
  554SER    HB2 8337  10.528   8.158   7.738
  554SER    HB3 8338  10.557   8.230   7.898
  554SER     OG 8339  10.633   8.332   7.739
  554SER     HG 8340  10.553   8.385   7.730
  554SER      C 8341  10.821   8.188   7.914
  554SER      O 8342  10.811   8.167   8.035
  555LYS      N 8343  10.915   8.267   7.862
  555LYS      H 8344  10.919   8.281   7.762
  555LYS     CA 8345  11.013   8.332   7.947
  555LYS     HA 8346  10.983   8.322   8.051
  555LYS     CB 8347  11.151   8.271   7.928
  555LYS    HB2 8348  11.177   8.270   7.823
  555LYS    HB3 8349  11.225   8.329   7.984
  555LYS     CG 8350  11.165   8.128   7.977
  555LYS    HG2 8351  11.134   8.122   8.082
  555LYS    HG3 8352  11.100   8.063   7.917
  555LYS     CD 8353  11.309   8.082   7.963
  555LYS    HD2 8354  11.338   8.086   7.859
  555LYS    HD3 8355  11.373   8.148   8.022
  555LYS     CE 8356  11.329   7.940   8.013
  555LYS    HE2 8357  11.295   7.932   8.116
  555LYS    HE3 8358  11.272   7.871   7.951
  555LYS     NZ 8359  11.473   7.902   8.007
  555LYS    HZ1 8360  11.527   7.965   8.065
  555LYS    HZ2 8361  11.484   7.807   8.040
  555LYS    HZ3 8362  11.506   7.908   7.912
  555LYS      C 8363  11.018   8.481   7.915
  555LYS      O 8364  10.982   8.525   7.805
  556VAL      N 8365  11.065   8.560   8.012
  556VAL      H 8366  11.099   8.519   8.098
  556VAL     CA 8367  11.067   8.705   7.996
  556VAL     HA 8368  10.965   8.742   7.985
  556VAL     CB 8369  11.132   8.772   8.118
  556VAL     HB 8370  11.228   8.725   8.139
  556VAL    CG1 8371  11.154   8.920   8.092
  556VAL   HG11 8372  11.058   8.968   8.072
  556VAL   HG12 8373  11.200   8.966   8.180
  556VAL   HG13 8374  11.219   8.933   8.006
  556VAL    CG2 8375  11.045   8.751   8.241
  556VAL   HG21 8376  11.034   8.644   8.260
  556VAL   HG22 8377  11.091   8.799   8.327
  556VAL   HG23 8378  10.947   8.795   8.224
  556VAL      C 8379  11.144   8.743   7.870
  556VAL      O 8380  11.104   8.833   7.795
  557GLY      N 8381  11.256   8.675   7.844
  557GLY      H 8382  11.289   8.605   7.909
  557GLY     CA 8383  11.333   8.699   7.724
  557GLY    HA2 8384  11.325   8.804   7.696
  557GLY    HA3 8385  11.438   8.675   7.743
  557GLY      C 8386  11.292   8.619   7.604
  557GLY      O 8387  11.357   8.626   7.499
  558GLY      N 8388  11.184   8.541   7.615
  558GLY      H 8389  11.129   8.543   7.700
  558GLY     CA 8390  11.142   8.452   7.509
  558GLY    HA2 8391  11.033   8.449   7.505
  558GLY    HA3 8392  11.182   8.488   7.414
  558GLY      C 8393  11.191   8.310   7.529
  558GLY      O 8394  11.311   8.287   7.544
  559ASN      N 8395  11.099   8.214   7.529
  559ASN      H 8396  11.001   8.238   7.522
  559ASN     CA 8397  11.133   8.072   7.539
  559ASN     HA 8398  11.229   8.062   7.591
  559ASN     CB 8399  11.029   7.995   7.617
  559ASN    HB2 8400  11.017   8.039   7.716
  559ASN    HB3 8401  10.934   7.999   7.564
  559ASN     CG 8402  11.065   7.850   7.635
  559ASN    OD1 8403  11.133   7.791   7.550
  559ASN    ND2 8404  11.022   7.792   7.744
  559ASN   HD21 8405  11.044   7.695   7.761
  559ASN   HD22 8406  10.967   7.844   7.810
  559ASN      C 8407  11.150   8.018   7.398
  559ASN      O 8408  11.052   7.992   7.328
  560TYR      N 8409  11.275   8.000   7.356
  560TYR      H 8410  11.352   8.013   7.420
  560TYR     CA 8411  11.306   7.961   7.219
  560TYR     HA 8412  11.220   7.980   7.155
  560TYR     CB 8413  11.426   8.042   7.169
  560TYR    HB2 8414  11.510   8.029   7.236
  560TYR    HB3 8415  11.453   8.008   7.069
  560TYR     CG 8416  11.399   8.191   7.160
  560TYR    CD1 8417  11.451   8.276   7.256
  560TYR    HD1 8418  11.511   8.236   7.338
  560TYR    CE1 8419  11.427   8.412   7.248
  560TYR    HE1 8420  11.467   8.479   7.324
  560TYR     CZ 8421  11.350   8.463   7.143
  560TYR     OH 8422  11.326   8.598   7.135
  560TYR     HH 8423  11.366   8.647   7.207
  560TYR    CE2 8424  11.299   8.377   7.048
  560TYR    HE2 8425  11.239   8.417   6.966
  560TYR    CD2 8426  11.323   8.242   7.056
  560TYR    HD2 8427  11.282   8.175   6.980
  560TYR      C 8428  11.335   7.812   7.205
  560TYR      O 8429  11.390   7.770   7.102
  561ASN      N 8430  11.299   7.731   7.305
  561ASN      H 8431  11.252   7.769   7.386
  561ASN     CA 8432  11.326   7.588   7.301
  561ASN     HA 8433  11.414   7.570   7.239
  561ASN     CB 8434  11.353   7.536   7.441
  561ASN    HB2 8435  11.273   7.571   7.508
  561ASN    HB3 8436  11.354   7.427   7.440
  561ASN     CG 8437  11.484   7.584   7.497
  561ASN    OD1 8438  11.580   7.607   7.422
  561ASN    ND2 8439  11.490   7.600   7.626
  561ASN   HD21 8440  11.576   7.632   7.669
  561ASN   HD22 8441  11.409   7.580   7.683
  561ASN      C 8442  11.215   7.507   7.235
  561ASN      O 8443  11.227   7.385   7.226
  562TYR      N 8444  11.108   7.572   7.189
  562TYR      H 8445  11.097   7.671   7.206
  562TYR     CA 8446  11.003   7.504   7.114
  562TYR     HA 8447  11.018   7.396   7.120
  562TYR     CB 8448  10.865   7.537   7.171
  562TYR    HB2 8449  10.855   7.645   7.183
  562TYR    HB3 8450  10.788   7.501   7.103
  562TYR     CG 8451  10.838   7.475   7.306
  562TYR    CD1 8452  10.871   7.544   7.422
  562TYR    HD1 8453  10.916   7.643   7.416
  562TYR    CE1 8454  10.846   7.487   7.546
  562TYR    HE1 8455  10.872   7.541   7.637
  562TYR     CZ 8456  10.788   7.361   7.553
  562TYR     OH 8457  10.763   7.305   7.676
  562TYR     HH 8458  10.790   7.361   7.750
  562TYR    CE2 8459  10.755   7.292   7.438
  562TYR    HE2 8460  10.710   7.193   7.445
  562TYR    CD2 8461  10.780   7.349   7.315
  562TYR    HD2 8462  10.754   7.295   7.224
  562TYR      C 8463  11.012   7.543   6.968
  562TYR      O 8464  10.980   7.657   6.931
  563LEU      N 8465  11.055   7.449   6.884
  563LEU      H 8466  11.071   7.355   6.918
  563LEU     CA 8467  11.082   7.476   6.744
  563LEU     HA 8468  11.089   7.583   6.728
  563LEU     CB 8469  11.213   7.409   6.701
  563LEU    HB2 8470  11.224   7.314   6.752
  563LEU    HB3 8471  11.212   7.393   6.593
  563LEU     CG 8472  11.341   7.489   6.730
  563LEU     HG 8473  11.329   7.591   6.695
  563LEU    CD1 8474  11.366   7.489   6.881
  563LEU   HD11 8475  11.378   7.386   6.916
  563LEU   HD12 8476  11.457   7.545   6.902
  563LEU   HD13 8477  11.282   7.535   6.932
  563LEU    CD2 8478  11.458   7.427   6.655
  563LEU   HD21 8479  11.437   7.430   6.548
  563LEU   HD22 8480  11.548   7.483   6.676
  563LEU   HD23 8481  11.471   7.324   6.687
  563LEU      C 8482  10.967   7.425   6.657
  563LEU      O 8483  10.893   7.333   6.694
  564TYR      N 8484  10.953   7.487   6.540
  564TYR      H 8485  11.017   7.562   6.514
  564TYR     CA 8486  10.849   7.452   6.445
  564TYR     HA 8487  10.817   7.349   6.463
  564TYR     CB 8488  10.727   7.544   6.460
  564TYR    HB2 8489  10.650   7.514   6.389
  564TYR    HB3 8490  10.688   7.537   6.561
  564TYR     CG 8491  10.758   7.690   6.433
  564TYR    CD1 8492  10.729   7.746   6.309
  564TYR    HD1 8493  10.685   7.684   6.231
  564TYR    CE1 8494  10.757   7.879   6.286
  564TYR    HE1 8495  10.735   7.923   6.188
  564TYR     CZ 8496  10.814   7.957   6.386
  564TYR     OH 8497  10.841   8.089   6.362
  564TYR     HH 8498  10.818   8.117   6.273
  564TYR    CE2 8499  10.842   7.901   6.509
  564TYR    HE2 8500  10.886   7.963   6.588
  564TYR    CD2 8501  10.814   7.768   6.533
  564TYR    HD2 8502  10.836   7.724   6.631
  564TYR      C 8503  10.907   7.460   6.305
  564TYR      O 8504  11.009   7.524   6.282
  565ARG      N 8505  10.839   7.394   6.211
  565ARG      H 8506  10.753   7.347   6.234
  565ARG     CA 8507  10.886   7.388   6.073
  565ARG     HA 8508  10.990   7.420   6.068
  565ARG     CB 8509  10.876   7.246   6.018
  565ARG    HB2 8510  10.932   7.178   6.083
  565ARG    HB3 8511  10.771   7.216   6.016
  565ARG     CG 8512  10.930   7.228   5.878
  565ARG    HG2 8513  10.877   7.294   5.809
  565ARG    HG3 8514  11.036   7.253   5.876
  565ARG     CD 8515  10.914   7.088   5.830
  565ARG    HD2 8516  10.809   7.058   5.839
  565ARG    HD3 8517  10.945   7.081   5.726
  565ARG     NE 8518  10.995   6.995   5.907
  565ARG     HE 8519  10.952   6.949   5.987
  565ARG     CZ 8520  11.123   6.965   5.881
  565ARG    NH1 8521  11.185   7.022   5.780
  565ARG   HH11 8522  11.135   7.088   5.722
  565ARG   HH12 8523  11.281   7.000   5.761
  565ARG    NH2 8524  11.188   6.879   5.958
  565ARG   HH21 8525  11.141   6.836   6.036
  565ARG   HH22 8526  11.285   6.857   5.938
  565ARG      C 8527  10.804   7.483   5.987
  565ARG      O 8528  10.682   7.493   6.004
  566LEU      N 8529  10.869   7.551   5.893
  566LEU      H 8530  10.970   7.551   5.891
  566LEU     CA 8531  10.797   7.628   5.793
  566LEU     HA 8532  10.690   7.620   5.810
  566LEU     CB 8533  10.839   7.776   5.800
  566LEU    HB2 8534  10.948   7.783   5.797
  566LEU    HB3 8535  10.797   7.830   5.716
  566LEU     CG 8536  10.795   7.851   5.927
  566LEU     HG 8537  10.833   7.799   6.015
  566LEU    CD1 8538  10.852   7.992   5.924
  566LEU   HD11 8539  10.814   8.045   5.836
  566LEU   HD12 8540  10.821   8.046   6.014
  566LEU   HD13 8541  10.961   7.988   5.921
  566LEU    CD2 8542  10.643   7.853   5.935
  566LEU   HD21 8543  10.606   7.750   5.938
  566LEU   HD22 8544  10.612   7.906   6.024
  566LEU   HD23 8545  10.603   7.903   5.847
  566LEU      C 8546  10.821   7.577   5.651
  566LEU      O 8547  10.736   7.599   5.564
  567PHE      N 8548  10.932   7.508   5.627
  567PHE      H 8549  10.996   7.486   5.702
  567PHE     CA 8550  10.967   7.462   5.493
  567PHE     HA 8551  10.886   7.485   5.424
  567PHE     CB 8552  11.094   7.532   5.443
  567PHE    HB2 8553  11.177   7.509   5.511
  567PHE    HB3 8554  11.118   7.496   5.343
  567PHE     CG 8555  11.083   7.681   5.437
  567PHE    CD1 8556  11.114   7.760   5.547
  567PHE    HD1 8557  11.147   7.713   5.639
  567PHE    CE1 8558  11.103   7.897   5.541
  567PHE    HE1 8559  11.128   7.958   5.628
  567PHE     CZ 8560  11.062   7.958   5.424
  567PHE     HZ 8561  11.053   8.067   5.419
  567PHE    CE2 8562  11.030   7.881   5.314
  567PHE    HE2 8563  10.997   7.929   5.222
  567PHE    CD2 8564  11.041   7.744   5.320
  567PHE    HD2 8565  11.016   7.684   5.232
  567PHE      C 8566  10.988   7.311   5.493
  567PHE      O 8567  11.040   7.255   5.590
  568ARG      N 8568  10.946   7.247   5.384
  568ARG      H 8569  10.893   7.296   5.314
  568ARG     CA 8570  10.970   7.106   5.359
  568ARG     HA 8571  11.072   7.081   5.388
  568ARG     CB 8572  10.875   7.017   5.438
  568ARG    HB2 8573  10.866   7.055   5.540
  568ARG    HB3 8574  10.777   7.018   5.390
  568ARG     CG 8575  10.917   6.872   5.448
  568ARG    HG2 8576  10.906   6.823   5.351
  568ARG    HG3 8577  11.021   6.866   5.480
  568ARG     CD 8578  10.835   6.797   5.547
  568ARG    HD2 8579  10.838   6.849   5.643
  568ARG    HD3 8580  10.732   6.792   5.512
  568ARG     NE 8581  10.883   6.662   5.567
  568ARG     HE 8582  10.961   6.647   5.629
  568ARG     CZ 8583  10.830   6.553   5.508
  568ARG    NH1 8584  10.728   6.565   5.426
  568ARG   HH11 8585  10.689   6.656   5.407
  568ARG   HH12 8586  10.689   6.483   5.382
  568ARG    NH2 8587  10.881   6.433   5.533
  568ARG   HH21 8588  10.959   6.424   5.596
  568ARG   HH22 8589  10.841   6.352   5.488
  568ARG      C 8590  10.953   7.081   5.210
  568ARG      O 8591  10.867   7.143   5.146
  569LYS      N 8592  11.035   6.992   5.154
  569LYS      H 8593  11.106   6.948   5.210
  569LYS     CA 8594  11.025   6.956   5.013
  569LYS     HA 8595  11.025   7.047   4.953
  569LYS     CB 8596  11.143   6.869   4.973
  569LYS    HB2 8597  11.152   6.785   5.043
  569LYS    HB3 8598  11.128   6.830   4.872
  569LYS     CG 8599  11.278   6.940   4.973
  569LYS    HG2 8600  11.276   7.021   4.900
  569LYS    HG3 8601  11.297   6.982   5.072
  569LYS     CD 8602  11.391   6.845   4.939
  569LYS    HD2 8603  11.396   6.765   5.013
  569LYS    HD3 8604  11.374   6.802   4.840
  569LYS     CE 8605  11.525   6.917   4.936
  569LYS    HE2 8606  11.524   6.993   4.858
  569LYS    HE3 8607  11.543   6.964   5.033
  569LYS     NZ 8608  11.638   6.824   4.909
  569LYS    HZ1 8609  11.624   6.780   4.819
  569LYS    HZ2 8610  11.725   6.875   4.909
  569LYS    HZ3 8611  11.641   6.753   4.981
  569LYS      C 8612  10.894   6.885   4.978
  569LYS      O 8613  10.859   6.879   4.860
  570SER      N 8614  10.822   6.833   5.077
  570SER      H 8615  10.855   6.838   5.172
  570SER     CA 8616  10.694   6.768   5.052
  570SER     HA 8617  10.644   6.817   4.969
  570SER     CB 8618  10.715   6.622   5.016
  570SER    HB2 8619  10.775   6.615   4.925
  570SER    HB3 8620  10.767   6.571   5.097
  570SER     OG 8621  10.592   6.558   4.993
  570SER     HG 8622  10.608   6.466   4.971
  570SER      C 8623  10.608   6.780   5.176
  570SER      O 8624  10.659   6.787   5.288
  571ASN      N 8625  10.476   6.783   5.155
  571ASN      H 8626  10.440   6.782   5.061
  571ASN     CA 8627  10.383   6.789   5.267
  571ASN     HA 8628  10.414   6.868   5.336
  571ASN     CB 8629  10.242   6.818   5.219
  571ASN    HB2 8630  10.217   6.749   5.138
  571ASN    HB3 8631  10.172   6.805   5.301
  571ASN     CG 8632  10.227   6.958   5.166
  571ASN    OD1 8633  10.299   7.049   5.207
  571ASN    ND2 8634  10.135   6.976   5.075
  571ASN   HD21 8635  10.120   7.068   5.036
  571ASN   HD22 8636  10.078   6.898   5.044
  571ASN      C 8637  10.387   6.659   5.347
  571ASN      O 8638  10.427   6.553   5.297
  572LEU      N 8639  10.346   6.668   5.473
  572LEU      H 8640  10.314   6.756   5.510
  572LEU     CA 8641  10.344   6.551   5.560
  572LEU     HA 8642  10.437   6.495   5.548
  572LEU     CB 8643  10.330   6.593   5.706
  572LEU    HB2 8644  10.244   6.659   5.717
  572LEU    HB3 8645  10.316   6.505   5.769
  572LEU     CG 8646  10.450   6.669   5.765
  572LEU     HG 8647  10.469   6.758   5.706
  572LEU    CD1 8648  10.419   6.709   5.909
  572LEU   HD11 8649  10.399   6.620   5.968
  572LEU   HD12 8650  10.504   6.763   5.951
  572LEU   HD13 8651  10.331   6.774   5.910
  572LEU    CD2 8652  10.574   6.581   5.759
  572LEU   HD21 8653  10.594   6.555   5.655
  572LEU   HD22 8654  10.659   6.635   5.800
  572LEU   HD23 8655  10.557   6.490   5.816
  572LEU      C 8656  10.230   6.456   5.522
  572LEU      O 8657  10.126   6.499   5.471
  573LYS      N 8658  10.251   6.328   5.549
  573LYS      H 8659  10.345   6.294   5.563
  573LYS     CA 8660  10.141   6.234   5.557
  573LYS     HA 8661  10.062   6.264   5.488
  573LYS     CB 8662  10.187   6.093   5.521
  573LYS    HB2 8663  10.271   6.065   5.584
  573LYS    HB3 8664  10.105   6.023   5.536
  573LYS     CG 8665  10.233   6.077   5.377
  573LYS    HG2 8666  10.151   6.103   5.310
  573LYS    HG3 8667  10.317   6.142   5.358
  573LYS     CD 8668  10.275   5.933   5.348
  573LYS    HD2 8669  10.358   5.906   5.414
  573LYS    HD3 8670  10.191   5.866   5.366
  573LYS     CE 8671  10.320   5.917   5.204
  573LYS    HE2 8672  10.238   5.942   5.137
  573LYS    HE3 8673  10.404   5.983   5.184
  573LYS     NZ 8674  10.364   5.777   5.175
  573LYS    HZ1 8675  10.287   5.714   5.191
  573LYS    HZ2 8676  10.393   5.771   5.078
  573LYS    HZ3 8677  10.441   5.753   5.235
  573LYS      C 8678  10.083   6.238   5.698
  573LYS      O 8679  10.147   6.287   5.791
  574PRO      N 8680   9.960   6.190   5.717
  574PRO     CD 8681   9.864   6.135   5.616
  574PRO    HD2 8682   9.896   6.035   5.587
  574PRO    HD3 8683   9.862   6.199   5.528
  574PRO     CG 8684   9.734   6.134   5.691
  574PRO    HG2 8685   9.669   6.056   5.651
  574PRO    HG3 8686   9.685   6.231   5.679
  574PRO     CB 8687   9.772   6.109   5.833
  574PRO    HB2 8688   9.788   6.002   5.847
  574PRO    HB3 8689   9.692   6.143   5.899
  574PRO     CA 8690   9.901   6.189   5.851
  574PRO     HA 8691   9.866   6.289   5.876
  574PRO      C 8692   9.994   6.122   5.953
  574PRO      O 8693  10.046   6.013   5.930
  575PHE      N 8694  10.015   6.192   6.065
  575PHE      H 8695   9.971   6.282   6.078
  575PHE     CA 8696  10.099   6.147   6.176
  575PHE     HA 8697  10.106   6.226   6.250
  575PHE     CB 8698  10.039   6.022   6.240
  575PHE    HB2 8699  10.021   5.947   6.164
  575PHE    HB3 8700  10.109   5.982   6.314
  575PHE     CG 8701   9.909   6.047   6.310
  575PHE    CD1 8702   9.791   5.994   6.261
  575PHE    HD1 8703   9.792   5.934   6.170
  575PHE    CE1 8704   9.671   6.016   6.325
  575PHE    HE1 8705   9.578   5.975   6.285
  575PHE     CZ 8706   9.667   6.092   6.440
  575PHE     HZ 8707   9.573   6.110   6.491
  575PHE    CE2 8708   9.784   6.145   6.491
  575PHE    HE2 8709   9.782   6.205   6.582
  575PHE    CD2 8710   9.904   6.123   6.426
  575PHE    HD2 8711   9.996   6.165   6.467
  575PHE      C 8712  10.243   6.118   6.132
  575PHE      O 8713  10.312   6.038   6.197
  576GLU      N 8714  10.290   6.181   6.025
  576GLU      H 8715  10.227   6.235   5.967
  576GLU     CA 8716  10.430   6.173   5.987
  576GLU     HA 8717  10.466   6.072   6.002
  576GLU     CB 8718  10.447   6.211   5.839
  576GLU    HB2 8719  10.384   6.147   5.778
  576GLU    HB3 8720  10.419   6.315   5.825
  576GLU     CG 8721  10.590   6.196   5.787
  576GLU    HG2 8722  10.654   6.269   5.836
  576GLU    HG3 8723  10.626   6.096   5.809
  576GLU     CD 8724  10.600   6.217   5.639
  576GLU    OE1 8725  10.500   6.242   5.577
  576GLU    OE2 8726  10.709   6.209   5.587
  576GLU      C 8727  10.514   6.265   6.075
  576GLU      O 8728  10.473   6.376   6.109
  577ARG      N 8729  10.633   6.218   6.111
  577ARG      H 8730  10.662   6.126   6.079
  577ARG     CA 8731  10.725   6.292   6.196
  577ARG     HA 8732  10.686   6.393   6.212
  577ARG     CB 8733  10.742   6.224   6.332
  577ARG    HB2 8734  10.644   6.213   6.379
  577ARG    HB3 8735  10.786   6.125   6.318
  577ARG     CG 8736  10.830   6.298   6.430
  577ARG    HG2 8737  10.931   6.305   6.390
  577ARG    HG3 8738  10.791   6.398   6.446
  577ARG     CD 8739  10.835   6.225   6.563
  577ARG    HD2 8740  10.733   6.206   6.598
  577ARG    HD3 8741  10.887   6.130   6.551
  577ARG     NE 8742  10.904   6.301   6.666
  577ARG     HE 8743  10.851   6.366   6.722
  577ARG     CZ 8744  11.034   6.292   6.691
  577ARG    NH1 8745  11.109   6.208   6.621
  577ARG   HH11 8746  11.067   6.152   6.548
  577ARG   HH12 8747  11.208   6.201   6.640
  577ARG    NH2 8748  11.089   6.365   6.787
  577ARG   HH21 8749  11.032   6.429   6.841
  577ARG   HH22 8750  11.188   6.357   6.806
  577ARG      C 8751  10.858   6.304   6.124
  577ARG      O 8752  10.915   6.202   6.082
  578ASP      N 8753  10.908   6.426   6.110
  578ASP      H 8754  10.862   6.505   6.153
  578ASP     CA 8755  11.030   6.454   6.035
  578ASP     HA 8756  11.090   6.363   6.028
  578ASP     CB 8757  10.998   6.502   5.894
  578ASP    HB2 8758  10.934   6.429   5.844
  578ASP    HB3 8759  10.946   6.598   5.899
  578ASP     CG 8760  11.122   6.521   5.807
  578ASP    OD1 8761  11.230   6.519   5.861
  578ASP    OD2 8762  11.108   6.537   5.689
  578ASP      C 8763  11.113   6.559   6.109
  578ASP      O 8764  11.069   6.674   6.122
  579ILE      N 8765  11.230   6.519   6.156
  579ILE      H 8766  11.262   6.424   6.140
  579ILE     CA 8767  11.319   6.606   6.232
  579ILE     HA 8768  11.267   6.699   6.257
  579ILE     CB 8769  11.363   6.538   6.363
  579ILE     HB 8770  11.431   6.604   6.417
  579ILE    CG2 8771  11.243   6.508   6.451
  579ILE   HG21 8772  11.174   6.442   6.398
  579ILE   HG22 8773  11.276   6.460   6.543
  579ILE   HG23 8774  11.192   6.602   6.475
  579ILE    CG1 8775  11.441   6.409   6.333
  579ILE   HG12 8776  11.372   6.334   6.294
  579ILE   HG13 8777  11.518   6.430   6.259
  579ILE    CD1 8778  11.509   6.349   6.454
  579ILE   HD11 8779  11.434   6.325   6.530
  579ILE   HD12 8780  11.562   6.259   6.425
  579ILE   HD13 8781  11.580   6.421   6.495
  579ILE      C 8782  11.442   6.644   6.151
  579ILE      O 8783  11.541   6.694   6.207
  580SER      N 8784  11.438   6.624   6.019
  580SER      H 8785  11.358   6.580   5.977
  580SER     CA 8786  11.549   6.662   5.933
  580SER     HA 8787  11.642   6.620   5.971
  580SER     CB 8788  11.526   6.612   5.792
  580SER    HB2 8789  11.526   6.503   5.792
  580SER    HB3 8790  11.429   6.647   5.756
  580SER     OG 8791  11.626   6.657   5.705
  580SER     HG 8792  11.609   6.624   5.617
  580SER      C 8793  11.567   6.814   5.931
  580SER      O 8794  11.469   6.889   5.940
  581THR      N 8795  11.692   6.858   5.920
  581THR      H 8796  11.769   6.792   5.922
  581THR     CA 8797  11.726   6.998   5.906
  581THR     HA 8798  11.637   7.059   5.923
  581THR     CB 8799  11.834   7.039   6.007
  581THR     HB 8800  11.861   7.143   5.992
  581THR    CG2 8801  11.783   7.022   6.150
  581THR   HG21 8802  11.757   6.917   6.166
  581THR   HG22 8803  11.861   7.051   6.220
  581THR   HG23 8804  11.696   7.084   6.165
  581THR    OG1 8805  11.951   6.958   5.988
  581THR    HG1 8806  12.018   6.983   6.051
  581THR      C 8807  11.773   7.032   5.765
  581THR      O 8808  11.831   7.139   5.744
  582GLU      N 8809  11.750   6.942   5.669
  582GLU      H 8810  11.701   6.856   5.690
  582GLU     CA 8811  11.793   6.964   5.531
  582GLU     HA 8812  11.902   6.967   5.528
  582GLU     CB 8813  11.744   6.852   5.440
  582GLU    HB2 8814  11.778   6.756   5.479
  582GLU    HB3 8815  11.635   6.853   5.438
  582GLU     CG 8816  11.791   6.862   5.296
  582GLU    HG2 8817  11.751   6.952   5.250
  582GLU    HG3 8818  11.900   6.867   5.294
  582GLU     CD 8819  11.749   6.745   5.212
  582GLU    OE1 8820  11.685   6.657   5.264
  582GLU    OE2 8821  11.780   6.744   5.095
  582GLU      C 8822  11.743   7.099   5.480
  582GLU      O 8823  11.625   7.132   5.496
  583ILE      N 8824  11.833   7.176   5.420
  583ILE      H 8825  11.928   7.143   5.408
  583ILE     CA 8826  11.799   7.308   5.370
  583ILE     HA 8827  11.754   7.367   5.450
  583ILE     CB 8828  11.923   7.383   5.318
  583ILE     HB 8829  11.975   7.321   5.245
  583ILE    CG2 8830  11.882   7.514   5.253
  583ILE   HG21 8831  11.831   7.577   5.325
  583ILE   HG22 8832  11.971   7.566   5.217
  583ILE   HG23 8833  11.816   7.494   5.169
  583ILE    CG1 8834  12.021   7.408   5.432
  583ILE   HG12 8835  12.052   7.313   5.476
  583ILE   HG13 8836  12.109   7.460   5.394
  583ILE    CD1 8837  11.965   7.492   5.544
  583ILE   HD11 8838  11.878   7.443   5.587
  583ILE   HD12 8839  12.041   7.506   5.622
  583ILE   HD13 8840  11.936   7.590   5.505
  583ILE      C 8841  11.696   7.296   5.258
  583ILE      O 8842  11.709   7.212   5.168
  584TYR      N 8843  11.592   7.378   5.265
  584TYR      H 8844  11.585   7.445   5.341
  584TYR     CA 8845  11.486   7.377   5.165
  584TYR     HA 8846  11.469   7.274   5.133
  584TYR     CB 8847  11.356   7.433   5.222
  584TYR    HB2 8848  11.319   7.368   5.301
  584TYR    HB3 8849  11.375   7.533   5.263
  584TYR     CG 8850  11.245   7.447   5.120
  584TYR    CD1 8851  11.176   7.334   5.078
  584TYR    HD1 8852  11.201   7.236   5.118
  584TYR    CE1 8853  11.075   7.347   4.984
  584TYR    HE1 8854  11.020   7.259   4.951
  584TYR     CZ 8855  11.043   7.472   4.934
  584TYR     OH 8856  10.942   7.485   4.841
  584TYR     HH 8857  10.901   7.401   4.819
  584TYR    CE2 8858  11.112   7.584   4.976
  584TYR    HE2 8859  11.086   7.682   4.936
  584TYR    CD2 8860  11.213   7.572   5.069
  584TYR    HD2 8861  11.267   7.660   5.102
  584TYR      C 8862  11.529   7.455   5.042
  584TYR      O 8863  11.575   7.569   5.052
  585GLN      N 8864  11.513   7.394   4.925
  585GLN      H 8865  11.477   7.299   4.922
  585GLN     CA 8866  11.545   7.457   4.797
  585GLN     HA 8867  11.608   7.544   4.814
  585GLN     CB 8868  11.620   7.360   4.704
  585GLN    HB2 8869  11.713   7.328   4.753
  585GLN    HB3 8870  11.558   7.274   4.684
  585GLN     CG 8871  11.659   7.421   4.570
  585GLN    HG2 8872  11.569   7.444   4.514
  585GLN    HG3 8873  11.716   7.512   4.586
  585GLN     CD 8874  11.744   7.326   4.487
  585GLN    OE1 8875  11.820   7.246   4.541
  585GLN    NE2 8876  11.731   7.336   4.355
  585GLN   HE21 8877  11.785   7.276   4.295
  585GLN   HE22 8878  11.667   7.404   4.316
  585GLN      C 8879  11.415   7.503   4.733
  585GLN      O 8880  11.330   7.421   4.698
  586ALA      N 8881  11.400   7.634   4.718
  586ALA      H 8882  11.473   7.697   4.747
  586ALA     CA 8883  11.280   7.691   4.659
  586ALA     HA 8884  11.196   7.624   4.675
  586ALA     CB 8885  11.248   7.826   4.723
  586ALA    HB1 8886  11.332   7.895   4.707
  586ALA    HB2 8887  11.158   7.868   4.678
[truncated: 10,321,157 more chars]
