# Supplementary material for: Design of nanobody targeting SARS-CoV-2 spike glycoprotein using CDR-grafting assisted by molecular simulation and machine learning
Source: PLoS Comput Biol. 2025 Apr 21;21(4):e1012921. doi: 10.1371/journal.pcbi.1012921 (PMC12068729; doi:10.1371/journal.pcbi.1012921)
Supplement: S1 Text — (ZIP) [file pcbi.1012921.s001.zip › NbDesign-main/molecular_dynamics/toppar/Cl-.itp]

;;
;; Generated by CHARMM-GUI FF-Converter
;;
;; Correspondance:
;; jul316@lehigh.edu or wonpil@lehigh.edu
;;
;; GROMACS topology file for Cl-
;;


[ moleculetype ]
; name	nrexcl
Cl-	     1

[ atoms ]
; nr	type	resnr	residu	atom	cgnr	charge	mass
     1        Cl-    216      Cl-    Cl-      1    -1.000000    35.4500   ; qtot -1.000
