# Supplementary material for: Design of nanobody targeting SARS-CoV-2 spike glycoprotein using CDR-grafting assisted by molecular simulation and machine learning
Source: PLoS Comput Biol. 2025 Apr 21;21(4):e1012921. doi: 10.1371/journal.pcbi.1012921 (PMC12068729; doi:10.1371/journal.pcbi.1012921)
Supplement: S1 Text — (ZIP) [file pcbi.1012921.s001.zip › NbDesign-main/molecular_dynamics/toppar/PROA.itp]

;;
;; Generated by CHARMM-GUI FF-Converter
;;
;; Correspondance:
;; jul316@lehigh.edu or wonpil@lehigh.edu
;;
;; GROMACS topology file for PROA
;;


[ moleculetype ]
; name	nrexcl
PROA	     3

[ atoms ]
; nr	type	resnr	residu	atom	cgnr	charge	mass
     1         N3      1     NGLN      N      1     0.149300     7.9620   ; qtot  0.149
     2          H      1     NGLN     H1      2     0.199600     3.0240   ; qtot  0.349
     3          H      1     NGLN     H2      3     0.199600     3.0240   ; qtot  0.548
     4          H      1     NGLN     H3      4     0.199600     3.0240   ; qtot  0.748
     5         CX      1     NGLN     CA      5     0.053600     9.9940   ; qtot  0.802
     6         HP      1     NGLN     HA      6     0.101500     3.0240   ; qtot  0.903
     7         2C      1     NGLN     CB      7     0.065100     7.9780   ; qtot  0.968
     8         HC      1     NGLN    HB2      8     0.005000     3.0240   ; qtot  0.973
     9         HC      1     NGLN    HB3      9     0.005000     3.0240   ; qtot  0.978
    10         2C      1     NGLN     CG     10    -0.090300     7.9780   ; qtot  0.888
    11         HC      1     NGLN    HG2     11     0.033100     3.0240   ; qtot  0.921
    12         HC      1     NGLN    HG3     12     0.033100     3.0240   ; qtot  0.954
    13          C      1     NGLN     CD     13     0.735400    12.0100   ; qtot  1.690
    14          O      1     NGLN    OE1     14    -0.613300    16.0000   ; qtot  1.076
    15          N      1     NGLN    NE2     15    -1.003100     9.9780   ; qtot  0.073
    16          H      1     NGLN   HE21     16     0.442900     3.0240   ; qtot  0.516
    17          H      1     NGLN   HE22     17     0.442900     3.0240   ; qtot  0.959
    18          C      1     NGLN      C     18     0.612300    12.0100   ; qtot  1.571
    19          O      1     NGLN      O     19    -0.571300    16.0000   ; qtot  1.000
    20          N      2      MET      N     20    -0.415700    11.9940   ; qtot  0.584
    21          H      2      MET      H     21     0.271900     3.0240   ; qtot  0.856
    22         CX      2      MET     CA     22    -0.023700     9.9940   ; qtot  0.832
    23         H1      2      MET     HA     23     0.088000     3.0240   ; qtot  0.920
    24         2C      2      MET     CB     24     0.034200     7.9780   ; qtot  0.955
    25         HC      2      MET    HB2     25     0.024100     3.0240   ; qtot  0.979
    26         HC      2      MET    HB3     26     0.024100     3.0240   ; qtot  1.003
    27         2C      2      MET     CG     27     0.001800     7.9780   ; qtot  1.005
    28         H1      2      MET    HG2     28     0.044000     3.0240   ; qtot  1.049
    29         H1      2      MET    HG3     29     0.044000     3.0240   ; qtot  1.093
    30          S      2      MET     SD     30    -0.273700    32.0600   ; qtot  0.819
    31         CT      2      MET     CE     31    -0.053600     5.9620   ; qtot  0.765
    32         H1      2      MET    HE1     32     0.068400     3.0240   ; qtot  0.834
    33         H1      2      MET    HE2     33     0.068400     3.0240   ; qtot  0.902
    34         H1      2      MET    HE3     34     0.068400     3.0240   ; qtot  0.971
    35          C      2      MET      C     35     0.597300    12.0100   ; qtot  1.568
    36          O      2      MET      O     36    -0.567900    16.0000   ; qtot  1.000
    37          N      3      GLN      N     37    -0.415700    11.9940   ; qtot  0.584
    38          H      3      GLN      H     38     0.271900     3.0240   ; qtot  0.856
    39         CX      3      GLN     CA     39    -0.003100     9.9940   ; qtot  0.853
    40         H1      3      GLN     HA     40     0.085000     3.0240   ; qtot  0.938
    41         2C      3      GLN     CB     41    -0.003600     7.9780   ; qtot  0.934
    42         HC      3      GLN    HB2     42     0.017100     3.0240   ; qtot  0.952
    43         HC      3      GLN    HB3     43     0.017100     3.0240   ; qtot  0.969
    44         2C      3      GLN     CG     44    -0.064500     7.9780   ; qtot  0.904
    45         HC      3      GLN    HG2     45     0.035200     3.0240   ; qtot  0.939
    46         HC      3      GLN    HG3     46     0.035200     3.0240   ; qtot  0.975
    47          C      3      GLN     CD     47     0.695100    12.0100   ; qtot  1.670
    48          O      3      GLN    OE1     48    -0.608600    16.0000   ; qtot  1.061
    49          N      3      GLN    NE2     49    -0.940700     9.9780   ; qtot  0.120
    50          H      3      GLN   HE21     50     0.425100     3.0240   ; qtot  0.545
    51          H      3      GLN   HE22     51     0.425100     3.0240   ; qtot  0.971
    52          C      3      GLN      C     52     0.597300    12.0100   ; qtot  1.568
    53          O      3      GLN      O     53    -0.567900    16.0000   ; qtot  1.000
    54          N      4      LEU      N     54    -0.415700    11.9940   ; qtot  0.584
    55          H      4      LEU      H     55     0.271900     3.0240   ; qtot  0.856
    56         CX      4      LEU     CA     56    -0.051800     9.9940   ; qtot  0.804
    57         H1      4      LEU     HA     57     0.092200     3.0240   ; qtot  0.897
    58         2C      4      LEU     CB     58    -0.110200     7.9780   ; qtot  0.786
    59         HC      4      LEU    HB2     59     0.045700     3.0240   ; qtot  0.832
    60         HC      4      LEU    HB3     60     0.045700     3.0240   ; qtot  0.878
    61         3C      4      LEU     CG     61     0.353100     9.9940   ; qtot  1.231
    62         HC      4      LEU     HG     62    -0.036100     3.0240   ; qtot  1.195
    63         CT      4      LEU    CD1     63    -0.412100     5.9620   ; qtot  0.783
    64         HC      4      LEU   HD11     64     0.100000     3.0240   ; qtot  0.883
    65         HC      4      LEU   HD12     65     0.100000     3.0240   ; qtot  0.983
    66         HC      4      LEU   HD13     66     0.100000     3.0240   ; qtot  1.083
    67         CT      4      LEU    CD2     67    -0.412100     5.9620   ; qtot  0.671
    68         HC      4      LEU   HD21     68     0.100000     3.0240   ; qtot  0.771
    69         HC      4      LEU   HD22     69     0.100000     3.0240   ; qtot  0.871
    70         HC      4      LEU   HD23     70     0.100000     3.0240   ; qtot  0.971
    71          C      4      LEU      C     71     0.597300    12.0100   ; qtot  1.568
    72          O      4      LEU      O     72    -0.567900    16.0000   ; qtot  1.000
    73          N      5      VAL      N     73    -0.415700    11.9940   ; qtot  0.584
    74          H      5      VAL      H     74     0.271900     3.0240   ; qtot  0.856
    75         CX      5      VAL     CA     75    -0.087500     9.9940   ; qtot  0.769
    76         H1      5      VAL     HA     76     0.096900     3.0240   ; qtot  0.866
    77         3C      5      VAL     CB     77     0.298500     9.9940   ; qtot  1.164
    78         HC      5      VAL     HB     78    -0.029700     3.0240   ; qtot  1.134
    79         CT      5      VAL    CG1     79    -0.319200     5.9620   ; qtot  0.815
    80         HC      5      VAL   HG11     80     0.079100     3.0240   ; qtot  0.894
    81         HC      5      VAL   HG12     81     0.079100     3.0240   ; qtot  0.973
    82         HC      5      VAL   HG13     82     0.079100     3.0240   ; qtot  1.052
    83         CT      5      VAL    CG2     83    -0.319200     5.9620   ; qtot  0.733
    84         HC      5      VAL   HG21     84     0.079100     3.0240   ; qtot  0.812
    85         HC      5      VAL   HG22     85     0.079100     3.0240   ; qtot  0.891
    86         HC      5      VAL   HG23     86     0.079100     3.0240   ; qtot  0.971
    87          C      5      VAL      C     87     0.597300    12.0100   ; qtot  1.568
    88          O      5      VAL      O     88    -0.567900    16.0000   ; qtot  1.000
    89          N      6      GLN      N     89    -0.415700    11.9940   ; qtot  0.584
    90          H      6      GLN      H     90     0.271900     3.0240   ; qtot  0.856
    91         CX      6      GLN     CA     91    -0.003100     9.9940   ; qtot  0.853
    92         H1      6      GLN     HA     92     0.085000     3.0240   ; qtot  0.938
    93         2C      6      GLN     CB     93    -0.003600     7.9780   ; qtot  0.934
    94         HC      6      GLN    HB2     94     0.017100     3.0240   ; qtot  0.952
    95         HC      6      GLN    HB3     95     0.017100     3.0240   ; qtot  0.969
    96         2C      6      GLN     CG     96    -0.064500     7.9780   ; qtot  0.904
    97         HC      6      GLN    HG2     97     0.035200     3.0240   ; qtot  0.939
    98         HC      6      GLN    HG3     98     0.035200     3.0240   ; qtot  0.975
    99          C      6      GLN     CD     99     0.695100    12.0100   ; qtot  1.670
   100          O      6      GLN    OE1    100    -0.608600    16.0000   ; qtot  1.061
   101          N      6      GLN    NE2    101    -0.940700     9.9780   ; qtot  0.120
   102          H      6      GLN   HE21    102     0.425100     3.0240   ; qtot  0.545
   103          H      6      GLN   HE22    103     0.425100     3.0240   ; qtot  0.971
   104          C      6      GLN      C    104     0.597300    12.0100   ; qtot  1.568
   105          O      6      GLN      O    105    -0.567900    16.0000   ; qtot  1.000
   106          N      7      SER      N    106    -0.415700    11.9940   ; qtot  0.584
   107          H      7      SER      H    107     0.271900     3.0240   ; qtot  0.856
   108         CX      7      SER     CA    108    -0.024900     9.9940   ; qtot  0.831
   109         H1      7      SER     HA    109     0.084300     3.0240   ; qtot  0.916
   110         2C      7      SER     CB    110     0.211700     7.9780   ; qtot  1.127
   111         H1      7      SER    HB2    111     0.035200     3.0240   ; qtot  1.162
   112         H1      7      SER    HB3    112     0.035200     3.0240   ; qtot  1.198
   113         OH      7      SER     OG    113    -0.654600    13.9840   ; qtot  0.543
   114         HO      7      SER     HG    114     0.427500     3.0240   ; qtot  0.971
   115          C      7      SER      C    115     0.597300    12.0100   ; qtot  1.568
   116          O      7      SER      O    116    -0.567900    16.0000   ; qtot  1.000
   117          N      8      GLY      N    117    -0.415700    11.9940   ; qtot  0.584
   118          H      8      GLY      H    118     0.271900     3.0240   ; qtot  0.856
   119         CX      8      GLY     CA    119    -0.025200     7.9780   ; qtot  0.831
   120         H1      8      GLY    HA2    120     0.069800     3.0240   ; qtot  0.901
   121         H1      8      GLY    HA3    121     0.069800     3.0240   ; qtot  0.971
   122          C      8      GLY      C    122     0.597300    12.0100   ; qtot  1.568
   123          O      8      GLY      O    123    -0.567900    16.0000   ; qtot  1.000
   124          N      9      THR      N    124    -0.415700    11.9940   ; qtot  0.584
   125          H      9      THR      H    125     0.271900     3.0240   ; qtot  0.856
   126         CX      9      THR     CA    126    -0.038900     9.9940   ; qtot  0.817
   127         H1      9      THR     HA    127     0.100700     3.0240   ; qtot  0.918
   128         3C      9      THR     CB    128     0.365400     9.9940   ; qtot  1.283
   129         H1      9      THR     HB    129     0.004300     3.0240   ; qtot  1.288
   130         CT      9      THR    CG2    130    -0.243800     5.9620   ; qtot  1.044
   131         HC      9      THR   HG21    131     0.064200     3.0240   ; qtot  1.108
   132         HC      9      THR   HG22    132     0.064200     3.0240   ; qtot  1.172
   133         HC      9      THR   HG23    133     0.064200     3.0240   ; qtot  1.236
   134         OH      9      THR    OG1    134    -0.676100    13.9840   ; qtot  0.560
   135         HO      9      THR    HG1    135     0.410200     3.0240   ; qtot  0.971
   136          C      9      THR      C    136     0.597300    12.0100   ; qtot  1.568
   137          O      9      THR      O    137    -0.567900    16.0000   ; qtot  1.000
   138          N     10      GLU      N    138    -0.516300    11.9940   ; qtot  0.484
   139          H     10      GLU      H    139     0.293600     3.0240   ; qtot  0.777
   140         CX     10      GLU     CA    140     0.039700     9.9940   ; qtot  0.817
   141         H1     10      GLU     HA    141     0.110500     3.0240   ; qtot  0.927
   142         2C     10      GLU     CB    142     0.056000     7.9780   ; qtot  0.983
   143         HC     10      GLU    HB2    143    -0.017300     3.0240   ; qtot  0.966
   144         HC     10      GLU    HB3    144    -0.017300     3.0240   ; qtot  0.949
   145         2C     10      GLU     CG    145     0.013600     7.9780   ; qtot  0.962
   146         HC     10      GLU    HG2    146    -0.042500     3.0240   ; qtot  0.920
   147         HC     10      GLU    HG3    147    -0.042500     3.0240   ; qtot  0.877
   148         CO     10      GLU     CD    148     0.805400    12.0100   ; qtot  1.683
   149         O2     10      GLU    OE1    149    -0.818800    16.0000   ; qtot  0.864
   150         O2     10      GLU    OE2    150    -0.818800    16.0000   ; qtot  0.045
   151          C     10      GLU      C    151     0.536600    12.0100   ; qtot  0.582
   152          O     10      GLU      O    152    -0.581900    16.0000   ; qtot  0.000
   153          N     11      VAL      N    153    -0.415700    11.9940   ; qtot -0.416
   154          H     11      VAL      H    154     0.271900     3.0240   ; qtot -0.144
   155         CX     11      VAL     CA    155    -0.087500     9.9940   ; qtot -0.231
   156         H1     11      VAL     HA    156     0.096900     3.0240   ; qtot -0.134
   157         3C     11      VAL     CB    157     0.298500     9.9940   ; qtot  0.164
   158         HC     11      VAL     HB    158    -0.029700     3.0240   ; qtot  0.134
   159         CT     11      VAL    CG1    159    -0.319200     5.9620   ; qtot -0.185
   160         HC     11      VAL   HG11    160     0.079100     3.0240   ; qtot -0.106
   161         HC     11      VAL   HG12    161     0.079100     3.0240   ; qtot -0.027
   162         HC     11      VAL   HG13    162     0.079100     3.0240   ; qtot  0.053
   163         CT     11      VAL    CG2    163    -0.319200     5.9620   ; qtot -0.267
   164         HC     11      VAL   HG21    164     0.079100     3.0240   ; qtot -0.188
   165         HC     11      VAL   HG22    165     0.079100     3.0240   ; qtot -0.108
   166         HC     11      VAL   HG23    166     0.079100     3.0240   ; qtot -0.029
   167          C     11      VAL      C    167     0.597300    12.0100   ; qtot  0.568
   168          O     11      VAL      O    168    -0.567900    16.0000   ; qtot  0.000
   169          N     12      LYS      N    169    -0.347900    11.9940   ; qtot -0.348
   170          H     12      LYS      H    170     0.274700     3.0240   ; qtot -0.073
   171         CX     12      LYS     CA    171    -0.240000     9.9940   ; qtot -0.313
   172         H1     12      LYS     HA    172     0.142600     3.0240   ; qtot -0.171
   173         C8     12      LYS     CB    173    -0.009400     7.9780   ; qtot -0.180
   174         HC     12      LYS    HB2    174     0.036200     3.0240   ; qtot -0.144
   175         HC     12      LYS    HB3    175     0.036200     3.0240   ; qtot -0.108
   176         C8     12      LYS     CG    176     0.018700     7.9780   ; qtot -0.089
   177         HC     12      LYS    HG2    177     0.010300     3.0240   ; qtot -0.079
   178         HC     12      LYS    HG3    178     0.010300     3.0240   ; qtot -0.068
   179         C8     12      LYS     CD    179    -0.047900     7.9780   ; qtot -0.116
   180         HC     12      LYS    HD2    180     0.062100     3.0240   ; qtot -0.054
   181         HC     12      LYS    HD3    181     0.062100     3.0240   ; qtot  0.008
   182         C8     12      LYS     CE    182    -0.014300     7.9780   ; qtot -0.006
   183         HP     12      LYS    HE2    183     0.113500     3.0240   ; qtot  0.107
   184         HP     12      LYS    HE3    184     0.113500     3.0240   ; qtot  0.221
   185         N3     12      LYS     NZ    185    -0.385400     7.9620   ; qtot -0.165
   186          H     12      LYS    HZ1    186     0.340000     3.0240   ; qtot  0.175
   187          H     12      LYS    HZ2    187     0.340000     3.0240   ; qtot  0.515
   188          H     12      LYS    HZ3    188     0.340000     3.0240   ; qtot  0.855
   189          C     12      LYS      C    189     0.734100    12.0100   ; qtot  1.589
   190          O     12      LYS      O    190    -0.589400    16.0000   ; qtot  1.000
   191          N     13      LYS      N    191    -0.347900    11.9940   ; qtot  0.652
   192          H     13      LYS      H    192     0.274700     3.0240   ; qtot  0.927
   193         CX     13      LYS     CA    193    -0.240000     9.9940   ; qtot  0.687
   194         H1     13      LYS     HA    194     0.142600     3.0240   ; qtot  0.829
   195         C8     13      LYS     CB    195    -0.009400     7.9780   ; qtot  0.820
   196         HC     13      LYS    HB2    196     0.036200     3.0240   ; qtot  0.856
   197         HC     13      LYS    HB3    197     0.036200     3.0240   ; qtot  0.892
   198         C8     13      LYS     CG    198     0.018700     7.9780   ; qtot  0.911
   199         HC     13      LYS    HG2    199     0.010300     3.0240   ; qtot  0.921
   200         HC     13      LYS    HG3    200     0.010300     3.0240   ; qtot  0.932
   201         C8     13      LYS     CD    201    -0.047900     7.9780   ; qtot  0.884
   202         HC     13      LYS    HD2    202     0.062100     3.0240   ; qtot  0.946
   203         HC     13      LYS    HD3    203     0.062100     3.0240   ; qtot  1.008
   204         C8     13      LYS     CE    204    -0.014300     7.9780   ; qtot  0.994
   205         HP     13      LYS    HE2    205     0.113500     3.0240   ; qtot  1.107
   206         HP     13      LYS    HE3    206     0.113500     3.0240   ; qtot  1.221
   207         N3     13      LYS     NZ    207    -0.385400     7.9620   ; qtot  0.835
   208          H     13      LYS    HZ1    208     0.340000     3.0240   ; qtot  1.175
   209          H     13      LYS    HZ2    209     0.340000     3.0240   ; qtot  1.515
   210          H     13      LYS    HZ3    210     0.340000     3.0240   ; qtot  1.855
   211          C     13      LYS      C    211     0.734100    12.0100   ; qtot  2.589
   212          O     13      LYS      O    212    -0.589400    16.0000   ; qtot  2.000
   213          N     14      PRO      N    213    -0.254800    14.0100   ; qtot  1.745
   214         CT     14      PRO     CD    214     0.019200     7.9780   ; qtot  1.764
   215         H1     14      PRO    HD2    215     0.039100     3.0240   ; qtot  1.804
   216         H1     14      PRO    HD3    216     0.039100     3.0240   ; qtot  1.843
   217         CT     14      PRO     CG    217     0.018900     7.9780   ; qtot  1.862
   218         HC     14      PRO    HG2    218     0.021300     3.0240   ; qtot  1.883
   219         HC     14      PRO    HG3    219     0.021300     3.0240   ; qtot  1.904
   220         CT     14      PRO     CB    220    -0.007000     7.9780   ; qtot  1.897
   221         HC     14      PRO    HB2    221     0.025300     3.0240   ; qtot  1.922
   222         HC     14      PRO    HB3    222     0.025300     3.0240   ; qtot  1.948
   223         CX     14      PRO     CA    223    -0.026600     9.9940   ; qtot  1.921
   224         H1     14      PRO     HA    224     0.064100     3.0240   ; qtot  1.985
   225          C     14      PRO      C    225     0.589600    12.0100   ; qtot  2.575
   226          O     14      PRO      O    226    -0.574800    16.0000   ; qtot  2.000
   227          N     15      GLY      N    227    -0.415700    11.9940   ; qtot  1.584
   228          H     15      GLY      H    228     0.271900     3.0240   ; qtot  1.856
   229         CX     15      GLY     CA    229    -0.025200     7.9780   ; qtot  1.831
   230         H1     15      GLY    HA2    230     0.069800     3.0240   ; qtot  1.901
   231         H1     15      GLY    HA3    231     0.069800     3.0240   ; qtot  1.971
   232          C     15      GLY      C    232     0.597300    12.0100   ; qtot  2.568
   233          O     15      GLY      O    233    -0.567900    16.0000   ; qtot  2.000
   234          N     16      GLU      N    234    -0.516300    11.9940   ; qtot  1.484
   235          H     16      GLU      H    235     0.293600     3.0240   ; qtot  1.777
   236         CX     16      GLU     CA    236     0.039700     9.9940   ; qtot  1.817
   237         H1     16      GLU     HA    237     0.110500     3.0240   ; qtot  1.928
   238         2C     16      GLU     CB    238     0.056000     7.9780   ; qtot  1.984
   239         HC     16      GLU    HB2    239    -0.017300     3.0240   ; qtot  1.966
   240         HC     16      GLU    HB3    240    -0.017300     3.0240   ; qtot  1.949
   241         2C     16      GLU     CG    241     0.013600     7.9780   ; qtot  1.963
   242         HC     16      GLU    HG2    242    -0.042500     3.0240   ; qtot  1.920
   243         HC     16      GLU    HG3    243    -0.042500     3.0240   ; qtot  1.878
   244         CO     16      GLU     CD    244     0.805400    12.0100   ; qtot  2.683
   245         O2     16      GLU    OE1    245    -0.818800    16.0000   ; qtot  1.864
   246         O2     16      GLU    OE2    246    -0.818800    16.0000   ; qtot  1.045
   247          C     16      GLU      C    247     0.536600    12.0100   ; qtot  1.582
   248          O     16      GLU      O    248    -0.581900    16.0000   ; qtot  1.000
   249          N     17      SER      N    249    -0.415700    11.9940   ; qtot  0.584
   250          H     17      SER      H    250     0.271900     3.0240   ; qtot  0.856
   251         CX     17      SER     CA    251    -0.024900     9.9940   ; qtot  0.831
   252         H1     17      SER     HA    252     0.084300     3.0240   ; qtot  0.916
   253         2C     17      SER     CB    253     0.211700     7.9780   ; qtot  1.127
   254         H1     17      SER    HB2    254     0.035200     3.0240   ; qtot  1.163
   255         H1     17      SER    HB3    255     0.035200     3.0240   ; qtot  1.198
   256         OH     17      SER     OG    256    -0.654600    13.9840   ; qtot  0.543
   257         HO     17      SER     HG    257     0.427500     3.0240   ; qtot  0.971
   258          C     17      SER      C    258     0.597300    12.0100   ; qtot  1.568
   259          O     17      SER      O    259    -0.567900    16.0000   ; qtot  1.000
   260          N     18      LEU      N    260    -0.415700    11.9940   ; qtot  0.584
   261          H     18      LEU      H    261     0.271900     3.0240   ; qtot  0.856
   262         CX     18      LEU     CA    262    -0.051800     9.9940   ; qtot  0.804
   263         H1     18      LEU     HA    263     0.092200     3.0240   ; qtot  0.897
   264         2C     18      LEU     CB    264    -0.110200     7.9780   ; qtot  0.786
   265         HC     18      LEU    HB2    265     0.045700     3.0240   ; qtot  0.832
   266         HC     18      LEU    HB3    266     0.045700     3.0240   ; qtot  0.878
   267         3C     18      LEU     CG    267     0.353100     9.9940   ; qtot  1.231
   268         HC     18      LEU     HG    268    -0.036100     3.0240   ; qtot  1.195
   269         CT     18      LEU    CD1    269    -0.412100     5.9620   ; qtot  0.783
   270         HC     18      LEU   HD11    270     0.100000     3.0240   ; qtot  0.883
   271         HC     18      LEU   HD12    271     0.100000     3.0240   ; qtot  0.983
   272         HC     18      LEU   HD13    272     0.100000     3.0240   ; qtot  1.083
   273         CT     18      LEU    CD2    273    -0.412100     5.9620   ; qtot  0.671
   274         HC     18      LEU   HD21    274     0.100000     3.0240   ; qtot  0.771
   275         HC     18      LEU   HD22    275     0.100000     3.0240   ; qtot  0.871
   276         HC     18      LEU   HD23    276     0.100000     3.0240   ; qtot  0.971
   277          C     18      LEU      C    277     0.597300    12.0100   ; qtot  1.568
   278          O     18      LEU      O    278    -0.567900    16.0000   ; qtot  1.000
   279          N     19      LYS      N    279    -0.347900    11.9940   ; qtot  0.652
   280          H     19      LYS      H    280     0.274700     3.0240   ; qtot  0.927
   281         CX     19      LYS     CA    281    -0.240000     9.9940   ; qtot  0.687
   282         H1     19      LYS     HA    282     0.142600     3.0240   ; qtot  0.829
   283         C8     19      LYS     CB    283    -0.009400     7.9780   ; qtot  0.820
   284         HC     19      LYS    HB2    284     0.036200     3.0240   ; qtot  0.856
   285         HC     19      LYS    HB3    285     0.036200     3.0240   ; qtot  0.892
   286         C8     19      LYS     CG    286     0.018700     7.9780   ; qtot  0.911
   287         HC     19      LYS    HG2    287     0.010300     3.0240   ; qtot  0.921
   288         HC     19      LYS    HG3    288     0.010300     3.0240   ; qtot  0.932
   289         C8     19      LYS     CD    289    -0.047900     7.9780   ; qtot  0.884
   290         HC     19      LYS    HD2    290     0.062100     3.0240   ; qtot  0.946
   291         HC     19      LYS    HD3    291     0.062100     3.0240   ; qtot  1.008
   292         C8     19      LYS     CE    292    -0.014300     7.9780   ; qtot  0.994
   293         HP     19      LYS    HE2    293     0.113500     3.0240   ; qtot  1.107
   294         HP     19      LYS    HE3    294     0.113500     3.0240   ; qtot  1.221
   295         N3     19      LYS     NZ    295    -0.385400     7.9620   ; qtot  0.835
   296          H     19      LYS    HZ1    296     0.340000     3.0240   ; qtot  1.175
   297          H     19      LYS    HZ2    297     0.340000     3.0240   ; qtot  1.515
   298          H     19      LYS    HZ3    298     0.340000     3.0240   ; qtot  1.855
   299          C     19      LYS      C    299     0.734100    12.0100   ; qtot  2.589
   300          O     19      LYS      O    300    -0.589400    16.0000   ; qtot  2.000
   301          N     20      ILE      N    301    -0.415700    11.9940   ; qtot  1.584
   302          H     20      ILE      H    302     0.271900     3.0240   ; qtot  1.856
   303         CX     20      ILE     CA    303    -0.059700     9.9940   ; qtot  1.797
   304         H1     20      ILE     HA    304     0.086900     3.0240   ; qtot  1.883
   305         3C     20      ILE     CB    305     0.130300     9.9940   ; qtot  2.014
   306         HC     20      ILE     HB    306     0.018700     3.0240   ; qtot  2.032
   307         CT     20      ILE    CG2    307    -0.320400     5.9620   ; qtot  1.712
   308         HC     20      ILE   HG21    308     0.088200     3.0240   ; qtot  1.800
   309         HC     20      ILE   HG22    309     0.088200     3.0240   ; qtot  1.888
   310         HC     20      ILE   HG23    310     0.088200     3.0240   ; qtot  1.977
   311         2C     20      ILE    CG1    311    -0.043000     7.9780   ; qtot  1.934
   312         HC     20      ILE   HG12    312     0.023600     3.0240   ; qtot  1.957
   313         HC     20      ILE   HG13    313     0.023600     3.0240   ; qtot  1.981
   314         CT     20      ILE    CD1    314    -0.066000     5.9620   ; qtot  1.915
   315         HC     20      ILE   HD11    315     0.018600     3.0240   ; qtot  1.933
   316         HC     20      ILE   HD12    316     0.018600     3.0240   ; qtot  1.952
   317         HC     20      ILE   HD13    317     0.018600     3.0240   ; qtot  1.971
   318          C     20      ILE      C    318     0.597300    12.0100   ; qtot  2.568
   319          O     20      ILE      O    319    -0.567900    16.0000   ; qtot  2.000
   320          N     21      SER      N    320    -0.415700    11.9940   ; qtot  1.584
   321          H     21      SER      H    321     0.271900     3.0240   ; qtot  1.856
   322         CX     21      SER     CA    322    -0.024900     9.9940   ; qtot  1.831
   323         H1     21      SER     HA    323     0.084300     3.0240   ; qtot  1.916
   324         2C     21      SER     CB    324     0.211700     7.9780   ; qtot  2.127
   325         H1     21      SER    HB2    325     0.035200     3.0240   ; qtot  2.163
   326         H1     21      SER    HB3    326     0.035200     3.0240   ; qtot  2.198
   327         OH     21      SER     OG    327    -0.654600    13.9840   ; qtot  1.543
   328         HO     21      SER     HG    328     0.427500     3.0240   ; qtot  1.971
   329          C     21      SER      C    329     0.597300    12.0100   ; qtot  2.568
   330          O     21      SER      O    330    -0.567900    16.0000   ; qtot  2.000
   331          N     22      CYX      N    331    -0.415700    11.9940   ; qtot  1.584
   332          H     22      CYX      H    332     0.271900     3.0240   ; qtot  1.856
   333         CX     22      CYX     CA    333     0.042900     9.9940   ; qtot  1.899
   334         H1     22      CYX     HA    334     0.076600     3.0240   ; qtot  1.976
   335         2C     22      CYX     CB    335    -0.079000     7.9780   ; qtot  1.897
   336         H1     22      CYX    HB2    336     0.091000     3.0240   ; qtot  1.988
   337         H1     22      CYX    HB3    337     0.091000     3.0240   ; qtot  2.079
   338          S     22      CYX     SG    338    -0.108100    32.0600   ; qtot  1.971
   339          C     22      CYX      C    339     0.597300    12.0100   ; qtot  2.568
   340          O     22      CYX      O    340    -0.567900    16.0000   ; qtot  2.000
   341          N     23      LYS      N    341    -0.347900    11.9940   ; qtot  1.652
   342          H     23      LYS      H    342     0.274700     3.0240   ; qtot  1.927
   343         CX     23      LYS     CA    343    -0.240000     9.9940   ; qtot  1.687
   344         H1     23      LYS     HA    344     0.142600     3.0240   ; qtot  1.829
   345         C8     23      LYS     CB    345    -0.009400     7.9780   ; qtot  1.820
   346         HC     23      LYS    HB2    346     0.036200     3.0240   ; qtot  1.856
   347         HC     23      LYS    HB3    347     0.036200     3.0240   ; qtot  1.892
   348         C8     23      LYS     CG    348     0.018700     7.9780   ; qtot  1.911
   349         HC     23      LYS    HG2    349     0.010300     3.0240   ; qtot  1.921
   350         HC     23      LYS    HG3    350     0.010300     3.0240   ; qtot  1.932
   351         C8     23      LYS     CD    351    -0.047900     7.9780   ; qtot  1.884
   352         HC     23      LYS    HD2    352     0.062100     3.0240   ; qtot  1.946
   353         HC     23      LYS    HD3    353     0.062100     3.0240   ; qtot  2.008
   354         C8     23      LYS     CE    354    -0.014300     7.9780   ; qtot  1.994
   355         HP     23      LYS    HE2    355     0.113500     3.0240   ; qtot  2.107
   356         HP     23      LYS    HE3    356     0.113500     3.0240   ; qtot  2.221
   357         N3     23      LYS     NZ    357    -0.385400     7.9620   ; qtot  1.835
   358          H     23      LYS    HZ1    358     0.340000     3.0240   ; qtot  2.175
   359          H     23      LYS    HZ2    359     0.340000     3.0240   ; qtot  2.515
   360          H     23      LYS    HZ3    360     0.340000     3.0240   ; qtot  2.855
   361          C     23      LYS      C    361     0.734100    12.0100   ; qtot  3.589
   362          O     23      LYS      O    362    -0.589400    16.0000   ; qtot  3.000
   363          N     24      GLY      N    363    -0.415700    11.9940   ; qtot  2.584
   364          H     24      GLY      H    364     0.271900     3.0240   ; qtot  2.856
   365         CX     24      GLY     CA    365    -0.025200     7.9780   ; qtot  2.831
   366         H1     24      GLY    HA2    366     0.069800     3.0240   ; qtot  2.901
   367         H1     24      GLY    HA3    367     0.069800     3.0240   ; qtot  2.971
   368          C     24      GLY      C    368     0.597300    12.0100   ; qtot  3.568
   369          O     24      GLY      O    369    -0.567900    16.0000   ; qtot  3.000
   370          N     25      SER      N    370    -0.415700    11.9940   ; qtot  2.584
   371          H     25      SER      H    371     0.271900     3.0240   ; qtot  2.856
   372         CX     25      SER     CA    372    -0.024900     9.9940   ; qtot  2.831
   373         H1     25      SER     HA    373     0.084300     3.0240   ; qtot  2.916
   374         2C     25      SER     CB    374     0.211700     7.9780   ; qtot  3.127
   375         H1     25      SER    HB2    375     0.035200     3.0240   ; qtot  3.163
   376         H1     25      SER    HB3    376     0.035200     3.0240   ; qtot  3.198
   377         OH     25      SER     OG    377    -0.654600    13.9840   ; qtot  2.543
   378         HO     25      SER     HG    378     0.427500     3.0240   ; qtot  2.971
   379          C     25      SER      C    379     0.597300    12.0100   ; qtot  3.568
   380          O     25      SER      O    380    -0.567900    16.0000   ; qtot  3.000
   381          N     26      GLY      N    381    -0.415700    11.9940   ; qtot  2.584
   382          H     26      GLY      H    382     0.271900     3.0240   ; qtot  2.856
   383         CX     26      GLY     CA    383    -0.025200     7.9780   ; qtot  2.831
   384         H1     26      GLY    HA2    384     0.069800     3.0240   ; qtot  2.901
   385         H1     26      GLY    HA3    385     0.069800     3.0240   ; qtot  2.971
   386          C     26      GLY      C    386     0.597300    12.0100   ; qtot  3.568
   387          O     26      GLY      O    387    -0.567900    16.0000   ; qtot  3.000
   388          N     27      TYR      N    388    -0.415700    11.9940   ; qtot  2.584
   389          H     27      TYR      H    389     0.271900     3.0240   ; qtot  2.856
   390         CX     27      TYR     CA    390    -0.001400     9.9940   ; qtot  2.855
   391         H1     27      TYR     HA    391     0.087600     3.0240   ; qtot  2.942
   392         CT     27      TYR     CB    392    -0.015200     7.9780   ; qtot  2.927
   393         HC     27      TYR    HB2    393     0.029500     3.0240   ; qtot  2.957
   394         HC     27      TYR    HB3    394     0.029500     3.0240   ; qtot  2.986
   395         CA     27      TYR     CG    395    -0.001100    12.0100   ; qtot  2.985
   396         CA     27      TYR    CD1    396    -0.190600     9.9940   ; qtot  2.795
   397         HA     27      TYR    HD1    397     0.169900     3.0240   ; qtot  2.964
   398         CA     27      TYR    CE1    398    -0.234100     9.9940   ; qtot  2.730
   399         HA     27      TYR    HE1    399     0.165600     3.0240   ; qtot  2.896
   400          C     27      TYR     CZ    400     0.322600    12.0100   ; qtot  3.219
   401         OH     27      TYR     OH    401    -0.557900    13.9840   ; qtot  2.661
   402         HO     27      TYR     HH    402     0.399200     3.0240   ; qtot  3.060
   403         CA     27      TYR    CE2    403    -0.234100     9.9940   ; qtot  2.826
   404         HA     27      TYR    HE2    404     0.165600     3.0240   ; qtot  2.991
   405         CA     27      TYR    CD2    405    -0.190600     9.9940   ; qtot  2.801
   406         HA     27      TYR    HD2    406     0.169900     3.0240   ; qtot  2.971
   407          C     27      TYR      C    407     0.597300    12.0100   ; qtot  3.568
   408          O     27      TYR      O    408    -0.567900    16.0000   ; qtot  3.000
   409          N     28      GLY      N    409    -0.415700    11.9940   ; qtot  2.584
   410          H     28      GLY      H    410     0.271900     3.0240   ; qtot  2.856
   411         CX     28      GLY     CA    411    -0.025200     7.9780   ; qtot  2.831
   412         H1     28      GLY    HA2    412     0.069800     3.0240   ; qtot  2.901
   413         H1     28      GLY    HA3    413     0.069800     3.0240   ; qtot  2.971
   414          C     28      GLY      C    414     0.597300    12.0100   ; qtot  3.568
   415          O     28      GLY      O    415    -0.567900    16.0000   ; qtot  3.000
   416          N     29      PHE      N    416    -0.415700    11.9940   ; qtot  2.584
   417          H     29      PHE      H    417     0.271900     3.0240   ; qtot  2.856
   418         CX     29      PHE     CA    418    -0.002400     9.9940   ; qtot  2.854
   419         H1     29      PHE     HA    419     0.097800     3.0240   ; qtot  2.952
   420         CT     29      PHE     CB    420    -0.034300     7.9780   ; qtot  2.917
   421         HC     29      PHE    HB2    421     0.029500     3.0240   ; qtot  2.947
   422         HC     29      PHE    HB3    422     0.029500     3.0240   ; qtot  2.976
   423         CA     29      PHE     CG    423     0.011800    12.0100   ; qtot  2.988
   424         CA     29      PHE    CD1    424    -0.125600     9.9940   ; qtot  2.863
   425         HA     29      PHE    HD1    425     0.133000     3.0240   ; qtot  2.996
   426         CA     29      PHE    CE1    426    -0.170400     9.9940   ; qtot  2.825
   427         HA     29      PHE    HE1    427     0.143000     3.0240   ; qtot  2.968
   428         CA     29      PHE     CZ    428    -0.107200     9.9940   ; qtot  2.861
   429         HA     29      PHE     HZ    429     0.129700     3.0240   ; qtot  2.991
   430         CA     29      PHE    CE2    430    -0.170400     9.9940   ; qtot  2.820
   431         HA     29      PHE    HE2    431     0.143000     3.0240   ; qtot  2.963
   432         CA     29      PHE    CD2    432    -0.125600     9.9940   ; qtot  2.838
   433         HA     29      PHE    HD2    433     0.133000     3.0240   ; qtot  2.971
   434          C     29      PHE      C    434     0.597300    12.0100   ; qtot  3.568
   435          O     29      PHE      O    435    -0.567900    16.0000   ; qtot  3.000
   436          N     30      ILE      N    436    -0.415700    11.9940   ; qtot  2.584
   437          H     30      ILE      H    437     0.271900     3.0240   ; qtot  2.856
   438         CX     30      ILE     CA    438    -0.059700     9.9940   ; qtot  2.797
   439         H1     30      ILE     HA    439     0.086900     3.0240   ; qtot  2.883
   440         3C     30      ILE     CB    440     0.130300     9.9940   ; qtot  3.014
   441         HC     30      ILE     HB    441     0.018700     3.0240   ; qtot  3.032
   442         CT     30      ILE    CG2    442    -0.320400     5.9620   ; qtot  2.712
   443         HC     30      ILE   HG21    443     0.088200     3.0240   ; qtot  2.800
   444         HC     30      ILE   HG22    444     0.088200     3.0240   ; qtot  2.888
   445         HC     30      ILE   HG23    445     0.088200     3.0240   ; qtot  2.977
   446         2C     30      ILE    CG1    446    -0.043000     7.9780   ; qtot  2.934
   447         HC     30      ILE   HG12    447     0.023600     3.0240   ; qtot  2.957
   448         HC     30      ILE   HG13    448     0.023600     3.0240   ; qtot  2.981
   449         CT     30      ILE    CD1    449    -0.066000     5.9620   ; qtot  2.915
   450         HC     30      ILE   HD11    450     0.018600     3.0240   ; qtot  2.933
   451         HC     30      ILE   HD12    451     0.018600     3.0240   ; qtot  2.952
   452         HC     30      ILE   HD13    452     0.018600     3.0240   ; qtot  2.971
   453          C     30      ILE      C    453     0.597300    12.0100   ; qtot  3.568
   454          O     30      ILE      O    454    -0.567900    16.0000   ; qtot  3.000
   455          N     31      THR      N    455    -0.415700    11.9940   ; qtot  2.584
   456          H     31      THR      H    456     0.271900     3.0240   ; qtot  2.856
   457         CX     31      THR     CA    457    -0.038900     9.9940   ; qtot  2.817
   458         H1     31      THR     HA    458     0.100700     3.0240   ; qtot  2.918
   459         3C     31      THR     CB    459     0.365400     9.9940   ; qtot  3.283
   460         H1     31      THR     HB    460     0.004300     3.0240   ; qtot  3.288
   461         CT     31      THR    CG2    461    -0.243800     5.9620   ; qtot  3.044
   462         HC     31      THR   HG21    462     0.064200     3.0240   ; qtot  3.108
   463         HC     31      THR   HG22    463     0.064200     3.0240   ; qtot  3.172
   464         HC     31      THR   HG23    464     0.064200     3.0240   ; qtot  3.237
   465         OH     31      THR    OG1    465    -0.676100    13.9840   ; qtot  2.560
   466         HO     31      THR    HG1    466     0.410200     3.0240   ; qtot  2.971
   467          C     31      THR      C    467     0.597300    12.0100   ; qtot  3.568
   468          O     31      THR      O    468    -0.567900    16.0000   ; qtot  3.000
   469          N     32      TYR      N    469    -0.415700    11.9940   ; qtot  2.584
   470          H     32      TYR      H    470     0.271900     3.0240   ; qtot  2.856
   471         CX     32      TYR     CA    471    -0.001400     9.9940   ; qtot  2.855
   472         H1     32      TYR     HA    472     0.087600     3.0240   ; qtot  2.942
   473         CT     32      TYR     CB    473    -0.015200     7.9780   ; qtot  2.927
   474         HC     32      TYR    HB2    474     0.029500     3.0240   ; qtot  2.957
   475         HC     32      TYR    HB3    475     0.029500     3.0240   ; qtot  2.986
   476         CA     32      TYR     CG    476    -0.001100    12.0100   ; qtot  2.985
   477         CA     32      TYR    CD1    477    -0.190600     9.9940   ; qtot  2.795
   478         HA     32      TYR    HD1    478     0.169900     3.0240   ; qtot  2.964
   479         CA     32      TYR    CE1    479    -0.234100     9.9940   ; qtot  2.730
   480         HA     32      TYR    HE1    480     0.165600     3.0240   ; qtot  2.896
   481          C     32      TYR     CZ    481     0.322600    12.0100   ; qtot  3.219
   482         OH     32      TYR     OH    482    -0.557900    13.9840   ; qtot  2.661
   483         HO     32      TYR     HH    483     0.399200     3.0240   ; qtot  3.060
   484         CA     32      TYR    CE2    484    -0.234100     9.9940   ; qtot  2.826
   485         HA     32      TYR    HE2    485     0.165600     3.0240   ; qtot  2.991
   486         CA     32      TYR    CD2    486    -0.190600     9.9940   ; qtot  2.801
   487         HA     32      TYR    HD2    487     0.169900     3.0240   ; qtot  2.971
   488          C     32      TYR      C    488     0.597300    12.0100   ; qtot  3.568
   489          O     32      TYR      O    489    -0.567900    16.0000   ; qtot  3.000
   490          N     33      TRP      N    490    -0.415700    11.9940   ; qtot  2.584
   491          H     33      TRP      H    491     0.271900     3.0240   ; qtot  2.856
   492         CX     33      TRP     CA    492    -0.027500     9.9940   ; qtot  2.829
   493         H1     33      TRP     HA    493     0.112300     3.0240   ; qtot  2.941
   494         CT     33      TRP     CB    494    -0.005000     7.9780   ; qtot  2.936
   495         HC     33      TRP    HB2    495     0.033900     3.0240   ; qtot  2.970
   496         HC     33      TRP    HB3    496     0.033900     3.0240   ; qtot  3.004
   497         C*     33      TRP     CG    497    -0.141500    12.0100   ; qtot  2.862
   498         CW     33      TRP    CD1    498    -0.163800     9.9940   ; qtot  2.699
   499         H4     33      TRP    HD1    499     0.206200     3.0240   ; qtot  2.905
   500         NA     33      TRP    NE1    500    -0.341800    11.9940   ; qtot  2.563
   501          H     33      TRP    HE1    501     0.341200     3.0240   ; qtot  2.904
   502         CN     33      TRP    CE2    502     0.138000    12.0100   ; qtot  3.042
   503         CA     33      TRP    CZ2    503    -0.260100     9.9940   ; qtot  2.782
   504         HA     33      TRP    HZ2    504     0.157200     3.0240   ; qtot  2.939
   505         CA     33      TRP    CH2    505    -0.113400     9.9940   ; qtot  2.826
   506         HA     33      TRP    HH2    506     0.141700     3.0240   ; qtot  2.968
   507         CA     33      TRP    CZ3    507    -0.197200     9.9940   ; qtot  2.770
   508         HA     33      TRP    HZ3    508     0.144700     3.0240   ; qtot  2.915
   509         CA     33      TRP    CE3    509    -0.238700     9.9940   ; qtot  2.676
   510         HA     33      TRP    HE3    510     0.170000     3.0240   ; qtot  2.846
   511         CB     33      TRP    CD2    511     0.124300    12.0100   ; qtot  2.971
   512          C     33      TRP      C    512     0.597300    12.0100   ; qtot  3.568
   513          O     33      TRP      O    513    -0.567900    16.0000   ; qtot  3.000
   514          N     34      ILE      N    514    -0.415700    11.9940   ; qtot  2.584
   515          H     34      ILE      H    515     0.271900     3.0240   ; qtot  2.856
   516         CX     34      ILE     CA    516    -0.059700     9.9940   ; qtot  2.797
   517         H1     34      ILE     HA    517     0.086900     3.0240   ; qtot  2.883
   518         3C     34      ILE     CB    518     0.130300     9.9940   ; qtot  3.014
   519         HC     34      ILE     HB    519     0.018700     3.0240   ; qtot  3.032
   520         CT     34      ILE    CG2    520    -0.320400     5.9620   ; qtot  2.712
   521         HC     34      ILE   HG21    521     0.088200     3.0240   ; qtot  2.800
   522         HC     34      ILE   HG22    522     0.088200     3.0240   ; qtot  2.888
   523         HC     34      ILE   HG23    523     0.088200     3.0240   ; qtot  2.977
   524         2C     34      ILE    CG1    524    -0.043000     7.9780   ; qtot  2.934
   525         HC     34      ILE   HG12    525     0.023600     3.0240   ; qtot  2.957
   526         HC     34      ILE   HG13    526     0.023600     3.0240   ; qtot  2.981
   527         CT     34      ILE    CD1    527    -0.066000     5.9620   ; qtot  2.915
   528         HC     34      ILE   HD11    528     0.018600     3.0240   ; qtot  2.933
   529         HC     34      ILE   HD12    529     0.018600     3.0240   ; qtot  2.952
   530         HC     34      ILE   HD13    530     0.018600     3.0240   ; qtot  2.971
   531          C     34      ILE      C    531     0.597300    12.0100   ; qtot  3.568
   532          O     34      ILE      O    532    -0.567900    16.0000   ; qtot  3.000
   533          N     35      GLY      N    533    -0.415700    11.9940   ; qtot  2.584
   534          H     35      GLY      H    534     0.271900     3.0240   ; qtot  2.856
   535         CX     35      GLY     CA    535    -0.025200     7.9780   ; qtot  2.831
   536         H1     35      GLY    HA2    536     0.069800     3.0240   ; qtot  2.901
   537         H1     35      GLY    HA3    537     0.069800     3.0240   ; qtot  2.971
   538          C     35      GLY      C    538     0.597300    12.0100   ; qtot  3.568
   539          O     35      GLY      O    539    -0.567900    16.0000   ; qtot  3.000
   540          N     36      TRP      N    540    -0.415700    11.9940   ; qtot  2.584
   541          H     36      TRP      H    541     0.271900     3.0240   ; qtot  2.856
   542         CX     36      TRP     CA    542    -0.027500     9.9940   ; qtot  2.829
   543         H1     36      TRP     HA    543     0.112300     3.0240   ; qtot  2.941
   544         CT     36      TRP     CB    544    -0.005000     7.9780   ; qtot  2.936
   545         HC     36      TRP    HB2    545     0.033900     3.0240   ; qtot  2.970
   546         HC     36      TRP    HB3    546     0.033900     3.0240   ; qtot  3.004
   547         C*     36      TRP     CG    547    -0.141500    12.0100   ; qtot  2.862
   548         CW     36      TRP    CD1    548    -0.163800     9.9940   ; qtot  2.699
   549         H4     36      TRP    HD1    549     0.206200     3.0240   ; qtot  2.905
   550         NA     36      TRP    NE1    550    -0.341800    11.9940   ; qtot  2.563
   551          H     36      TRP    HE1    551     0.341200     3.0240   ; qtot  2.904
   552         CN     36      TRP    CE2    552     0.138000    12.0100   ; qtot  3.042
   553         CA     36      TRP    CZ2    553    -0.260100     9.9940   ; qtot  2.782
   554         HA     36      TRP    HZ2    554     0.157200     3.0240   ; qtot  2.939
   555         CA     36      TRP    CH2    555    -0.113400     9.9940   ; qtot  2.826
   556         HA     36      TRP    HH2    556     0.141700     3.0240   ; qtot  2.968
   557         CA     36      TRP    CZ3    557    -0.197200     9.9940   ; qtot  2.770
   558         HA     36      TRP    HZ3    558     0.144700     3.0240   ; qtot  2.915
   559         CA     36      TRP    CE3    559    -0.238700     9.9940   ; qtot  2.676
   560         HA     36      TRP    HE3    560     0.170000     3.0240   ; qtot  2.846
   561         CB     36      TRP    CD2    561     0.124300    12.0100   ; qtot  2.971
   562          C     36      TRP      C    562     0.597300    12.0100   ; qtot  3.568
   563          O     36      TRP      O    563    -0.567900    16.0000   ; qtot  3.000
   564          N     37      VAL      N    564    -0.415700    11.9940   ; qtot  2.584
   565          H     37      VAL      H    565     0.271900     3.0240   ; qtot  2.856
   566         CX     37      VAL     CA    566    -0.087500     9.9940   ; qtot  2.769
   567         H1     37      VAL     HA    567     0.096900     3.0240   ; qtot  2.866
   568         3C     37      VAL     CB    568     0.298500     9.9940   ; qtot  3.164
   569         HC     37      VAL     HB    569    -0.029700     3.0240   ; qtot  3.134
   570         CT     37      VAL    CG1    570    -0.319200     5.9620   ; qtot  2.815
   571         HC     37      VAL   HG11    571     0.079100     3.0240   ; qtot  2.894
   572         HC     37      VAL   HG12    572     0.079100     3.0240   ; qtot  2.973
   573         HC     37      VAL   HG13    573     0.079100     3.0240   ; qtot  3.053
   574         CT     37      VAL    CG2    574    -0.319200     5.9620   ; qtot  2.733
   575         HC     37      VAL   HG21    575     0.079100     3.0240   ; qtot  2.812
   576         HC     37      VAL   HG22    576     0.079100     3.0240   ; qtot  2.892
   577         HC     37      VAL   HG23    577     0.079100     3.0240   ; qtot  2.971
   578          C     37      VAL      C    578     0.597300    12.0100   ; qtot  3.568
   579          O     37      VAL      O    579    -0.567900    16.0000   ; qtot  3.000
   580          N     38      ARG      N    580    -0.347900    11.9940   ; qtot  2.652
   581          H     38      ARG      H    581     0.274700     3.0240   ; qtot  2.927
   582         CX     38      ARG     CA    582    -0.263700     9.9940   ; qtot  2.663
   583         H1     38      ARG     HA    583     0.156000     3.0240   ; qtot  2.819
   584         C8     38      ARG     CB    584    -0.000700     7.9780   ; qtot  2.818
   585         HC     38      ARG    HB2    585     0.032700     3.0240   ; qtot  2.851
   586         HC     38      ARG    HB3    586     0.032700     3.0240   ; qtot  2.884
   587         C8     38      ARG     CG    587     0.039000     7.9780   ; qtot  2.923
   588         HC     38      ARG    HG2    588     0.028500     3.0240   ; qtot  2.951
   589         HC     38      ARG    HG3    589     0.028500     3.0240   ; qtot  2.980
   590         C8     38      ARG     CD    590     0.048600     7.9780   ; qtot  3.028
   591         H1     38      ARG    HD2    591     0.068700     3.0240   ; qtot  3.097
   592         H1     38      ARG    HD3    592     0.068700     3.0240   ; qtot  3.166
   593         N2     38      ARG     NE    593    -0.529500    11.9940   ; qtot  2.636
   594          H     38      ARG     HE    594     0.345600     3.0240   ; qtot  2.982
   595         CA     38      ARG     CZ    595     0.807600    12.0100   ; qtot  3.790
   596         N2     38      ARG    NH1    596    -0.862700     9.9780   ; qtot  2.927
   597          H     38      ARG   HH11    597     0.447800     3.0240   ; qtot  3.375
   598          H     38      ARG   HH12    598     0.447800     3.0240   ; qtot  3.822
   599         N2     38      ARG    NH2    599    -0.862700     9.9780   ; qtot  2.960
   600          H     38      ARG   HH21    600     0.447800     3.0240   ; qtot  3.408
   601          H     38      ARG   HH22    601     0.447800     3.0240   ; qtot  3.855
   602          C     38      ARG      C    602     0.734100    12.0100   ; qtot  4.589
   603          O     38      ARG      O    603    -0.589400    16.0000   ; qtot  4.000
   604          N     39      GLN      N    604    -0.415700    11.9940   ; qtot  3.584
   605          H     39      GLN      H    605     0.271900     3.0240   ; qtot  3.856
   606         CX     39      GLN     CA    606    -0.003100     9.9940   ; qtot  3.853
   607         H1     39      GLN     HA    607     0.085000     3.0240   ; qtot  3.938
   608         2C     39      GLN     CB    608    -0.003600     7.9780   ; qtot  3.935
   609         HC     39      GLN    HB2    609     0.017100     3.0240   ; qtot  3.952
   610         HC     39      GLN    HB3    610     0.017100     3.0240   ; qtot  3.969
   611         2C     39      GLN     CG    611    -0.064500     7.9780   ; qtot  3.904
   612         HC     39      GLN    HG2    612     0.035200     3.0240   ; qtot  3.939
   613         HC     39      GLN    HG3    613     0.035200     3.0240   ; qtot  3.975
   614          C     39      GLN     CD    614     0.695100    12.0100   ; qtot  4.670
   615          O     39      GLN    OE1    615    -0.608600    16.0000   ; qtot  4.061
   616          N     39      GLN    NE2    616    -0.940700     9.9780   ; qtot  3.120
   617          H     39      GLN   HE21    617     0.425100     3.0240   ; qtot  3.546
   618          H     39      GLN   HE22    618     0.425100     3.0240   ; qtot  3.971
   619          C     39      GLN      C    619     0.597300    12.0100   ; qtot  4.568
   620          O     39      GLN      O    620    -0.567900    16.0000   ; qtot  4.000
   621          N     40      MET      N    621    -0.415700    11.9940   ; qtot  3.584
   622          H     40      MET      H    622     0.271900     3.0240   ; qtot  3.856
   623         CX     40      MET     CA    623    -0.023700     9.9940   ; qtot  3.833
   624         H1     40      MET     HA    624     0.088000     3.0240   ; qtot  3.921
   625         2C     40      MET     CB    625     0.034200     7.9780   ; qtot  3.955
   626         HC     40      MET    HB2    626     0.024100     3.0240   ; qtot  3.979
   627         HC     40      MET    HB3    627     0.024100     3.0240   ; qtot  4.003
   628         2C     40      MET     CG    628     0.001800     7.9780   ; qtot  4.005
   629         H1     40      MET    HG2    629     0.044000     3.0240   ; qtot  4.049
   630         H1     40      MET    HG3    630     0.044000     3.0240   ; qtot  4.093
   631          S     40      MET     SD    631    -0.273700    32.0600   ; qtot  3.819
   632         CT     40      MET     CE    632    -0.053600     5.9620   ; qtot  3.765
   633         H1     40      MET    HE1    633     0.068400     3.0240   ; qtot  3.834
   634         H1     40      MET    HE2    634     0.068400     3.0240   ; qtot  3.902
   635         H1     40      MET    HE3    635     0.068400     3.0240   ; qtot  3.971
   636          C     40      MET      C    636     0.597300    12.0100   ; qtot  4.568
   637          O     40      MET      O    637    -0.567900    16.0000   ; qtot  4.000
   638          N     41      PRO      N    638    -0.254800    14.0100   ; qtot  3.745
   639         CT     41      PRO     CD    639     0.019200     7.9780   ; qtot  3.764
   640         H1     41      PRO    HD2    640     0.039100     3.0240   ; qtot  3.804
   641         H1     41      PRO    HD3    641     0.039100     3.0240   ; qtot  3.843
   642         CT     41      PRO     CG    642     0.018900     7.9780   ; qtot  3.862
   643         HC     41      PRO    HG2    643     0.021300     3.0240   ; qtot  3.883
   644         HC     41      PRO    HG3    644     0.021300     3.0240   ; qtot  3.904
   645         CT     41      PRO     CB    645    -0.007000     7.9780   ; qtot  3.897
   646         HC     41      PRO    HB2    646     0.025300     3.0240   ; qtot  3.922
   647         HC     41      PRO    HB3    647     0.025300     3.0240   ; qtot  3.948
   648         CX     41      PRO     CA    648    -0.026600     9.9940   ; qtot  3.921
   649         H1     41      PRO     HA    649     0.064100     3.0240   ; qtot  3.985
   650          C     41      PRO      C    650     0.589600    12.0100   ; qtot  4.575
   651          O     41      PRO      O    651    -0.574800    16.0000   ; qtot  4.000
   652          N     42      GLY      N    652    -0.415700    11.9940   ; qtot  3.584
   653          H     42      GLY      H    653     0.271900     3.0240   ; qtot  3.856
   654         CX     42      GLY     CA    654    -0.025200     7.9780   ; qtot  3.831
   655         H1     42      GLY    HA2    655     0.069800     3.0240   ; qtot  3.901
   656         H1     42      GLY    HA3    656     0.069800     3.0240   ; qtot  3.971
   657          C     42      GLY      C    657     0.597300    12.0100   ; qtot  4.568
   658          O     42      GLY      O    658    -0.567900    16.0000   ; qtot  4.000
   659          N     43      LYS      N    659    -0.347900    11.9940   ; qtot  3.652
   660          H     43      LYS      H    660     0.274700     3.0240   ; qtot  3.927
   661         CX     43      LYS     CA    661    -0.240000     9.9940   ; qtot  3.687
   662         H1     43      LYS     HA    662     0.142600     3.0240   ; qtot  3.829
   663         C8     43      LYS     CB    663    -0.009400     7.9780   ; qtot  3.820
   664         HC     43      LYS    HB2    664     0.036200     3.0240   ; qtot  3.856
   665         HC     43      LYS    HB3    665     0.036200     3.0240   ; qtot  3.892
   666         C8     43      LYS     CG    666     0.018700     7.9780   ; qtot  3.911
   667         HC     43      LYS    HG2    667     0.010300     3.0240   ; qtot  3.921
   668         HC     43      LYS    HG3    668     0.010300     3.0240   ; qtot  3.932
   669         C8     43      LYS     CD    669    -0.047900     7.9780   ; qtot  3.884
   670         HC     43      LYS    HD2    670     0.062100     3.0240   ; qtot  3.946
   671         HC     43      LYS    HD3    671     0.062100     3.0240   ; qtot  4.008
   672         C8     43      LYS     CE    672    -0.014300     7.9780   ; qtot  3.994
   673         HP     43      LYS    HE2    673     0.113500     3.0240   ; qtot  4.107
   674         HP     43      LYS    HE3    674     0.113500     3.0240   ; qtot  4.221
   675         N3     43      LYS     NZ    675    -0.385400     7.9620   ; qtot  3.835
   676          H     43      LYS    HZ1    676     0.340000     3.0240   ; qtot  4.175
   677          H     43      LYS    HZ2    677     0.340000     3.0240   ; qtot  4.515
   678          H     43      LYS    HZ3    678     0.340000     3.0240   ; qtot  4.855
   679          C     43      LYS      C    679     0.734100    12.0100   ; qtot  5.589
   680          O     43      LYS      O    680    -0.589400    16.0000   ; qtot  5.000
   681          N     44      GLY      N    681    -0.415700    11.9940   ; qtot  4.584
   682          H     44      GLY      H    682     0.271900     3.0240   ; qtot  4.856
   683         CX     44      GLY     CA    683    -0.025200     7.9780   ; qtot  4.831
   684         H1     44      GLY    HA2    684     0.069800     3.0240   ; qtot  4.901
   685         H1     44      GLY    HA3    685     0.069800     3.0240   ; qtot  4.971
   686          C     44      GLY      C    686     0.597300    12.0100   ; qtot  5.568
   687          O     44      GLY      O    687    -0.567900    16.0000   ; qtot  5.000
   688          N     45      LEU      N    688    -0.415700    11.9940   ; qtot  4.584
   689          H     45      LEU      H    689     0.271900     3.0240   ; qtot  4.856
   690         CX     45      LEU     CA    690    -0.051800     9.9940   ; qtot  4.804
   691         H1     45      LEU     HA    691     0.092200     3.0240   ; qtot  4.897
   692         2C     45      LEU     CB    692    -0.110200     7.9780   ; qtot  4.786
   693         HC     45      LEU    HB2    693     0.045700     3.0240   ; qtot  4.832
   694         HC     45      LEU    HB3    694     0.045700     3.0240   ; qtot  4.878
   695         3C     45      LEU     CG    695     0.353100     9.9940   ; qtot  5.231
   696         HC     45      LEU     HG    696    -0.036100     3.0240   ; qtot  5.195
   697         CT     45      LEU    CD1    697    -0.412100     5.9620   ; qtot  4.783
   698         HC     45      LEU   HD11    698     0.100000     3.0240   ; qtot  4.883
   699         HC     45      LEU   HD12    699     0.100000     3.0240   ; qtot  4.983
   700         HC     45      LEU   HD13    700     0.100000     3.0240   ; qtot  5.083
   701         CT     45      LEU    CD2    701    -0.412100     5.9620   ; qtot  4.671
   702         HC     45      LEU   HD21    702     0.100000     3.0240   ; qtot  4.771
   703         HC     45      LEU   HD22    703     0.100000     3.0240   ; qtot  4.871
   704         HC     45      LEU   HD23    704     0.100000     3.0240   ; qtot  4.971
   705          C     45      LEU      C    705     0.597300    12.0100   ; qtot  5.568
   706          O     45      LEU      O    706    -0.567900    16.0000   ; qtot  5.000
   707          N     46      GLU      N    707    -0.516300    11.9940   ; qtot  4.484
   708          H     46      GLU      H    708     0.293600     3.0240   ; qtot  4.777
   709         CX     46      GLU     CA    709     0.039700     9.9940   ; qtot  4.817
   710         H1     46      GLU     HA    710     0.110500     3.0240   ; qtot  4.928
   711         2C     46      GLU     CB    711     0.056000     7.9780   ; qtot  4.984
   712         HC     46      GLU    HB2    712    -0.017300     3.0240   ; qtot  4.966
   713         HC     46      GLU    HB3    713    -0.017300     3.0240   ; qtot  4.949
   714         2C     46      GLU     CG    714     0.013600     7.9780   ; qtot  4.963
   715         HC     46      GLU    HG2    715    -0.042500     3.0240   ; qtot  4.920
   716         HC     46      GLU    HG3    716    -0.042500     3.0240   ; qtot  4.878
   717         CO     46      GLU     CD    717     0.805400    12.0100   ; qtot  5.683
   718         O2     46      GLU    OE1    718    -0.818800    16.0000   ; qtot  4.864
   719         O2     46      GLU    OE2    719    -0.818800    16.0000   ; qtot  4.045
   720          C     46      GLU      C    720     0.536600    12.0100   ; qtot  4.582
   721          O     46      GLU      O    721    -0.581900    16.0000   ; qtot  4.000
   722          N     47      TRP      N    722    -0.415700    11.9940   ; qtot  3.584
   723          H     47      TRP      H    723     0.271900     3.0240   ; qtot  3.856
   724         CX     47      TRP     CA    724    -0.027500     9.9940   ; qtot  3.829
   725         H1     47      TRP     HA    725     0.112300     3.0240   ; qtot  3.941
   726         CT     47      TRP     CB    726    -0.005000     7.9780   ; qtot  3.936
   727         HC     47      TRP    HB2    727     0.033900     3.0240   ; qtot  3.970
   728         HC     47      TRP    HB3    728     0.033900     3.0240   ; qtot  4.004
   729         C*     47      TRP     CG    729    -0.141500    12.0100   ; qtot  3.862
   730         CW     47      TRP    CD1    730    -0.163800     9.9940   ; qtot  3.699
   731         H4     47      TRP    HD1    731     0.206200     3.0240   ; qtot  3.905
   732         NA     47      TRP    NE1    732    -0.341800    11.9940   ; qtot  3.563
   733          H     47      TRP    HE1    733     0.341200     3.0240   ; qtot  3.904
   734         CN     47      TRP    CE2    734     0.138000    12.0100   ; qtot  4.042
   735         CA     47      TRP    CZ2    735    -0.260100     9.9940   ; qtot  3.782
   736         HA     47      TRP    HZ2    736     0.157200     3.0240   ; qtot  3.939
   737         CA     47      TRP    CH2    737    -0.113400     9.9940   ; qtot  3.826
   738         HA     47      TRP    HH2    738     0.141700     3.0240   ; qtot  3.968
   739         CA     47      TRP    CZ3    739    -0.197200     9.9940   ; qtot  3.770
   740         HA     47      TRP    HZ3    740     0.144700     3.0240   ; qtot  3.915
   741         CA     47      TRP    CE3    741    -0.238700     9.9940   ; qtot  3.676
   742         HA     47      TRP    HE3    742     0.170000     3.0240   ; qtot  3.846
   743         CB     47      TRP    CD2    743     0.124300    12.0100   ; qtot  3.971
   744          C     47      TRP      C    744     0.597300    12.0100   ; qtot  4.568
   745          O     47      TRP      O    745    -0.567900    16.0000   ; qtot  4.000
   746          N     48      MET      N    746    -0.415700    11.9940   ; qtot  3.584
   747          H     48      MET      H    747     0.271900     3.0240   ; qtot  3.856
   748         CX     48      MET     CA    748    -0.023700     9.9940   ; qtot  3.833
   749         H1     48      MET     HA    749     0.088000     3.0240   ; qtot  3.921
   750         2C     48      MET     CB    750     0.034200     7.9780   ; qtot  3.955
   751         HC     48      MET    HB2    751     0.024100     3.0240   ; qtot  3.979
   752         HC     48      MET    HB3    752     0.024100     3.0240   ; qtot  4.003
   753         2C     48      MET     CG    753     0.001800     7.9780   ; qtot  4.005
   754         H1     48      MET    HG2    754     0.044000     3.0240   ; qtot  4.049
   755         H1     48      MET    HG3    755     0.044000     3.0240   ; qtot  4.093
   756          S     48      MET     SD    756    -0.273700    32.0600   ; qtot  3.819
   757         CT     48      MET     CE    757    -0.053600     5.9620   ; qtot  3.765
   758         H1     48      MET    HE1    758     0.068400     3.0240   ; qtot  3.834
   759         H1     48      MET    HE2    759     0.068400     3.0240   ; qtot  3.902
   760         H1     48      MET    HE3    760     0.068400     3.0240   ; qtot  3.971
   761          C     48      MET      C    761     0.597300    12.0100   ; qtot  4.568
   762          O     48      MET      O    762    -0.567900    16.0000   ; qtot  4.000
   763          N     49      GLY      N    763    -0.415700    11.9940   ; qtot  3.584
   764          H     49      GLY      H    764     0.271900     3.0240   ; qtot  3.856
   765         CX     49      GLY     CA    765    -0.025200     7.9780   ; qtot  3.831
   766         H1     49      GLY    HA2    766     0.069800     3.0240   ; qtot  3.901
   767         H1     49      GLY    HA3    767     0.069800     3.0240   ; qtot  3.971
   768          C     49      GLY      C    768     0.597300    12.0100   ; qtot  4.568
   769          O     49      GLY      O    769    -0.567900    16.0000   ; qtot  4.000
   770          N     50      ILE      N    770    -0.415700    11.9940   ; qtot  3.584
   771          H     50      ILE      H    771     0.271900     3.0240   ; qtot  3.856
   772         CX     50      ILE     CA    772    -0.059700     9.9940   ; qtot  3.797
   773         H1     50      ILE     HA    773     0.086900     3.0240   ; qtot  3.883
   774         3C     50      ILE     CB    774     0.130300     9.9940   ; qtot  4.014
   775         HC     50      ILE     HB    775     0.018700     3.0240   ; qtot  4.032
   776         CT     50      ILE    CG2    776    -0.320400     5.9620   ; qtot  3.712
   777         HC     50      ILE   HG21    777     0.088200     3.0240   ; qtot  3.800
   778         HC     50      ILE   HG22    778     0.088200     3.0240   ; qtot  3.888
   779         HC     50      ILE   HG23    779     0.088200     3.0240   ; qtot  3.977
   780         2C     50      ILE    CG1    780    -0.043000     7.9780   ; qtot  3.934
   781         HC     50      ILE   HG12    781     0.023600     3.0240   ; qtot  3.957
   782         HC     50      ILE   HG13    782     0.023600     3.0240   ; qtot  3.981
   783         CT     50      ILE    CD1    783    -0.066000     5.9620   ; qtot  3.915
   784         HC     50      ILE   HD11    784     0.018600     3.0240   ; qtot  3.933
   785         HC     50      ILE   HD12    785     0.018600     3.0240   ; qtot  3.952
   786         HC     50      ILE   HD13    786     0.018600     3.0240   ; qtot  3.971
   787          C     50      ILE      C    787     0.597300    12.0100   ; qtot  4.568
   788          O     50      ILE      O    788    -0.567900    16.0000   ; qtot  4.000
   789          N     51      ILE      N    789    -0.415700    11.9940   ; qtot  3.584
   790          H     51      ILE      H    790     0.271900     3.0240   ; qtot  3.856
   791         CX     51      ILE     CA    791    -0.059700     9.9940   ; qtot  3.797
   792         H1     51      ILE     HA    792     0.086900     3.0240   ; qtot  3.883
   793         3C     51      ILE     CB    793     0.130300     9.9940   ; qtot  4.014
   794         HC     51      ILE     HB    794     0.018700     3.0240   ; qtot  4.032
   795         CT     51      ILE    CG2    795    -0.320400     5.9620   ; qtot  3.712
   796         HC     51      ILE   HG21    796     0.088200     3.0240   ; qtot  3.800
   797         HC     51      ILE   HG22    797     0.088200     3.0240   ; qtot  3.888
   798         HC     51      ILE   HG23    798     0.088200     3.0240   ; qtot  3.977
   799         2C     51      ILE    CG1    799    -0.043000     7.9780   ; qtot  3.934
   800         HC     51      ILE   HG12    800     0.023600     3.0240   ; qtot  3.957
   801         HC     51      ILE   HG13    801     0.023600     3.0240   ; qtot  3.981
   802         CT     51      ILE    CD1    802    -0.066000     5.9620   ; qtot  3.915
   803         HC     51      ILE   HD11    803     0.018600     3.0240   ; qtot  3.933
   804         HC     51      ILE   HD12    804     0.018600     3.0240   ; qtot  3.952
   805         HC     51      ILE   HD13    805     0.018600     3.0240   ; qtot  3.971
   806          C     51      ILE      C    806     0.597300    12.0100   ; qtot  4.568
   807          O     51      ILE      O    807    -0.567900    16.0000   ; qtot  4.000
   808          N     52      TYR      N    808    -0.415700    11.9940   ; qtot  3.584
   809          H     52      TYR      H    809     0.271900     3.0240   ; qtot  3.856
   810         CX     52      TYR     CA    810    -0.001400     9.9940   ; qtot  3.855
   811         H1     52      TYR     HA    811     0.087600     3.0240   ; qtot  3.942
   812         CT     52      TYR     CB    812    -0.015200     7.9780   ; qtot  3.927
   813         HC     52      TYR    HB2    813     0.029500     3.0240   ; qtot  3.957
   814         HC     52      TYR    HB3    814     0.029500     3.0240   ; qtot  3.986
   815         CA     52      TYR     CG    815    -0.001100    12.0100   ; qtot  3.985
   816         CA     52      TYR    CD1    816    -0.190600     9.9940   ; qtot  3.795
   817         HA     52      TYR    HD1    817     0.169900     3.0240   ; qtot  3.964
   818         CA     52      TYR    CE1    818    -0.234100     9.9940   ; qtot  3.730
   819         HA     52      TYR    HE1    819     0.165600     3.0240   ; qtot  3.896
   820          C     52      TYR     CZ    820     0.322600    12.0100   ; qtot  4.219
   821         OH     52      TYR     OH    821    -0.557900    13.9840   ; qtot  3.661
   822         HO     52      TYR     HH    822     0.399200     3.0240   ; qtot  4.060
   823         CA     52      TYR    CE2    823    -0.234100     9.9940   ; qtot  3.826
   824         HA     52      TYR    HE2    824     0.165600     3.0240   ; qtot  3.991
   825         CA     52      TYR    CD2    825    -0.190600     9.9940   ; qtot  3.801
   826         HA     52      TYR    HD2    826     0.169900     3.0240   ; qtot  3.971
   827          C     52      TYR      C    827     0.597300    12.0100   ; qtot  4.568
   828          O     52      TYR      O    828    -0.567900    16.0000   ; qtot  4.000
   829          N    52A      PRO      N    829    -0.254800    14.0100   ; qtot  3.745
   830         CT    52A      PRO     CD    830     0.019200     7.9780   ; qtot  3.764
   831         H1    52A      PRO    HD2    831     0.039100     3.0240   ; qtot  3.804
   832         H1    52A      PRO    HD3    832     0.039100     3.0240   ; qtot  3.843
   833         CT    52A      PRO     CG    833     0.018900     7.9780   ; qtot  3.862
   834         HC    52A      PRO    HG2    834     0.021300     3.0240   ; qtot  3.883
   835         HC    52A      PRO    HG3    835     0.021300     3.0240   ; qtot  3.904
   836         CT    52A      PRO     CB    836    -0.007000     7.9780   ; qtot  3.897
   837         HC    52A      PRO    HB2    837     0.025300     3.0240   ; qtot  3.922
   838         HC    52A      PRO    HB3    838     0.025300     3.0240   ; qtot  3.948
   839         CX    52A      PRO     CA    839    -0.026600     9.9940   ; qtot  3.921
   840         H1    52A      PRO     HA    840     0.064100     3.0240   ; qtot  3.985
   841          C    52A      PRO      C    841     0.589600    12.0100   ; qtot  4.575
   842          O    52A      PRO      O    842    -0.574800    16.0000   ; qtot  4.000
   843          N     53      GLY      N    843    -0.415700    11.9940   ; qtot  3.584
   844          H     53      GLY      H    844     0.271900     3.0240   ; qtot  3.856
   845         CX     53      GLY     CA    845    -0.025200     7.9780   ; qtot  3.831
   846         H1     53      GLY    HA2    846     0.069800     3.0240   ; qtot  3.901
   847         H1     53      GLY    HA3    847     0.069800     3.0240   ; qtot  3.971
   848          C     53      GLY      C    848     0.597300    12.0100   ; qtot  4.568
   849          O     53      GLY      O    849    -0.567900    16.0000   ; qtot  4.000
   850          N     54      ASP      N    850    -0.516300    11.9940   ; qtot  3.484
   851          H     54      ASP      H    851     0.293600     3.0240   ; qtot  3.777
   852         CX     54      ASP     CA    852     0.038100     9.9940   ; qtot  3.815
   853         H1     54      ASP     HA    853     0.088000     3.0240   ; qtot  3.903
   854         2C     54      ASP     CB    854    -0.030300     7.9780   ; qtot  3.873
   855         HC     54      ASP    HB2    855    -0.012200     3.0240   ; qtot  3.861
   856         HC     54      ASP    HB3    856    -0.012200     3.0240   ; qtot  3.849
   857         CO     54      ASP     CG    857     0.799400    12.0100   ; qtot  4.648
   858         O2     54      ASP    OD1    858    -0.801400    16.0000   ; qtot  3.847
   859         O2     54      ASP    OD2    859    -0.801400    16.0000   ; qtot  3.045
   860          C     54      ASP      C    860     0.536600    12.0100   ; qtot  3.582
   861          O     54      ASP      O    861    -0.581900    16.0000   ; qtot  3.000
   862          N     55      SER      N    862    -0.415700    11.9940   ; qtot  2.584
   863          H     55      SER      H    863     0.271900     3.0240   ; qtot  2.856
   864         CX     55      SER     CA    864    -0.024900     9.9940   ; qtot  2.831
   865         H1     55      SER     HA    865     0.084300     3.0240   ; qtot  2.916
   866         2C     55      SER     CB    866     0.211700     7.9780   ; qtot  3.127
   867         H1     55      SER    HB2    867     0.035200     3.0240   ; qtot  3.163
   868         H1     55      SER    HB3    868     0.035200     3.0240   ; qtot  3.198
   869         OH     55      SER     OG    869    -0.654600    13.9840   ; qtot  2.543
   870         HO     55      SER     HG    870     0.427500     3.0240   ; qtot  2.971
   871          C     55      SER      C    871     0.597300    12.0100   ; qtot  3.568
   872          O     55      SER      O    872    -0.567900    16.0000   ; qtot  3.000
   873          N     56      GLU      N    873    -0.516300    11.9940   ; qtot  2.484
   874          H     56      GLU      H    874     0.293600     3.0240   ; qtot  2.777
   875         CX     56      GLU     CA    875     0.039700     9.9940   ; qtot  2.817
   876         H1     56      GLU     HA    876     0.110500     3.0240   ; qtot  2.928
   877         2C     56      GLU     CB    877     0.056000     7.9780   ; qtot  2.984
   878         HC     56      GLU    HB2    878    -0.017300     3.0240   ; qtot  2.966
   879         HC     56      GLU    HB3    879    -0.017300     3.0240   ; qtot  2.949
   880         2C     56      GLU     CG    880     0.013600     7.9780   ; qtot  2.963
   881         HC     56      GLU    HG2    881    -0.042500     3.0240   ; qtot  2.920
   882         HC     56      GLU    HG3    882    -0.042500     3.0240   ; qtot  2.878
   883         CO     56      GLU     CD    883     0.805400    12.0100   ; qtot  3.683
   884         O2     56      GLU    OE1    884    -0.818800    16.0000   ; qtot  2.864
   885         O2     56      GLU    OE2    885    -0.818800    16.0000   ; qtot  2.045
   886          C     56      GLU      C    886     0.536600    12.0100   ; qtot  2.582
   887          O     56      GLU      O    887    -0.581900    16.0000   ; qtot  2.000
   888          N     57      THR      N    888    -0.415700    11.9940   ; qtot  1.584
   889          H     57      THR      H    889     0.271900     3.0240   ; qtot  1.856
   890         CX     57      THR     CA    890    -0.038900     9.9940   ; qtot  1.817
   891         H1     57      THR     HA    891     0.100700     3.0240   ; qtot  1.918
   892         3C     57      THR     CB    892     0.365400     9.9940   ; qtot  2.283
   893         H1     57      THR     HB    893     0.004300     3.0240   ; qtot  2.288
   894         CT     57      THR    CG2    894    -0.243800     5.9620   ; qtot  2.044
   895         HC     57      THR   HG21    895     0.064200     3.0240   ; qtot  2.108
   896         HC     57      THR   HG22    896     0.064200     3.0240   ; qtot  2.172
   897         HC     57      THR   HG23    897     0.064200     3.0240   ; qtot  2.237
   898         OH     57      THR    OG1    898    -0.676100    13.9840   ; qtot  1.560
   899         HO     57      THR    HG1    899     0.410200     3.0240   ; qtot  1.971
   900          C     57      THR      C    900     0.597300    12.0100   ; qtot  2.568
   901          O     57      THR      O    901    -0.567900    16.0000   ; qtot  2.000
   902          N     58      ARG      N    902    -0.347900    11.9940   ; qtot  1.652
   903          H     58      ARG      H    903     0.274700     3.0240   ; qtot  1.927
   904         CX     58      ARG     CA    904    -0.263700     9.9940   ; qtot  1.663
   905         H1     58      ARG     HA    905     0.156000     3.0240   ; qtot  1.819
   906         C8     58      ARG     CB    906    -0.000700     7.9780   ; qtot  1.818
   907         HC     58      ARG    HB2    907     0.032700     3.0240   ; qtot  1.851
   908         HC     58      ARG    HB3    908     0.032700     3.0240   ; qtot  1.884
   909         C8     58      ARG     CG    909     0.039000     7.9780   ; qtot  1.923
   910         HC     58      ARG    HG2    910     0.028500     3.0240   ; qtot  1.951
   911         HC     58      ARG    HG3    911     0.028500     3.0240   ; qtot  1.980
   912         C8     58      ARG     CD    912     0.048600     7.9780   ; qtot  2.028
   913         H1     58      ARG    HD2    913     0.068700     3.0240   ; qtot  2.097
   914         H1     58      ARG    HD3    914     0.068700     3.0240   ; qtot  2.166
   915         N2     58      ARG     NE    915    -0.529500    11.9940   ; qtot  1.636
   916          H     58      ARG     HE    916     0.345600     3.0240   ; qtot  1.982
   917         CA     58      ARG     CZ    917     0.807600    12.0100   ; qtot  2.790
   918         N2     58      ARG    NH1    918    -0.862700     9.9780   ; qtot  1.927
   919          H     58      ARG   HH11    919     0.447800     3.0240   ; qtot  2.375
   920          H     58      ARG   HH12    920     0.447800     3.0240   ; qtot  2.822
   921         N2     58      ARG    NH2    921    -0.862700     9.9780   ; qtot  1.960
   922          H     58      ARG   HH21    922     0.447800     3.0240   ; qtot  2.408
   923          H     58      ARG   HH22    923     0.447800     3.0240   ; qtot  2.855
   924          C     58      ARG      C    924     0.734100    12.0100   ; qtot  3.589
   925          O     58      ARG      O    925    -0.589400    16.0000   ; qtot  3.000
   926          N     59      TYR      N    926    -0.415700    11.9940   ; qtot  2.584
   927          H     59      TYR      H    927     0.271900     3.0240   ; qtot  2.856
   928         CX     59      TYR     CA    928    -0.001400     9.9940   ; qtot  2.855
   929         H1     59      TYR     HA    929     0.087600     3.0240   ; qtot  2.942
   930         CT     59      TYR     CB    930    -0.015200     7.9780   ; qtot  2.927
   931         HC     59      TYR    HB2    931     0.029500     3.0240   ; qtot  2.957
   932         HC     59      TYR    HB3    932     0.029500     3.0240   ; qtot  2.986
   933         CA     59      TYR     CG    933    -0.001100    12.0100   ; qtot  2.985
   934         CA     59      TYR    CD1    934    -0.190600     9.9940   ; qtot  2.795
   935         HA     59      TYR    HD1    935     0.169900     3.0240   ; qtot  2.964
   936         CA     59      TYR    CE1    936    -0.234100     9.9940   ; qtot  2.730
   937         HA     59      TYR    HE1    937     0.165600     3.0240   ; qtot  2.896
   938          C     59      TYR     CZ    938     0.322600    12.0100   ; qtot  3.219
   939         OH     59      TYR     OH    939    -0.557900    13.9840   ; qtot  2.661
   940         HO     59      TYR     HH    940     0.399200     3.0240   ; qtot  3.060
   941         CA     59      TYR    CE2    941    -0.234100     9.9940   ; qtot  2.826
   942         HA     59      TYR    HE2    942     0.165600     3.0240   ; qtot  2.991
   943         CA     59      TYR    CD2    943    -0.190600     9.9940   ; qtot  2.801
   944         HA     59      TYR    HD2    944     0.169900     3.0240   ; qtot  2.971
   945          C     59      TYR      C    945     0.597300    12.0100   ; qtot  3.568
   946          O     59      TYR      O    946    -0.567900    16.0000   ; qtot  3.000
   947          N     60      SER      N    947    -0.415700    11.9940   ; qtot  2.584
   948          H     60      SER      H    948     0.271900     3.0240   ; qtot  2.856
   949         CX     60      SER     CA    949    -0.024900     9.9940   ; qtot  2.831
   950         H1     60      SER     HA    950     0.084300     3.0240   ; qtot  2.916
   951         2C     60      SER     CB    951     0.211700     7.9780   ; qtot  3.127
   952         H1     60      SER    HB2    952     0.035200     3.0240   ; qtot  3.163
   953         H1     60      SER    HB3    953     0.035200     3.0240   ; qtot  3.198
   954         OH     60      SER     OG    954    -0.654600    13.9840   ; qtot  2.543
   955         HO     60      SER     HG    955     0.427500     3.0240   ; qtot  2.971
   956          C     60      SER      C    956     0.597300    12.0100   ; qtot  3.568
   957          O     60      SER      O    957    -0.567900    16.0000   ; qtot  3.000
   958          N     61      PRO      N    958    -0.254800    14.0100   ; qtot  2.745
   959         CT     61      PRO     CD    959     0.019200     7.9780   ; qtot  2.764
   960         H1     61      PRO    HD2    960     0.039100     3.0240   ; qtot  2.804
   961         H1     61      PRO    HD3    961     0.039100     3.0240   ; qtot  2.843
   962         CT     61      PRO     CG    962     0.018900     7.9780   ; qtot  2.862
   963         HC     61      PRO    HG2    963     0.021300     3.0240   ; qtot  2.883
   964         HC     61      PRO    HG3    964     0.021300     3.0240   ; qtot  2.904
   965         CT     61      PRO     CB    965    -0.007000     7.9780   ; qtot  2.897
   966         HC     61      PRO    HB2    966     0.025300     3.0240   ; qtot  2.922
   967         HC     61      PRO    HB3    967     0.025300     3.0240   ; qtot  2.948
   968         CX     61      PRO     CA    968    -0.026600     9.9940   ; qtot  2.921
   969         H1     61      PRO     HA    969     0.064100     3.0240   ; qtot  2.985
   970          C     61      PRO      C    970     0.589600    12.0100   ; qtot  3.575
   971          O     61      PRO      O    971    -0.574800    16.0000   ; qtot  3.000
   972          N     62      SER      N    972    -0.415700    11.9940   ; qtot  2.584
   973          H     62      SER      H    973     0.271900     3.0240   ; qtot  2.856
   974         CX     62      SER     CA    974    -0.024900     9.9940   ; qtot  2.831
   975         H1     62      SER     HA    975     0.084300     3.0240   ; qtot  2.916
   976         2C     62      SER     CB    976     0.211700     7.9780   ; qtot  3.127
   977         H1     62      SER    HB2    977     0.035200     3.0240   ; qtot  3.163
   978         H1     62      SER    HB3    978     0.035200     3.0240   ; qtot  3.198
   979         OH     62      SER     OG    979    -0.654600    13.9840   ; qtot  2.543
   980         HO     62      SER     HG    980     0.427500     3.0240   ; qtot  2.971
   981          C     62      SER      C    981     0.597300    12.0100   ; qtot  3.568
   982          O     62      SER      O    982    -0.567900    16.0000   ; qtot  3.000
   983          N     63      PHE      N    983    -0.415700    11.9940   ; qtot  2.584
   984          H     63      PHE      H    984     0.271900     3.0240   ; qtot  2.856
   985         CX     63      PHE     CA    985    -0.002400     9.9940   ; qtot  2.854
   986         H1     63      PHE     HA    986     0.097800     3.0240   ; qtot  2.952
   987         CT     63      PHE     CB    987    -0.034300     7.9780   ; qtot  2.917
   988         HC     63      PHE    HB2    988     0.029500     3.0240   ; qtot  2.947
   989         HC     63      PHE    HB3    989     0.029500     3.0240   ; qtot  2.976
   990         CA     63      PHE     CG    990     0.011800    12.0100   ; qtot  2.988
   991         CA     63      PHE    CD1    991    -0.125600     9.9940   ; qtot  2.863
   992         HA     63      PHE    HD1    992     0.133000     3.0240   ; qtot  2.996
   993         CA     63      PHE    CE1    993    -0.170400     9.9940   ; qtot  2.825
   994         HA     63      PHE    HE1    994     0.143000     3.0240   ; qtot  2.968
   995         CA     63      PHE     CZ    995    -0.107200     9.9940   ; qtot  2.861
   996         HA     63      PHE     HZ    996     0.129700     3.0240   ; qtot  2.991
   997         CA     63      PHE    CE2    997    -0.170400     9.9940   ; qtot  2.820
   998         HA     63      PHE    HE2    998     0.143000     3.0240   ; qtot  2.963
   999         CA     63      PHE    CD2    999    -0.125600     9.9940   ; qtot  2.838
  1000         HA     63      PHE    HD2   1000     0.133000     3.0240   ; qtot  2.971
  1001          C     63      PHE      C   1001     0.597300    12.0100   ; qtot  3.568
  1002          O     63      PHE      O   1002    -0.567900    16.0000   ; qtot  3.000
  1003          N     64      GLN      N   1003    -0.415700    11.9940   ; qtot  2.584
  1004          H     64      GLN      H   1004     0.271900     3.0240   ; qtot  2.856
  1005         CX     64      GLN     CA   1005    -0.003100     9.9940   ; qtot  2.853
  1006         H1     64      GLN     HA   1006     0.085000     3.0240   ; qtot  2.938
  1007         2C     64      GLN     CB   1007    -0.003600     7.9780   ; qtot  2.935
  1008         HC     64      GLN    HB2   1008     0.017100     3.0240   ; qtot  2.952
  1009         HC     64      GLN    HB3   1009     0.017100     3.0240   ; qtot  2.969
  1010         2C     64      GLN     CG   1010    -0.064500     7.9780   ; qtot  2.904
  1011         HC     64      GLN    HG2   1011     0.035200     3.0240   ; qtot  2.939
  1012         HC     64      GLN    HG3   1012     0.035200     3.0240   ; qtot  2.975
  1013          C     64      GLN     CD   1013     0.695100    12.0100   ; qtot  3.670
  1014          O     64      GLN    OE1   1014    -0.608600    16.0000   ; qtot  3.061
  1015          N     64      GLN    NE2   1015    -0.940700     9.9780   ; qtot  2.120
  1016          H     64      GLN   HE21   1016     0.425100     3.0240   ; qtot  2.546
  1017          H     64      GLN   HE22   1017     0.425100     3.0240   ; qtot  2.971
  1018          C     64      GLN      C   1018     0.597300    12.0100   ; qtot  3.568
  1019          O     64      GLN      O   1019    -0.567900    16.0000   ; qtot  3.000
  1020          N     65      GLY      N   1020    -0.415700    11.9940   ; qtot  2.584
  1021          H     65      GLY      H   1021     0.271900     3.0240   ; qtot  2.856
  1022         CX     65      GLY     CA   1022    -0.025200     7.9780   ; qtot  2.831
  1023         H1     65      GLY    HA2   1023     0.069800     3.0240   ; qtot  2.901
  1024         H1     65      GLY    HA3   1024     0.069800     3.0240   ; qtot  2.971
  1025          C     65      GLY      C   1025     0.597300    12.0100   ; qtot  3.568
  1026          O     65      GLY      O   1026    -0.567900    16.0000   ; qtot  3.000
  1027          N     66      GLN      N   1027    -0.415700    11.9940   ; qtot  2.584
  1028          H     66      GLN      H   1028     0.271900     3.0240   ; qtot  2.856
  1029         CX     66      GLN     CA   1029    -0.003100     9.9940   ; qtot  2.853
  1030         H1     66      GLN     HA   1030     0.085000     3.0240   ; qtot  2.938
  1031         2C     66      GLN     CB   1031    -0.003600     7.9780   ; qtot  2.935
  1032         HC     66      GLN    HB2   1032     0.017100     3.0240   ; qtot  2.952
  1033         HC     66      GLN    HB3   1033     0.017100     3.0240   ; qtot  2.969
  1034         2C     66      GLN     CG   1034    -0.064500     7.9780   ; qtot  2.904
  1035         HC     66      GLN    HG2   1035     0.035200     3.0240   ; qtot  2.939
  1036         HC     66      GLN    HG3   1036     0.035200     3.0240   ; qtot  2.975
  1037          C     66      GLN     CD   1037     0.695100    12.0100   ; qtot  3.670
  1038          O     66      GLN    OE1   1038    -0.608600    16.0000   ; qtot  3.061
  1039          N     66      GLN    NE2   1039    -0.940700     9.9780   ; qtot  2.120
  1040          H     66      GLN   HE21   1040     0.425100     3.0240   ; qtot  2.546
  1041          H     66      GLN   HE22   1041     0.425100     3.0240   ; qtot  2.971
  1042          C     66      GLN      C   1042     0.597300    12.0100   ; qtot  3.568
  1043          O     66      GLN      O   1043    -0.567900    16.0000   ; qtot  3.000
  1044          N     67      VAL      N   1044    -0.415700    11.9940   ; qtot  2.584
  1045          H     67      VAL      H   1045     0.271900     3.0240   ; qtot  2.856
  1046         CX     67      VAL     CA   1046    -0.087500     9.9940   ; qtot  2.769
  1047         H1     67      VAL     HA   1047     0.096900     3.0240   ; qtot  2.866
  1048         3C     67      VAL     CB   1048     0.298500     9.9940   ; qtot  3.164
  1049         HC     67      VAL     HB   1049    -0.029700     3.0240   ; qtot  3.134
  1050         CT     67      VAL    CG1   1050    -0.319200     5.9620   ; qtot  2.815
  1051         HC     67      VAL   HG11   1051     0.079100     3.0240   ; qtot  2.894
  1052         HC     67      VAL   HG12   1052     0.079100     3.0240   ; qtot  2.973
  1053         HC     67      VAL   HG13   1053     0.079100     3.0240   ; qtot  3.053
  1054         CT     67      VAL    CG2   1054    -0.319200     5.9620   ; qtot  2.733
  1055         HC     67      VAL   HG21   1055     0.079100     3.0240   ; qtot  2.812
  1056         HC     67      VAL   HG22   1056     0.079100     3.0240   ; qtot  2.892
  1057         HC     67      VAL   HG23   1057     0.079100     3.0240   ; qtot  2.971
  1058          C     67      VAL      C   1058     0.597300    12.0100   ; qtot  3.568
  1059          O     67      VAL      O   1059    -0.567900    16.0000   ; qtot  3.000
  1060          N     68      THR      N   1060    -0.415700    11.9940   ; qtot  2.584
  1061          H     68      THR      H   1061     0.271900     3.0240   ; qtot  2.856
  1062         CX     68      THR     CA   1062    -0.038900     9.9940   ; qtot  2.817
  1063         H1     68      THR     HA   1063     0.100700     3.0240   ; qtot  2.918
  1064         3C     68      THR     CB   1064     0.365400     9.9940   ; qtot  3.283
  1065         H1     68      THR     HB   1065     0.004300     3.0240   ; qtot  3.288
  1066         CT     68      THR    CG2   1066    -0.243800     5.9620   ; qtot  3.044
  1067         HC     68      THR   HG21   1067     0.064200     3.0240   ; qtot  3.108
  1068         HC     68      THR   HG22   1068     0.064200     3.0240   ; qtot  3.172
  1069         HC     68      THR   HG23   1069     0.064200     3.0240   ; qtot  3.237
  1070         OH     68      THR    OG1   1070    -0.676100    13.9840   ; qtot  2.560
  1071         HO     68      THR    HG1   1071     0.410200     3.0240   ; qtot  2.971
  1072          C     68      THR      C   1072     0.597300    12.0100   ; qtot  3.568
  1073          O     68      THR      O   1073    -0.567900    16.0000   ; qtot  3.000
  1074          N     69      ILE      N   1074    -0.415700    11.9940   ; qtot  2.584
  1075          H     69      ILE      H   1075     0.271900     3.0240   ; qtot  2.856
  1076         CX     69      ILE     CA   1076    -0.059700     9.9940   ; qtot  2.797
  1077         H1     69      ILE     HA   1077     0.086900     3.0240   ; qtot  2.883
  1078         3C     69      ILE     CB   1078     0.130300     9.9940   ; qtot  3.014
  1079         HC     69      ILE     HB   1079     0.018700     3.0240   ; qtot  3.032
  1080         CT     69      ILE    CG2   1080    -0.320400     5.9620   ; qtot  2.712
  1081         HC     69      ILE   HG21   1081     0.088200     3.0240   ; qtot  2.800
  1082         HC     69      ILE   HG22   1082     0.088200     3.0240   ; qtot  2.888
  1083         HC     69      ILE   HG23   1083     0.088200     3.0240   ; qtot  2.977
  1084         2C     69      ILE    CG1   1084    -0.043000     7.9780   ; qtot  2.934
  1085         HC     69      ILE   HG12   1085     0.023600     3.0240   ; qtot  2.957
  1086         HC     69      ILE   HG13   1086     0.023600     3.0240   ; qtot  2.981
  1087         CT     69      ILE    CD1   1087    -0.066000     5.9620   ; qtot  2.915
  1088         HC     69      ILE   HD11   1088     0.018600     3.0240   ; qtot  2.933
  1089         HC     69      ILE   HD12   1089     0.018600     3.0240   ; qtot  2.952
  1090         HC     69      ILE   HD13   1090     0.018600     3.0240   ; qtot  2.971
  1091          C     69      ILE      C   1091     0.597300    12.0100   ; qtot  3.568
  1092          O     69      ILE      O   1092    -0.567900    16.0000   ; qtot  3.000
  1093          N     70      SER      N   1093    -0.415700    11.9940   ; qtot  2.584
  1094          H     70      SER      H   1094     0.271900     3.0240   ; qtot  2.856
  1095         CX     70      SER     CA   1095    -0.024900     9.9940   ; qtot  2.831
  1096         H1     70      SER     HA   1096     0.084300     3.0240   ; qtot  2.916
  1097         2C     70      SER     CB   1097     0.211700     7.9780   ; qtot  3.127
  1098         H1     70      SER    HB2   1098     0.035200     3.0240   ; qtot  3.163
  1099         H1     70      SER    HB3   1099     0.035200     3.0240   ; qtot  3.198
  1100         OH     70      SER     OG   1100    -0.654600    13.9840   ; qtot  2.543
  1101         HO     70      SER     HG   1101     0.427500     3.0240   ; qtot  2.971
  1102          C     70      SER      C   1102     0.597300    12.0100   ; qtot  3.568
  1103          O     70      SER      O   1103    -0.567900    16.0000   ; qtot  3.000
  1104          N     71      ALA      N   1104    -0.415700    11.9940   ; qtot  2.584
  1105          H     71      ALA      H   1105     0.271900     3.0240   ; qtot  2.856
  1106         CX     71      ALA     CA   1106     0.033700     9.9940   ; qtot  2.890
  1107         H1     71      ALA     HA   1107     0.082300     3.0240   ; qtot  2.972
  1108         CT     71      ALA     CB   1108    -0.182500     5.9620   ; qtot  2.790
  1109         HC     71      ALA    HB1   1109     0.060300     3.0240   ; qtot  2.850
  1110         HC     71      ALA    HB2   1110     0.060300     3.0240   ; qtot  2.910
  1111         HC     71      ALA    HB3   1111     0.060300     3.0240   ; qtot  2.971
  1112          C     71      ALA      C   1112     0.597300    12.0100   ; qtot  3.568
  1113          O     71      ALA      O   1113    -0.567900    16.0000   ; qtot  3.000
  1114          N     72      ASP      N   1114    -0.516300    11.9940   ; qtot  2.484
  1115          H     72      ASP      H   1115     0.293600     3.0240   ; qtot  2.777
  1116         CX     72      ASP     CA   1116     0.038100     9.9940   ; qtot  2.815
  1117         H1     72      ASP     HA   1117     0.088000     3.0240   ; qtot  2.903
  1118         2C     72      ASP     CB   1118    -0.030300     7.9780   ; qtot  2.873
  1119         HC     72      ASP    HB2   1119    -0.012200     3.0240   ; qtot  2.861
  1120         HC     72      ASP    HB3   1120    -0.012200     3.0240   ; qtot  2.849
  1121         CO     72      ASP     CG   1121     0.799400    12.0100   ; qtot  3.648
  1122         O2     72      ASP    OD1   1122    -0.801400    16.0000   ; qtot  2.847
  1123         O2     72      ASP    OD2   1123    -0.801400    16.0000   ; qtot  2.045
  1124          C     72      ASP      C   1124     0.536600    12.0100   ; qtot  2.582
  1125          O     72      ASP      O   1125    -0.581900    16.0000   ; qtot  2.000
  1126          N     73      LYS      N   1126    -0.347900    11.9940   ; qtot  1.652
  1127          H     73      LYS      H   1127     0.274700     3.0240   ; qtot  1.927
  1128         CX     73      LYS     CA   1128    -0.240000     9.9940   ; qtot  1.687
  1129         H1     73      LYS     HA   1129     0.142600     3.0240   ; qtot  1.829
  1130         C8     73      LYS     CB   1130    -0.009400     7.9780   ; qtot  1.820
  1131         HC     73      LYS    HB2   1131     0.036200     3.0240   ; qtot  1.856
  1132         HC     73      LYS    HB3   1132     0.036200     3.0240   ; qtot  1.892
  1133         C8     73      LYS     CG   1133     0.018700     7.9780   ; qtot  1.911
  1134         HC     73      LYS    HG2   1134     0.010300     3.0240   ; qtot  1.921
  1135         HC     73      LYS    HG3   1135     0.010300     3.0240   ; qtot  1.932
  1136         C8     73      LYS     CD   1136    -0.047900     7.9780   ; qtot  1.884
  1137         HC     73      LYS    HD2   1137     0.062100     3.0240   ; qtot  1.946
  1138         HC     73      LYS    HD3   1138     0.062100     3.0240   ; qtot  2.008
  1139         C8     73      LYS     CE   1139    -0.014300     7.9780   ; qtot  1.994
  1140         HP     73      LYS    HE2   1140     0.113500     3.0240   ; qtot  2.107
  1141         HP     73      LYS    HE3   1141     0.113500     3.0240   ; qtot  2.221
  1142         N3     73      LYS     NZ   1142    -0.385400     7.9620   ; qtot  1.835
  1143          H     73      LYS    HZ1   1143     0.340000     3.0240   ; qtot  2.175
  1144          H     73      LYS    HZ2   1144     0.340000     3.0240   ; qtot  2.515
  1145          H     73      LYS    HZ3   1145     0.340000     3.0240   ; qtot  2.855
  1146          C     73      LYS      C   1146     0.734100    12.0100   ; qtot  3.589
  1147          O     73      LYS      O   1147    -0.589400    16.0000   ; qtot  3.000
  1148          N     74      SER      N   1148    -0.415700    11.9940   ; qtot  2.584
  1149          H     74      SER      H   1149     0.271900     3.0240   ; qtot  2.856
  1150         CX     74      SER     CA   1150    -0.024900     9.9940   ; qtot  2.831
  1151         H1     74      SER     HA   1151     0.084300     3.0240   ; qtot  2.916
  1152         2C     74      SER     CB   1152     0.211700     7.9780   ; qtot  3.127
  1153         H1     74      SER    HB2   1153     0.035200     3.0240   ; qtot  3.163
  1154         H1     74      SER    HB3   1154     0.035200     3.0240   ; qtot  3.198
  1155         OH     74      SER     OG   1155    -0.654600    13.9840   ; qtot  2.543
  1156         HO     74      SER     HG   1156     0.427500     3.0240   ; qtot  2.971
  1157          C     74      SER      C   1157     0.597300    12.0100   ; qtot  3.568
  1158          O     74      SER      O   1158    -0.567900    16.0000   ; qtot  3.000
  1159          N     75      ILE      N   1159    -0.415700    11.9940   ; qtot  2.584
  1160          H     75      ILE      H   1160     0.271900     3.0240   ; qtot  2.856
  1161         CX     75      ILE     CA   1161    -0.059700     9.9940   ; qtot  2.797
  1162         H1     75      ILE     HA   1162     0.086900     3.0240   ; qtot  2.883
  1163         3C     75      ILE     CB   1163     0.130300     9.9940   ; qtot  3.014
  1164         HC     75      ILE     HB   1164     0.018700     3.0240   ; qtot  3.032
  1165         CT     75      ILE    CG2   1165    -0.320400     5.9620   ; qtot  2.712
  1166         HC     75      ILE   HG21   1166     0.088200     3.0240   ; qtot  2.800
  1167         HC     75      ILE   HG22   1167     0.088200     3.0240   ; qtot  2.888
  1168         HC     75      ILE   HG23   1168     0.088200     3.0240   ; qtot  2.977
  1169         2C     75      ILE    CG1   1169    -0.043000     7.9780   ; qtot  2.934
  1170         HC     75      ILE   HG12   1170     0.023600     3.0240   ; qtot  2.957
  1171         HC     75      ILE   HG13   1171     0.023600     3.0240   ; qtot  2.981
  1172         CT     75      ILE    CD1   1172    -0.066000     5.9620   ; qtot  2.915
  1173         HC     75      ILE   HD11   1173     0.018600     3.0240   ; qtot  2.933
  1174         HC     75      ILE   HD12   1174     0.018600     3.0240   ; qtot  2.952
  1175         HC     75      ILE   HD13   1175     0.018600     3.0240   ; qtot  2.971
  1176          C     75      ILE      C   1176     0.597300    12.0100   ; qtot  3.568
  1177          O     75      ILE      O   1177    -0.567900    16.0000   ; qtot  3.000
  1178          N     76      ASN      N   1178    -0.415700    11.9940   ; qtot  2.584
  1179          H     76      ASN      H   1179     0.271900     3.0240   ; qtot  2.856
  1180         CX     76      ASN     CA   1180     0.014300     9.9940   ; qtot  2.871
  1181         H1     76      ASN     HA   1181     0.104800     3.0240   ; qtot  2.975
  1182         2C     76      ASN     CB   1182    -0.204100     7.9780   ; qtot  2.771
  1183         HC     76      ASN    HB2   1183     0.079700     3.0240   ; qtot  2.851
  1184         HC     76      ASN    HB3   1184     0.079700     3.0240   ; qtot  2.931
  1185          C     76      ASN     CG   1185     0.713000    12.0100   ; qtot  3.644
  1186          O     76      ASN    OD1   1186    -0.593100    16.0000   ; qtot  3.051
  1187          N     76      ASN    ND2   1187    -0.919100     9.9780   ; qtot  2.131
  1188          H     76      ASN   HD21   1188     0.419600     3.0240   ; qtot  2.551
  1189          H     76      ASN   HD22   1189     0.419600     3.0240   ; qtot  2.971
  1190          C     76      ASN      C   1190     0.597300    12.0100   ; qtot  3.568
  1191          O     76      ASN      O   1191    -0.567900    16.0000   ; qtot  3.000
  1192          N     77      THR      N   1192    -0.415700    11.9940   ; qtot  2.584
  1193          H     77      THR      H   1193     0.271900     3.0240   ; qtot  2.856
  1194         CX     77      THR     CA   1194    -0.038900     9.9940   ; qtot  2.817
  1195         H1     77      THR     HA   1195     0.100700     3.0240   ; qtot  2.918
  1196         3C     77      THR     CB   1196     0.365400     9.9940   ; qtot  3.283
  1197         H1     77      THR     HB   1197     0.004300     3.0240   ; qtot  3.288
  1198         CT     77      THR    CG2   1198    -0.243800     5.9620   ; qtot  3.044
  1199         HC     77      THR   HG21   1199     0.064200     3.0240   ; qtot  3.108
  1200         HC     77      THR   HG22   1200     0.064200     3.0240   ; qtot  3.172
  1201         HC     77      THR   HG23   1201     0.064200     3.0240   ; qtot  3.237
  1202         OH     77      THR    OG1   1202    -0.676100    13.9840   ; qtot  2.560
  1203         HO     77      THR    HG1   1203     0.410200     3.0240   ; qtot  2.971
  1204          C     77      THR      C   1204     0.597300    12.0100   ; qtot  3.568
  1205          O     77      THR      O   1205    -0.567900    16.0000   ; qtot  3.000
  1206          N     78      ALA      N   1206    -0.415700    11.9940   ; qtot  2.584
  1207          H     78      ALA      H   1207     0.271900     3.0240   ; qtot  2.856
  1208         CX     78      ALA     CA   1208     0.033700     9.9940   ; qtot  2.890
  1209         H1     78      ALA     HA   1209     0.082300     3.0240   ; qtot  2.972
  1210         CT     78      ALA     CB   1210    -0.182500     5.9620   ; qtot  2.790
  1211         HC     78      ALA    HB1   1211     0.060300     3.0240   ; qtot  2.850
  1212         HC     78      ALA    HB2   1212     0.060300     3.0240   ; qtot  2.910
  1213         HC     78      ALA    HB3   1213     0.060300     3.0240   ; qtot  2.971
  1214          C     78      ALA      C   1214     0.597300    12.0100   ; qtot  3.568
  1215          O     78      ALA      O   1215    -0.567900    16.0000   ; qtot  3.000
  1216          N     79      TYR      N   1216    -0.415700    11.9940   ; qtot  2.584
  1217          H     79      TYR      H   1217     0.271900     3.0240   ; qtot  2.856
  1218         CX     79      TYR     CA   1218    -0.001400     9.9940   ; qtot  2.855
  1219         H1     79      TYR     HA   1219     0.087600     3.0240   ; qtot  2.942
  1220         CT     79      TYR     CB   1220    -0.015200     7.9780   ; qtot  2.927
  1221         HC     79      TYR    HB2   1221     0.029500     3.0240   ; qtot  2.957
  1222         HC     79      TYR    HB3   1222     0.029500     3.0240   ; qtot  2.986
  1223         CA     79      TYR     CG   1223    -0.001100    12.0100   ; qtot  2.985
  1224         CA     79      TYR    CD1   1224    -0.190600     9.9940   ; qtot  2.795
  1225         HA     79      TYR    HD1   1225     0.169900     3.0240   ; qtot  2.964
  1226         CA     79      TYR    CE1   1226    -0.234100     9.9940   ; qtot  2.730
  1227         HA     79      TYR    HE1   1227     0.165600     3.0240   ; qtot  2.896
  1228          C     79      TYR     CZ   1228     0.322600    12.0100   ; qtot  3.219
  1229         OH     79      TYR     OH   1229    -0.557900    13.9840   ; qtot  2.661
  1230         HO     79      TYR     HH   1230     0.399200     3.0240   ; qtot  3.060
  1231         CA     79      TYR    CE2   1231    -0.234100     9.9940   ; qtot  2.826
  1232         HA     79      TYR    HE2   1232     0.165600     3.0240   ; qtot  2.991
  1233         CA     79      TYR    CD2   1233    -0.190600     9.9940   ; qtot  2.801
  1234         HA     79      TYR    HD2   1234     0.169900     3.0240   ; qtot  2.971
  1235          C     79      TYR      C   1235     0.597300    12.0100   ; qtot  3.568
  1236          O     79      TYR      O   1236    -0.567900    16.0000   ; qtot  3.000
  1237          N     80      LEU      N   1237    -0.415700    11.9940   ; qtot  2.584
  1238          H     80      LEU      H   1238     0.271900     3.0240   ; qtot  2.856
  1239         CX     80      LEU     CA   1239    -0.051800     9.9940   ; qtot  2.804
  1240         H1     80      LEU     HA   1240     0.092200     3.0240   ; qtot  2.897
  1241         2C     80      LEU     CB   1241    -0.110200     7.9780   ; qtot  2.786
  1242         HC     80      LEU    HB2   1242     0.045700     3.0240   ; qtot  2.832
  1243         HC     80      LEU    HB3   1243     0.045700     3.0240   ; qtot  2.878
  1244         3C     80      LEU     CG   1244     0.353100     9.9940   ; qtot  3.231
  1245         HC     80      LEU     HG   1245    -0.036100     3.0240   ; qtot  3.195
  1246         CT     80      LEU    CD1   1246    -0.412100     5.9620   ; qtot  2.783
  1247         HC     80      LEU   HD11   1247     0.100000     3.0240   ; qtot  2.883
  1248         HC     80      LEU   HD12   1248     0.100000     3.0240   ; qtot  2.983
  1249         HC     80      LEU   HD13   1249     0.100000     3.0240   ; qtot  3.083
  1250         CT     80      LEU    CD2   1250    -0.412100     5.9620   ; qtot  2.671
  1251         HC     80      LEU   HD21   1251     0.100000     3.0240   ; qtot  2.771
  1252         HC     80      LEU   HD22   1252     0.100000     3.0240   ; qtot  2.871
  1253         HC     80      LEU   HD23   1253     0.100000     3.0240   ; qtot  2.971
  1254          C     80      LEU      C   1254     0.597300    12.0100   ; qtot  3.568
  1255          O     80      LEU      O   1255    -0.567900    16.0000   ; qtot  3.000
  1256          N     81      GLN      N   1256    -0.415700    11.9940   ; qtot  2.584
  1257          H     81      GLN      H   1257     0.271900     3.0240   ; qtot  2.856
  1258         CX     81      GLN     CA   1258    -0.003100     9.9940   ; qtot  2.853
  1259         H1     81      GLN     HA   1259     0.085000     3.0240   ; qtot  2.938
  1260         2C     81      GLN     CB   1260    -0.003600     7.9780   ; qtot  2.935
  1261         HC     81      GLN    HB2   1261     0.017100     3.0240   ; qtot  2.952
  1262         HC     81      GLN    HB3   1262     0.017100     3.0240   ; qtot  2.969
  1263         2C     81      GLN     CG   1263    -0.064500     7.9780   ; qtot  2.904
  1264         HC     81      GLN    HG2   1264     0.035200     3.0240   ; qtot  2.939
  1265         HC     81      GLN    HG3   1265     0.035200     3.0240   ; qtot  2.975
  1266          C     81      GLN     CD   1266     0.695100    12.0100   ; qtot  3.670
  1267          O     81      GLN    OE1   1267    -0.608600    16.0000   ; qtot  3.061
  1268          N     81      GLN    NE2   1268    -0.940700     9.9780   ; qtot  2.120
  1269          H     81      GLN   HE21   1269     0.425100     3.0240   ; qtot  2.546
  1270          H     81      GLN   HE22   1270     0.425100     3.0240   ; qtot  2.971
  1271          C     81      GLN      C   1271     0.597300    12.0100   ; qtot  3.568
  1272          O     81      GLN      O   1272    -0.567900    16.0000   ; qtot  3.000
  1273          N     82      TRP      N   1273    -0.415700    11.9940   ; qtot  2.584
  1274          H     82      TRP      H   1274     0.271900     3.0240   ; qtot  2.856
  1275         CX     82      TRP     CA   1275    -0.027500     9.9940   ; qtot  2.829
  1276         H1     82      TRP     HA   1276     0.112300     3.0240   ; qtot  2.941
  1277         CT     82      TRP     CB   1277    -0.005000     7.9780   ; qtot  2.936
  1278         HC     82      TRP    HB2   1278     0.033900     3.0240   ; qtot  2.970
  1279         HC     82      TRP    HB3   1279     0.033900     3.0240   ; qtot  3.004
  1280         C*     82      TRP     CG   1280    -0.141500    12.0100   ; qtot  2.862
  1281         CW     82      TRP    CD1   1281    -0.163800     9.9940   ; qtot  2.699
  1282         H4     82      TRP    HD1   1282     0.206200     3.0240   ; qtot  2.905
  1283         NA     82      TRP    NE1   1283    -0.341800    11.9940   ; qtot  2.563
  1284          H     82      TRP    HE1   1284     0.341200     3.0240   ; qtot  2.904
  1285         CN     82      TRP    CE2   1285     0.138000    12.0100   ; qtot  3.042
  1286         CA     82      TRP    CZ2   1286    -0.260100     9.9940   ; qtot  2.782
  1287         HA     82      TRP    HZ2   1287     0.157200     3.0240   ; qtot  2.939
  1288         CA     82      TRP    CH2   1288    -0.113400     9.9940   ; qtot  2.826
  1289         HA     82      TRP    HH2   1289     0.141700     3.0240   ; qtot  2.968
  1290         CA     82      TRP    CZ3   1290    -0.197200     9.9940   ; qtot  2.770
  1291         HA     82      TRP    HZ3   1291     0.144700     3.0240   ; qtot  2.915
  1292         CA     82      TRP    CE3   1292    -0.238700     9.9940   ; qtot  2.676
  1293         HA     82      TRP    HE3   1293     0.170000     3.0240   ; qtot  2.846
  1294         CB     82      TRP    CD2   1294     0.124300    12.0100   ; qtot  2.971
  1295          C     82      TRP      C   1295     0.597300    12.0100   ; qtot  3.568
  1296          O     82      TRP      O   1296    -0.567900    16.0000   ; qtot  3.000
  1297          N    82A      SER      N   1297    -0.415700    11.9940   ; qtot  2.584
  1298          H    82A      SER      H   1298     0.271900     3.0240   ; qtot  2.856
  1299         CX    82A      SER     CA   1299    -0.024900     9.9940   ; qtot  2.831
  1300         H1    82A      SER     HA   1300     0.084300     3.0240   ; qtot  2.916
  1301         2C    82A      SER     CB   1301     0.211700     7.9780   ; qtot  3.127
  1302         H1    82A      SER    HB2   1302     0.035200     3.0240   ; qtot  3.163
  1303         H1    82A      SER    HB3   1303     0.035200     3.0240   ; qtot  3.198
  1304         OH    82A      SER     OG   1304    -0.654600    13.9840   ; qtot  2.543
  1305         HO    82A      SER     HG   1305     0.427500     3.0240   ; qtot  2.971
  1306          C    82A      SER      C   1306     0.597300    12.0100   ; qtot  3.568
  1307          O    82A      SER      O   1307    -0.567900    16.0000   ; qtot  3.000
  1308          N    82B      SER      N   1308    -0.415700    11.9940   ; qtot  2.584
  1309          H    82B      SER      H   1309     0.271900     3.0240   ; qtot  2.856
  1310         CX    82B      SER     CA   1310    -0.024900     9.9940   ; qtot  2.831
  1311         H1    82B      SER     HA   1311     0.084300     3.0240   ; qtot  2.916
  1312         2C    82B      SER     CB   1312     0.211700     7.9780   ; qtot  3.127
  1313         H1    82B      SER    HB2   1313     0.035200     3.0240   ; qtot  3.163
  1314         H1    82B      SER    HB3   1314     0.035200     3.0240   ; qtot  3.198
  1315         OH    82B      SER     OG   1315    -0.654600    13.9840   ; qtot  2.543
  1316         HO    82B      SER     HG   1316     0.427500     3.0240   ; qtot  2.971
  1317          C    82B      SER      C   1317     0.597300    12.0100   ; qtot  3.568
  1318          O    82B      SER      O   1318    -0.567900    16.0000   ; qtot  3.000
  1319          N    82C      LEU      N   1319    -0.415700    11.9940   ; qtot  2.584
  1320          H    82C      LEU      H   1320     0.271900     3.0240   ; qtot  2.856
  1321         CX    82C      LEU     CA   1321    -0.051800     9.9940   ; qtot  2.804
  1322         H1    82C      LEU     HA   1322     0.092200     3.0240   ; qtot  2.897
  1323         2C    82C      LEU     CB   1323    -0.110200     7.9780   ; qtot  2.786
  1324         HC    82C      LEU    HB2   1324     0.045700     3.0240   ; qtot  2.832
  1325         HC    82C      LEU    HB3   1325     0.045700     3.0240   ; qtot  2.878
  1326         3C    82C      LEU     CG   1326     0.353100     9.9940   ; qtot  3.231
  1327         HC    82C      LEU     HG   1327    -0.036100     3.0240   ; qtot  3.195
  1328         CT    82C      LEU    CD1   1328    -0.412100     5.9620   ; qtot  2.783
  1329         HC    82C      LEU   HD11   1329     0.100000     3.0240   ; qtot  2.883
  1330         HC    82C      LEU   HD12   1330     0.100000     3.0240   ; qtot  2.983
  1331         HC    82C      LEU   HD13   1331     0.100000     3.0240   ; qtot  3.083
  1332         CT    82C      LEU    CD2   1332    -0.412100     5.9620   ; qtot  2.671
  1333         HC    82C      LEU   HD21   1333     0.100000     3.0240   ; qtot  2.771
  1334         HC    82C      LEU   HD22   1334     0.100000     3.0240   ; qtot  2.871
  1335         HC    82C      LEU   HD23   1335     0.100000     3.0240   ; qtot  2.971
  1336          C    82C      LEU      C   1336     0.597300    12.0100   ; qtot  3.568
  1337          O    82C      LEU      O   1337    -0.567900    16.0000   ; qtot  3.000
  1338          N     83      LYS      N   1338    -0.347900    11.9940   ; qtot  2.652
  1339          H     83      LYS      H   1339     0.274700     3.0240   ; qtot  2.927
  1340         CX     83      LYS     CA   1340    -0.240000     9.9940   ; qtot  2.687
  1341         H1     83      LYS     HA   1341     0.142600     3.0240   ; qtot  2.829
  1342         C8     83      LYS     CB   1342    -0.009400     7.9780   ; qtot  2.820
  1343         HC     83      LYS    HB2   1343     0.036200     3.0240   ; qtot  2.856
  1344         HC     83      LYS    HB3   1344     0.036200     3.0240   ; qtot  2.892
  1345         C8     83      LYS     CG   1345     0.018700     7.9780   ; qtot  2.911
  1346         HC     83      LYS    HG2   1346     0.010300     3.0240   ; qtot  2.921
  1347         HC     83      LYS    HG3   1347     0.010300     3.0240   ; qtot  2.932
  1348         C8     83      LYS     CD   1348    -0.047900     7.9780   ; qtot  2.884
  1349         HC     83      LYS    HD2   1349     0.062100     3.0240   ; qtot  2.946
  1350         HC     83      LYS    HD3   1350     0.062100     3.0240   ; qtot  3.008
  1351         C8     83      LYS     CE   1351    -0.014300     7.9780   ; qtot  2.994
  1352         HP     83      LYS    HE2   1352     0.113500     3.0240   ; qtot  3.107
  1353         HP     83      LYS    HE3   1353     0.113500     3.0240   ; qtot  3.221
  1354         N3     83      LYS     NZ   1354    -0.385400     7.9620   ; qtot  2.835
  1355          H     83      LYS    HZ1   1355     0.340000     3.0240   ; qtot  3.175
  1356          H     83      LYS    HZ2   1356     0.340000     3.0240   ; qtot  3.515
  1357          H     83      LYS    HZ3   1357     0.340000     3.0240   ; qtot  3.855
  1358          C     83      LYS      C   1358     0.734100    12.0100   ; qtot  4.589
  1359          O     83      LYS      O   1359    -0.589400    16.0000   ; qtot  4.000
  1360          N     84      ALA      N   1360    -0.415700    11.9940   ; qtot  3.584
  1361          H     84      ALA      H   1361     0.271900     3.0240   ; qtot  3.856
  1362         CX     84      ALA     CA   1362     0.033700     9.9940   ; qtot  3.890
  1363         H1     84      ALA     HA   1363     0.082300     3.0240   ; qtot  3.972
  1364         CT     84      ALA     CB   1364    -0.182500     5.9620   ; qtot  3.790
  1365         HC     84      ALA    HB1   1365     0.060300     3.0240   ; qtot  3.850
  1366         HC     84      ALA    HB2   1366     0.060300     3.0240   ; qtot  3.910
  1367         HC     84      ALA    HB3   1367     0.060300     3.0240   ; qtot  3.971
  1368          C     84      ALA      C   1368     0.597300    12.0100   ; qtot  4.568
  1369          O     84      ALA      O   1369    -0.567900    16.0000   ; qtot  4.000
  1370          N     85      SER      N   1370    -0.415700    11.9940   ; qtot  3.584
  1371          H     85      SER      H   1371     0.271900     3.0240   ; qtot  3.856
  1372         CX     85      SER     CA   1372    -0.024900     9.9940   ; qtot  3.831
  1373         H1     85      SER     HA   1373     0.084300     3.0240   ; qtot  3.916
  1374         2C     85      SER     CB   1374     0.211700     7.9780   ; qtot  4.127
  1375         H1     85      SER    HB2   1375     0.035200     3.0240   ; qtot  4.163
  1376         H1     85      SER    HB3   1376     0.035200     3.0240   ; qtot  4.198
  1377         OH     85      SER     OG   1377    -0.654600    13.9840   ; qtot  3.543
  1378         HO     85      SER     HG   1378     0.427500     3.0240   ; qtot  3.971
  1379          C     85      SER      C   1379     0.597300    12.0100   ; qtot  4.568
  1380          O     85      SER      O   1380    -0.567900    16.0000   ; qtot  4.000
  1381          N     86      ASP      N   1381    -0.516300    11.9940   ; qtot  3.484
  1382          H     86      ASP      H   1382     0.293600     3.0240   ; qtot  3.777
  1383         CX     86      ASP     CA   1383     0.038100     9.9940   ; qtot  3.815
  1384         H1     86      ASP     HA   1384     0.088000     3.0240   ; qtot  3.903
  1385         2C     86      ASP     CB   1385    -0.030300     7.9780   ; qtot  3.873
  1386         HC     86      ASP    HB2   1386    -0.012200     3.0240   ; qtot  3.861
  1387         HC     86      ASP    HB3   1387    -0.012200     3.0240   ; qtot  3.849
  1388         CO     86      ASP     CG   1388     0.799400    12.0100   ; qtot  4.648
  1389         O2     86      ASP    OD1   1389    -0.801400    16.0000   ; qtot  3.847
  1390         O2     86      ASP    OD2   1390    -0.801400    16.0000   ; qtot  3.045
  1391          C     86      ASP      C   1391     0.536600    12.0100   ; qtot  3.582
  1392          O     86      ASP      O   1392    -0.581900    16.0000   ; qtot  3.000
  1393          N     87      THR      N   1393    -0.415700    11.9940   ; qtot  2.584
  1394          H     87      THR      H   1394     0.271900     3.0240   ; qtot  2.856
  1395         CX     87      THR     CA   1395    -0.038900     9.9940   ; qtot  2.817
  1396         H1     87      THR     HA   1396     0.100700     3.0240   ; qtot  2.918
  1397         3C     87      THR     CB   1397     0.365400     9.9940   ; qtot  3.283
  1398         H1     87      THR     HB   1398     0.004300     3.0240   ; qtot  3.288
  1399         CT     87      THR    CG2   1399    -0.243800     5.9620   ; qtot  3.044
  1400         HC     87      THR   HG21   1400     0.064200     3.0240   ; qtot  3.108
  1401         HC     87      THR   HG22   1401     0.064200     3.0240   ; qtot  3.172
  1402         HC     87      THR   HG23   1402     0.064200     3.0240   ; qtot  3.237
  1403         OH     87      THR    OG1   1403    -0.676100    13.9840   ; qtot  2.560
  1404         HO     87      THR    HG1   1404     0.410200     3.0240   ; qtot  2.971
  1405          C     87      THR      C   1405     0.597300    12.0100   ; qtot  3.568
  1406          O     87      THR      O   1406    -0.567900    16.0000   ; qtot  3.000
  1407          N     88      ALA      N   1407    -0.415700    11.9940   ; qtot  2.584
  1408          H     88      ALA      H   1408     0.271900     3.0240   ; qtot  2.856
  1409         CX     88      ALA     CA   1409     0.033700     9.9940   ; qtot  2.890
  1410         H1     88      ALA     HA   1410     0.082300     3.0240   ; qtot  2.972
  1411         CT     88      ALA     CB   1411    -0.182500     5.9620   ; qtot  2.790
  1412         HC     88      ALA    HB1   1412     0.060300     3.0240   ; qtot  2.850
  1413         HC     88      ALA    HB2   1413     0.060300     3.0240   ; qtot  2.910
  1414         HC     88      ALA    HB3   1414     0.060300     3.0240   ; qtot  2.971
  1415          C     88      ALA      C   1415     0.597300    12.0100   ; qtot  3.568
  1416          O     88      ALA      O   1416    -0.567900    16.0000   ; qtot  3.000
  1417          N     89      ILE      N   1417    -0.415700    11.9940   ; qtot  2.584
  1418          H     89      ILE      H   1418     0.271900     3.0240   ; qtot  2.856
  1419         CX     89      ILE     CA   1419    -0.059700     9.9940   ; qtot  2.797
  1420         H1     89      ILE     HA   1420     0.086900     3.0240   ; qtot  2.883
  1421         3C     89      ILE     CB   1421     0.130300     9.9940   ; qtot  3.014
  1422         HC     89      ILE     HB   1422     0.018700     3.0240   ; qtot  3.032
  1423         CT     89      ILE    CG2   1423    -0.320400     5.9620   ; qtot  2.712
  1424         HC     89      ILE   HG21   1424     0.088200     3.0240   ; qtot  2.800
  1425         HC     89      ILE   HG22   1425     0.088200     3.0240   ; qtot  2.888
  1426         HC     89      ILE   HG23   1426     0.088200     3.0240   ; qtot  2.977
  1427         2C     89      ILE    CG1   1427    -0.043000     7.9780   ; qtot  2.934
  1428         HC     89      ILE   HG12   1428     0.023600     3.0240   ; qtot  2.957
  1429         HC     89      ILE   HG13   1429     0.023600     3.0240   ; qtot  2.981
  1430         CT     89      ILE    CD1   1430    -0.066000     5.9620   ; qtot  2.915
  1431         HC     89      ILE   HD11   1431     0.018600     3.0240   ; qtot  2.933
  1432         HC     89      ILE   HD12   1432     0.018600     3.0240   ; qtot  2.952
  1433         HC     89      ILE   HD13   1433     0.018600     3.0240   ; qtot  2.971
  1434          C     89      ILE      C   1434     0.597300    12.0100   ; qtot  3.568
  1435          O     89      ILE      O   1435    -0.567900    16.0000   ; qtot  3.000
  1436          N     90      TYR      N   1436    -0.415700    11.9940   ; qtot  2.584
  1437          H     90      TYR      H   1437     0.271900     3.0240   ; qtot  2.856
  1438         CX     90      TYR     CA   1438    -0.001400     9.9940   ; qtot  2.855
  1439         H1     90      TYR     HA   1439     0.087600     3.0240   ; qtot  2.942
  1440         CT     90      TYR     CB   1440    -0.015200     7.9780   ; qtot  2.927
  1441         HC     90      TYR    HB2   1441     0.029500     3.0240   ; qtot  2.957
  1442         HC     90      TYR    HB3   1442     0.029500     3.0240   ; qtot  2.986
  1443         CA     90      TYR     CG   1443    -0.001100    12.0100   ; qtot  2.985
  1444         CA     90      TYR    CD1   1444    -0.190600     9.9940   ; qtot  2.795
  1445         HA     90      TYR    HD1   1445     0.169900     3.0240   ; qtot  2.964
  1446         CA     90      TYR    CE1   1446    -0.234100     9.9940   ; qtot  2.730
  1447         HA     90      TYR    HE1   1447     0.165600     3.0240   ; qtot  2.896
  1448          C     90      TYR     CZ   1448     0.322600    12.0100   ; qtot  3.219
  1449         OH     90      TYR     OH   1449    -0.557900    13.9840   ; qtot  2.661
  1450         HO     90      TYR     HH   1450     0.399200     3.0240   ; qtot  3.060
  1451         CA     90      TYR    CE2   1451    -0.234100     9.9940   ; qtot  2.826
  1452         HA     90      TYR    HE2   1452     0.165600     3.0240   ; qtot  2.991
  1453         CA     90      TYR    CD2   1453    -0.190600     9.9940   ; qtot  2.801
  1454         HA     90      TYR    HD2   1454     0.169900     3.0240   ; qtot  2.971
  1455          C     90      TYR      C   1455     0.597300    12.0100   ; qtot  3.568
  1456          O     90      TYR      O   1456    -0.567900    16.0000   ; qtot  3.000
  1457          N     91      TYR      N   1457    -0.415700    11.9940   ; qtot  2.584
  1458          H     91      TYR      H   1458     0.271900     3.0240   ; qtot  2.856
  1459         CX     91      TYR     CA   1459    -0.001400     9.9940   ; qtot  2.855
  1460         H1     91      TYR     HA   1460     0.087600     3.0240   ; qtot  2.942
  1461         CT     91      TYR     CB   1461    -0.015200     7.9780   ; qtot  2.927
  1462         HC     91      TYR    HB2   1462     0.029500     3.0240   ; qtot  2.957
  1463         HC     91      TYR    HB3   1463     0.029500     3.0240   ; qtot  2.986
  1464         CA     91      TYR     CG   1464    -0.001100    12.0100   ; qtot  2.985
  1465         CA     91      TYR    CD1   1465    -0.190600     9.9940   ; qtot  2.795
  1466         HA     91      TYR    HD1   1466     0.169900     3.0240   ; qtot  2.964
  1467         CA     91      TYR    CE1   1467    -0.234100     9.9940   ; qtot  2.730
  1468         HA     91      TYR    HE1   1468     0.165600     3.0240   ; qtot  2.896
  1469          C     91      TYR     CZ   1469     0.322600    12.0100   ; qtot  3.219
  1470         OH     91      TYR     OH   1470    -0.557900    13.9840   ; qtot  2.661
  1471         HO     91      TYR     HH   1471     0.399200     3.0240   ; qtot  3.060
  1472         CA     91      TYR    CE2   1472    -0.234100     9.9940   ; qtot  2.826
  1473         HA     91      TYR    HE2   1473     0.165600     3.0240   ; qtot  2.991
  1474         CA     91      TYR    CD2   1474    -0.190600     9.9940   ; qtot  2.801
  1475         HA     91      TYR    HD2   1475     0.169900     3.0240   ; qtot  2.971
  1476          C     91      TYR      C   1476     0.597300    12.0100   ; qtot  3.568
  1477          O     91      TYR      O   1477    -0.567900    16.0000   ; qtot  3.000
  1478          N     92      CYX      N   1478    -0.415700    11.9940   ; qtot  2.584
  1479          H     92      CYX      H   1479     0.271900     3.0240   ; qtot  2.856
  1480         CX     92      CYX     CA   1480     0.042900     9.9940   ; qtot  2.899
  1481         H1     92      CYX     HA   1481     0.076600     3.0240   ; qtot  2.976
  1482         2C     92      CYX     CB   1482    -0.079000     7.9780   ; qtot  2.897
  1483         H1     92      CYX    HB2   1483     0.091000     3.0240   ; qtot  2.988
  1484         H1     92      CYX    HB3   1484     0.091000     3.0240   ; qtot  3.079
  1485          S     92      CYX     SG   1485    -0.108100    32.0600   ; qtot  2.971
  1486          C     92      CYX      C   1486     0.597300    12.0100   ; qtot  3.568
  1487          O     92      CYX      O   1487    -0.567900    16.0000   ; qtot  3.000
  1488          N     93      ALA      N   1488    -0.415700    11.9940   ; qtot  2.584
  1489          H     93      ALA      H   1489     0.271900     3.0240   ; qtot  2.856
  1490         CX     93      ALA     CA   1490     0.033700     9.9940   ; qtot  2.890
  1491         H1     93      ALA     HA   1491     0.082300     3.0240   ; qtot  2.972
  1492         CT     93      ALA     CB   1492    -0.182500     5.9620   ; qtot  2.790
  1493         HC     93      ALA    HB1   1493     0.060300     3.0240   ; qtot  2.850
  1494         HC     93      ALA    HB2   1494     0.060300     3.0240   ; qtot  2.910
  1495         HC     93      ALA    HB3   1495     0.060300     3.0240   ; qtot  2.971
  1496          C     93      ALA      C   1496     0.597300    12.0100   ; qtot  3.568
  1497          O     93      ALA      O   1497    -0.567900    16.0000   ; qtot  3.000
  1498          N     94      GLY      N   1498    -0.415700    11.9940   ; qtot  2.584
  1499          H     94      GLY      H   1499     0.271900     3.0240   ; qtot  2.856
  1500         CX     94      GLY     CA   1500    -0.025200     7.9780   ; qtot  2.831
  1501         H1     94      GLY    HA2   1501     0.069800     3.0240   ; qtot  2.901
  1502         H1     94      GLY    HA3   1502     0.069800     3.0240   ; qtot  2.971
  1503          C     94      GLY      C   1503     0.597300    12.0100   ; qtot  3.568
  1504          O     94      GLY      O   1504    -0.567900    16.0000   ; qtot  3.000
  1505          N     95      GLY      N   1505    -0.415700    11.9940   ; qtot  2.584
  1506          H     95      GLY      H   1506     0.271900     3.0240   ; qtot  2.856
  1507         CX     95      GLY     CA   1507    -0.025200     7.9780   ; qtot  2.831
  1508         H1     95      GLY    HA2   1508     0.069800     3.0240   ; qtot  2.901
  1509         H1     95      GLY    HA3   1509     0.069800     3.0240   ; qtot  2.971
  1510          C     95      GLY      C   1510     0.597300    12.0100   ; qtot  3.568
  1511          O     95      GLY      O   1511    -0.567900    16.0000   ; qtot  3.000
  1512          N     96      SER      N   1512    -0.415700    11.9940   ; qtot  2.584
  1513          H     96      SER      H   1513     0.271900     3.0240   ; qtot  2.856
  1514         CX     96      SER     CA   1514    -0.024900     9.9940   ; qtot  2.831
  1515         H1     96      SER     HA   1515     0.084300     3.0240   ; qtot  2.916
  1516         2C     96      SER     CB   1516     0.211700     7.9780   ; qtot  3.127
  1517         H1     96      SER    HB2   1517     0.035200     3.0240   ; qtot  3.163
  1518         H1     96      SER    HB3   1518     0.035200     3.0240   ; qtot  3.198
  1519         OH     96      SER     OG   1519    -0.654600    13.9840   ; qtot  2.543
  1520         HO     96      SER     HG   1520     0.427500     3.0240   ; qtot  2.971
  1521          C     96      SER      C   1521     0.597300    12.0100   ; qtot  3.568
  1522          O     96      SER      O   1522    -0.567900    16.0000   ; qtot  3.000
  1523          N     97      GLY      N   1523    -0.415700    11.9940   ; qtot  2.584
  1524          H     97      GLY      H   1524     0.271900     3.0240   ; qtot  2.856
  1525         CX     97      GLY     CA   1525    -0.025200     7.9780   ; qtot  2.831
  1526         H1     97      GLY    HA2   1526     0.069800     3.0240   ; qtot  2.901
  1527         H1     97      GLY    HA3   1527     0.069800     3.0240   ; qtot  2.971
  1528          C     97      GLY      C   1528     0.597300    12.0100   ; qtot  3.568
  1529          O     97      GLY      O   1529    -0.567900    16.0000   ; qtot  3.000
  1530          N     98      ILE      N   1530    -0.415700    11.9940   ; qtot  2.584
  1531          H     98      ILE      H   1531     0.271900     3.0240   ; qtot  2.856
  1532         CX     98      ILE     CA   1532    -0.059700     9.9940   ; qtot  2.797
  1533         H1     98      ILE     HA   1533     0.086900     3.0240   ; qtot  2.883
  1534         3C     98      ILE     CB   1534     0.130300     9.9940   ; qtot  3.014
  1535         HC     98      ILE     HB   1535     0.018700     3.0240   ; qtot  3.032
  1536         CT     98      ILE    CG2   1536    -0.320400     5.9620   ; qtot  2.712
  1537         HC     98      ILE   HG21   1537     0.088200     3.0240   ; qtot  2.800
  1538         HC     98      ILE   HG22   1538     0.088200     3.0240   ; qtot  2.888
  1539         HC     98      ILE   HG23   1539     0.088200     3.0240   ; qtot  2.977
  1540         2C     98      ILE    CG1   1540    -0.043000     7.9780   ; qtot  2.934
  1541         HC     98      ILE   HG12   1541     0.023600     3.0240   ; qtot  2.957
  1542         HC     98      ILE   HG13   1542     0.023600     3.0240   ; qtot  2.981
  1543         CT     98      ILE    CD1   1543    -0.066000     5.9620   ; qtot  2.915
  1544         HC     98      ILE   HD11   1544     0.018600     3.0240   ; qtot  2.933
  1545         HC     98      ILE   HD12   1545     0.018600     3.0240   ; qtot  2.952
  1546         HC     98      ILE   HD13   1546     0.018600     3.0240   ; qtot  2.971
  1547          C     98      ILE      C   1547     0.597300    12.0100   ; qtot  3.568
  1548          O     98      ILE      O   1548    -0.567900    16.0000   ; qtot  3.000
  1549          N     99      SER      N   1549    -0.415700    11.9940   ; qtot  2.584
  1550          H     99      SER      H   1550     0.271900     3.0240   ; qtot  2.856
  1551         CX     99      SER     CA   1551    -0.024900     9.9940   ; qtot  2.831
  1552         H1     99      SER     HA   1552     0.084300     3.0240   ; qtot  2.916
  1553         2C     99      SER     CB   1553     0.211700     7.9780   ; qtot  3.127
  1554         H1     99      SER    HB2   1554     0.035200     3.0240   ; qtot  3.163
  1555         H1     99      SER    HB3   1555     0.035200     3.0240   ; qtot  3.198
  1556         OH     99      SER     OG   1556    -0.654600    13.9840   ; qtot  2.543
  1557         HO     99      SER     HG   1557     0.427500     3.0240   ; qtot  2.971
  1558          C     99      SER      C   1558     0.597300    12.0100   ; qtot  3.568
  1559          O     99      SER      O   1559    -0.567900    16.0000   ; qtot  3.000
  1560          N    100      THR      N   1560    -0.415700    11.9940   ; qtot  2.584
  1561          H    100      THR      H   1561     0.271900     3.0240   ; qtot  2.856
  1562         CX    100      THR     CA   1562    -0.038900     9.9940   ; qtot  2.817
  1563         H1    100      THR     HA   1563     0.100700     3.0240   ; qtot  2.918
  1564         3C    100      THR     CB   1564     0.365400     9.9940   ; qtot  3.283
  1565         H1    100      THR     HB   1565     0.004300     3.0240   ; qtot  3.288
  1566         CT    100      THR    CG2   1566    -0.243800     5.9620   ; qtot  3.044
  1567         HC    100      THR   HG21   1567     0.064200     3.0240   ; qtot  3.108
  1568         HC    100      THR   HG22   1568     0.064200     3.0240   ; qtot  3.172
  1569         HC    100      THR   HG23   1569     0.064200     3.0240   ; qtot  3.237
  1570         OH    100      THR    OG1   1570    -0.676100    13.9840   ; qtot  2.560
  1571         HO    100      THR    HG1   1571     0.410200     3.0240   ; qtot  2.971
  1572          C    100      THR      C   1572     0.597300    12.0100   ; qtot  3.568
  1573          O    100      THR      O   1573    -0.567900    16.0000   ; qtot  3.000
  1574          N   100A      PRO      N   1574    -0.254800    14.0100   ; qtot  2.745
  1575         CT   100A      PRO     CD   1575     0.019200     7.9780   ; qtot  2.764
  1576         H1   100A      PRO    HD2   1576     0.039100     3.0240   ; qtot  2.804
  1577         H1   100A      PRO    HD3   1577     0.039100     3.0240   ; qtot  2.843
  1578         CT   100A      PRO     CG   1578     0.018900     7.9780   ; qtot  2.862
  1579         HC   100A      PRO    HG2   1579     0.021300     3.0240   ; qtot  2.883
  1580         HC   100A      PRO    HG3   1580     0.021300     3.0240   ; qtot  2.904
  1581         CT   100A      PRO     CB   1581    -0.007000     7.9780   ; qtot  2.897
  1582         HC   100A      PRO    HB2   1582     0.025300     3.0240   ; qtot  2.922
  1583         HC   100A      PRO    HB3   1583     0.025300     3.0240   ; qtot  2.948
  1584         CX   100A      PRO     CA   1584    -0.026600     9.9940   ; qtot  2.921
  1585         H1   100A      PRO     HA   1585     0.064100     3.0240   ; qtot  2.985
  1586          C   100A      PRO      C   1586     0.589600    12.0100   ; qtot  3.575
  1587          O   100A      PRO      O   1587    -0.574800    16.0000   ; qtot  3.000
  1588          N   100B      MET      N   1588    -0.415700    11.9940   ; qtot  2.584
  1589          H   100B      MET      H   1589     0.271900     3.0240   ; qtot  2.856
  1590         CX   100B      MET     CA   1590    -0.023700     9.9940   ; qtot  2.833
  1591         H1   100B      MET     HA   1591     0.088000     3.0240   ; qtot  2.921
  1592         2C   100B      MET     CB   1592     0.034200     7.9780   ; qtot  2.955
  1593         HC   100B      MET    HB2   1593     0.024100     3.0240   ; qtot  2.979
  1594         HC   100B      MET    HB3   1594     0.024100     3.0240   ; qtot  3.003
  1595         2C   100B      MET     CG   1595     0.001800     7.9780   ; qtot  3.005
  1596         H1   100B      MET    HG2   1596     0.044000     3.0240   ; qtot  3.049
  1597         H1   100B      MET    HG3   1597     0.044000     3.0240   ; qtot  3.093
  1598          S   100B      MET     SD   1598    -0.273700    32.0600   ; qtot  2.819
  1599         CT   100B      MET     CE   1599    -0.053600     5.9620   ; qtot  2.765
  1600         H1   100B      MET    HE1   1600     0.068400     3.0240   ; qtot  2.834
  1601         H1   100B      MET    HE2   1601     0.068400     3.0240   ; qtot  2.902
  1602         H1   100B      MET    HE3   1602     0.068400     3.0240   ; qtot  2.971
  1603          C   100B      MET      C   1603     0.597300    12.0100   ; qtot  3.568
  1604          O   100B      MET      O   1604    -0.567900    16.0000   ; qtot  3.000
  1605          N    101      ASP      N   1605    -0.516300    11.9940   ; qtot  2.484
  1606          H    101      ASP      H   1606     0.293600     3.0240   ; qtot  2.777
  1607         CX    101      ASP     CA   1607     0.038100     9.9940   ; qtot  2.815
  1608         H1    101      ASP     HA   1608     0.088000     3.0240   ; qtot  2.903
  1609         2C    101      ASP     CB   1609    -0.030300     7.9780   ; qtot  2.873
  1610         HC    101      ASP    HB2   1610    -0.012200     3.0240   ; qtot  2.861
  1611         HC    101      ASP    HB3   1611    -0.012200     3.0240   ; qtot  2.849
  1612         CO    101      ASP     CG   1612     0.799400    12.0100   ; qtot  3.648
  1613         O2    101      ASP    OD1   1613    -0.801400    16.0000   ; qtot  2.847
  1614         O2    101      ASP    OD2   1614    -0.801400    16.0000   ; qtot  2.045
  1615          C    101      ASP      C   1615     0.536600    12.0100   ; qtot  2.582
  1616          O    101      ASP      O   1616    -0.581900    16.0000   ; qtot  2.000
  1617          N    102      VAL      N   1617    -0.415700    11.9940   ; qtot  1.584
  1618          H    102      VAL      H   1618     0.271900     3.0240   ; qtot  1.856
  1619         CX    102      VAL     CA   1619    -0.087500     9.9940   ; qtot  1.769
  1620         H1    102      VAL     HA   1620     0.096900     3.0240   ; qtot  1.866
  1621         3C    102      VAL     CB   1621     0.298500     9.9940   ; qtot  2.164
  1622         HC    102      VAL     HB   1622    -0.029700     3.0240   ; qtot  2.134
  1623         CT    102      VAL    CG1   1623    -0.319200     5.9620   ; qtot  1.815
  1624         HC    102      VAL   HG11   1624     0.079100     3.0240   ; qtot  1.894
  1625         HC    102      VAL   HG12   1625     0.079100     3.0240   ; qtot  1.973
  1626         HC    102      VAL   HG13   1626     0.079100     3.0240   ; qtot  2.053
  1627         CT    102      VAL    CG2   1627    -0.319200     5.9620   ; qtot  1.733
  1628         HC    102      VAL   HG21   1628     0.079100     3.0240   ; qtot  1.812
  1629         HC    102      VAL   HG22   1629     0.079100     3.0240   ; qtot  1.892
  1630         HC    102      VAL   HG23   1630     0.079100     3.0240   ; qtot  1.971
  1631          C    102      VAL      C   1631     0.597300    12.0100   ; qtot  2.568
  1632          O    102      VAL      O   1632    -0.567900    16.0000   ; qtot  2.000
  1633          N    103      TRP      N   1633    -0.415700    11.9940   ; qtot  1.584
  1634          H    103      TRP      H   1634     0.271900     3.0240   ; qtot  1.856
  1635         CX    103      TRP     CA   1635    -0.027500     9.9940   ; qtot  1.829
  1636         H1    103      TRP     HA   1636     0.112300     3.0240   ; qtot  1.941
  1637         CT    103      TRP     CB   1637    -0.005000     7.9780   ; qtot  1.936
  1638         HC    103      TRP    HB2   1638     0.033900     3.0240   ; qtot  1.970
  1639         HC    103      TRP    HB3   1639     0.033900     3.0240   ; qtot  2.004
  1640         C*    103      TRP     CG   1640    -0.141500    12.0100   ; qtot  1.862
  1641         CW    103      TRP    CD1   1641    -0.163800     9.9940   ; qtot  1.699
  1642         H4    103      TRP    HD1   1642     0.206200     3.0240   ; qtot  1.905
  1643         NA    103      TRP    NE1   1643    -0.341800    11.9940   ; qtot  1.563
  1644          H    103      TRP    HE1   1644     0.341200     3.0240   ; qtot  1.904
  1645         CN    103      TRP    CE2   1645     0.138000    12.0100   ; qtot  2.042
  1646         CA    103      TRP    CZ2   1646    -0.260100     9.9940   ; qtot  1.782
  1647         HA    103      TRP    HZ2   1647     0.157200     3.0240   ; qtot  1.939
  1648         CA    103      TRP    CH2   1648    -0.113400     9.9940   ; qtot  1.826
  1649         HA    103      TRP    HH2   1649     0.141700     3.0240   ; qtot  1.968
  1650         CA    103      TRP    CZ3   1650    -0.197200     9.9940   ; qtot  1.770
  1651         HA    103      TRP    HZ3   1651     0.144700     3.0240   ; qtot  1.915
  1652         CA    103      TRP    CE3   1652    -0.238700     9.9940   ; qtot  1.676
  1653         HA    103      TRP    HE3   1653     0.170000     3.0240   ; qtot  1.846
  1654         CB    103      TRP    CD2   1654     0.124300    12.0100   ; qtot  1.971
  1655          C    103      TRP      C   1655     0.597300    12.0100   ; qtot  2.568
  1656          O    103      TRP      O   1656    -0.567900    16.0000   ; qtot  2.000
  1657          N    104      GLY      N   1657    -0.415700    11.9940   ; qtot  1.584
  1658          H    104      GLY      H   1658     0.271900     3.0240   ; qtot  1.856
  1659         CX    104      GLY     CA   1659    -0.025200     7.9780   ; qtot  1.831
  1660         H1    104      GLY    HA2   1660     0.069800     3.0240   ; qtot  1.901
  1661         H1    104      GLY    HA3   1661     0.069800     3.0240   ; qtot  1.971
  1662          C    104      GLY      C   1662     0.597300    12.0100   ; qtot  2.568
  1663          O    104      GLY      O   1663    -0.567900    16.0000   ; qtot  2.000
  1664          N    105      GLN      N   1664    -0.415700    11.9940   ; qtot  1.584
  1665          H    105      GLN      H   1665     0.271900     3.0240   ; qtot  1.856
  1666         CX    105      GLN     CA   1666    -0.003100     9.9940   ; qtot  1.853
  1667         H1    105      GLN     HA   1667     0.085000     3.0240   ; qtot  1.938
  1668         2C    105      GLN     CB   1668    -0.003600     7.9780   ; qtot  1.935
  1669         HC    105      GLN    HB2   1669     0.017100     3.0240   ; qtot  1.952
  1670         HC    105      GLN    HB3   1670     0.017100     3.0240   ; qtot  1.969
  1671         2C    105      GLN     CG   1671    -0.064500     7.9780   ; qtot  1.904
  1672         HC    105      GLN    HG2   1672     0.035200     3.0240   ; qtot  1.939
  1673         HC    105      GLN    HG3   1673     0.035200     3.0240   ; qtot  1.975
  1674          C    105      GLN     CD   1674     0.695100    12.0100   ; qtot  2.670
  1675          O    105      GLN    OE1   1675    -0.608600    16.0000   ; qtot  2.061
  1676          N    105      GLN    NE2   1676    -0.940700     9.9780   ; qtot  1.120
  1677          H    105      GLN   HE21   1677     0.425100     3.0240   ; qtot  1.546
  1678          H    105      GLN   HE22   1678     0.425100     3.0240   ; qtot  1.971
  1679          C    105      GLN      C   1679     0.597300    12.0100   ; qtot  2.568
  1680          O    105      GLN      O   1680    -0.567900    16.0000   ; qtot  2.000
  1681          N    106      GLY      N   1681    -0.415700    11.9940   ; qtot  1.584
  1682          H    106      GLY      H   1682     0.271900     3.0240   ; qtot  1.856
  1683         CX    106      GLY     CA   1683    -0.025200     7.9780   ; qtot  1.831
  1684         H1    106      GLY    HA2   1684     0.069800     3.0240   ; qtot  1.901
  1685         H1    106      GLY    HA3   1685     0.069800     3.0240   ; qtot  1.971
  1686          C    106      GLY      C   1686     0.597300    12.0100   ; qtot  2.568
  1687          O    106      GLY      O   1687    -0.567900    16.0000   ; qtot  2.000
  1688          N    107      THR      N   1688    -0.415700    11.9940   ; qtot  1.584
  1689          H    107      THR      H   1689     0.271900     3.0240   ; qtot  1.856
  1690         CX    107      THR     CA   1690    -0.038900     9.9940   ; qtot  1.817
  1691         H1    107      THR     HA   1691     0.100700     3.0240   ; qtot  1.918
  1692         3C    107      THR     CB   1692     0.365400     9.9940   ; qtot  2.283
  1693         H1    107      THR     HB   1693     0.004300     3.0240   ; qtot  2.288
  1694         CT    107      THR    CG2   1694    -0.243800     5.9620   ; qtot  2.044
  1695         HC    107      THR   HG21   1695     0.064200     3.0240   ; qtot  2.108
  1696         HC    107      THR   HG22   1696     0.064200     3.0240   ; qtot  2.172
  1697         HC    107      THR   HG23   1697     0.064200     3.0240   ; qtot  2.237
  1698         OH    107      THR    OG1   1698    -0.676100    13.9840   ; qtot  1.560
  1699         HO    107      THR    HG1   1699     0.410200     3.0240   ; qtot  1.971
  1700          C    107      THR      C   1700     0.597300    12.0100   ; qtot  2.568
  1701          O    107      THR      O   1701    -0.567900    16.0000   ; qtot  2.000
  1702          N    108      THR      N   1702    -0.415700    11.9940   ; qtot  1.584
  1703          H    108      THR      H   1703     0.271900     3.0240   ; qtot  1.856
  1704         CX    108      THR     CA   1704    -0.038900     9.9940   ; qtot  1.817
  1705         H1    108      THR     HA   1705     0.100700     3.0240   ; qtot  1.918
  1706         3C    108      THR     CB   1706     0.365400     9.9940   ; qtot  2.283
  1707         H1    108      THR     HB   1707     0.004300     3.0240   ; qtot  2.288
  1708         CT    108      THR    CG2   1708    -0.243800     5.9620   ; qtot  2.044
  1709         HC    108      THR   HG21   1709     0.064200     3.0240   ; qtot  2.108
  1710         HC    108      THR   HG22   1710     0.064200     3.0240   ; qtot  2.172
  1711         HC    108      THR   HG23   1711     0.064200     3.0240   ; qtot  2.237
  1712         OH    108      THR    OG1   1712    -0.676100    13.9840   ; qtot  1.560
  1713         HO    108      THR    HG1   1713     0.410200     3.0240   ; qtot  1.971
  1714          C    108      THR      C   1714     0.597300    12.0100   ; qtot  2.568
  1715          O    108      THR      O   1715    -0.567900    16.0000   ; qtot  2.000
  1716          N    109      VAL      N   1716    -0.415700    11.9940   ; qtot  1.584
  1717          H    109      VAL      H   1717     0.271900     3.0240   ; qtot  1.856
  1718         CX    109      VAL     CA   1718    -0.087500     9.9940   ; qtot  1.769
  1719         H1    109      VAL     HA   1719     0.096900     3.0240   ; qtot  1.866
  1720         3C    109      VAL     CB   1720     0.298500     9.9940   ; qtot  2.164
  1721         HC    109      VAL     HB   1721    -0.029700     3.0240   ; qtot  2.134
  1722         CT    109      VAL    CG1   1722    -0.319200     5.9620   ; qtot  1.815
  1723         HC    109      VAL   HG11   1723     0.079100     3.0240   ; qtot  1.894
  1724         HC    109      VAL   HG12   1724     0.079100     3.0240   ; qtot  1.973
  1725         HC    109      VAL   HG13   1725     0.079100     3.0240   ; qtot  2.053
  1726         CT    109      VAL    CG2   1726    -0.319200     5.9620   ; qtot  1.733
  1727         HC    109      VAL   HG21   1727     0.079100     3.0240   ; qtot  1.812
  1728         HC    109      VAL   HG22   1728     0.079100     3.0240   ; qtot  1.892
  1729         HC    109      VAL   HG23   1729     0.079100     3.0240   ; qtot  1.971
  1730          C    109      VAL      C   1730     0.597300    12.0100   ; qtot  2.568
  1731          O    109      VAL      O   1731    -0.567900    16.0000   ; qtot  2.000
  1732          N    110      THR      N   1732    -0.415700    11.9940   ; qtot  1.584
  1733          H    110      THR      H   1733     0.271900     3.0240   ; qtot  1.856
  1734         CX    110      THR     CA   1734    -0.038900     9.9940   ; qtot  1.817
  1735         H1    110      THR     HA   1735     0.100700     3.0240   ; qtot  1.918
  1736         3C    110      THR     CB   1736     0.365400     9.9940   ; qtot  2.283
  1737         H1    110      THR     HB   1737     0.004300     3.0240   ; qtot  2.288
  1738         CT    110      THR    CG2   1738    -0.243800     5.9620   ; qtot  2.044
  1739         HC    110      THR   HG21   1739     0.064200     3.0240   ; qtot  2.108
  1740         HC    110      THR   HG22   1740     0.064200     3.0240   ; qtot  2.172
  1741         HC    110      THR   HG23   1741     0.064200     3.0240   ; qtot  2.237
  1742         OH    110      THR    OG1   1742    -0.676100    13.9840   ; qtot  1.560
  1743         HO    110      THR    HG1   1743     0.410200     3.0240   ; qtot  1.971
  1744          C    110      THR      C   1744     0.597300    12.0100   ; qtot  2.568
  1745          O    110      THR      O   1745    -0.567900    16.0000   ; qtot  2.000
  1746          N    111      VAL      N   1746    -0.415700    11.9940   ; qtot  1.584
  1747          H    111      VAL      H   1747     0.271900     3.0240   ; qtot  1.856
  1748         CX    111      VAL     CA   1748    -0.087500     9.9940   ; qtot  1.769
  1749         H1    111      VAL     HA   1749     0.096900     3.0240   ; qtot  1.866
  1750         3C    111      VAL     CB   1750     0.298500     9.9940   ; qtot  2.164
  1751         HC    111      VAL     HB   1751    -0.029700     3.0240   ; qtot  2.134
  1752         CT    111      VAL    CG1   1752    -0.319200     5.9620   ; qtot  1.815
  1753         HC    111      VAL   HG11   1753     0.079100     3.0240   ; qtot  1.894
  1754         HC    111      VAL   HG12   1754     0.079100     3.0240   ; qtot  1.973
  1755         HC    111      VAL   HG13   1755     0.079100     3.0240   ; qtot  2.053
  1756         CT    111      VAL    CG2   1756    -0.319200     5.9620   ; qtot  1.733
  1757         HC    111      VAL   HG21   1757     0.079100     3.0240   ; qtot  1.812
  1758         HC    111      VAL   HG22   1758     0.079100     3.0240   ; qtot  1.892
  1759         HC    111      VAL   HG23   1759     0.079100     3.0240   ; qtot  1.971
  1760          C    111      VAL      C   1760     0.597300    12.0100   ; qtot  2.568
  1761          O    111      VAL      O   1761    -0.567900    16.0000   ; qtot  2.000
  1762          N    112      SER      N   1762    -0.415700    11.9940   ; qtot  1.584
  1763          H    112      SER      H   1763     0.271900     3.0240   ; qtot  1.856
  1764         CX    112      SER     CA   1764    -0.024900     9.9940   ; qtot  1.831
  1765         H1    112      SER     HA   1765     0.084300     3.0240   ; qtot  1.916
  1766         2C    112      SER     CB   1766     0.211700     7.9780   ; qtot  2.127
  1767         H1    112      SER    HB2   1767     0.035200     3.0240   ; qtot  2.163
  1768         H1    112      SER    HB3   1768     0.035200     3.0240   ; qtot  2.198
  1769         OH    112      SER     OG   1769    -0.654600    13.9840   ; qtot  1.543
  1770         HO    112      SER     HG   1770     0.427500     3.0240   ; qtot  1.971
  1771          C    112      SER      C   1771     0.597300    12.0100   ; qtot  2.568
  1772          O    112      SER      O   1772    -0.567900    16.0000   ; qtot  2.000
  1773          N    113      SER      N   1773    -0.415700    11.9940   ; qtot  1.584
  1774          H    113      SER      H   1774     0.271900     3.0240   ; qtot  1.856
  1775         CX    113      SER     CA   1775    -0.024900     9.9940   ; qtot  1.831
  1776         H1    113      SER     HA   1776     0.084300     3.0240   ; qtot  1.916
  1777         2C    113      SER     CB   1777     0.211700     7.9780   ; qtot  2.127
  1778         H1    113      SER    HB2   1778     0.035200     3.0240   ; qtot  2.163
  1779         H1    113      SER    HB3   1779     0.035200     3.0240   ; qtot  2.198
  1780         OH    113      SER     OG   1780    -0.654600    13.9840   ; qtot  1.543
  1781         HO    113      SER     HG   1781     0.427500     3.0240   ; qtot  1.971
  1782          C    113      SER      C   1782     0.597300    12.0100   ; qtot  2.568
  1783          O    113      SER      O   1783    -0.567900    16.0000   ; qtot  2.000
  1784          N    114      ALA      N   1784    -0.415700    11.9940   ; qtot  1.584
  1785          H    114      ALA      H   1785     0.271900     3.0240   ; qtot  1.856
  1786         CX    114      ALA     CA   1786     0.033700     9.9940   ; qtot  1.890
  1787         H1    114      ALA     HA   1787     0.082300     3.0240   ; qtot  1.972
  1788         CT    114      ALA     CB   1788    -0.182500     5.9620   ; qtot  1.790
  1789         HC    114      ALA    HB1   1789     0.060300     3.0240   ; qtot  1.850
  1790         HC    114      ALA    HB2   1790     0.060300     3.0240   ; qtot  1.910
  1791         HC    114      ALA    HB3   1791     0.060300     3.0240   ; qtot  1.971
  1792          C    114      ALA      C   1792     0.597300    12.0100   ; qtot  2.568
  1793          O    114      ALA      O   1793    -0.567900    16.0000   ; qtot  2.000
  1794          N    115      SER      N   1794    -0.415700    11.9940   ; qtot  1.584
  1795          H    115      SER      H   1795     0.271900     3.0240   ; qtot  1.856
  1796         CX    115      SER     CA   1796    -0.024900     9.9940   ; qtot  1.831
  1797         H1    115      SER     HA   1797     0.084300     3.0240   ; qtot  1.916
  1798         2C    115      SER     CB   1798     0.211700     7.9780   ; qtot  2.127
  1799         H1    115      SER    HB2   1799     0.035200     3.0240   ; qtot  2.163
  1800         H1    115      SER    HB3   1800     0.035200     3.0240   ; qtot  2.198
  1801         OH    115      SER     OG   1801    -0.654600    13.9840   ; qtot  1.543
  1802         HO    115      SER     HG   1802     0.427500     3.0240   ; qtot  1.971
  1803          C    115      SER      C   1803     0.597300    12.0100   ; qtot  2.568
  1804          O    115      SER      O   1804    -0.567900    16.0000   ; qtot  2.000
  1805          N    116      THR      N   1805    -0.415700    11.9940   ; qtot  1.584
  1806          H    116      THR      H   1806     0.271900     3.0240   ; qtot  1.856
  1807         CX    116      THR     CA   1807    -0.038900     9.9940   ; qtot  1.817
  1808         H1    116      THR     HA   1808     0.100700     3.0240   ; qtot  1.918
  1809         3C    116      THR     CB   1809     0.365400     9.9940   ; qtot  2.283
  1810         H1    116      THR     HB   1810     0.004300     3.0240   ; qtot  2.288
  1811         CT    116      THR    CG2   1811    -0.243800     5.9620   ; qtot  2.044
  1812         HC    116      THR   HG21   1812     0.064200     3.0240   ; qtot  2.108
  1813         HC    116      THR   HG22   1813     0.064200     3.0240   ; qtot  2.172
  1814         HC    116      THR   HG23   1814     0.064200     3.0240   ; qtot  2.237
  1815         OH    116      THR    OG1   1815    -0.676100    13.9840   ; qtot  1.560
  1816         HO    116      THR    HG1   1816     0.410200     3.0240   ; qtot  1.971
  1817          C    116      THR      C   1817     0.597300    12.0100   ; qtot  2.568
  1818          O    116      THR      O   1818    -0.567900    16.0000   ; qtot  2.000
  1819          N    117      LYS      N   1819    -0.347900    11.9940   ; qtot  1.652
  1820          H    117      LYS      H   1820     0.274700     3.0240   ; qtot  1.927
  1821         CX    117      LYS     CA   1821    -0.240000     9.9940   ; qtot  1.687
  1822         H1    117      LYS     HA   1822     0.142600     3.0240   ; qtot  1.829
  1823         C8    117      LYS     CB   1823    -0.009400     7.9780   ; qtot  1.820
  1824         HC    117      LYS    HB2   1824     0.036200     3.0240   ; qtot  1.856
  1825         HC    117      LYS    HB3   1825     0.036200     3.0240   ; qtot  1.892
  1826         C8    117      LYS     CG   1826     0.018700     7.9780   ; qtot  1.911
  1827         HC    117      LYS    HG2   1827     0.010300     3.0240   ; qtot  1.921
  1828         HC    117      LYS    HG3   1828     0.010300     3.0240   ; qtot  1.932
  1829         C8    117      LYS     CD   1829    -0.047900     7.9780   ; qtot  1.884
  1830         HC    117      LYS    HD2   1830     0.062100     3.0240   ; qtot  1.946
  1831         HC    117      LYS    HD3   1831     0.062100     3.0240   ; qtot  2.008
  1832         C8    117      LYS     CE   1832    -0.014300     7.9780   ; qtot  1.994
  1833         HP    117      LYS    HE2   1833     0.113500     3.0240   ; qtot  2.107
  1834         HP    117      LYS    HE3   1834     0.113500     3.0240   ; qtot  2.221
  1835         N3    117      LYS     NZ   1835    -0.385400     7.9620   ; qtot  1.835
  1836          H    117      LYS    HZ1   1836     0.340000     3.0240   ; qtot  2.175
  1837          H    117      LYS    HZ2   1837     0.340000     3.0240   ; qtot  2.515
  1838          H    117      LYS    HZ3   1838     0.340000     3.0240   ; qtot  2.855
  1839          C    117      LYS      C   1839     0.734100    12.0100   ; qtot  3.589
  1840          O    117      LYS      O   1840    -0.589400    16.0000   ; qtot  3.000
  1841          N    118      GLY      N   1841    -0.415700    11.9940   ; qtot  2.584
  1842          H    118      GLY      H   1842     0.271900     3.0240   ; qtot  2.856
  1843         CX    118      GLY     CA   1843    -0.025200     7.9780   ; qtot  2.831
  1844         H1    118      GLY    HA2   1844     0.069800     3.0240   ; qtot  2.901
  1845         H1    118      GLY    HA3   1845     0.069800     3.0240   ; qtot  2.971
  1846          C    118      GLY      C   1846     0.597300    12.0100   ; qtot  3.568
  1847          O    118      GLY      O   1847    -0.567900    16.0000   ; qtot  3.000
  1848          N    119      PRO      N   1848    -0.254800    14.0100   ; qtot  2.745
  1849         CT    119      PRO     CD   1849     0.019200     7.9780   ; qtot  2.764
  1850         H1    119      PRO    HD2   1850     0.039100     3.0240   ; qtot  2.804
  1851         H1    119      PRO    HD3   1851     0.039100     3.0240   ; qtot  2.843
  1852         CT    119      PRO     CG   1852     0.018900     7.9780   ; qtot  2.862
  1853         HC    119      PRO    HG2   1853     0.021300     3.0240   ; qtot  2.883
  1854         HC    119      PRO    HG3   1854     0.021300     3.0240   ; qtot  2.904
  1855         CT    119      PRO     CB   1855    -0.007000     7.9780   ; qtot  2.897
  1856         HC    119      PRO    HB2   1856     0.025300     3.0240   ; qtot  2.922
  1857         HC    119      PRO    HB3   1857     0.025300     3.0240   ; qtot  2.948
  1858         CX    119      PRO     CA   1858    -0.026600     9.9940   ; qtot  2.921
  1859         H1    119      PRO     HA   1859     0.064100     3.0240   ; qtot  2.985
  1860          C    119      PRO      C   1860     0.589600    12.0100   ; qtot  3.575
  1861          O    119      PRO      O   1861    -0.574800    16.0000   ; qtot  3.000
  1862          N    120      SER      N   1862    -0.415700    11.9940   ; qtot  2.584
  1863          H    120      SER      H   1863     0.271900     3.0240   ; qtot  2.856
  1864         CX    120      SER     CA   1864    -0.024900     9.9940   ; qtot  2.831
  1865         H1    120      SER     HA   1865     0.084300     3.0240   ; qtot  2.916
  1866         2C    120      SER     CB   1866     0.211700     7.9780   ; qtot  3.127
  1867         H1    120      SER    HB2   1867     0.035200     3.0240   ; qtot  3.163
  1868         H1    120      SER    HB3   1868     0.035200     3.0240   ; qtot  3.198
  1869         OH    120      SER     OG   1869    -0.654600    13.9840   ; qtot  2.543
  1870         HO    120      SER     HG   1870     0.427500     3.0240   ; qtot  2.971
  1871          C    120      SER      C   1871     0.597300    12.0100   ; qtot  3.568
  1872          O    120      SER      O   1872    -0.567900    16.0000   ; qtot  3.000
  1873          N    121      VAL      N   1873    -0.415700    11.9940   ; qtot  2.584
  1874          H    121      VAL      H   1874     0.271900     3.0240   ; qtot  2.856
  1875         CX    121      VAL     CA   1875    -0.087500     9.9940   ; qtot  2.769
  1876         H1    121      VAL     HA   1876     0.096900     3.0240   ; qtot  2.866
  1877         3C    121      VAL     CB   1877     0.298500     9.9940   ; qtot  3.164
  1878         HC    121      VAL     HB   1878    -0.029700     3.0240   ; qtot  3.134
  1879         CT    121      VAL    CG1   1879    -0.319200     5.9620   ; qtot  2.815
  1880         HC    121      VAL   HG11   1880     0.079100     3.0240   ; qtot  2.894
  1881         HC    121      VAL   HG12   1881     0.079100     3.0240   ; qtot  2.973
  1882         HC    121      VAL   HG13   1882     0.079100     3.0240   ; qtot  3.053
  1883         CT    121      VAL    CG2   1883    -0.319200     5.9620   ; qtot  2.733
  1884         HC    121      VAL   HG21   1884     0.079100     3.0240   ; qtot  2.812
  1885         HC    121      VAL   HG22   1885     0.079100     3.0240   ; qtot  2.892
  1886         HC    121      VAL   HG23   1886     0.079100     3.0240   ; qtot  2.971
  1887          C    121      VAL      C   1887     0.597300    12.0100   ; qtot  3.568
  1888          O    121      VAL      O   1888    -0.567900    16.0000   ; qtot  3.000
  1889          N    122      PHE      N   1889    -0.415700    11.9940   ; qtot  2.584
  1890          H    122      PHE      H   1890     0.271900     3.0240   ; qtot  2.856
  1891         CX    122      PHE     CA   1891    -0.002400     9.9940   ; qtot  2.854
  1892         H1    122      PHE     HA   1892     0.097800     3.0240   ; qtot  2.952
  1893         CT    122      PHE     CB   1893    -0.034300     7.9780   ; qtot  2.917
  1894         HC    122      PHE    HB2   1894     0.029500     3.0240   ; qtot  2.947
  1895         HC    122      PHE    HB3   1895     0.029500     3.0240   ; qtot  2.976
  1896         CA    122      PHE     CG   1896     0.011800    12.0100   ; qtot  2.988
  1897         CA    122      PHE    CD1   1897    -0.125600     9.9940   ; qtot  2.863
  1898         HA    122      PHE    HD1   1898     0.133000     3.0240   ; qtot  2.996
  1899         CA    122      PHE    CE1   1899    -0.170400     9.9940   ; qtot  2.825
  1900         HA    122      PHE    HE1   1900     0.143000     3.0240   ; qtot  2.968
  1901         CA    122      PHE     CZ   1901    -0.107200     9.9940   ; qtot  2.861
  1902         HA    122      PHE     HZ   1902     0.129700     3.0240   ; qtot  2.991
  1903         CA    122      PHE    CE2   1903    -0.170400     9.9940   ; qtot  2.820
  1904         HA    122      PHE    HE2   1904     0.143000     3.0240   ; qtot  2.963
  1905         CA    122      PHE    CD2   1905    -0.125600     9.9940   ; qtot  2.838
  1906         HA    122      PHE    HD2   1906     0.133000     3.0240   ; qtot  2.971
  1907          C    122      PHE      C   1907     0.597300    12.0100   ; qtot  3.568
  1908          O    122      PHE      O   1908    -0.567900    16.0000   ; qtot  3.000
  1909          N    123      PRO      N   1909    -0.254800    14.0100   ; qtot  2.745
  1910         CT    123      PRO     CD   1910     0.019200     7.9780   ; qtot  2.764
  1911         H1    123      PRO    HD2   1911     0.039100     3.0240   ; qtot  2.804
  1912         H1    123      PRO    HD3   1912     0.039100     3.0240   ; qtot  2.843
  1913         CT    123      PRO     CG   1913     0.018900     7.9780   ; qtot  2.862
  1914         HC    123      PRO    HG2   1914     0.021300     3.0240   ; qtot  2.883
  1915         HC    123      PRO    HG3   1915     0.021300     3.0240   ; qtot  2.904
  1916         CT    123      PRO     CB   1916    -0.007000     7.9780   ; qtot  2.897
  1917         HC    123      PRO    HB2   1917     0.025300     3.0240   ; qtot  2.922
  1918         HC    123      PRO    HB3   1918     0.025300     3.0240   ; qtot  2.948
  1919         CX    123      PRO     CA   1919    -0.026600     9.9940   ; qtot  2.921
  1920         H1    123      PRO     HA   1920     0.064100     3.0240   ; qtot  2.985
  1921          C    123      PRO      C   1921     0.589600    12.0100   ; qtot  3.575
  1922          O    123      PRO      O   1922    -0.574800    16.0000   ; qtot  3.000
  1923          N    124      LEU      N   1923    -0.415700    11.9940   ; qtot  2.584
  1924          H    124      LEU      H   1924     0.271900     3.0240   ; qtot  2.856
  1925         CX    124      LEU     CA   1925    -0.051800     9.9940   ; qtot  2.804
  1926         H1    124      LEU     HA   1926     0.092200     3.0240   ; qtot  2.897
  1927         2C    124      LEU     CB   1927    -0.110200     7.9780   ; qtot  2.786
  1928         HC    124      LEU    HB2   1928     0.045700     3.0240   ; qtot  2.832
  1929         HC    124      LEU    HB3   1929     0.045700     3.0240   ; qtot  2.878
  1930         3C    124      LEU     CG   1930     0.353100     9.9940   ; qtot  3.231
  1931         HC    124      LEU     HG   1931    -0.036100     3.0240   ; qtot  3.195
  1932         CT    124      LEU    CD1   1932    -0.412100     5.9620   ; qtot  2.783
  1933         HC    124      LEU   HD11   1933     0.100000     3.0240   ; qtot  2.883
  1934         HC    124      LEU   HD12   1934     0.100000     3.0240   ; qtot  2.983
  1935         HC    124      LEU   HD13   1935     0.100000     3.0240   ; qtot  3.083
  1936         CT    124      LEU    CD2   1936    -0.412100     5.9620   ; qtot  2.671
  1937         HC    124      LEU   HD21   1937     0.100000     3.0240   ; qtot  2.771
  1938         HC    124      LEU   HD22   1938     0.100000     3.0240   ; qtot  2.871
  1939         HC    124      LEU   HD23   1939     0.100000     3.0240   ; qtot  2.971
  1940          C    124      LEU      C   1940     0.597300    12.0100   ; qtot  3.568
  1941          O    124      LEU      O   1941    -0.567900    16.0000   ; qtot  3.000
  1942          N    125      ALA      N   1942    -0.415700    11.9940   ; qtot  2.584
  1943          H    125      ALA      H   1943     0.271900     3.0240   ; qtot  2.856
  1944         CX    125      ALA     CA   1944     0.033700     9.9940   ; qtot  2.890
  1945         H1    125      ALA     HA   1945     0.082300     3.0240   ; qtot  2.972
  1946         CT    125      ALA     CB   1946    -0.182500     5.9620   ; qtot  2.790
  1947         HC    125      ALA    HB1   1947     0.060300     3.0240   ; qtot  2.850
  1948         HC    125      ALA    HB2   1948     0.060300     3.0240   ; qtot  2.910
  1949         HC    125      ALA    HB3   1949     0.060300     3.0240   ; qtot  2.971
  1950          C    125      ALA      C   1950     0.597300    12.0100   ; qtot  3.568
  1951          O    125      ALA      O   1951    -0.567900    16.0000   ; qtot  3.000
  1952          N    126      PRO      N   1952    -0.254800    14.0100   ; qtot  2.745
  1953         CT    126      PRO     CD   1953     0.019200     7.9780   ; qtot  2.764
  1954         H1    126      PRO    HD2   1954     0.039100     3.0240   ; qtot  2.804
  1955         H1    126      PRO    HD3   1955     0.039100     3.0240   ; qtot  2.843
  1956         CT    126      PRO     CG   1956     0.018900     7.9780   ; qtot  2.862
  1957         HC    126      PRO    HG2   1957     0.021300     3.0240   ; qtot  2.883
  1958         HC    126      PRO    HG3   1958     0.021300     3.0240   ; qtot  2.904
  1959         CT    126      PRO     CB   1959    -0.007000     7.9780   ; qtot  2.897
  1960         HC    126      PRO    HB2   1960     0.025300     3.0240   ; qtot  2.922
  1961         HC    126      PRO    HB3   1961     0.025300     3.0240   ; qtot  2.948
  1962         CX    126      PRO     CA   1962    -0.026600     9.9940   ; qtot  2.921
  1963         H1    126      PRO     HA   1963     0.064100     3.0240   ; qtot  2.985
  1964          C    126      PRO      C   1964     0.589600    12.0100   ; qtot  3.575
  1965          O    126      PRO      O   1965    -0.574800    16.0000   ; qtot  3.000
  1966          N    127      SER      N   1966    -0.415700    11.9940   ; qtot  2.584
  1967          H    127      SER      H   1967     0.271900     3.0240   ; qtot  2.856
  1968         CX    127      SER     CA   1968    -0.024900     9.9940   ; qtot  2.831
  1969         H1    127      SER     HA   1969     0.084300     3.0240   ; qtot  2.916
  1970         2C    127      SER     CB   1970     0.211700     7.9780   ; qtot  3.127
  1971         H1    127      SER    HB2   1971     0.035200     3.0240   ; qtot  3.163
  1972         H1    127      SER    HB3   1972     0.035200     3.0240   ; qtot  3.198
  1973         OH    127      SER     OG   1973    -0.654600    13.9840   ; qtot  2.543
  1974         HO    127      SER     HG   1974     0.427500     3.0240   ; qtot  2.971
  1975          C    127      SER      C   1975     0.597300    12.0100   ; qtot  3.568
  1976          O    127      SER      O   1976    -0.567900    16.0000   ; qtot  3.000
  1977          N    128      SER      N   1977    -0.415700    11.9940   ; qtot  2.584
  1978          H    128      SER      H   1978     0.271900     3.0240   ; qtot  2.856
  1979         CX    128      SER     CA   1979    -0.024900     9.9940   ; qtot  2.831
  1980         H1    128      SER     HA   1980     0.084300     3.0240   ; qtot  2.916
  1981         2C    128      SER     CB   1981     0.211700     7.9780   ; qtot  3.127
  1982         H1    128      SER    HB2   1982     0.035200     3.0240   ; qtot  3.163
  1983         H1    128      SER    HB3   1983     0.035200     3.0240   ; qtot  3.198
  1984         OH    128      SER     OG   1984    -0.654600    13.9840   ; qtot  2.543
  1985         HO    128      SER     HG   1985     0.427500     3.0240   ; qtot  2.971
  1986          C    128      SER      C   1986     0.597300    12.0100   ; qtot  3.568
  1987          O    128      SER      O   1987    -0.567900    16.0000   ; qtot  3.000
  1988          N    129      LYS      N   1988    -0.347900    11.9940   ; qtot  2.652
  1989          H    129      LYS      H   1989     0.274700     3.0240   ; qtot  2.927
  1990         CX    129      LYS     CA   1990    -0.240000     9.9940   ; qtot  2.687
  1991         H1    129      LYS     HA   1991     0.142600     3.0240   ; qtot  2.829
  1992         C8    129      LYS     CB   1992    -0.009400     7.9780   ; qtot  2.820
  1993         HC    129      LYS    HB2   1993     0.036200     3.0240   ; qtot  2.856
  1994         HC    129      LYS    HB3   1994     0.036200     3.0240   ; qtot  2.892
  1995         C8    129      LYS     CG   1995     0.018700     7.9780   ; qtot  2.911
  1996         HC    129      LYS    HG2   1996     0.010300     3.0240   ; qtot  2.921
  1997         HC    129      LYS    HG3   1997     0.010300     3.0240   ; qtot  2.932
  1998         C8    129      LYS     CD   1998    -0.047900     7.9780   ; qtot  2.884
  1999         HC    129      LYS    HD2   1999     0.062100     3.0240   ; qtot  2.946
  2000         HC    129      LYS    HD3   2000     0.062100     3.0240   ; qtot  3.008
  2001         C8    129      LYS     CE   2001    -0.014300     7.9780   ; qtot  2.994
  2002         HP    129      LYS    HE2   2002     0.113500     3.0240   ; qtot  3.107
  2003         HP    129      LYS    HE3   2003     0.113500     3.0240   ; qtot  3.221
  2004         N3    129      LYS     NZ   2004    -0.385400     7.9620   ; qtot  2.835
  2005          H    129      LYS    HZ1   2005     0.340000     3.0240   ; qtot  3.175
  2006          H    129      LYS    HZ2   2006     0.340000     3.0240   ; qtot  3.515
  2007          H    129      LYS    HZ3   2007     0.340000     3.0240   ; qtot  3.855
  2008          C    129      LYS      C   2008     0.734100    12.0100   ; qtot  4.589
  2009          O    129      LYS      O   2009    -0.589400    16.0000   ; qtot  4.000
  2010          N    130      SER      N   2010    -0.415700    11.9940   ; qtot  3.584
  2011          H    130      SER      H   2011     0.271900     3.0240   ; qtot  3.856
  2012         CX    130      SER     CA   2012    -0.024900     9.9940   ; qtot  3.831
  2013         H1    130      SER     HA   2013     0.084300     3.0240   ; qtot  3.916
  2014         2C    130      SER     CB   2014     0.211700     7.9780   ; qtot  4.127
  2015         H1    130      SER    HB2   2015     0.035200     3.0240   ; qtot  4.163
  2016         H1    130      SER    HB3   2016     0.035200     3.0240   ; qtot  4.198
  2017         OH    130      SER     OG   2017    -0.654600    13.9840   ; qtot  3.543
  2018         HO    130      SER     HG   2018     0.427500     3.0240   ; qtot  3.971
  2019          C    130      SER      C   2019     0.597300    12.0100   ; qtot  4.568
  2020          O    130      SER      O   2020    -0.567900    16.0000   ; qtot  4.000
  2021          N    131      THR      N   2021    -0.415700    11.9940   ; qtot  3.584
  2022          H    131      THR      H   2022     0.271900     3.0240   ; qtot  3.856
  2023         CX    131      THR     CA   2023    -0.038900     9.9940   ; qtot  3.817
  2024         H1    131      THR     HA   2024     0.100700     3.0240   ; qtot  3.918
  2025         3C    131      THR     CB   2025     0.365400     9.9940   ; qtot  4.283
  2026         H1    131      THR     HB   2026     0.004300     3.0240   ; qtot  4.288
  2027         CT    131      THR    CG2   2027    -0.243800     5.9620   ; qtot  4.044
  2028         HC    131      THR   HG21   2028     0.064200     3.0240   ; qtot  4.108
  2029         HC    131      THR   HG22   2029     0.064200     3.0240   ; qtot  4.172
  2030         HC    131      THR   HG23   2030     0.064200     3.0240   ; qtot  4.237
  2031         OH    131      THR    OG1   2031    -0.676100    13.9840   ; qtot  3.560
  2032         HO    131      THR    HG1   2032     0.410200     3.0240   ; qtot  3.971
  2033          C    131      THR      C   2033     0.597300    12.0100   ; qtot  4.568
  2034          O    131      THR      O   2034    -0.567900    16.0000   ; qtot  4.000
  2035          N    132      SER      N   2035    -0.415700    11.9940   ; qtot  3.584
  2036          H    132      SER      H   2036     0.271900     3.0240   ; qtot  3.856
  2037         CX    132      SER     CA   2037    -0.024900     9.9940   ; qtot  3.831
  2038         H1    132      SER     HA   2038     0.084300     3.0240   ; qtot  3.916
  2039         2C    132      SER     CB   2039     0.211700     7.9780   ; qtot  4.127
  2040         H1    132      SER    HB2   2040     0.035200     3.0240   ; qtot  4.163
  2041         H1    132      SER    HB3   2041     0.035200     3.0240   ; qtot  4.198
  2042         OH    132      SER     OG   2042    -0.654600    13.9840   ; qtot  3.543
  2043         HO    132      SER     HG   2043     0.427500     3.0240   ; qtot  3.971
  2044          C    132      SER      C   2044     0.597300    12.0100   ; qtot  4.568
  2045          O    132      SER      O   2045    -0.567900    16.0000   ; qtot  4.000
  2046          N    133      GLY      N   2046    -0.415700    11.9940   ; qtot  3.584
  2047          H    133      GLY      H   2047     0.271900     3.0240   ; qtot  3.856
  2048         CX    133      GLY     CA   2048    -0.025200     7.9780   ; qtot  3.831
  2049         H1    133      GLY    HA2   2049     0.069800     3.0240   ; qtot  3.901
  2050         H1    133      GLY    HA3   2050     0.069800     3.0240   ; qtot  3.971
  2051          C    133      GLY      C   2051     0.597300    12.0100   ; qtot  4.568
  2052          O    133      GLY      O   2052    -0.567900    16.0000   ; qtot  4.000
  2053          N    134      GLY      N   2053    -0.415700    11.9940   ; qtot  3.584
  2054          H    134      GLY      H   2054     0.271900     3.0240   ; qtot  3.856
  2055         CX    134      GLY     CA   2055    -0.025200     7.9780   ; qtot  3.831
  2056         H1    134      GLY    HA2   2056     0.069800     3.0240   ; qtot  3.901
  2057         H1    134      GLY    HA3   2057     0.069800     3.0240   ; qtot  3.971
  2058          C    134      GLY      C   2058     0.597300    12.0100   ; qtot  4.568
  2059          O    134      GLY      O   2059    -0.567900    16.0000   ; qtot  4.000
  2060          N    135      THR      N   2060    -0.415700    11.9940   ; qtot  3.584
  2061          H    135      THR      H   2061     0.271900     3.0240   ; qtot  3.856
  2062         CX    135      THR     CA   2062    -0.038900     9.9940   ; qtot  3.817
  2063         H1    135      THR     HA   2063     0.100700     3.0240   ; qtot  3.918
  2064         3C    135      THR     CB   2064     0.365400     9.9940   ; qtot  4.283
  2065         H1    135      THR     HB   2065     0.004300     3.0240   ; qtot  4.288
  2066         CT    135      THR    CG2   2066    -0.243800     5.9620   ; qtot  4.044
  2067         HC    135      THR   HG21   2067     0.064200     3.0240   ; qtot  4.108
  2068         HC    135      THR   HG22   2068     0.064200     3.0240   ; qtot  4.172
  2069         HC    135      THR   HG23   2069     0.064200     3.0240   ; qtot  4.237
  2070         OH    135      THR    OG1   2070    -0.676100    13.9840   ; qtot  3.560
  2071         HO    135      THR    HG1   2071     0.410200     3.0240   ; qtot  3.971
  2072          C    135      THR      C   2072     0.597300    12.0100   ; qtot  4.568
  2073          O    135      THR      O   2073    -0.567900    16.0000   ; qtot  4.000
  2074          N    136      ALA      N   2074    -0.415700    11.9940   ; qtot  3.584
  2075          H    136      ALA      H   2075     0.271900     3.0240   ; qtot  3.856
  2076         CX    136      ALA     CA   2076     0.033700     9.9940   ; qtot  3.890
  2077         H1    136      ALA     HA   2077     0.082300     3.0240   ; qtot  3.972
  2078         CT    136      ALA     CB   2078    -0.182500     5.9620   ; qtot  3.790
  2079         HC    136      ALA    HB1   2079     0.060300     3.0240   ; qtot  3.850
  2080         HC    136      ALA    HB2   2080     0.060300     3.0240   ; qtot  3.910
  2081         HC    136      ALA    HB3   2081     0.060300     3.0240   ; qtot  3.971
  2082          C    136      ALA      C   2082     0.597300    12.0100   ; qtot  4.568
  2083          O    136      ALA      O   2083    -0.567900    16.0000   ; qtot  4.000
  2084          N    137      ALA      N   2084    -0.415700    11.9940   ; qtot  3.584
  2085          H    137      ALA      H   2085     0.271900     3.0240   ; qtot  3.856
  2086         CX    137      ALA     CA   2086     0.033700     9.9940   ; qtot  3.890
  2087         H1    137      ALA     HA   2087     0.082300     3.0240   ; qtot  3.972
  2088         CT    137      ALA     CB   2088    -0.182500     5.9620   ; qtot  3.790
  2089         HC    137      ALA    HB1   2089     0.060300     3.0240   ; qtot  3.850
  2090         HC    137      ALA    HB2   2090     0.060300     3.0240   ; qtot  3.910
  2091         HC    137      ALA    HB3   2091     0.060300     3.0240   ; qtot  3.971
  2092          C    137      ALA      C   2092     0.597300    12.0100   ; qtot  4.568
  2093          O    137      ALA      O   2093    -0.567900    16.0000   ; qtot  4.000
  2094          N    138      LEU      N   2094    -0.415700    11.9940   ; qtot  3.584
  2095          H    138      LEU      H   2095     0.271900     3.0240   ; qtot  3.856
  2096         CX    138      LEU     CA   2096    -0.051800     9.9940   ; qtot  3.804
  2097         H1    138      LEU     HA   2097     0.092200     3.0240   ; qtot  3.897
  2098         2C    138      LEU     CB   2098    -0.110200     7.9780   ; qtot  3.786
  2099         HC    138      LEU    HB2   2099     0.045700     3.0240   ; qtot  3.832
  2100         HC    138      LEU    HB3   2100     0.045700     3.0240   ; qtot  3.878
  2101         3C    138      LEU     CG   2101     0.353100     9.9940   ; qtot  4.231
  2102         HC    138      LEU     HG   2102    -0.036100     3.0240   ; qtot  4.195
  2103         CT    138      LEU    CD1   2103    -0.412100     5.9620   ; qtot  3.783
  2104         HC    138      LEU   HD11   2104     0.100000     3.0240   ; qtot  3.883
  2105         HC    138      LEU   HD12   2105     0.100000     3.0240   ; qtot  3.983
  2106         HC    138      LEU   HD13   2106     0.100000     3.0240   ; qtot  4.083
  2107         CT    138      LEU    CD2   2107    -0.412100     5.9620   ; qtot  3.671
  2108         HC    138      LEU   HD21   2108     0.100000     3.0240   ; qtot  3.771
  2109         HC    138      LEU   HD22   2109     0.100000     3.0240   ; qtot  3.871
  2110         HC    138      LEU   HD23   2110     0.100000     3.0240   ; qtot  3.971
  2111          C    138      LEU      C   2111     0.597300    12.0100   ; qtot  4.568
  2112          O    138      LEU      O   2112    -0.567900    16.0000   ; qtot  4.000
  2113          N    139      GLY      N   2113    -0.415700    11.9940   ; qtot  3.584
  2114          H    139      GLY      H   2114     0.271900     3.0240   ; qtot  3.856
  2115         CX    139      GLY     CA   2115    -0.025200     7.9780   ; qtot  3.831
  2116         H1    139      GLY    HA2   2116     0.069800     3.0240   ; qtot  3.901
  2117         H1    139      GLY    HA3   2117     0.069800     3.0240   ; qtot  3.971
  2118          C    139      GLY      C   2118     0.597300    12.0100   ; qtot  4.568
  2119          O    139      GLY      O   2119    -0.567900    16.0000   ; qtot  4.000
  2120          N    140      CYX      N   2120    -0.415700    11.9940   ; qtot  3.584
  2121          H    140      CYX      H   2121     0.271900     3.0240   ; qtot  3.856
  2122         CX    140      CYX     CA   2122     0.042900     9.9940   ; qtot  3.899
  2123         H1    140      CYX     HA   2123     0.076600     3.0240   ; qtot  3.976
  2124         2C    140      CYX     CB   2124    -0.079000     7.9780   ; qtot  3.897
  2125         H1    140      CYX    HB2   2125     0.091000     3.0240   ; qtot  3.988
  2126         H1    140      CYX    HB3   2126     0.091000     3.0240   ; qtot  4.079
  2127          S    140      CYX     SG   2127    -0.108100    32.0600   ; qtot  3.971
  2128          C    140      CYX      C   2128     0.597300    12.0100   ; qtot  4.568
  2129          O    140      CYX      O   2129    -0.567900    16.0000   ; qtot  4.000
  2130          N    141      LEU      N   2130    -0.415700    11.9940   ; qtot  3.584
  2131          H    141      LEU      H   2131     0.271900     3.0240   ; qtot  3.856
  2132         CX    141      LEU     CA   2132    -0.051800     9.9940   ; qtot  3.804
  2133         H1    141      LEU     HA   2133     0.092200     3.0240   ; qtot  3.897
  2134         2C    141      LEU     CB   2134    -0.110200     7.9780   ; qtot  3.786
  2135         HC    141      LEU    HB2   2135     0.045700     3.0240   ; qtot  3.832
  2136         HC    141      LEU    HB3   2136     0.045700     3.0240   ; qtot  3.878
  2137         3C    141      LEU     CG   2137     0.353100     9.9940   ; qtot  4.231
  2138         HC    141      LEU     HG   2138    -0.036100     3.0240   ; qtot  4.195
  2139         CT    141      LEU    CD1   2139    -0.412100     5.9620   ; qtot  3.783
  2140         HC    141      LEU   HD11   2140     0.100000     3.0240   ; qtot  3.883
  2141         HC    141      LEU   HD12   2141     0.100000     3.0240   ; qtot  3.983
  2142         HC    141      LEU   HD13   2142     0.100000     3.0240   ; qtot  4.083
  2143         CT    141      LEU    CD2   2143    -0.412100     5.9620   ; qtot  3.671
  2144         HC    141      LEU   HD21   2144     0.100000     3.0240   ; qtot  3.771
  2145         HC    141      LEU   HD22   2145     0.100000     3.0240   ; qtot  3.871
  2146         HC    141      LEU   HD23   2146     0.100000     3.0240   ; qtot  3.971
  2147          C    141      LEU      C   2147     0.597300    12.0100   ; qtot  4.568
  2148          O    141      LEU      O   2148    -0.567900    16.0000   ; qtot  4.000
  2149          N    142      VAL      N   2149    -0.415700    11.9940   ; qtot  3.584
  2150          H    142      VAL      H   2150     0.271900     3.0240   ; qtot  3.856
  2151         CX    142      VAL     CA   2151    -0.087500     9.9940   ; qtot  3.769
  2152         H1    142      VAL     HA   2152     0.096900     3.0240   ; qtot  3.866
  2153         3C    142      VAL     CB   2153     0.298500     9.9940   ; qtot  4.164
  2154         HC    142      VAL     HB   2154    -0.029700     3.0240   ; qtot  4.134
  2155         CT    142      VAL    CG1   2155    -0.319200     5.9620   ; qtot  3.815
  2156         HC    142      VAL   HG11   2156     0.079100     3.0240   ; qtot  3.894
  2157         HC    142      VAL   HG12   2157     0.079100     3.0240   ; qtot  3.973
  2158         HC    142      VAL   HG13   2158     0.079100     3.0240   ; qtot  4.053
  2159         CT    142      VAL    CG2   2159    -0.319200     5.9620   ; qtot  3.733
  2160         HC    142      VAL   HG21   2160     0.079100     3.0240   ; qtot  3.812
  2161         HC    142      VAL   HG22   2161     0.079100     3.0240   ; qtot  3.892
  2162         HC    142      VAL   HG23   2162     0.079100     3.0240   ; qtot  3.971
  2163          C    142      VAL      C   2163     0.597300    12.0100   ; qtot  4.568
  2164          O    142      VAL      O   2164    -0.567900    16.0000   ; qtot  4.000
  2165          N    143      LYS      N   2165    -0.347900    11.9940   ; qtot  3.652
  2166          H    143      LYS      H   2166     0.274700     3.0240   ; qtot  3.927
  2167         CX    143      LYS     CA   2167    -0.240000     9.9940   ; qtot  3.687
  2168         H1    143      LYS     HA   2168     0.142600     3.0240   ; qtot  3.829
  2169         C8    143      LYS     CB   2169    -0.009400     7.9780   ; qtot  3.820
  2170         HC    143      LYS    HB2   2170     0.036200     3.0240   ; qtot  3.856
  2171         HC    143      LYS    HB3   2171     0.036200     3.0240   ; qtot  3.892
  2172         C8    143      LYS     CG   2172     0.018700     7.9780   ; qtot  3.911
  2173         HC    143      LYS    HG2   2173     0.010300     3.0240   ; qtot  3.921
  2174         HC    143      LYS    HG3   2174     0.010300     3.0240   ; qtot  3.932
  2175         C8    143      LYS     CD   2175    -0.047900     7.9780   ; qtot  3.884
  2176         HC    143      LYS    HD2   2176     0.062100     3.0240   ; qtot  3.946
  2177         HC    143      LYS    HD3   2177     0.062100     3.0240   ; qtot  4.008
  2178         C8    143      LYS     CE   2178    -0.014300     7.9780   ; qtot  3.994
  2179         HP    143      LYS    HE2   2179     0.113500     3.0240   ; qtot  4.107
  2180         HP    143      LYS    HE3   2180     0.113500     3.0240   ; qtot  4.221
  2181         N3    143      LYS     NZ   2181    -0.385400     7.9620   ; qtot  3.835
  2182          H    143      LYS    HZ1   2182     0.340000     3.0240   ; qtot  4.175
  2183          H    143      LYS    HZ2   2183     0.340000     3.0240   ; qtot  4.515
  2184          H    143      LYS    HZ3   2184     0.340000     3.0240   ; qtot  4.855
  2185          C    143      LYS      C   2185     0.734100    12.0100   ; qtot  5.589
  2186          O    143      LYS      O   2186    -0.589400    16.0000   ; qtot  5.000
  2187          N    144      ASP      N   2187    -0.516300    11.9940   ; qtot  4.484
  2188          H    144      ASP      H   2188     0.293600     3.0240   ; qtot  4.777
  2189         CX    144      ASP     CA   2189     0.038100     9.9940   ; qtot  4.815
  2190         H1    144      ASP     HA   2190     0.088000     3.0240   ; qtot  4.903
  2191         2C    144      ASP     CB   2191    -0.030300     7.9780   ; qtot  4.873
  2192         HC    144      ASP    HB2   2192    -0.012200     3.0240   ; qtot  4.861
  2193         HC    144      ASP    HB3   2193    -0.012200     3.0240   ; qtot  4.849
  2194         CO    144      ASP     CG   2194     0.799400    12.0100   ; qtot  5.648
  2195         O2    144      ASP    OD1   2195    -0.801400    16.0000   ; qtot  4.847
  2196         O2    144      ASP    OD2   2196    -0.801400    16.0000   ; qtot  4.045
  2197          C    144      ASP      C   2197     0.536600    12.0100   ; qtot  4.582
  2198          O    144      ASP      O   2198    -0.581900    16.0000   ; qtot  4.000
  2199          N    145      TYR      N   2199    -0.415700    11.9940   ; qtot  3.584
  2200          H    145      TYR      H   2200     0.271900     3.0240   ; qtot  3.856
  2201         CX    145      TYR     CA   2201    -0.001400     9.9940   ; qtot  3.855
  2202         H1    145      TYR     HA   2202     0.087600     3.0240   ; qtot  3.942
  2203         CT    145      TYR     CB   2203    -0.015200     7.9780   ; qtot  3.927
  2204         HC    145      TYR    HB2   2204     0.029500     3.0240   ; qtot  3.957
  2205         HC    145      TYR    HB3   2205     0.029500     3.0240   ; qtot  3.986
  2206         CA    145      TYR     CG   2206    -0.001100    12.0100   ; qtot  3.985
  2207         CA    145      TYR    CD1   2207    -0.190600     9.9940   ; qtot  3.795
  2208         HA    145      TYR    HD1   2208     0.169900     3.0240   ; qtot  3.964
  2209         CA    145      TYR    CE1   2209    -0.234100     9.9940   ; qtot  3.730
  2210         HA    145      TYR    HE1   2210     0.165600     3.0240   ; qtot  3.896
  2211          C    145      TYR     CZ   2211     0.322600    12.0100   ; qtot  4.219
  2212         OH    145      TYR     OH   2212    -0.557900    13.9840   ; qtot  3.661
  2213         HO    145      TYR     HH   2213     0.399200     3.0240   ; qtot  4.060
  2214         CA    145      TYR    CE2   2214    -0.234100     9.9940   ; qtot  3.826
  2215         HA    145      TYR    HE2   2215     0.165600     3.0240   ; qtot  3.991
  2216         CA    145      TYR    CD2   2216    -0.190600     9.9940   ; qtot  3.801
  2217         HA    145      TYR    HD2   2217     0.169900     3.0240   ; qtot  3.971
  2218          C    145      TYR      C   2218     0.597300    12.0100   ; qtot  4.568
  2219          O    145      TYR      O   2219    -0.567900    16.0000   ; qtot  4.000
  2220          N    146      PHE      N   2220    -0.415700    11.9940   ; qtot  3.584
  2221          H    146      PHE      H   2221     0.271900     3.0240   ; qtot  3.856
  2222         CX    146      PHE     CA   2222    -0.002400     9.9940   ; qtot  3.854
  2223         H1    146      PHE     HA   2223     0.097800     3.0240   ; qtot  3.952
  2224         CT    146      PHE     CB   2224    -0.034300     7.9780   ; qtot  3.917
  2225         HC    146      PHE    HB2   2225     0.029500     3.0240   ; qtot  3.947
  2226         HC    146      PHE    HB3   2226     0.029500     3.0240   ; qtot  3.976
  2227         CA    146      PHE     CG   2227     0.011800    12.0100   ; qtot  3.988
  2228         CA    146      PHE    CD1   2228    -0.125600     9.9940   ; qtot  3.863
  2229         HA    146      PHE    HD1   2229     0.133000     3.0240   ; qtot  3.996
  2230         CA    146      PHE    CE1   2230    -0.170400     9.9940   ; qtot  3.825
  2231         HA    146      PHE    HE1   2231     0.143000     3.0240   ; qtot  3.968
  2232         CA    146      PHE     CZ   2232    -0.107200     9.9940   ; qtot  3.861
  2233         HA    146      PHE     HZ   2233     0.129700     3.0240   ; qtot  3.991
  2234         CA    146      PHE    CE2   2234    -0.170400     9.9940   ; qtot  3.820
  2235         HA    146      PHE    HE2   2235     0.143000     3.0240   ; qtot  3.963
  2236         CA    146      PHE    CD2   2236    -0.125600     9.9940   ; qtot  3.838
  2237         HA    146      PHE    HD2   2237     0.133000     3.0240   ; qtot  3.971
  2238          C    146      PHE      C   2238     0.597300    12.0100   ; qtot  4.568
  2239          O    146      PHE      O   2239    -0.567900    16.0000   ; qtot  4.000
  2240          N    147      PRO      N   2240    -0.254800    14.0100   ; qtot  3.745
  2241         CT    147      PRO     CD   2241     0.019200     7.9780   ; qtot  3.764
  2242         H1    147      PRO    HD2   2242     0.039100     3.0240   ; qtot  3.804
  2243         H1    147      PRO    HD3   2243     0.039100     3.0240   ; qtot  3.843
  2244         CT    147      PRO     CG   2244     0.018900     7.9780   ; qtot  3.862
  2245         HC    147      PRO    HG2   2245     0.021300     3.0240   ; qtot  3.883
  2246         HC    147      PRO    HG3   2246     0.021300     3.0240   ; qtot  3.904
  2247         CT    147      PRO     CB   2247    -0.007000     7.9780   ; qtot  3.897
  2248         HC    147      PRO    HB2   2248     0.025300     3.0240   ; qtot  3.922
  2249         HC    147      PRO    HB3   2249     0.025300     3.0240   ; qtot  3.948
  2250         CX    147      PRO     CA   2250    -0.026600     9.9940   ; qtot  3.921
  2251         H1    147      PRO     HA   2251     0.064100     3.0240   ; qtot  3.985
  2252          C    147      PRO      C   2252     0.589600    12.0100   ; qtot  4.575
  2253          O    147      PRO      O   2253    -0.574800    16.0000   ; qtot  4.000
  2254          N    148      GLU      N   2254    -0.516300    11.9940   ; qtot  3.484
  2255          H    148      GLU      H   2255     0.293600     3.0240   ; qtot  3.777
  2256         CX    148      GLU     CA   2256     0.039700     9.9940   ; qtot  3.817
  2257         H1    148      GLU     HA   2257     0.110500     3.0240   ; qtot  3.928
  2258         2C    148      GLU     CB   2258     0.056000     7.9780   ; qtot  3.984
  2259         HC    148      GLU    HB2   2259    -0.017300     3.0240   ; qtot  3.966
  2260         HC    148      GLU    HB3   2260    -0.017300     3.0240   ; qtot  3.949
  2261         2C    148      GLU     CG   2261     0.013600     7.9780   ; qtot  3.963
  2262         HC    148      GLU    HG2   2262    -0.042500     3.0240   ; qtot  3.920
  2263         HC    148      GLU    HG3   2263    -0.042500     3.0240   ; qtot  3.878
  2264         CO    148      GLU     CD   2264     0.805400    12.0100   ; qtot  4.683
  2265         O2    148      GLU    OE1   2265    -0.818800    16.0000   ; qtot  3.864
  2266         O2    148      GLU    OE2   2266    -0.818800    16.0000   ; qtot  3.045
  2267          C    148      GLU      C   2267     0.536600    12.0100   ; qtot  3.582
  2268          O    148      GLU      O   2268    -0.581900    16.0000   ; qtot  3.000
  2269          N    149      PRO      N   2269    -0.254800    14.0100   ; qtot  2.745
  2270         CT    149      PRO     CD   2270     0.019200     7.9780   ; qtot  2.764
  2271         H1    149      PRO    HD2   2271     0.039100     3.0240   ; qtot  2.804
  2272         H1    149      PRO    HD3   2272     0.039100     3.0240   ; qtot  2.843
  2273         CT    149      PRO     CG   2273     0.018900     7.9780   ; qtot  2.862
  2274         HC    149      PRO    HG2   2274     0.021300     3.0240   ; qtot  2.883
  2275         HC    149      PRO    HG3   2275     0.021300     3.0240   ; qtot  2.904
  2276         CT    149      PRO     CB   2276    -0.007000     7.9780   ; qtot  2.897
  2277         HC    149      PRO    HB2   2277     0.025300     3.0240   ; qtot  2.922
  2278         HC    149      PRO    HB3   2278     0.025300     3.0240   ; qtot  2.948
  2279         CX    149      PRO     CA   2279    -0.026600     9.9940   ; qtot  2.921
  2280         H1    149      PRO     HA   2280     0.064100     3.0240   ; qtot  2.985
  2281          C    149      PRO      C   2281     0.589600    12.0100   ; qtot  3.575
  2282          O    149      PRO      O   2282    -0.574800    16.0000   ; qtot  3.000
  2283          N    150      VAL      N   2283    -0.415700    11.9940   ; qtot  2.584
  2284          H    150      VAL      H   2284     0.271900     3.0240   ; qtot  2.856
  2285         CX    150      VAL     CA   2285    -0.087500     9.9940   ; qtot  2.769
  2286         H1    150      VAL     HA   2286     0.096900     3.0240   ; qtot  2.866
  2287         3C    150      VAL     CB   2287     0.298500     9.9940   ; qtot  3.164
  2288         HC    150      VAL     HB   2288    -0.029700     3.0240   ; qtot  3.134
  2289         CT    150      VAL    CG1   2289    -0.319200     5.9620   ; qtot  2.815
  2290         HC    150      VAL   HG11   2290     0.079100     3.0240   ; qtot  2.894
  2291         HC    150      VAL   HG12   2291     0.079100     3.0240   ; qtot  2.973
  2292         HC    150      VAL   HG13   2292     0.079100     3.0240   ; qtot  3.053
  2293         CT    150      VAL    CG2   2293    -0.319200     5.9620   ; qtot  2.733
  2294         HC    150      VAL   HG21   2294     0.079100     3.0240   ; qtot  2.812
  2295         HC    150      VAL   HG22   2295     0.079100     3.0240   ; qtot  2.892
  2296         HC    150      VAL   HG23   2296     0.079100     3.0240   ; qtot  2.971
  2297          C    150      VAL      C   2297     0.597300    12.0100   ; qtot  3.568
  2298          O    150      VAL      O   2298    -0.567900    16.0000   ; qtot  3.000
  2299          N    151      THR      N   2299    -0.415700    11.9940   ; qtot  2.584
  2300          H    151      THR      H   2300     0.271900     3.0240   ; qtot  2.856
  2301         CX    151      THR     CA   2301    -0.038900     9.9940   ; qtot  2.817
  2302         H1    151      THR     HA   2302     0.100700     3.0240   ; qtot  2.918
  2303         3C    151      THR     CB   2303     0.365400     9.9940   ; qtot  3.283
  2304         H1    151      THR     HB   2304     0.004300     3.0240   ; qtot  3.288
  2305         CT    151      THR    CG2   2305    -0.243800     5.9620   ; qtot  3.044
  2306         HC    151      THR   HG21   2306     0.064200     3.0240   ; qtot  3.108
  2307         HC    151      THR   HG22   2307     0.064200     3.0240   ; qtot  3.172
  2308         HC    151      THR   HG23   2308     0.064200     3.0240   ; qtot  3.237
  2309         OH    151      THR    OG1   2309    -0.676100    13.9840   ; qtot  2.560
  2310         HO    151      THR    HG1   2310     0.410200     3.0240   ; qtot  2.971
  2311          C    151      THR      C   2311     0.597300    12.0100   ; qtot  3.568
  2312          O    151      THR      O   2312    -0.567900    16.0000   ; qtot  3.000
  2313          N    152      VAL      N   2313    -0.415700    11.9940   ; qtot  2.584
  2314          H    152      VAL      H   2314     0.271900     3.0240   ; qtot  2.856
  2315         CX    152      VAL     CA   2315    -0.087500     9.9940   ; qtot  2.769
  2316         H1    152      VAL     HA   2316     0.096900     3.0240   ; qtot  2.866
  2317         3C    152      VAL     CB   2317     0.298500     9.9940   ; qtot  3.164
  2318         HC    152      VAL     HB   2318    -0.029700     3.0240   ; qtot  3.134
  2319         CT    152      VAL    CG1   2319    -0.319200     5.9620   ; qtot  2.815
  2320         HC    152      VAL   HG11   2320     0.079100     3.0240   ; qtot  2.894
  2321         HC    152      VAL   HG12   2321     0.079100     3.0240   ; qtot  2.973
  2322         HC    152      VAL   HG13   2322     0.079100     3.0240   ; qtot  3.053
  2323         CT    152      VAL    CG2   2323    -0.319200     5.9620   ; qtot  2.733
  2324         HC    152      VAL   HG21   2324     0.079100     3.0240   ; qtot  2.812
  2325         HC    152      VAL   HG22   2325     0.079100     3.0240   ; qtot  2.892
  2326         HC    152      VAL   HG23   2326     0.079100     3.0240   ; qtot  2.971
  2327          C    152      VAL      C   2327     0.597300    12.0100   ; qtot  3.568
  2328          O    152      VAL      O   2328    -0.567900    16.0000   ; qtot  3.000
  2329          N    153      SER      N   2329    -0.415700    11.9940   ; qtot  2.584
  2330          H    153      SER      H   2330     0.271900     3.0240   ; qtot  2.856
  2331         CX    153      SER     CA   2331    -0.024900     9.9940   ; qtot  2.831
  2332         H1    153      SER     HA   2332     0.084300     3.0240   ; qtot  2.916
  2333         2C    153      SER     CB   2333     0.211700     7.9780   ; qtot  3.127
  2334         H1    153      SER    HB2   2334     0.035200     3.0240   ; qtot  3.163
  2335         H1    153      SER    HB3   2335     0.035200     3.0240   ; qtot  3.198
  2336         OH    153      SER     OG   2336    -0.654600    13.9840   ; qtot  2.543
  2337         HO    153      SER     HG   2337     0.427500     3.0240   ; qtot  2.971
  2338          C    153      SER      C   2338     0.597300    12.0100   ; qtot  3.568
  2339          O    153      SER      O   2339    -0.567900    16.0000   ; qtot  3.000
  2340          N    154      TRP      N   2340    -0.415700    11.9940   ; qtot  2.584
  2341          H    154      TRP      H   2341     0.271900     3.0240   ; qtot  2.856
  2342         CX    154      TRP     CA   2342    -0.027500     9.9940   ; qtot  2.829
  2343         H1    154      TRP     HA   2343     0.112300     3.0240   ; qtot  2.941
  2344         CT    154      TRP     CB   2344    -0.005000     7.9780   ; qtot  2.936
  2345         HC    154      TRP    HB2   2345     0.033900     3.0240   ; qtot  2.970
  2346         HC    154      TRP    HB3   2346     0.033900     3.0240   ; qtot  3.004
  2347         C*    154      TRP     CG   2347    -0.141500    12.0100   ; qtot  2.862
  2348         CW    154      TRP    CD1   2348    -0.163800     9.9940   ; qtot  2.699
  2349         H4    154      TRP    HD1   2349     0.206200     3.0240   ; qtot  2.905
  2350         NA    154      TRP    NE1   2350    -0.341800    11.9940   ; qtot  2.563
  2351          H    154      TRP    HE1   2351     0.341200     3.0240   ; qtot  2.904
  2352         CN    154      TRP    CE2   2352     0.138000    12.0100   ; qtot  3.042
  2353         CA    154      TRP    CZ2   2353    -0.260100     9.9940   ; qtot  2.782
  2354         HA    154      TRP    HZ2   2354     0.157200     3.0240   ; qtot  2.939
  2355         CA    154      TRP    CH2   2355    -0.113400     9.9940   ; qtot  2.826
  2356         HA    154      TRP    HH2   2356     0.141700     3.0240   ; qtot  2.968
  2357         CA    154      TRP    CZ3   2357    -0.197200     9.9940   ; qtot  2.770
  2358         HA    154      TRP    HZ3   2358     0.144700     3.0240   ; qtot  2.915
  2359         CA    154      TRP    CE3   2359    -0.238700     9.9940   ; qtot  2.676
  2360         HA    154      TRP    HE3   2360     0.170000     3.0240   ; qtot  2.846
  2361         CB    154      TRP    CD2   2361     0.124300    12.0100   ; qtot  2.971
  2362          C    154      TRP      C   2362     0.597300    12.0100   ; qtot  3.568
  2363          O    154      TRP      O   2363    -0.567900    16.0000   ; qtot  3.000
  2364          N    155      ASN      N   2364    -0.415700    11.9940   ; qtot  2.584
  2365          H    155      ASN      H   2365     0.271900     3.0240   ; qtot  2.856
  2366         CX    155      ASN     CA   2366     0.014300     9.9940   ; qtot  2.871
  2367         H1    155      ASN     HA   2367     0.104800     3.0240   ; qtot  2.975
  2368         2C    155      ASN     CB   2368    -0.204100     7.9780   ; qtot  2.771
  2369         HC    155      ASN    HB2   2369     0.079700     3.0240   ; qtot  2.851
  2370         HC    155      ASN    HB3   2370     0.079700     3.0240   ; qtot  2.931
  2371          C    155      ASN     CG   2371     0.713000    12.0100   ; qtot  3.644
  2372          O    155      ASN    OD1   2372    -0.593100    16.0000   ; qtot  3.051
  2373          N    155      ASN    ND2   2373    -0.919100     9.9780   ; qtot  2.131
  2374          H    155      ASN   HD21   2374     0.419600     3.0240   ; qtot  2.551
  2375          H    155      ASN   HD22   2375     0.419600     3.0240   ; qtot  2.971
  2376          C    155      ASN      C   2376     0.597300    12.0100   ; qtot  3.568
  2377          O    155      ASN      O   2377    -0.567900    16.0000   ; qtot  3.000
  2378          N    156      SER      N   2378    -0.415700    11.9940   ; qtot  2.584
  2379          H    156      SER      H   2379     0.271900     3.0240   ; qtot  2.856
  2380         CX    156      SER     CA   2380    -0.024900     9.9940   ; qtot  2.831
  2381         H1    156      SER     HA   2381     0.084300     3.0240   ; qtot  2.916
  2382         2C    156      SER     CB   2382     0.211700     7.9780   ; qtot  3.127
  2383         H1    156      SER    HB2   2383     0.035200     3.0240   ; qtot  3.163
  2384         H1    156      SER    HB3   2384     0.035200     3.0240   ; qtot  3.198
  2385         OH    156      SER     OG   2385    -0.654600    13.9840   ; qtot  2.543
  2386         HO    156      SER     HG   2386     0.427500     3.0240   ; qtot  2.971
  2387          C    156      SER      C   2387     0.597300    12.0100   ; qtot  3.568
  2388          O    156      SER      O   2388    -0.567900    16.0000   ; qtot  3.000
  2389          N    157      GLY      N   2389    -0.415700    11.9940   ; qtot  2.584
  2390          H    157      GLY      H   2390     0.271900     3.0240   ; qtot  2.856
  2391         CX    157      GLY     CA   2391    -0.025200     7.9780   ; qtot  2.831
  2392         H1    157      GLY    HA2   2392     0.069800     3.0240   ; qtot  2.901
  2393         H1    157      GLY    HA3   2393     0.069800     3.0240   ; qtot  2.971
  2394          C    157      GLY      C   2394     0.597300    12.0100   ; qtot  3.568
  2395          O    157      GLY      O   2395    -0.567900    16.0000   ; qtot  3.000
  2396          N    158      ALA      N   2396    -0.415700    11.9940   ; qtot  2.584
  2397          H    158      ALA      H   2397     0.271900     3.0240   ; qtot  2.856
  2398         CX    158      ALA     CA   2398     0.033700     9.9940   ; qtot  2.890
  2399         H1    158      ALA     HA   2399     0.082300     3.0240   ; qtot  2.972
  2400         CT    158      ALA     CB   2400    -0.182500     5.9620   ; qtot  2.790
  2401         HC    158      ALA    HB1   2401     0.060300     3.0240   ; qtot  2.850
  2402         HC    158      ALA    HB2   2402     0.060300     3.0240   ; qtot  2.910
  2403         HC    158      ALA    HB3   2403     0.060300     3.0240   ; qtot  2.971
  2404          C    158      ALA      C   2404     0.597300    12.0100   ; qtot  3.568
  2405          O    158      ALA      O   2405    -0.567900    16.0000   ; qtot  3.000
  2406          N    159      LEU      N   2406    -0.415700    11.9940   ; qtot  2.584
  2407          H    159      LEU      H   2407     0.271900     3.0240   ; qtot  2.856
  2408         CX    159      LEU     CA   2408    -0.051800     9.9940   ; qtot  2.804
  2409         H1    159      LEU     HA   2409     0.092200     3.0240   ; qtot  2.897
  2410         2C    159      LEU     CB   2410    -0.110200     7.9780   ; qtot  2.786
  2411         HC    159      LEU    HB2   2411     0.045700     3.0240   ; qtot  2.832
  2412         HC    159      LEU    HB3   2412     0.045700     3.0240   ; qtot  2.878
  2413         3C    159      LEU     CG   2413     0.353100     9.9940   ; qtot  3.231
  2414         HC    159      LEU     HG   2414    -0.036100     3.0240   ; qtot  3.195
  2415         CT    159      LEU    CD1   2415    -0.412100     5.9620   ; qtot  2.783
  2416         HC    159      LEU   HD11   2416     0.100000     3.0240   ; qtot  2.883
  2417         HC    159      LEU   HD12   2417     0.100000     3.0240   ; qtot  2.983
  2418         HC    159      LEU   HD13   2418     0.100000     3.0240   ; qtot  3.083
  2419         CT    159      LEU    CD2   2419    -0.412100     5.9620   ; qtot  2.671
  2420         HC    159      LEU   HD21   2420     0.100000     3.0240   ; qtot  2.771
  2421         HC    159      LEU   HD22   2421     0.100000     3.0240   ; qtot  2.871
  2422         HC    159      LEU   HD23   2422     0.100000     3.0240   ; qtot  2.971
  2423          C    159      LEU      C   2423     0.597300    12.0100   ; qtot  3.568
  2424          O    159      LEU      O   2424    -0.567900    16.0000   ; qtot  3.000
  2425          N    160      THR      N   2425    -0.415700    11.9940   ; qtot  2.584
  2426          H    160      THR      H   2426     0.271900     3.0240   ; qtot  2.856
  2427         CX    160      THR     CA   2427    -0.038900     9.9940   ; qtot  2.817
  2428         H1    160      THR     HA   2428     0.100700     3.0240   ; qtot  2.918
  2429         3C    160      THR     CB   2429     0.365400     9.9940   ; qtot  3.283
  2430         H1    160      THR     HB   2430     0.004300     3.0240   ; qtot  3.288
  2431         CT    160      THR    CG2   2431    -0.243800     5.9620   ; qtot  3.044
  2432         HC    160      THR   HG21   2432     0.064200     3.0240   ; qtot  3.108
  2433         HC    160      THR   HG22   2433     0.064200     3.0240   ; qtot  3.172
  2434         HC    160      THR   HG23   2434     0.064200     3.0240   ; qtot  3.237
  2435         OH    160      THR    OG1   2435    -0.676100    13.9840   ; qtot  2.560
  2436         HO    160      THR    HG1   2436     0.410200     3.0240   ; qtot  2.971
  2437          C    160      THR      C   2437     0.597300    12.0100   ; qtot  3.568
  2438          O    160      THR      O   2438    -0.567900    16.0000   ; qtot  3.000
  2439          N    161      SER      N   2439    -0.415700    11.9940   ; qtot  2.584
  2440          H    161      SER      H   2440     0.271900     3.0240   ; qtot  2.856
  2441         CX    161      SER     CA   2441    -0.024900     9.9940   ; qtot  2.831
  2442         H1    161      SER     HA   2442     0.084300     3.0240   ; qtot  2.916
  2443         2C    161      SER     CB   2443     0.211700     7.9780   ; qtot  3.127
  2444         H1    161      SER    HB2   2444     0.035200     3.0240   ; qtot  3.163
  2445         H1    161      SER    HB3   2445     0.035200     3.0240   ; qtot  3.198
  2446         OH    161      SER     OG   2446    -0.654600    13.9840   ; qtot  2.543
  2447         HO    161      SER     HG   2447     0.427500     3.0240   ; qtot  2.971
  2448          C    161      SER      C   2448     0.597300    12.0100   ; qtot  3.568
  2449          O    161      SER      O   2449    -0.567900    16.0000   ; qtot  3.000
  2450          N    162      GLY      N   2450    -0.415700    11.9940   ; qtot  2.584
  2451          H    162      GLY      H   2451     0.271900     3.0240   ; qtot  2.856
  2452         CX    162      GLY     CA   2452    -0.025200     7.9780   ; qtot  2.831
  2453         H1    162      GLY    HA2   2453     0.069800     3.0240   ; qtot  2.901
  2454         H1    162      GLY    HA3   2454     0.069800     3.0240   ; qtot  2.971
  2455          C    162      GLY      C   2455     0.597300    12.0100   ; qtot  3.568
  2456          O    162      GLY      O   2456    -0.567900    16.0000   ; qtot  3.000
  2457          N    163      VAL      N   2457    -0.415700    11.9940   ; qtot  2.584
  2458          H    163      VAL      H   2458     0.271900     3.0240   ; qtot  2.856
  2459         CX    163      VAL     CA   2459    -0.087500     9.9940   ; qtot  2.769
  2460         H1    163      VAL     HA   2460     0.096900     3.0240   ; qtot  2.866
  2461         3C    163      VAL     CB   2461     0.298500     9.9940   ; qtot  3.164
  2462         HC    163      VAL     HB   2462    -0.029700     3.0240   ; qtot  3.134
  2463         CT    163      VAL    CG1   2463    -0.319200     5.9620   ; qtot  2.815
  2464         HC    163      VAL   HG11   2464     0.079100     3.0240   ; qtot  2.894
  2465         HC    163      VAL   HG12   2465     0.079100     3.0240   ; qtot  2.973
  2466         HC    163      VAL   HG13   2466     0.079100     3.0240   ; qtot  3.053
  2467         CT    163      VAL    CG2   2467    -0.319200     5.9620   ; qtot  2.733
  2468         HC    163      VAL   HG21   2468     0.079100     3.0240   ; qtot  2.812
  2469         HC    163      VAL   HG22   2469     0.079100     3.0240   ; qtot  2.892
  2470         HC    163      VAL   HG23   2470     0.079100     3.0240   ; qtot  2.971
  2471          C    163      VAL      C   2471     0.597300    12.0100   ; qtot  3.568
  2472          O    163      VAL      O   2472    -0.567900    16.0000   ; qtot  3.000
  2473          N    164      HID      N   2473    -0.415700    11.9940   ; qtot  2.584
  2474          H    164      HID      H   2474     0.271900     3.0240   ; qtot  2.856
  2475         CX    164      HID     CA   2475     0.018800     9.9940   ; qtot  2.875
  2476         H1    164      HID     HA   2476     0.088100     3.0240   ; qtot  2.963
  2477         CT    164      HID     CB   2477    -0.046200     7.9780   ; qtot  2.917
  2478         HC    164      HID    HB2   2478     0.040200     3.0240   ; qtot  2.957
  2479         HC    164      HID    HB3   2479     0.040200     3.0240   ; qtot  2.997
  2480         CC    164      HID     CG   2480    -0.026600    12.0100   ; qtot  2.971
  2481         NA    164      HID    ND1   2481    -0.381100    11.9940   ; qtot  2.590
  2482          H    164      HID    HD1   2482     0.364900     3.0240   ; qtot  2.955
  2483         CR    164      HID    CE1   2483     0.205700     9.9940   ; qtot  3.160
  2484         H5    164      HID    HE1   2484     0.139200     3.0240   ; qtot  3.299
  2485         NB    164      HID    NE2   2485    -0.572700    14.0100   ; qtot  2.727
  2486         CV    164      HID    CD2   2486     0.129200     9.9940   ; qtot  2.856
  2487         H4    164      HID    HD2   2487     0.114700     3.0240   ; qtot  2.971
  2488          C    164      HID      C   2488     0.597300    12.0100   ; qtot  3.568
  2489          O    164      HID      O   2489    -0.567900    16.0000   ; qtot  3.000
  2490          N    165      THR      N   2490    -0.415700    11.9940   ; qtot  2.584
  2491          H    165      THR      H   2491     0.271900     3.0240   ; qtot  2.856
  2492         CX    165      THR     CA   2492    -0.038900     9.9940   ; qtot  2.817
  2493         H1    165      THR     HA   2493     0.100700     3.0240   ; qtot  2.918
  2494         3C    165      THR     CB   2494     0.365400     9.9940   ; qtot  3.283
  2495         H1    165      THR     HB   2495     0.004300     3.0240   ; qtot  3.288
  2496         CT    165      THR    CG2   2496    -0.243800     5.9620   ; qtot  3.044
  2497         HC    165      THR   HG21   2497     0.064200     3.0240   ; qtot  3.108
  2498         HC    165      THR   HG22   2498     0.064200     3.0240   ; qtot  3.172
  2499         HC    165      THR   HG23   2499     0.064200     3.0240   ; qtot  3.237
  2500         OH    165      THR    OG1   2500    -0.676100    13.9840   ; qtot  2.560
  2501         HO    165      THR    HG1   2501     0.410200     3.0240   ; qtot  2.971
  2502          C    165      THR      C   2502     0.597300    12.0100   ; qtot  3.568
  2503          O    165      THR      O   2503    -0.567900    16.0000   ; qtot  3.000
  2504          N    166      PHE      N   2504    -0.415700    11.9940   ; qtot  2.584
  2505          H    166      PHE      H   2505     0.271900     3.0240   ; qtot  2.856
  2506         CX    166      PHE     CA   2506    -0.002400     9.9940   ; qtot  2.854
  2507         H1    166      PHE     HA   2507     0.097800     3.0240   ; qtot  2.952
  2508         CT    166      PHE     CB   2508    -0.034300     7.9780   ; qtot  2.917
  2509         HC    166      PHE    HB2   2509     0.029500     3.0240   ; qtot  2.947
  2510         HC    166      PHE    HB3   2510     0.029500     3.0240   ; qtot  2.976
  2511         CA    166      PHE     CG   2511     0.011800    12.0100   ; qtot  2.988
  2512         CA    166      PHE    CD1   2512    -0.125600     9.9940   ; qtot  2.863
  2513         HA    166      PHE    HD1   2513     0.133000     3.0240   ; qtot  2.996
  2514         CA    166      PHE    CE1   2514    -0.170400     9.9940   ; qtot  2.825
  2515         HA    166      PHE    HE1   2515     0.143000     3.0240   ; qtot  2.968
  2516         CA    166      PHE     CZ   2516    -0.107200     9.9940   ; qtot  2.861
  2517         HA    166      PHE     HZ   2517     0.129700     3.0240   ; qtot  2.991
  2518         CA    166      PHE    CE2   2518    -0.170400     9.9940   ; qtot  2.820
  2519         HA    166      PHE    HE2   2519     0.143000     3.0240   ; qtot  2.963
  2520         CA    166      PHE    CD2   2520    -0.125600     9.9940   ; qtot  2.838
  2521         HA    166      PHE    HD2   2521     0.133000     3.0240   ; qtot  2.971
  2522          C    166      PHE      C   2522     0.597300    12.0100   ; qtot  3.568
  2523          O    166      PHE      O   2523    -0.567900    16.0000   ; qtot  3.000
  2524          N    167      PRO      N   2524    -0.254800    14.0100   ; qtot  2.745
  2525         CT    167      PRO     CD   2525     0.019200     7.9780   ; qtot  2.764
  2526         H1    167      PRO    HD2   2526     0.039100     3.0240   ; qtot  2.804
  2527         H1    167      PRO    HD3   2527     0.039100     3.0240   ; qtot  2.843
  2528         CT    167      PRO     CG   2528     0.018900     7.9780   ; qtot  2.862
  2529         HC    167      PRO    HG2   2529     0.021300     3.0240   ; qtot  2.883
  2530         HC    167      PRO    HG3   2530     0.021300     3.0240   ; qtot  2.904
  2531         CT    167      PRO     CB   2531    -0.007000     7.9780   ; qtot  2.897
  2532         HC    167      PRO    HB2   2532     0.025300     3.0240   ; qtot  2.922
  2533         HC    167      PRO    HB3   2533     0.025300     3.0240   ; qtot  2.948
  2534         CX    167      PRO     CA   2534    -0.026600     9.9940   ; qtot  2.921
  2535         H1    167      PRO     HA   2535     0.064100     3.0240   ; qtot  2.985
  2536          C    167      PRO      C   2536     0.589600    12.0100   ; qtot  3.575
  2537          O    167      PRO      O   2537    -0.574800    16.0000   ; qtot  3.000
  2538          N    168      ALA      N   2538    -0.415700    11.9940   ; qtot  2.584
  2539          H    168      ALA      H   2539     0.271900     3.0240   ; qtot  2.856
  2540         CX    168      ALA     CA   2540     0.033700     9.9940   ; qtot  2.890
  2541         H1    168      ALA     HA   2541     0.082300     3.0240   ; qtot  2.972
  2542         CT    168      ALA     CB   2542    -0.182500     5.9620   ; qtot  2.790
  2543         HC    168      ALA    HB1   2543     0.060300     3.0240   ; qtot  2.850
  2544         HC    168      ALA    HB2   2544     0.060300     3.0240   ; qtot  2.910
  2545         HC    168      ALA    HB3   2545     0.060300     3.0240   ; qtot  2.971
  2546          C    168      ALA      C   2546     0.597300    12.0100   ; qtot  3.568
  2547          O    168      ALA      O   2547    -0.567900    16.0000   ; qtot  3.000
  2548          N    169      VAL      N   2548    -0.415700    11.9940   ; qtot  2.584
  2549          H    169      VAL      H   2549     0.271900     3.0240   ; qtot  2.856
  2550         CX    169      VAL     CA   2550    -0.087500     9.9940   ; qtot  2.769
  2551         H1    169      VAL     HA   2551     0.096900     3.0240   ; qtot  2.866
  2552         3C    169      VAL     CB   2552     0.298500     9.9940   ; qtot  3.164
  2553         HC    169      VAL     HB   2553    -0.029700     3.0240   ; qtot  3.134
  2554         CT    169      VAL    CG1   2554    -0.319200     5.9620   ; qtot  2.815
  2555         HC    169      VAL   HG11   2555     0.079100     3.0240   ; qtot  2.894
  2556         HC    169      VAL   HG12   2556     0.079100     3.0240   ; qtot  2.973
  2557         HC    169      VAL   HG13   2557     0.079100     3.0240   ; qtot  3.053
  2558         CT    169      VAL    CG2   2558    -0.319200     5.9620   ; qtot  2.733
  2559         HC    169      VAL   HG21   2559     0.079100     3.0240   ; qtot  2.812
  2560         HC    169      VAL   HG22   2560     0.079100     3.0240   ; qtot  2.892
  2561         HC    169      VAL   HG23   2561     0.079100     3.0240   ; qtot  2.971
  2562          C    169      VAL      C   2562     0.597300    12.0100   ; qtot  3.568
  2563          O    169      VAL      O   2563    -0.567900    16.0000   ; qtot  3.000
  2564          N    170      LEU      N   2564    -0.415700    11.9940   ; qtot  2.584
  2565          H    170      LEU      H   2565     0.271900     3.0240   ; qtot  2.856
  2566         CX    170      LEU     CA   2566    -0.051800     9.9940   ; qtot  2.804
  2567         H1    170      LEU     HA   2567     0.092200     3.0240   ; qtot  2.897
  2568         2C    170      LEU     CB   2568    -0.110200     7.9780   ; qtot  2.786
  2569         HC    170      LEU    HB2   2569     0.045700     3.0240   ; qtot  2.832
  2570         HC    170      LEU    HB3   2570     0.045700     3.0240   ; qtot  2.878
  2571         3C    170      LEU     CG   2571     0.353100     9.9940   ; qtot  3.231
  2572         HC    170      LEU     HG   2572    -0.036100     3.0240   ; qtot  3.195
  2573         CT    170      LEU    CD1   2573    -0.412100     5.9620   ; qtot  2.783
  2574         HC    170      LEU   HD11   2574     0.100000     3.0240   ; qtot  2.883
  2575         HC    170      LEU   HD12   2575     0.100000     3.0240   ; qtot  2.983
  2576         HC    170      LEU   HD13   2576     0.100000     3.0240   ; qtot  3.083
  2577         CT    170      LEU    CD2   2577    -0.412100     5.9620   ; qtot  2.671
  2578         HC    170      LEU   HD21   2578     0.100000     3.0240   ; qtot  2.771
  2579         HC    170      LEU   HD22   2579     0.100000     3.0240   ; qtot  2.871
  2580         HC    170      LEU   HD23   2580     0.100000     3.0240   ; qtot  2.971
  2581          C    170      LEU      C   2581     0.597300    12.0100   ; qtot  3.568
  2582          O    170      LEU      O   2582    -0.567900    16.0000   ; qtot  3.000
  2583          N    171      GLN      N   2583    -0.415700    11.9940   ; qtot  2.584
  2584          H    171      GLN      H   2584     0.271900     3.0240   ; qtot  2.856
  2585         CX    171      GLN     CA   2585    -0.003100     9.9940   ; qtot  2.853
  2586         H1    171      GLN     HA   2586     0.085000     3.0240   ; qtot  2.938
  2587         2C    171      GLN     CB   2587    -0.003600     7.9780   ; qtot  2.935
  2588         HC    171      GLN    HB2   2588     0.017100     3.0240   ; qtot  2.952
  2589         HC    171      GLN    HB3   2589     0.017100     3.0240   ; qtot  2.969
  2590         2C    171      GLN     CG   2590    -0.064500     7.9780   ; qtot  2.904
  2591         HC    171      GLN    HG2   2591     0.035200     3.0240   ; qtot  2.939
  2592         HC    171      GLN    HG3   2592     0.035200     3.0240   ; qtot  2.975
  2593          C    171      GLN     CD   2593     0.695100    12.0100   ; qtot  3.670
  2594          O    171      GLN    OE1   2594    -0.608600    16.0000   ; qtot  3.061
  2595          N    171      GLN    NE2   2595    -0.940700     9.9780   ; qtot  2.120
  2596          H    171      GLN   HE21   2596     0.425100     3.0240   ; qtot  2.546
  2597          H    171      GLN   HE22   2597     0.425100     3.0240   ; qtot  2.971
  2598          C    171      GLN      C   2598     0.597300    12.0100   ; qtot  3.568
  2599          O    171      GLN      O   2599    -0.567900    16.0000   ; qtot  3.000
  2600          N    172      SER      N   2600    -0.415700    11.9940   ; qtot  2.584
  2601          H    172      SER      H   2601     0.271900     3.0240   ; qtot  2.856
  2602         CX    172      SER     CA   2602    -0.024900     9.9940   ; qtot  2.831
  2603         H1    172      SER     HA   2603     0.084300     3.0240   ; qtot  2.916
  2604         2C    172      SER     CB   2604     0.211700     7.9780   ; qtot  3.127
  2605         H1    172      SER    HB2   2605     0.035200     3.0240   ; qtot  3.163
  2606         H1    172      SER    HB3   2606     0.035200     3.0240   ; qtot  3.198
  2607         OH    172      SER     OG   2607    -0.654600    13.9840   ; qtot  2.543
  2608         HO    172      SER     HG   2608     0.427500     3.0240   ; qtot  2.971
  2609          C    172      SER      C   2609     0.597300    12.0100   ; qtot  3.568
  2610          O    172      SER      O   2610    -0.567900    16.0000   ; qtot  3.000
  2611          N    173      SER      N   2611    -0.415700    11.9940   ; qtot  2.584
  2612          H    173      SER      H   2612     0.271900     3.0240   ; qtot  2.856
  2613         CX    173      SER     CA   2613    -0.024900     9.9940   ; qtot  2.831
  2614         H1    173      SER     HA   2614     0.084300     3.0240   ; qtot  2.916
  2615         2C    173      SER     CB   2615     0.211700     7.9780   ; qtot  3.127
  2616         H1    173      SER    HB2   2616     0.035200     3.0240   ; qtot  3.163
  2617         H1    173      SER    HB3   2617     0.035200     3.0240   ; qtot  3.198
  2618         OH    173      SER     OG   2618    -0.654600    13.9840   ; qtot  2.543
  2619         HO    173      SER     HG   2619     0.427500     3.0240   ; qtot  2.971
  2620          C    173      SER      C   2620     0.597300    12.0100   ; qtot  3.568
  2621          O    173      SER      O   2621    -0.567900    16.0000   ; qtot  3.000
  2622          N    174      GLY      N   2622    -0.415700    11.9940   ; qtot  2.584
  2623          H    174      GLY      H   2623     0.271900     3.0240   ; qtot  2.856
  2624         CX    174      GLY     CA   2624    -0.025200     7.9780   ; qtot  2.831
  2625         H1    174      GLY    HA2   2625     0.069800     3.0240   ; qtot  2.901
  2626         H1    174      GLY    HA3   2626     0.069800     3.0240   ; qtot  2.971
  2627          C    174      GLY      C   2627     0.597300    12.0100   ; qtot  3.568
  2628          O    174      GLY      O   2628    -0.567900    16.0000   ; qtot  3.000
  2629          N    175      LEU      N   2629    -0.415700    11.9940   ; qtot  2.584
  2630          H    175      LEU      H   2630     0.271900     3.0240   ; qtot  2.856
  2631         CX    175      LEU     CA   2631    -0.051800     9.9940   ; qtot  2.804
  2632         H1    175      LEU     HA   2632     0.092200     3.0240   ; qtot  2.897
  2633         2C    175      LEU     CB   2633    -0.110200     7.9780   ; qtot  2.786
  2634         HC    175      LEU    HB2   2634     0.045700     3.0240   ; qtot  2.832
  2635         HC    175      LEU    HB3   2635     0.045700     3.0240   ; qtot  2.878
  2636         3C    175      LEU     CG   2636     0.353100     9.9940   ; qtot  3.231
  2637         HC    175      LEU     HG   2637    -0.036100     3.0240   ; qtot  3.195
  2638         CT    175      LEU    CD1   2638    -0.412100     5.9620   ; qtot  2.783
  2639         HC    175      LEU   HD11   2639     0.100000     3.0240   ; qtot  2.883
  2640         HC    175      LEU   HD12   2640     0.100000     3.0240   ; qtot  2.983
  2641         HC    175      LEU   HD13   2641     0.100000     3.0240   ; qtot  3.083
  2642         CT    175      LEU    CD2   2642    -0.412100     5.9620   ; qtot  2.671
  2643         HC    175      LEU   HD21   2643     0.100000     3.0240   ; qtot  2.771
  2644         HC    175      LEU   HD22   2644     0.100000     3.0240   ; qtot  2.871
  2645         HC    175      LEU   HD23   2645     0.100000     3.0240   ; qtot  2.971
  2646          C    175      LEU      C   2646     0.597300    12.0100   ; qtot  3.568
  2647          O    175      LEU      O   2647    -0.567900    16.0000   ; qtot  3.000
  2648          N    176      TYR      N   2648    -0.415700    11.9940   ; qtot  2.584
  2649          H    176      TYR      H   2649     0.271900     3.0240   ; qtot  2.856
  2650         CX    176      TYR     CA   2650    -0.001400     9.9940   ; qtot  2.855
  2651         H1    176      TYR     HA   2651     0.087600     3.0240   ; qtot  2.942
  2652         CT    176      TYR     CB   2652    -0.015200     7.9780   ; qtot  2.927
  2653         HC    176      TYR    HB2   2653     0.029500     3.0240   ; qtot  2.957
  2654         HC    176      TYR    HB3   2654     0.029500     3.0240   ; qtot  2.986
  2655         CA    176      TYR     CG   2655    -0.001100    12.0100   ; qtot  2.985
  2656         CA    176      TYR    CD1   2656    -0.190600     9.9940   ; qtot  2.795
  2657         HA    176      TYR    HD1   2657     0.169900     3.0240   ; qtot  2.964
  2658         CA    176      TYR    CE1   2658    -0.234100     9.9940   ; qtot  2.730
  2659         HA    176      TYR    HE1   2659     0.165600     3.0240   ; qtot  2.896
  2660          C    176      TYR     CZ   2660     0.322600    12.0100   ; qtot  3.219
  2661         OH    176      TYR     OH   2661    -0.557900    13.9840   ; qtot  2.661
  2662         HO    176      TYR     HH   2662     0.399200     3.0240   ; qtot  3.060
  2663         CA    176      TYR    CE2   2663    -0.234100     9.9940   ; qtot  2.826
  2664         HA    176      TYR    HE2   2664     0.165600     3.0240   ; qtot  2.991
  2665         CA    176      TYR    CD2   2665    -0.190600     9.9940   ; qtot  2.801
  2666         HA    176      TYR    HD2   2666     0.169900     3.0240   ; qtot  2.971
  2667          C    176      TYR      C   2667     0.597300    12.0100   ; qtot  3.568
  2668          O    176      TYR      O   2668    -0.567900    16.0000   ; qtot  3.000
  2669          N    177      SER      N   2669    -0.415700    11.9940   ; qtot  2.584
  2670          H    177      SER      H   2670     0.271900     3.0240   ; qtot  2.856
  2671         CX    177      SER     CA   2671    -0.024900     9.9940   ; qtot  2.831
  2672         H1    177      SER     HA   2672     0.084300     3.0240   ; qtot  2.916
  2673         2C    177      SER     CB   2673     0.211700     7.9780   ; qtot  3.127
  2674         H1    177      SER    HB2   2674     0.035200     3.0240   ; qtot  3.163
  2675         H1    177      SER    HB3   2675     0.035200     3.0240   ; qtot  3.198
  2676         OH    177      SER     OG   2676    -0.654600    13.9840   ; qtot  2.543
  2677         HO    177      SER     HG   2677     0.427500     3.0240   ; qtot  2.971
  2678          C    177      SER      C   2678     0.597300    12.0100   ; qtot  3.568
  2679          O    177      SER      O   2679    -0.567900    16.0000   ; qtot  3.000
  2680          N    178      LEU      N   2680    -0.415700    11.9940   ; qtot  2.584
  2681          H    178      LEU      H   2681     0.271900     3.0240   ; qtot  2.856
  2682         CX    178      LEU     CA   2682    -0.051800     9.9940   ; qtot  2.804
  2683         H1    178      LEU     HA   2683     0.092200     3.0240   ; qtot  2.897
  2684         2C    178      LEU     CB   2684    -0.110200     7.9780   ; qtot  2.786
  2685         HC    178      LEU    HB2   2685     0.045700     3.0240   ; qtot  2.832
  2686         HC    178      LEU    HB3   2686     0.045700     3.0240   ; qtot  2.878
  2687         3C    178      LEU     CG   2687     0.353100     9.9940   ; qtot  3.231
  2688         HC    178      LEU     HG   2688    -0.036100     3.0240   ; qtot  3.195
  2689         CT    178      LEU    CD1   2689    -0.412100     5.9620   ; qtot  2.783
  2690         HC    178      LEU   HD11   2690     0.100000     3.0240   ; qtot  2.883
  2691         HC    178      LEU   HD12   2691     0.100000     3.0240   ; qtot  2.983
  2692         HC    178      LEU   HD13   2692     0.100000     3.0240   ; qtot  3.083
  2693         CT    178      LEU    CD2   2693    -0.412100     5.9620   ; qtot  2.671
  2694         HC    178      LEU   HD21   2694     0.100000     3.0240   ; qtot  2.771
  2695         HC    178      LEU   HD22   2695     0.100000     3.0240   ; qtot  2.871
  2696         HC    178      LEU   HD23   2696     0.100000     3.0240   ; qtot  2.971
  2697          C    178      LEU      C   2697     0.597300    12.0100   ; qtot  3.568
  2698          O    178      LEU      O   2698    -0.567900    16.0000   ; qtot  3.000
  2699          N    179      SER      N   2699    -0.415700    11.9940   ; qtot  2.584
  2700          H    179      SER      H   2700     0.271900     3.0240   ; qtot  2.856
  2701         CX    179      SER     CA   2701    -0.024900     9.9940   ; qtot  2.831
  2702         H1    179      SER     HA   2702     0.084300     3.0240   ; qtot  2.916
  2703         2C    179      SER     CB   2703     0.211700     7.9780   ; qtot  3.127
  2704         H1    179      SER    HB2   2704     0.035200     3.0240   ; qtot  3.163
  2705         H1    179      SER    HB3   2705     0.035200     3.0240   ; qtot  3.198
  2706         OH    179      SER     OG   2706    -0.654600    13.9840   ; qtot  2.543
  2707         HO    179      SER     HG   2707     0.427500     3.0240   ; qtot  2.971
  2708          C    179      SER      C   2708     0.597300    12.0100   ; qtot  3.568
  2709          O    179      SER      O   2709    -0.567900    16.0000   ; qtot  3.000
  2710          N    180      SER      N   2710    -0.415700    11.9940   ; qtot  2.584
  2711          H    180      SER      H   2711     0.271900     3.0240   ; qtot  2.856
  2712         CX    180      SER     CA   2712    -0.024900     9.9940   ; qtot  2.831
  2713         H1    180      SER     HA   2713     0.084300     3.0240   ; qtot  2.916
  2714         2C    180      SER     CB   2714     0.211700     7.9780   ; qtot  3.127
  2715         H1    180      SER    HB2   2715     0.035200     3.0240   ; qtot  3.163
  2716         H1    180      SER    HB3   2716     0.035200     3.0240   ; qtot  3.198
  2717         OH    180      SER     OG   2717    -0.654600    13.9840   ; qtot  2.543
  2718         HO    180      SER     HG   2718     0.427500     3.0240   ; qtot  2.971
  2719          C    180      SER      C   2719     0.597300    12.0100   ; qtot  3.568
  2720          O    180      SER      O   2720    -0.567900    16.0000   ; qtot  3.000
  2721          N    181      VAL      N   2721    -0.415700    11.9940   ; qtot  2.584
  2722          H    181      VAL      H   2722     0.271900     3.0240   ; qtot  2.856
  2723         CX    181      VAL     CA   2723    -0.087500     9.9940   ; qtot  2.769
  2724         H1    181      VAL     HA   2724     0.096900     3.0240   ; qtot  2.866
  2725         3C    181      VAL     CB   2725     0.298500     9.9940   ; qtot  3.164
  2726         HC    181      VAL     HB   2726    -0.029700     3.0240   ; qtot  3.134
  2727         CT    181      VAL    CG1   2727    -0.319200     5.9620   ; qtot  2.815
  2728         HC    181      VAL   HG11   2728     0.079100     3.0240   ; qtot  2.894
  2729         HC    181      VAL   HG12   2729     0.079100     3.0240   ; qtot  2.973
  2730         HC    181      VAL   HG13   2730     0.079100     3.0240   ; qtot  3.053
  2731         CT    181      VAL    CG2   2731    -0.319200     5.9620   ; qtot  2.733
  2732         HC    181      VAL   HG21   2732     0.079100     3.0240   ; qtot  2.812
  2733         HC    181      VAL   HG22   2733     0.079100     3.0240   ; qtot  2.892
  2734         HC    181      VAL   HG23   2734     0.079100     3.0240   ; qtot  2.971
  2735          C    181      VAL      C   2735     0.597300    12.0100   ; qtot  3.568
  2736          O    181      VAL      O   2736    -0.567900    16.0000   ; qtot  3.000
  2737          N    182      VAL      N   2737    -0.415700    11.9940   ; qtot  2.584
  2738          H    182      VAL      H   2738     0.271900     3.0240   ; qtot  2.856
  2739         CX    182      VAL     CA   2739    -0.087500     9.9940   ; qtot  2.769
  2740         H1    182      VAL     HA   2740     0.096900     3.0240   ; qtot  2.866
  2741         3C    182      VAL     CB   2741     0.298500     9.9940   ; qtot  3.164
  2742         HC    182      VAL     HB   2742    -0.029700     3.0240   ; qtot  3.134
  2743         CT    182      VAL    CG1   2743    -0.319200     5.9620   ; qtot  2.815
  2744         HC    182      VAL   HG11   2744     0.079100     3.0240   ; qtot  2.894
  2745         HC    182      VAL   HG12   2745     0.079100     3.0240   ; qtot  2.973
  2746         HC    182      VAL   HG13   2746     0.079100     3.0240   ; qtot  3.053
  2747         CT    182      VAL    CG2   2747    -0.319200     5.9620   ; qtot  2.733
  2748         HC    182      VAL   HG21   2748     0.079100     3.0240   ; qtot  2.812
  2749         HC    182      VAL   HG22   2749     0.079100     3.0240   ; qtot  2.892
  2750         HC    182      VAL   HG23   2750     0.079100     3.0240   ; qtot  2.971
  2751          C    182      VAL      C   2751     0.597300    12.0100   ; qtot  3.568
  2752          O    182      VAL      O   2752    -0.567900    16.0000   ; qtot  3.000
  2753          N    183      THR      N   2753    -0.415700    11.9940   ; qtot  2.584
  2754          H    183      THR      H   2754     0.271900     3.0240   ; qtot  2.856
  2755         CX    183      THR     CA   2755    -0.038900     9.9940   ; qtot  2.817
  2756         H1    183      THR     HA   2756     0.100700     3.0240   ; qtot  2.918
  2757         3C    183      THR     CB   2757     0.365400     9.9940   ; qtot  3.283
  2758         H1    183      THR     HB   2758     0.004300     3.0240   ; qtot  3.288
  2759         CT    183      THR    CG2   2759    -0.243800     5.9620   ; qtot  3.044
  2760         HC    183      THR   HG21   2760     0.064200     3.0240   ; qtot  3.108
  2761         HC    183      THR   HG22   2761     0.064200     3.0240   ; qtot  3.172
  2762         HC    183      THR   HG23   2762     0.064200     3.0240   ; qtot  3.237
  2763         OH    183      THR    OG1   2763    -0.676100    13.9840   ; qtot  2.560
  2764         HO    183      THR    HG1   2764     0.410200     3.0240   ; qtot  2.971
  2765          C    183      THR      C   2765     0.597300    12.0100   ; qtot  3.568
  2766          O    183      THR      O   2766    -0.567900    16.0000   ; qtot  3.000
  2767          N    184      VAL      N   2767    -0.415700    11.9940   ; qtot  2.584
  2768          H    184      VAL      H   2768     0.271900     3.0240   ; qtot  2.856
  2769         CX    184      VAL     CA   2769    -0.087500     9.9940   ; qtot  2.769
  2770         H1    184      VAL     HA   2770     0.096900     3.0240   ; qtot  2.866
  2771         3C    184      VAL     CB   2771     0.298500     9.9940   ; qtot  3.164
  2772         HC    184      VAL     HB   2772    -0.029700     3.0240   ; qtot  3.134
  2773         CT    184      VAL    CG1   2773    -0.319200     5.9620   ; qtot  2.815
  2774         HC    184      VAL   HG11   2774     0.079100     3.0240   ; qtot  2.894
  2775         HC    184      VAL   HG12   2775     0.079100     3.0240   ; qtot  2.973
  2776         HC    184      VAL   HG13   2776     0.079100     3.0240   ; qtot  3.053
  2777         CT    184      VAL    CG2   2777    -0.319200     5.9620   ; qtot  2.733
  2778         HC    184      VAL   HG21   2778     0.079100     3.0240   ; qtot  2.812
  2779         HC    184      VAL   HG22   2779     0.079100     3.0240   ; qtot  2.892
  2780         HC    184      VAL   HG23   2780     0.079100     3.0240   ; qtot  2.971
  2781          C    184      VAL      C   2781     0.597300    12.0100   ; qtot  3.568
  2782          O    184      VAL      O   2782    -0.567900    16.0000   ; qtot  3.000
  2783          N    185      PRO      N   2783    -0.254800    14.0100   ; qtot  2.745
  2784         CT    185      PRO     CD   2784     0.019200     7.9780   ; qtot  2.764
  2785         H1    185      PRO    HD2   2785     0.039100     3.0240   ; qtot  2.804
  2786         H1    185      PRO    HD3   2786     0.039100     3.0240   ; qtot  2.843
  2787         CT    185      PRO     CG   2787     0.018900     7.9780   ; qtot  2.862
  2788         HC    185      PRO    HG2   2788     0.021300     3.0240   ; qtot  2.883
  2789         HC    185      PRO    HG3   2789     0.021300     3.0240   ; qtot  2.904
  2790         CT    185      PRO     CB   2790    -0.007000     7.9780   ; qtot  2.897
  2791         HC    185      PRO    HB2   2791     0.025300     3.0240   ; qtot  2.922
  2792         HC    185      PRO    HB3   2792     0.025300     3.0240   ; qtot  2.948
  2793         CX    185      PRO     CA   2793    -0.026600     9.9940   ; qtot  2.921
  2794         H1    185      PRO     HA   2794     0.064100     3.0240   ; qtot  2.985
  2795          C    185      PRO      C   2795     0.589600    12.0100   ; qtot  3.575
  2796          O    185      PRO      O   2796    -0.574800    16.0000   ; qtot  3.000
  2797          N    186      SER      N   2797    -0.415700    11.9940   ; qtot  2.584
  2798          H    186      SER      H   2798     0.271900     3.0240   ; qtot  2.856
  2799         CX    186      SER     CA   2799    -0.024900     9.9940   ; qtot  2.831
  2800         H1    186      SER     HA   2800     0.084300     3.0240   ; qtot  2.916
  2801         2C    186      SER     CB   2801     0.211700     7.9780   ; qtot  3.127
  2802         H1    186      SER    HB2   2802     0.035200     3.0240   ; qtot  3.163
  2803         H1    186      SER    HB3   2803     0.035200     3.0240   ; qtot  3.198
  2804         OH    186      SER     OG   2804    -0.654600    13.9840   ; qtot  2.543
  2805         HO    186      SER     HG   2805     0.427500     3.0240   ; qtot  2.971
  2806          C    186      SER      C   2806     0.597300    12.0100   ; qtot  3.568
  2807          O    186      SER      O   2807    -0.567900    16.0000   ; qtot  3.000
  2808          N    187      SER      N   2808    -0.415700    11.9940   ; qtot  2.584
  2809          H    187      SER      H   2809     0.271900     3.0240   ; qtot  2.856
  2810         CX    187      SER     CA   2810    -0.024900     9.9940   ; qtot  2.831
  2811         H1    187      SER     HA   2811     0.084300     3.0240   ; qtot  2.916
  2812         2C    187      SER     CB   2812     0.211700     7.9780   ; qtot  3.127
  2813         H1    187      SER    HB2   2813     0.035200     3.0240   ; qtot  3.163
  2814         H1    187      SER    HB3   2814     0.035200     3.0240   ; qtot  3.198
  2815         OH    187      SER     OG   2815    -0.654600    13.9840   ; qtot  2.543
  2816         HO    187      SER     HG   2816     0.427500     3.0240   ; qtot  2.971
  2817          C    187      SER      C   2817     0.597300    12.0100   ; qtot  3.568
  2818          O    187      SER      O   2818    -0.567900    16.0000   ; qtot  3.000
  2819          N    188      SER      N   2819    -0.415700    11.9940   ; qtot  2.584
  2820          H    188      SER      H   2820     0.271900     3.0240   ; qtot  2.856
  2821         CX    188      SER     CA   2821    -0.024900     9.9940   ; qtot  2.831
  2822         H1    188      SER     HA   2822     0.084300     3.0240   ; qtot  2.916
  2823         2C    188      SER     CB   2823     0.211700     7.9780   ; qtot  3.127
  2824         H1    188      SER    HB2   2824     0.035200     3.0240   ; qtot  3.163
  2825         H1    188      SER    HB3   2825     0.035200     3.0240   ; qtot  3.198
  2826         OH    188      SER     OG   2826    -0.654600    13.9840   ; qtot  2.543
  2827         HO    188      SER     HG   2827     0.427500     3.0240   ; qtot  2.971
  2828          C    188      SER      C   2828     0.597300    12.0100   ; qtot  3.568
  2829          O    188      SER      O   2829    -0.567900    16.0000   ; qtot  3.000
  2830          N    189      LEU      N   2830    -0.415700    11.9940   ; qtot  2.584
  2831          H    189      LEU      H   2831     0.271900     3.0240   ; qtot  2.856
  2832         CX    189      LEU     CA   2832    -0.051800     9.9940   ; qtot  2.804
  2833         H1    189      LEU     HA   2833     0.092200     3.0240   ; qtot  2.897
  2834         2C    189      LEU     CB   2834    -0.110200     7.9780   ; qtot  2.786
  2835         HC    189      LEU    HB2   2835     0.045700     3.0240   ; qtot  2.832
  2836         HC    189      LEU    HB3   2836     0.045700     3.0240   ; qtot  2.878
  2837         3C    189      LEU     CG   2837     0.353100     9.9940   ; qtot  3.231
  2838         HC    189      LEU     HG   2838    -0.036100     3.0240   ; qtot  3.195
  2839         CT    189      LEU    CD1   2839    -0.412100     5.9620   ; qtot  2.783
  2840         HC    189      LEU   HD11   2840     0.100000     3.0240   ; qtot  2.883
  2841         HC    189      LEU   HD12   2841     0.100000     3.0240   ; qtot  2.983
  2842         HC    189      LEU   HD13   2842     0.100000     3.0240   ; qtot  3.083
  2843         CT    189      LEU    CD2   2843    -0.412100     5.9620   ; qtot  2.671
  2844         HC    189      LEU   HD21   2844     0.100000     3.0240   ; qtot  2.771
  2845         HC    189      LEU   HD22   2845     0.100000     3.0240   ; qtot  2.871
  2846         HC    189      LEU   HD23   2846     0.100000     3.0240   ; qtot  2.971
  2847          C    189      LEU      C   2847     0.597300    12.0100   ; qtot  3.568
  2848          O    189      LEU      O   2848    -0.567900    16.0000   ; qtot  3.000
  2849          N    190      GLY      N   2849    -0.415700    11.9940   ; qtot  2.584
  2850          H    190      GLY      H   2850     0.271900     3.0240   ; qtot  2.856
  2851         CX    190      GLY     CA   2851    -0.025200     7.9780   ; qtot  2.831
  2852         H1    190      GLY    HA2   2852     0.069800     3.0240   ; qtot  2.901
  2853         H1    190      GLY    HA3   2853     0.069800     3.0240   ; qtot  2.971
  2854          C    190      GLY      C   2854     0.597300    12.0100   ; qtot  3.568
  2855          O    190      GLY      O   2855    -0.567900    16.0000   ; qtot  3.000
  2856          N    191      THR      N   2856    -0.415700    11.9940   ; qtot  2.584
  2857          H    191      THR      H   2857     0.271900     3.0240   ; qtot  2.856
  2858         CX    191      THR     CA   2858    -0.038900     9.9940   ; qtot  2.817
  2859         H1    191      THR     HA   2859     0.100700     3.0240   ; qtot  2.918
  2860         3C    191      THR     CB   2860     0.365400     9.9940   ; qtot  3.283
  2861         H1    191      THR     HB   2861     0.004300     3.0240   ; qtot  3.288
  2862         CT    191      THR    CG2   2862    -0.243800     5.9620   ; qtot  3.044
  2863         HC    191      THR   HG21   2863     0.064200     3.0240   ; qtot  3.108
  2864         HC    191      THR   HG22   2864     0.064200     3.0240   ; qtot  3.172
  2865         HC    191      THR   HG23   2865     0.064200     3.0240   ; qtot  3.237
  2866         OH    191      THR    OG1   2866    -0.676100    13.9840   ; qtot  2.560
  2867         HO    191      THR    HG1   2867     0.410200     3.0240   ; qtot  2.971
  2868          C    191      THR      C   2868     0.597300    12.0100   ; qtot  3.568
  2869          O    191      THR      O   2869    -0.567900    16.0000   ; qtot  3.000
  2870          N    192      GLN      N   2870    -0.415700    11.9940   ; qtot  2.584
  2871          H    192      GLN      H   2871     0.271900     3.0240   ; qtot  2.856
  2872         CX    192      GLN     CA   2872    -0.003100     9.9940   ; qtot  2.853
  2873         H1    192      GLN     HA   2873     0.085000     3.0240   ; qtot  2.938
  2874         2C    192      GLN     CB   2874    -0.003600     7.9780   ; qtot  2.935
  2875         HC    192      GLN    HB2   2875     0.017100     3.0240   ; qtot  2.952
  2876         HC    192      GLN    HB3   2876     0.017100     3.0240   ; qtot  2.969
  2877         2C    192      GLN     CG   2877    -0.064500     7.9780   ; qtot  2.904
  2878         HC    192      GLN    HG2   2878     0.035200     3.0240   ; qtot  2.939
  2879         HC    192      GLN    HG3   2879     0.035200     3.0240   ; qtot  2.975
  2880          C    192      GLN     CD   2880     0.695100    12.0100   ; qtot  3.670
  2881          O    192      GLN    OE1   2881    -0.608600    16.0000   ; qtot  3.061
  2882          N    192      GLN    NE2   2882    -0.940700     9.9780   ; qtot  2.120
  2883          H    192      GLN   HE21   2883     0.425100     3.0240   ; qtot  2.546
  2884          H    192      GLN   HE22   2884     0.425100     3.0240   ; qtot  2.971
  2885          C    192      GLN      C   2885     0.597300    12.0100   ; qtot  3.568
  2886          O    192      GLN      O   2886    -0.567900    16.0000   ; qtot  3.000
  2887          N    193      THR      N   2887    -0.415700    11.9940   ; qtot  2.584
  2888          H    193      THR      H   2888     0.271900     3.0240   ; qtot  2.856
  2889         CX    193      THR     CA   2889    -0.038900     9.9940   ; qtot  2.817
  2890         H1    193      THR     HA   2890     0.100700     3.0240   ; qtot  2.918
  2891         3C    193      THR     CB   2891     0.365400     9.9940   ; qtot  3.283
  2892         H1    193      THR     HB   2892     0.004300     3.0240   ; qtot  3.288
  2893         CT    193      THR    CG2   2893    -0.243800     5.9620   ; qtot  3.044
  2894         HC    193      THR   HG21   2894     0.064200     3.0240   ; qtot  3.108
  2895         HC    193      THR   HG22   2895     0.064200     3.0240   ; qtot  3.172
  2896         HC    193      THR   HG23   2896     0.064200     3.0240   ; qtot  3.237
  2897         OH    193      THR    OG1   2897    -0.676100    13.9840   ; qtot  2.560
  2898         HO    193      THR    HG1   2898     0.410200     3.0240   ; qtot  2.971
  2899          C    193      THR      C   2899     0.597300    12.0100   ; qtot  3.568
  2900          O    193      THR      O   2900    -0.567900    16.0000   ; qtot  3.000
  2901          N    194      TYR      N   2901    -0.415700    11.9940   ; qtot  2.584
  2902          H    194      TYR      H   2902     0.271900     3.0240   ; qtot  2.856
  2903         CX    194      TYR     CA   2903    -0.001400     9.9940   ; qtot  2.855
  2904         H1    194      TYR     HA   2904     0.087600     3.0240   ; qtot  2.942
  2905         CT    194      TYR     CB   2905    -0.015200     7.9780   ; qtot  2.927
  2906         HC    194      TYR    HB2   2906     0.029500     3.0240   ; qtot  2.957
  2907         HC    194      TYR    HB3   2907     0.029500     3.0240   ; qtot  2.986
  2908         CA    194      TYR     CG   2908    -0.001100    12.0100   ; qtot  2.985
  2909         CA    194      TYR    CD1   2909    -0.190600     9.9940   ; qtot  2.795
  2910         HA    194      TYR    HD1   2910     0.169900     3.0240   ; qtot  2.964
  2911         CA    194      TYR    CE1   2911    -0.234100     9.9940   ; qtot  2.730
  2912         HA    194      TYR    HE1   2912     0.165600     3.0240   ; qtot  2.896
  2913          C    194      TYR     CZ   2913     0.322600    12.0100   ; qtot  3.219
  2914         OH    194      TYR     OH   2914    -0.557900    13.9840   ; qtot  2.661
  2915         HO    194      TYR     HH   2915     0.399200     3.0240   ; qtot  3.060
  2916         CA    194      TYR    CE2   2916    -0.234100     9.9940   ; qtot  2.826
  2917         HA    194      TYR    HE2   2917     0.165600     3.0240   ; qtot  2.991
  2918         CA    194      TYR    CD2   2918    -0.190600     9.9940   ; qtot  2.801
  2919         HA    194      TYR    HD2   2919     0.169900     3.0240   ; qtot  2.971
  2920          C    194      TYR      C   2920     0.597300    12.0100   ; qtot  3.568
  2921          O    194      TYR      O   2921    -0.567900    16.0000   ; qtot  3.000
  2922          N    195      ILE      N   2922    -0.415700    11.9940   ; qtot  2.584
  2923          H    195      ILE      H   2923     0.271900     3.0240   ; qtot  2.856
  2924         CX    195      ILE     CA   2924    -0.059700     9.9940   ; qtot  2.797
  2925         H1    195      ILE     HA   2925     0.086900     3.0240   ; qtot  2.883
  2926         3C    195      ILE     CB   2926     0.130300     9.9940   ; qtot  3.014
  2927         HC    195      ILE     HB   2927     0.018700     3.0240   ; qtot  3.032
  2928         CT    195      ILE    CG2   2928    -0.320400     5.9620   ; qtot  2.712
  2929         HC    195      ILE   HG21   2929     0.088200     3.0240   ; qtot  2.800
  2930         HC    195      ILE   HG22   2930     0.088200     3.0240   ; qtot  2.888
  2931         HC    195      ILE   HG23   2931     0.088200     3.0240   ; qtot  2.977
  2932         2C    195      ILE    CG1   2932    -0.043000     7.9780   ; qtot  2.934
  2933         HC    195      ILE   HG12   2933     0.023600     3.0240   ; qtot  2.957
  2934         HC    195      ILE   HG13   2934     0.023600     3.0240   ; qtot  2.981
  2935         CT    195      ILE    CD1   2935    -0.066000     5.9620   ; qtot  2.915
  2936         HC    195      ILE   HD11   2936     0.018600     3.0240   ; qtot  2.933
  2937         HC    195      ILE   HD12   2937     0.018600     3.0240   ; qtot  2.952
  2938         HC    195      ILE   HD13   2938     0.018600     3.0240   ; qtot  2.971
  2939          C    195      ILE      C   2939     0.597300    12.0100   ; qtot  3.568
  2940          O    195      ILE      O   2940    -0.567900    16.0000   ; qtot  3.000
  2941          N    196      CYX      N   2941    -0.415700    11.9940   ; qtot  2.584
  2942          H    196      CYX      H   2942     0.271900     3.0240   ; qtot  2.856
  2943         CX    196      CYX     CA   2943     0.042900     9.9940   ; qtot  2.899
  2944         H1    196      CYX     HA   2944     0.076600     3.0240   ; qtot  2.976
  2945         2C    196      CYX     CB   2945    -0.079000     7.9780   ; qtot  2.897
  2946         H1    196      CYX    HB2   2946     0.091000     3.0240   ; qtot  2.988
  2947         H1    196      CYX    HB3   2947     0.091000     3.0240   ; qtot  3.079
  2948          S    196      CYX     SG   2948    -0.108100    32.0600   ; qtot  2.971
  2949          C    196      CYX      C   2949     0.597300    12.0100   ; qtot  3.568
  2950          O    196      CYX      O   2950    -0.567900    16.0000   ; qtot  3.000
  2951          N    197      ASN      N   2951    -0.415700    11.9940   ; qtot  2.584
  2952          H    197      ASN      H   2952     0.271900     3.0240   ; qtot  2.856
  2953         CX    197      ASN     CA   2953     0.014300     9.9940   ; qtot  2.871
  2954         H1    197      ASN     HA   2954     0.104800     3.0240   ; qtot  2.975
  2955         2C    197      ASN     CB   2955    -0.204100     7.9780   ; qtot  2.771
  2956         HC    197      ASN    HB2   2956     0.079700     3.0240   ; qtot  2.851
  2957         HC    197      ASN    HB3   2957     0.079700     3.0240   ; qtot  2.931
  2958          C    197      ASN     CG   2958     0.713000    12.0100   ; qtot  3.644
  2959          O    197      ASN    OD1   2959    -0.593100    16.0000   ; qtot  3.051
  2960          N    197      ASN    ND2   2960    -0.919100     9.9780   ; qtot  2.131
  2961          H    197      ASN   HD21   2961     0.419600     3.0240   ; qtot  2.551
  2962          H    197      ASN   HD22   2962     0.419600     3.0240   ; qtot  2.971
  2963          C    197      ASN      C   2963     0.597300    12.0100   ; qtot  3.568
  2964          O    197      ASN      O   2964    -0.567900    16.0000   ; qtot  3.000
  2965          N    198      VAL      N   2965    -0.415700    11.9940   ; qtot  2.584
  2966          H    198      VAL      H   2966     0.271900     3.0240   ; qtot  2.856
  2967         CX    198      VAL     CA   2967    -0.087500     9.9940   ; qtot  2.769
  2968         H1    198      VAL     HA   2968     0.096900     3.0240   ; qtot  2.866
  2969         3C    198      VAL     CB   2969     0.298500     9.9940   ; qtot  3.164
  2970         HC    198      VAL     HB   2970    -0.029700     3.0240   ; qtot  3.134
  2971         CT    198      VAL    CG1   2971    -0.319200     5.9620   ; qtot  2.815
  2972         HC    198      VAL   HG11   2972     0.079100     3.0240   ; qtot  2.894
  2973         HC    198      VAL   HG12   2973     0.079100     3.0240   ; qtot  2.973
  2974         HC    198      VAL   HG13   2974     0.079100     3.0240   ; qtot  3.053
  2975         CT    198      VAL    CG2   2975    -0.319200     5.9620   ; qtot  2.733
  2976         HC    198      VAL   HG21   2976     0.079100     3.0240   ; qtot  2.812
  2977         HC    198      VAL   HG22   2977     0.079100     3.0240   ; qtot  2.892
  2978         HC    198      VAL   HG23   2978     0.079100     3.0240   ; qtot  2.971
  2979          C    198      VAL      C   2979     0.597300    12.0100   ; qtot  3.568
  2980          O    198      VAL      O   2980    -0.567900    16.0000   ; qtot  3.000
  2981          N    199      ASN      N   2981    -0.415700    11.9940   ; qtot  2.584
  2982          H    199      ASN      H   2982     0.271900     3.0240   ; qtot  2.856
  2983         CX    199      ASN     CA   2983     0.014300     9.9940   ; qtot  2.871
  2984         H1    199      ASN     HA   2984     0.104800     3.0240   ; qtot  2.975
  2985         2C    199      ASN     CB   2985    -0.204100     7.9780   ; qtot  2.771
  2986         HC    199      ASN    HB2   2986     0.079700     3.0240   ; qtot  2.851
  2987         HC    199      ASN    HB3   2987     0.079700     3.0240   ; qtot  2.931
  2988          C    199      ASN     CG   2988     0.713000    12.0100   ; qtot  3.644
  2989          O    199      ASN    OD1   2989    -0.593100    16.0000   ; qtot  3.051
  2990          N    199      ASN    ND2   2990    -0.919100     9.9780   ; qtot  2.131
  2991          H    199      ASN   HD21   2991     0.419600     3.0240   ; qtot  2.551
  2992          H    199      ASN   HD22   2992     0.419600     3.0240   ; qtot  2.971
  2993          C    199      ASN      C   2993     0.597300    12.0100   ; qtot  3.568
  2994          O    199      ASN      O   2994    -0.567900    16.0000   ; qtot  3.000
  2995          N    200      HID      N   2995    -0.415700    11.9940   ; qtot  2.584
  2996          H    200      HID      H   2996     0.271900     3.0240   ; qtot  2.856
  2997         CX    200      HID     CA   2997     0.018800     9.9940   ; qtot  2.875
  2998         H1    200      HID     HA   2998     0.088100     3.0240   ; qtot  2.963
  2999         CT    200      HID     CB   2999    -0.046200     7.9780   ; qtot  2.917
  3000         HC    200      HID    HB2   3000     0.040200     3.0240   ; qtot  2.957
  3001         HC    200      HID    HB3   3001     0.040200     3.0240   ; qtot  2.997
  3002         CC    200      HID     CG   3002    -0.026600    12.0100   ; qtot  2.971
  3003         NA    200      HID    ND1   3003    -0.381100    11.9940   ; qtot  2.590
  3004          H    200      HID    HD1   3004     0.364900     3.0240   ; qtot  2.955
  3005         CR    200      HID    CE1   3005     0.205700     9.9940   ; qtot  3.160
  3006         H5    200      HID    HE1   3006     0.139200     3.0240   ; qtot  3.299
  3007         NB    200      HID    NE2   3007    -0.572700    14.0100   ; qtot  2.727
  3008         CV    200      HID    CD2   3008     0.129200     9.9940   ; qtot  2.856
  3009         H4    200      HID    HD2   3009     0.114700     3.0240   ; qtot  2.971
  3010          C    200      HID      C   3010     0.597300    12.0100   ; qtot  3.568
  3011          O    200      HID      O   3011    -0.567900    16.0000   ; qtot  3.000
  3012          N    201      LYS      N   3012    -0.347900    11.9940   ; qtot  2.652
  3013          H    201      LYS      H   3013     0.274700     3.0240   ; qtot  2.927
  3014         CX    201      LYS     CA   3014    -0.240000     9.9940   ; qtot  2.687
  3015         H1    201      LYS     HA   3015     0.142600     3.0240   ; qtot  2.829
  3016         C8    201      LYS     CB   3016    -0.009400     7.9780   ; qtot  2.820
  3017         HC    201      LYS    HB2   3017     0.036200     3.0240   ; qtot  2.856
  3018         HC    201      LYS    HB3   3018     0.036200     3.0240   ; qtot  2.892
  3019         C8    201      LYS     CG   3019     0.018700     7.9780   ; qtot  2.911
  3020         HC    201      LYS    HG2   3020     0.010300     3.0240   ; qtot  2.921
  3021         HC    201      LYS    HG3   3021     0.010300     3.0240   ; qtot  2.932
  3022         C8    201      LYS     CD   3022    -0.047900     7.9780   ; qtot  2.884
  3023         HC    201      LYS    HD2   3023     0.062100     3.0240   ; qtot  2.946
  3024         HC    201      LYS    HD3   3024     0.062100     3.0240   ; qtot  3.008
  3025         C8    201      LYS     CE   3025    -0.014300     7.9780   ; qtot  2.994
  3026         HP    201      LYS    HE2   3026     0.113500     3.0240   ; qtot  3.107
  3027         HP    201      LYS    HE3   3027     0.113500     3.0240   ; qtot  3.221
  3028         N3    201      LYS     NZ   3028    -0.385400     7.9620   ; qtot  2.835
  3029          H    201      LYS    HZ1   3029     0.340000     3.0240   ; qtot  3.175
  3030          H    201      LYS    HZ2   3030     0.340000     3.0240   ; qtot  3.515
  3031          H    201      LYS    HZ3   3031     0.340000     3.0240   ; qtot  3.855
  3032          C    201      LYS      C   3032     0.734100    12.0100   ; qtot  4.589
  3033          O    201      LYS      O   3033    -0.589400    16.0000   ; qtot  4.000
  3034          N    202      PRO      N   3034    -0.254800    14.0100   ; qtot  3.745
  3035         CT    202      PRO     CD   3035     0.019200     7.9780   ; qtot  3.764
  3036         H1    202      PRO    HD2   3036     0.039100     3.0240   ; qtot  3.804
  3037         H1    202      PRO    HD3   3037     0.039100     3.0240   ; qtot  3.843
  3038         CT    202      PRO     CG   3038     0.018900     7.9780   ; qtot  3.862
  3039         HC    202      PRO    HG2   3039     0.021300     3.0240   ; qtot  3.883
  3040         HC    202      PRO    HG3   3040     0.021300     3.0240   ; qtot  3.904
  3041         CT    202      PRO     CB   3041    -0.007000     7.9780   ; qtot  3.897
  3042         HC    202      PRO    HB2   3042     0.025300     3.0240   ; qtot  3.922
  3043         HC    202      PRO    HB3   3043     0.025300     3.0240   ; qtot  3.948
  3044         CX    202      PRO     CA   3044    -0.026600     9.9940   ; qtot  3.921
  3045         H1    202      PRO     HA   3045     0.064100     3.0240   ; qtot  3.985
  3046          C    202      PRO      C   3046     0.589600    12.0100   ; qtot  4.575
  3047          O    202      PRO      O   3047    -0.574800    16.0000   ; qtot  4.000
  3048          N    203      SER      N   3048    -0.415700    11.9940   ; qtot  3.584
  3049          H    203      SER      H   3049     0.271900     3.0240   ; qtot  3.856
  3050         CX    203      SER     CA   3050    -0.024900     9.9940   ; qtot  3.831
  3051         H1    203      SER     HA   3051     0.084300     3.0240   ; qtot  3.916
  3052         2C    203      SER     CB   3052     0.211700     7.9780   ; qtot  4.127
  3053         H1    203      SER    HB2   3053     0.035200     3.0240   ; qtot  4.163
  3054         H1    203      SER    HB3   3054     0.035200     3.0240   ; qtot  4.198
  3055         OH    203      SER     OG   3055    -0.654600    13.9840   ; qtot  3.543
  3056         HO    203      SER     HG   3056     0.427500     3.0240   ; qtot  3.971
  3057          C    203      SER      C   3057     0.597300    12.0100   ; qtot  4.568
  3058          O    203      SER      O   3058    -0.567900    16.0000   ; qtot  4.000
  3059          N    204      ASN      N   3059    -0.415700    11.9940   ; qtot  3.584
  3060          H    204      ASN      H   3060     0.271900     3.0240   ; qtot  3.856
  3061         CX    204      ASN     CA   3061     0.014300     9.9940   ; qtot  3.871
  3062         H1    204      ASN     HA   3062     0.104800     3.0240   ; qtot  3.975
  3063         2C    204      ASN     CB   3063    -0.204100     7.9780   ; qtot  3.771
  3064         HC    204      ASN    HB2   3064     0.079700     3.0240   ; qtot  3.851
  3065         HC    204      ASN    HB3   3065     0.079700     3.0240   ; qtot  3.931
  3066          C    204      ASN     CG   3066     0.713000    12.0100   ; qtot  4.644
  3067          O    204      ASN    OD1   3067    -0.593100    16.0000   ; qtot  4.051
  3068          N    204      ASN    ND2   3068    -0.919100     9.9780   ; qtot  3.131
  3069          H    204      ASN   HD21   3069     0.419600     3.0240   ; qtot  3.551
  3070          H    204      ASN   HD22   3070     0.419600     3.0240   ; qtot  3.971
  3071          C    204      ASN      C   3071     0.597300    12.0100   ; qtot  4.568
  3072          O    204      ASN      O   3072    -0.567900    16.0000   ; qtot  4.000
  3073          N    205      THR      N   3073    -0.415700    11.9940   ; qtot  3.584
  3074          H    205      THR      H   3074     0.271900     3.0240   ; qtot  3.856
  3075         CX    205      THR     CA   3075    -0.038900     9.9940   ; qtot  3.817
  3076         H1    205      THR     HA   3076     0.100700     3.0240   ; qtot  3.918
  3077         3C    205      THR     CB   3077     0.365400     9.9940   ; qtot  4.283
  3078         H1    205      THR     HB   3078     0.004300     3.0240   ; qtot  4.288
  3079         CT    205      THR    CG2   3079    -0.243800     5.9620   ; qtot  4.044
  3080         HC    205      THR   HG21   3080     0.064200     3.0240   ; qtot  4.108
  3081         HC    205      THR   HG22   3081     0.064200     3.0240   ; qtot  4.172
  3082         HC    205      THR   HG23   3082     0.064200     3.0240   ; qtot  4.237
  3083         OH    205      THR    OG1   3083    -0.676100    13.9840   ; qtot  3.560
  3084         HO    205      THR    HG1   3084     0.410200     3.0240   ; qtot  3.971
  3085          C    205      THR      C   3085     0.597300    12.0100   ; qtot  4.568
  3086          O    205      THR      O   3086    -0.567900    16.0000   ; qtot  4.000
  3087          N    206      LYS      N   3087    -0.347900    11.9940   ; qtot  3.652
  3088          H    206      LYS      H   3088     0.274700     3.0240   ; qtot  3.927
  3089         CX    206      LYS     CA   3089    -0.240000     9.9940   ; qtot  3.687
  3090         H1    206      LYS     HA   3090     0.142600     3.0240   ; qtot  3.829
  3091         C8    206      LYS     CB   3091    -0.009400     7.9780   ; qtot  3.820
  3092         HC    206      LYS    HB2   3092     0.036200     3.0240   ; qtot  3.856
  3093         HC    206      LYS    HB3   3093     0.036200     3.0240   ; qtot  3.892
  3094         C8    206      LYS     CG   3094     0.018700     7.9780   ; qtot  3.911
  3095         HC    206      LYS    HG2   3095     0.010300     3.0240   ; qtot  3.921
  3096         HC    206      LYS    HG3   3096     0.010300     3.0240   ; qtot  3.932
  3097         C8    206      LYS     CD   3097    -0.047900     7.9780   ; qtot  3.884
  3098         HC    206      LYS    HD2   3098     0.062100     3.0240   ; qtot  3.946
  3099         HC    206      LYS    HD3   3099     0.062100     3.0240   ; qtot  4.008
  3100         C8    206      LYS     CE   3100    -0.014300     7.9780   ; qtot  3.994
  3101         HP    206      LYS    HE2   3101     0.113500     3.0240   ; qtot  4.107
  3102         HP    206      LYS    HE3   3102     0.113500     3.0240   ; qtot  4.221
  3103         N3    206      LYS     NZ   3103    -0.385400     7.9620   ; qtot  3.835
  3104          H    206      LYS    HZ1   3104     0.340000     3.0240   ; qtot  4.175
  3105          H    206      LYS    HZ2   3105     0.340000     3.0240   ; qtot  4.515
  3106          H    206      LYS    HZ3   3106     0.340000     3.0240   ; qtot  4.855
  3107          C    206      LYS      C   3107     0.734100    12.0100   ; qtot  5.589
  3108          O    206      LYS      O   3108    -0.589400    16.0000   ; qtot  5.000
  3109          N    207      VAL      N   3109    -0.415700    11.9940   ; qtot  4.584
  3110          H    207      VAL      H   3110     0.271900     3.0240   ; qtot  4.856
  3111         CX    207      VAL     CA   3111    -0.087500     9.9940   ; qtot  4.769
  3112         H1    207      VAL     HA   3112     0.096900     3.0240   ; qtot  4.866
  3113         3C    207      VAL     CB   3113     0.298500     9.9940   ; qtot  5.164
  3114         HC    207      VAL     HB   3114    -0.029700     3.0240   ; qtot  5.134
  3115         CT    207      VAL    CG1   3115    -0.319200     5.9620   ; qtot  4.815
  3116         HC    207      VAL   HG11   3116     0.079100     3.0240   ; qtot  4.894
  3117         HC    207      VAL   HG12   3117     0.079100     3.0240   ; qtot  4.973
  3118         HC    207      VAL   HG13   3118     0.079100     3.0240   ; qtot  5.053
  3119         CT    207      VAL    CG2   3119    -0.319200     5.9620   ; qtot  4.733
  3120         HC    207      VAL   HG21   3120     0.079100     3.0240   ; qtot  4.812
  3121         HC    207      VAL   HG22   3121     0.079100     3.0240   ; qtot  4.892
  3122         HC    207      VAL   HG23   3122     0.079100     3.0240   ; qtot  4.971
  3123          C    207      VAL      C   3123     0.597300    12.0100   ; qtot  5.568
  3124          O    207      VAL      O   3124    -0.567900    16.0000   ; qtot  5.000
  3125          N    208      ASP      N   3125    -0.516300    11.9940   ; qtot  4.484
  3126          H    208      ASP      H   3126     0.293600     3.0240   ; qtot  4.777
  3127         CX    208      ASP     CA   3127     0.038100     9.9940   ; qtot  4.815
  3128         H1    208      ASP     HA   3128     0.088000     3.0240   ; qtot  4.903
  3129         2C    208      ASP     CB   3129    -0.030300     7.9780   ; qtot  4.873
  3130         HC    208      ASP    HB2   3130    -0.012200     3.0240   ; qtot  4.861
  3131         HC    208      ASP    HB3   3131    -0.012200     3.0240   ; qtot  4.849
  3132         CO    208      ASP     CG   3132     0.799400    12.0100   ; qtot  5.648
  3133         O2    208      ASP    OD1   3133    -0.801400    16.0000   ; qtot  4.847
  3134         O2    208      ASP    OD2   3134    -0.801400    16.0000   ; qtot  4.045
  3135          C    208      ASP      C   3135     0.536600    12.0100   ; qtot  4.582
  3136          O    208      ASP      O   3136    -0.581900    16.0000   ; qtot  4.000
  3137          N    209      LYS      N   3137    -0.347900    11.9940   ; qtot  3.652
  3138          H    209      LYS      H   3138     0.274700     3.0240   ; qtot  3.927
  3139         CX    209      LYS     CA   3139    -0.240000     9.9940   ; qtot  3.687
  3140         H1    209      LYS     HA   3140     0.142600     3.0240   ; qtot  3.829
  3141         C8    209      LYS     CB   3141    -0.009400     7.9780   ; qtot  3.820
  3142         HC    209      LYS    HB2   3142     0.036200     3.0240   ; qtot  3.856
  3143         HC    209      LYS    HB3   3143     0.036200     3.0240   ; qtot  3.892
  3144         C8    209      LYS     CG   3144     0.018700     7.9780   ; qtot  3.911
  3145         HC    209      LYS    HG2   3145     0.010300     3.0240   ; qtot  3.921
  3146         HC    209      LYS    HG3   3146     0.010300     3.0240   ; qtot  3.932
  3147         C8    209      LYS     CD   3147    -0.047900     7.9780   ; qtot  3.884
  3148         HC    209      LYS    HD2   3148     0.062100     3.0240   ; qtot  3.946
  3149         HC    209      LYS    HD3   3149     0.062100     3.0240   ; qtot  4.008
  3150         C8    209      LYS     CE   3150    -0.014300     7.9780   ; qtot  3.994
  3151         HP    209      LYS    HE2   3151     0.113500     3.0240   ; qtot  4.107
  3152         HP    209      LYS    HE3   3152     0.113500     3.0240   ; qtot  4.221
  3153         N3    209      LYS     NZ   3153    -0.385400     7.9620   ; qtot  3.835
  3154          H    209      LYS    HZ1   3154     0.340000     3.0240   ; qtot  4.175
  3155          H    209      LYS    HZ2   3155     0.340000     3.0240   ; qtot  4.515
  3156          H    209      LYS    HZ3   3156     0.340000     3.0240   ; qtot  4.855
  3157          C    209      LYS      C   3157     0.734100    12.0100   ; qtot  5.589
  3158          O    209      LYS      O   3158    -0.589400    16.0000   ; qtot  5.000
  3159          N    210      LYS      N   3159    -0.347900    11.9940   ; qtot  4.652
  3160          H    210      LYS      H   3160     0.274700     3.0240   ; qtot  4.927
  3161         CX    210      LYS     CA   3161    -0.240000     9.9940   ; qtot  4.687
  3162         H1    210      LYS     HA   3162     0.142600     3.0240   ; qtot  4.829
  3163         C8    210      LYS     CB   3163    -0.009400     7.9780   ; qtot  4.820
  3164         HC    210      LYS    HB2   3164     0.036200     3.0240   ; qtot  4.856
  3165         HC    210      LYS    HB3   3165     0.036200     3.0240   ; qtot  4.892
  3166         C8    210      LYS     CG   3166     0.018700     7.9780   ; qtot  4.911
  3167         HC    210      LYS    HG2   3167     0.010300     3.0240   ; qtot  4.921
  3168         HC    210      LYS    HG3   3168     0.010300     3.0240   ; qtot  4.932
  3169         C8    210      LYS     CD   3169    -0.047900     7.9780   ; qtot  4.884
  3170         HC    210      LYS    HD2   3170     0.062100     3.0240   ; qtot  4.946
  3171         HC    210      LYS    HD3   3171     0.062100     3.0240   ; qtot  5.008
  3172         C8    210      LYS     CE   3172    -0.014300     7.9780   ; qtot  4.994
  3173         HP    210      LYS    HE2   3173     0.113500     3.0240   ; qtot  5.107
  3174         HP    210      LYS    HE3   3174     0.113500     3.0240   ; qtot  5.221
  3175         N3    210      LYS     NZ   3175    -0.385400     7.9620   ; qtot  4.835
  3176          H    210      LYS    HZ1   3176     0.340000     3.0240   ; qtot  5.175
  3177          H    210      LYS    HZ2   3177     0.340000     3.0240   ; qtot  5.515
  3178          H    210      LYS    HZ3   3178     0.340000     3.0240   ; qtot  5.855
  3179          C    210      LYS      C   3179     0.734100    12.0100   ; qtot  6.589
  3180          O    210      LYS      O   3180    -0.589400    16.0000   ; qtot  6.000
  3181          N    211      VAL      N   3181    -0.415700    11.9940   ; qtot  5.584
  3182          H    211      VAL      H   3182     0.271900     3.0240   ; qtot  5.856
  3183         CX    211      VAL     CA   3183    -0.087500     9.9940   ; qtot  5.769
  3184         H1    211      VAL     HA   3184     0.096900     3.0240   ; qtot  5.866
  3185         3C    211      VAL     CB   3185     0.298500     9.9940   ; qtot  6.164
  3186         HC    211      VAL     HB   3186    -0.029700     3.0240   ; qtot  6.134
  3187         CT    211      VAL    CG1   3187    -0.319200     5.9620   ; qtot  5.815
  3188         HC    211      VAL   HG11   3188     0.079100     3.0240   ; qtot  5.894
  3189         HC    211      VAL   HG12   3189     0.079100     3.0240   ; qtot  5.973
  3190         HC    211      VAL   HG13   3190     0.079100     3.0240   ; qtot  6.053
  3191         CT    211      VAL    CG2   3191    -0.319200     5.9620   ; qtot  5.733
  3192         HC    211      VAL   HG21   3192     0.079100     3.0240   ; qtot  5.812
  3193         HC    211      VAL   HG22   3193     0.079100     3.0240   ; qtot  5.892
  3194         HC    211      VAL   HG23   3194     0.079100     3.0240   ; qtot  5.971
  3195          C    211      VAL      C   3195     0.597300    12.0100   ; qtot  6.568
  3196          O    211      VAL      O   3196    -0.567900    16.0000   ; qtot  6.000
  3197          N    212      GLU      N   3197    -0.516300    11.9940   ; qtot  5.484
  3198          H    212      GLU      H   3198     0.293600     3.0240   ; qtot  5.777
  3199         CX    212      GLU     CA   3199     0.039700     9.9940   ; qtot  5.817
  3200         H1    212      GLU     HA   3200     0.110500     3.0240   ; qtot  5.928
  3201         2C    212      GLU     CB   3201     0.056000     7.9780   ; qtot  5.984
  3202         HC    212      GLU    HB2   3202    -0.017300     3.0240   ; qtot  5.966
  3203         HC    212      GLU    HB3   3203    -0.017300     3.0240   ; qtot  5.949
  3204         2C    212      GLU     CG   3204     0.013600     7.9780   ; qtot  5.963
  3205         HC    212      GLU    HG2   3205    -0.042500     3.0240   ; qtot  5.920
  3206         HC    212      GLU    HG3   3206    -0.042500     3.0240   ; qtot  5.878
  3207         CO    212      GLU     CD   3207     0.805400    12.0100   ; qtot  6.683
  3208         O2    212      GLU    OE1   3208    -0.818800    16.0000   ; qtot  5.864
  3209         O2    212      GLU    OE2   3209    -0.818800    16.0000   ; qtot  5.045
  3210          C    212      GLU      C   3210     0.536600    12.0100   ; qtot  5.582
  3211          O    212      GLU      O   3211    -0.581900    16.0000   ; qtot  5.000
  3212          N    213      PRO      N   3212    -0.254800    14.0100   ; qtot  4.745
  3213         CT    213      PRO     CD   3213     0.019200     7.9780   ; qtot  4.764
  3214         H1    213      PRO    HD2   3214     0.039100     3.0240   ; qtot  4.804
  3215         H1    213      PRO    HD3   3215     0.039100     3.0240   ; qtot  4.843
  3216         CT    213      PRO     CG   3216     0.018900     7.9780   ; qtot  4.862
  3217         HC    213      PRO    HG2   3217     0.021300     3.0240   ; qtot  4.883
  3218         HC    213      PRO    HG3   3218     0.021300     3.0240   ; qtot  4.904
  3219         CT    213      PRO     CB   3219    -0.007000     7.9780   ; qtot  4.897
  3220         HC    213      PRO    HB2   3220     0.025300     3.0240   ; qtot  4.922
  3221         HC    213      PRO    HB3   3221     0.025300     3.0240   ; qtot  4.948
  3222         CX    213      PRO     CA   3222    -0.026600     9.9940   ; qtot  4.921
  3223         H1    213      PRO     HA   3223     0.064100     3.0240   ; qtot  4.985
  3224          C    213      PRO      C   3224     0.589600    12.0100   ; qtot  5.575
  3225          O    213      PRO      O   3225    -0.574800    16.0000   ; qtot  5.000
  3226          N    214      LYS      N   3226    -0.347900    11.9940   ; qtot  4.652
  3227          H    214      LYS      H   3227     0.274700     3.0240   ; qtot  4.927
  3228         CX    214      LYS     CA   3228    -0.240000     9.9940   ; qtot  4.687
  3229         H1    214      LYS     HA   3229     0.142600     3.0240   ; qtot  4.829
  3230         C8    214      LYS     CB   3230    -0.009400     7.9780   ; qtot  4.820
  3231         HC    214      LYS    HB2   3231     0.036200     3.0240   ; qtot  4.856
  3232         HC    214      LYS    HB3   3232     0.036200     3.0240   ; qtot  4.892
  3233         C8    214      LYS     CG   3233     0.018700     7.9780   ; qtot  4.911
  3234         HC    214      LYS    HG2   3234     0.010300     3.0240   ; qtot  4.921
  3235         HC    214      LYS    HG3   3235     0.010300     3.0240   ; qtot  4.932
  3236         C8    214      LYS     CD   3236    -0.047900     7.9780   ; qtot  4.884
  3237         HC    214      LYS    HD2   3237     0.062100     3.0240   ; qtot  4.946
  3238         HC    214      LYS    HD3   3238     0.062100     3.0240   ; qtot  5.008
  3239         C8    214      LYS     CE   3239    -0.014300     7.9780   ; qtot  4.994
  3240         HP    214      LYS    HE2   3240     0.113500     3.0240   ; qtot  5.107
  3241         HP    214      LYS    HE3   3241     0.113500     3.0240   ; qtot  5.221
  3242         N3    214      LYS     NZ   3242    -0.385400     7.9620   ; qtot  4.835
  3243          H    214      LYS    HZ1   3243     0.340000     3.0240   ; qtot  5.175
  3244          H    214      LYS    HZ2   3244     0.340000     3.0240   ; qtot  5.515
  3245          H    214      LYS    HZ3   3245     0.340000     3.0240   ; qtot  5.855
  3246          C    214      LYS      C   3246     0.734100    12.0100   ; qtot  6.589
  3247          O    214      LYS      O   3247    -0.589400    16.0000   ; qtot  6.000
  3248          N    215      SER      N   3248    -0.415700    11.9940   ; qtot  5.584
  3249          H    215      SER      H   3249     0.271900     3.0240   ; qtot  5.856
  3250         CX    215      SER     CA   3250    -0.024900     9.9940   ; qtot  5.831
  3251         H1    215      SER     HA   3251     0.084300     3.0240   ; qtot  5.916
  3252         2C    215      SER     CB   3252     0.211700     7.9780   ; qtot  6.127
  3253         H1    215      SER    HB2   3253     0.035200     3.0240   ; qtot  6.163
  3254         H1    215      SER    HB3   3254     0.035200     3.0240   ; qtot  6.198
  3255         OH    215      SER     OG   3255    -0.654600    13.9840   ; qtot  5.543
  3256         HO    215      SER     HG   3256     0.427500     3.0240   ; qtot  5.971
  3257          C    215      SER      C   3257     0.597300    12.0100   ; qtot  6.568
  3258          O    215      SER      O   3258    -0.567900    16.0000   ; qtot  6.000
  3259          N    216     CCYX      N   3259    -0.382100    11.9940   ; qtot  5.618
  3260          H    216     CCYX      H   3260     0.268100     3.0240   ; qtot  5.886
  3261         CX    216     CCYX     CA   3261    -0.131800     9.9940   ; qtot  5.754
  3262         H1    216     CCYX     HA   3262     0.093800     3.0240   ; qtot  5.848
  3263         2C    216     CCYX     CB   3263    -0.194300     7.9780   ; qtot  5.654
  3264         H1    216     CCYX    HB2   3264     0.122800     3.0240   ; qtot  5.777
  3265         H1    216     CCYX    HB3   3265     0.122800     3.0240   ; qtot  5.899
  3266          S    216     CCYX     SG   3266    -0.052900    32.0600   ; qtot  5.846
  3267          C    216     CCYX      C   3267     0.761800    12.0100   ; qtot  6.608
  3268         O2    216     CCYX      O   3268    -0.804100    16.0000   ; qtot  5.804
  3269         O2    216     CCYX    OXT   3269    -0.804100    16.0000   ; qtot  5.000
  3270         N3      1     NASP      N   3270     0.078200     7.9620   ; qtot  5.078
  3271          H      1     NASP     H1   3271     0.220000     3.0240   ; qtot  5.298
  3272          H      1     NASP     H2   3272     0.220000     3.0240   ; qtot  5.518
  3273          H      1     NASP     H3   3273     0.220000     3.0240   ; qtot  5.738
  3274         CX      1     NASP     CA   3274     0.029200     9.9940   ; qtot  5.767
  3275         HP      1     NASP     HA   3275     0.114100     3.0240   ; qtot  5.882
  3276         2C      1     NASP     CB   3276    -0.023500     7.9780   ; qtot  5.858
  3277         HC      1     NASP    HB2   3277    -0.016900     3.0240   ; qtot  5.841
  3278         HC      1     NASP    HB3   3278    -0.016900     3.0240   ; qtot  5.824
  3279         CO      1     NASP     CG   3279     0.819400    12.0100   ; qtot  6.644
  3280         O2      1     NASP    OD1   3280    -0.808400    16.0000   ; qtot  5.835
  3281         O2      1     NASP    OD2   3281    -0.808400    16.0000   ; qtot  5.027
  3282          C      1     NASP      C   3282     0.562100    12.0100   ; qtot  5.589
  3283          O      1     NASP      O   3283    -0.588900    16.0000   ; qtot  5.000
  3284          N      2      ILE      N   3284    -0.415700    11.9940   ; qtot  4.584
  3285          H      2      ILE      H   3285     0.271900     3.0240   ; qtot  4.856
  3286         CX      2      ILE     CA   3286    -0.059700     9.9940   ; qtot  4.797
  3287         H1      2      ILE     HA   3287     0.086900     3.0240   ; qtot  4.883
  3288         3C      2      ILE     CB   3288     0.130300     9.9940   ; qtot  5.014
  3289         HC      2      ILE     HB   3289     0.018700     3.0240   ; qtot  5.032
  3290         CT      2      ILE    CG2   3290    -0.320400     5.9620   ; qtot  4.712
  3291         HC      2      ILE   HG21   3291     0.088200     3.0240   ; qtot  4.800
  3292         HC      2      ILE   HG22   3292     0.088200     3.0240   ; qtot  4.888
  3293         HC      2      ILE   HG23   3293     0.088200     3.0240   ; qtot  4.977
  3294         2C      2      ILE    CG1   3294    -0.043000     7.9780   ; qtot  4.934
  3295         HC      2      ILE   HG12   3295     0.023600     3.0240   ; qtot  4.957
  3296         HC      2      ILE   HG13   3296     0.023600     3.0240   ; qtot  4.981
  3297         CT      2      ILE    CD1   3297    -0.066000     5.9620   ; qtot  4.915
  3298         HC      2      ILE   HD11   3298     0.018600     3.0240   ; qtot  4.933
  3299         HC      2      ILE   HD12   3299     0.018600     3.0240   ; qtot  4.952
  3300         HC      2      ILE   HD13   3300     0.018600     3.0240   ; qtot  4.971
  3301          C      2      ILE      C   3301     0.597300    12.0100   ; qtot  5.568
  3302          O      2      ILE      O   3302    -0.567900    16.0000   ; qtot  5.000
  3303          N      3      GLN      N   3303    -0.415700    11.9940   ; qtot  4.584
  3304          H      3      GLN      H   3304     0.271900     3.0240   ; qtot  4.856
  3305         CX      3      GLN     CA   3305    -0.003100     9.9940   ; qtot  4.853
  3306         H1      3      GLN     HA   3306     0.085000     3.0240   ; qtot  4.938
  3307         2C      3      GLN     CB   3307    -0.003600     7.9780   ; qtot  4.935
  3308         HC      3      GLN    HB2   3308     0.017100     3.0240   ; qtot  4.952
  3309         HC      3      GLN    HB3   3309     0.017100     3.0240   ; qtot  4.969
  3310         2C      3      GLN     CG   3310    -0.064500     7.9780   ; qtot  4.904
  3311         HC      3      GLN    HG2   3311     0.035200     3.0240   ; qtot  4.939
  3312         HC      3      GLN    HG3   3312     0.035200     3.0240   ; qtot  4.975
  3313          C      3      GLN     CD   3313     0.695100    12.0100   ; qtot  5.670
  3314          O      3      GLN    OE1   3314    -0.608600    16.0000   ; qtot  5.061
  3315          N      3      GLN    NE2   3315    -0.940700     9.9780   ; qtot  4.120
  3316          H      3      GLN   HE21   3316     0.425100     3.0240   ; qtot  4.546
  3317          H      3      GLN   HE22   3317     0.425100     3.0240   ; qtot  4.971
  3318          C      3      GLN      C   3318     0.597300    12.0100   ; qtot  5.568
  3319          O      3      GLN      O   3319    -0.567900    16.0000   ; qtot  5.000
  3320          N      4      LEU      N   3320    -0.415700    11.9940   ; qtot  4.584
  3321          H      4      LEU      H   3321     0.271900     3.0240   ; qtot  4.856
  3322         CX      4      LEU     CA   3322    -0.051800     9.9940   ; qtot  4.804
  3323         H1      4      LEU     HA   3323     0.092200     3.0240   ; qtot  4.897
  3324         2C      4      LEU     CB   3324    -0.110200     7.9780   ; qtot  4.786
  3325         HC      4      LEU    HB2   3325     0.045700     3.0240   ; qtot  4.832
  3326         HC      4      LEU    HB3   3326     0.045700     3.0240   ; qtot  4.878
  3327         3C      4      LEU     CG   3327     0.353100     9.9940   ; qtot  5.231
  3328         HC      4      LEU     HG   3328    -0.036100     3.0240   ; qtot  5.195
  3329         CT      4      LEU    CD1   3329    -0.412100     5.9620   ; qtot  4.783
  3330         HC      4      LEU   HD11   3330     0.100000     3.0240   ; qtot  4.883
  3331         HC      4      LEU   HD12   3331     0.100000     3.0240   ; qtot  4.983
  3332         HC      4      LEU   HD13   3332     0.100000     3.0240   ; qtot  5.083
  3333         CT      4      LEU    CD2   3333    -0.412100     5.9620   ; qtot  4.671
  3334         HC      4      LEU   HD21   3334     0.100000     3.0240   ; qtot  4.771
  3335         HC      4      LEU   HD22   3335     0.100000     3.0240   ; qtot  4.871
  3336         HC      4      LEU   HD23   3336     0.100000     3.0240   ; qtot  4.971
  3337          C      4      LEU      C   3337     0.597300    12.0100   ; qtot  5.568
  3338          O      4      LEU      O   3338    -0.567900    16.0000   ; qtot  5.000
  3339          N      5      THR      N   3339    -0.415700    11.9940   ; qtot  4.584
  3340          H      5      THR      H   3340     0.271900     3.0240   ; qtot  4.856
  3341         CX      5      THR     CA   3341    -0.038900     9.9940   ; qtot  4.817
  3342         H1      5      THR     HA   3342     0.100700     3.0240   ; qtot  4.918
  3343         3C      5      THR     CB   3343     0.365400     9.9940   ; qtot  5.283
  3344         H1      5      THR     HB   3344     0.004300     3.0240   ; qtot  5.288
  3345         CT      5      THR    CG2   3345    -0.243800     5.9620   ; qtot  5.044
  3346         HC      5      THR   HG21   3346     0.064200     3.0240   ; qtot  5.108
  3347         HC      5      THR   HG22   3347     0.064200     3.0240   ; qtot  5.172
  3348         HC      5      THR   HG23   3348     0.064200     3.0240   ; qtot  5.237
  3349         OH      5      THR    OG1   3349    -0.676100    13.9840   ; qtot  4.560
  3350         HO      5      THR    HG1   3350     0.410200     3.0240   ; qtot  4.971
  3351          C      5      THR      C   3351     0.597300    12.0100   ; qtot  5.568
  3352          O      5      THR      O   3352    -0.567900    16.0000   ; qtot  5.000
  3353          N      6      GLN      N   3353    -0.415700    11.9940   ; qtot  4.584
  3354          H      6      GLN      H   3354     0.271900     3.0240   ; qtot  4.856
  3355         CX      6      GLN     CA   3355    -0.003100     9.9940   ; qtot  4.853
  3356         H1      6      GLN     HA   3356     0.085000     3.0240   ; qtot  4.938
  3357         2C      6      GLN     CB   3357    -0.003600     7.9780   ; qtot  4.935
  3358         HC      6      GLN    HB2   3358     0.017100     3.0240   ; qtot  4.952
  3359         HC      6      GLN    HB3   3359     0.017100     3.0240   ; qtot  4.969
  3360         2C      6      GLN     CG   3360    -0.064500     7.9780   ; qtot  4.904
  3361         HC      6      GLN    HG2   3361     0.035200     3.0240   ; qtot  4.939
  3362         HC      6      GLN    HG3   3362     0.035200     3.0240   ; qtot  4.975
  3363          C      6      GLN     CD   3363     0.695100    12.0100   ; qtot  5.670
  3364          O      6      GLN    OE1   3364    -0.608600    16.0000   ; qtot  5.061
  3365          N      6      GLN    NE2   3365    -0.940700     9.9780   ; qtot  4.120
  3366          H      6      GLN   HE21   3366     0.425100     3.0240   ; qtot  4.546
  3367          H      6      GLN   HE22   3367     0.425100     3.0240   ; qtot  4.971
  3368          C      6      GLN      C   3368     0.597300    12.0100   ; qtot  5.568
  3369          O      6      GLN      O   3369    -0.567900    16.0000   ; qtot  5.000
  3370          N      7      SER      N   3370    -0.415700    11.9940   ; qtot  4.584
  3371          H      7      SER      H   3371     0.271900     3.0240   ; qtot  4.856
  3372         CX      7      SER     CA   3372    -0.024900     9.9940   ; qtot  4.831
  3373         H1      7      SER     HA   3373     0.084300     3.0240   ; qtot  4.916
  3374         2C      7      SER     CB   3374     0.211700     7.9780   ; qtot  5.127
  3375         H1      7      SER    HB2   3375     0.035200     3.0240   ; qtot  5.163
  3376         H1      7      SER    HB3   3376     0.035200     3.0240   ; qtot  5.198
  3377         OH      7      SER     OG   3377    -0.654600    13.9840   ; qtot  4.543
  3378         HO      7      SER     HG   3378     0.427500     3.0240   ; qtot  4.971
  3379          C      7      SER      C   3379     0.597300    12.0100   ; qtot  5.568
  3380          O      7      SER      O   3380    -0.567900    16.0000   ; qtot  5.000
  3381          N      8      PRO      N   3381    -0.254800    14.0100   ; qtot  4.745
  3382         CT      8      PRO     CD   3382     0.019200     7.9780   ; qtot  4.764
  3383         H1      8      PRO    HD2   3383     0.039100     3.0240   ; qtot  4.804
  3384         H1      8      PRO    HD3   3384     0.039100     3.0240   ; qtot  4.843
  3385         CT      8      PRO     CG   3385     0.018900     7.9780   ; qtot  4.862
  3386         HC      8      PRO    HG2   3386     0.021300     3.0240   ; qtot  4.883
  3387         HC      8      PRO    HG3   3387     0.021300     3.0240   ; qtot  4.904
  3388         CT      8      PRO     CB   3388    -0.007000     7.9780   ; qtot  4.897
  3389         HC      8      PRO    HB2   3389     0.025300     3.0240   ; qtot  4.922
  3390         HC      8      PRO    HB3   3390     0.025300     3.0240   ; qtot  4.948
  3391         CX      8      PRO     CA   3391    -0.026600     9.9940   ; qtot  4.921
  3392         H1      8      PRO     HA   3392     0.064100     3.0240   ; qtot  4.985
  3393          C      8      PRO      C   3393     0.589600    12.0100   ; qtot  5.575
  3394          O      8      PRO      O   3394    -0.574800    16.0000   ; qtot  5.000
  3395          N      9      ASP      N   3395    -0.516300    11.9940   ; qtot  4.484
  3396          H      9      ASP      H   3396     0.293600     3.0240   ; qtot  4.777
  3397         CX      9      ASP     CA   3397     0.038100     9.9940   ; qtot  4.815
  3398         H1      9      ASP     HA   3398     0.088000     3.0240   ; qtot  4.903
  3399         2C      9      ASP     CB   3399    -0.030300     7.9780   ; qtot  4.873
  3400         HC      9      ASP    HB2   3400    -0.012200     3.0240   ; qtot  4.861
  3401         HC      9      ASP    HB3   3401    -0.012200     3.0240   ; qtot  4.849
  3402         CO      9      ASP     CG   3402     0.799400    12.0100   ; qtot  5.648
  3403         O2      9      ASP    OD1   3403    -0.801400    16.0000   ; qtot  4.847
  3404         O2      9      ASP    OD2   3404    -0.801400    16.0000   ; qtot  4.045
  3405          C      9      ASP      C   3405     0.536600    12.0100   ; qtot  4.582
  3406          O      9      ASP      O   3406    -0.581900    16.0000   ; qtot  4.000
  3407          N     10      SER      N   3407    -0.415700    11.9940   ; qtot  3.584
  3408          H     10      SER      H   3408     0.271900     3.0240   ; qtot  3.856
  3409         CX     10      SER     CA   3409    -0.024900     9.9940   ; qtot  3.831
  3410         H1     10      SER     HA   3410     0.084300     3.0240   ; qtot  3.916
  3411         2C     10      SER     CB   3411     0.211700     7.9780   ; qtot  4.127
  3412         H1     10      SER    HB2   3412     0.035200     3.0240   ; qtot  4.163
  3413         H1     10      SER    HB3   3413     0.035200     3.0240   ; qtot  4.198
  3414         OH     10      SER     OG   3414    -0.654600    13.9840   ; qtot  3.543
  3415         HO     10      SER     HG   3415     0.427500     3.0240   ; qtot  3.971
  3416          C     10      SER      C   3416     0.597300    12.0100   ; qtot  4.568
  3417          O     10      SER      O   3417    -0.567900    16.0000   ; qtot  4.000
  3418          N     11      LEU      N   3418    -0.415700    11.9940   ; qtot  3.584
  3419          H     11      LEU      H   3419     0.271900     3.0240   ; qtot  3.856
  3420         CX     11      LEU     CA   3420    -0.051800     9.9940   ; qtot  3.804
  3421         H1     11      LEU     HA   3421     0.092200     3.0240   ; qtot  3.897
  3422         2C     11      LEU     CB   3422    -0.110200     7.9780   ; qtot  3.786
  3423         HC     11      LEU    HB2   3423     0.045700     3.0240   ; qtot  3.832
  3424         HC     11      LEU    HB3   3424     0.045700     3.0240   ; qtot  3.878
  3425         3C     11      LEU     CG   3425     0.353100     9.9940   ; qtot  4.231
  3426         HC     11      LEU     HG   3426    -0.036100     3.0240   ; qtot  4.195
  3427         CT     11      LEU    CD1   3427    -0.412100     5.9620   ; qtot  3.783
  3428         HC     11      LEU   HD11   3428     0.100000     3.0240   ; qtot  3.883
  3429         HC     11      LEU   HD12   3429     0.100000     3.0240   ; qtot  3.983
  3430         HC     11      LEU   HD13   3430     0.100000     3.0240   ; qtot  4.083
  3431         CT     11      LEU    CD2   3431    -0.412100     5.9620   ; qtot  3.671
  3432         HC     11      LEU   HD21   3432     0.100000     3.0240   ; qtot  3.771
  3433         HC     11      LEU   HD22   3433     0.100000     3.0240   ; qtot  3.871
  3434         HC     11      LEU   HD23   3434     0.100000     3.0240   ; qtot  3.971
  3435          C     11      LEU      C   3435     0.597300    12.0100   ; qtot  4.568
  3436          O     11      LEU      O   3436    -0.567900    16.0000   ; qtot  4.000
  3437          N     12      ALA      N   3437    -0.415700    11.9940   ; qtot  3.584
  3438          H     12      ALA      H   3438     0.271900     3.0240   ; qtot  3.856
  3439         CX     12      ALA     CA   3439     0.033700     9.9940   ; qtot  3.890
  3440         H1     12      ALA     HA   3440     0.082300     3.0240   ; qtot  3.972
  3441         CT     12      ALA     CB   3441    -0.182500     5.9620   ; qtot  3.790
  3442         HC     12      ALA    HB1   3442     0.060300     3.0240   ; qtot  3.850
  3443         HC     12      ALA    HB2   3443     0.060300     3.0240   ; qtot  3.910
  3444         HC     12      ALA    HB3   3444     0.060300     3.0240   ; qtot  3.971
  3445          C     12      ALA      C   3445     0.597300    12.0100   ; qtot  4.568
  3446          O     12      ALA      O   3446    -0.567900    16.0000   ; qtot  4.000
  3447          N     13      VAL      N   3447    -0.415700    11.9940   ; qtot  3.584
  3448          H     13      VAL      H   3448     0.271900     3.0240   ; qtot  3.856
  3449         CX     13      VAL     CA   3449    -0.087500     9.9940   ; qtot  3.769
  3450         H1     13      VAL     HA   3450     0.096900     3.0240   ; qtot  3.866
  3451         3C     13      VAL     CB   3451     0.298500     9.9940   ; qtot  4.164
  3452         HC     13      VAL     HB   3452    -0.029700     3.0240   ; qtot  4.134
  3453         CT     13      VAL    CG1   3453    -0.319200     5.9620   ; qtot  3.815
  3454         HC     13      VAL   HG11   3454     0.079100     3.0240   ; qtot  3.894
  3455         HC     13      VAL   HG12   3455     0.079100     3.0240   ; qtot  3.973
  3456         HC     13      VAL   HG13   3456     0.079100     3.0240   ; qtot  4.053
  3457         CT     13      VAL    CG2   3457    -0.319200     5.9620   ; qtot  3.733
  3458         HC     13      VAL   HG21   3458     0.079100     3.0240   ; qtot  3.812
  3459         HC     13      VAL   HG22   3459     0.079100     3.0240   ; qtot  3.892
  3460         HC     13      VAL   HG23   3460     0.079100     3.0240   ; qtot  3.971
  3461          C     13      VAL      C   3461     0.597300    12.0100   ; qtot  4.568
  3462          O     13      VAL      O   3462    -0.567900    16.0000   ; qtot  4.000
  3463          N     14      SER      N   3463    -0.415700    11.9940   ; qtot  3.584
  3464          H     14      SER      H   3464     0.271900     3.0240   ; qtot  3.856
  3465         CX     14      SER     CA   3465    -0.024900     9.9940   ; qtot  3.831
  3466         H1     14      SER     HA   3466     0.084300     3.0240   ; qtot  3.916
  3467         2C     14      SER     CB   3467     0.211700     7.9780   ; qtot  4.127
  3468         H1     14      SER    HB2   3468     0.035200     3.0240   ; qtot  4.162
  3469         H1     14      SER    HB3   3469     0.035200     3.0240   ; qtot  4.198
  3470         OH     14      SER     OG   3470    -0.654600    13.9840   ; qtot  3.543
  3471         HO     14      SER     HG   3471     0.427500     3.0240   ; qtot  3.971
  3472          C     14      SER      C   3472     0.597300    12.0100   ; qtot  4.568
  3473          O     14      SER      O   3473    -0.567900    16.0000   ; qtot  4.000
  3474          N     15      LEU      N   3474    -0.415700    11.9940   ; qtot  3.584
  3475          H     15      LEU      H   3475     0.271900     3.0240   ; qtot  3.856
  3476         CX     15      LEU     CA   3476    -0.051800     9.9940   ; qtot  3.804
  3477         H1     15      LEU     HA   3477     0.092200     3.0240   ; qtot  3.897
  3478         2C     15      LEU     CB   3478    -0.110200     7.9780   ; qtot  3.786
  3479         HC     15      LEU    HB2   3479     0.045700     3.0240   ; qtot  3.832
  3480         HC     15      LEU    HB3   3480     0.045700     3.0240   ; qtot  3.878
  3481         3C     15      LEU     CG   3481     0.353100     9.9940   ; qtot  4.231
  3482         HC     15      LEU     HG   3482    -0.036100     3.0240   ; qtot  4.195
  3483         CT     15      LEU    CD1   3483    -0.412100     5.9620   ; qtot  3.783
  3484         HC     15      LEU   HD11   3484     0.100000     3.0240   ; qtot  3.883
  3485         HC     15      LEU   HD12   3485     0.100000     3.0240   ; qtot  3.983
  3486         HC     15      LEU   HD13   3486     0.100000     3.0240   ; qtot  4.083
  3487         CT     15      LEU    CD2   3487    -0.412100     5.9620   ; qtot  3.671
  3488         HC     15      LEU   HD21   3488     0.100000     3.0240   ; qtot  3.771
  3489         HC     15      LEU   HD22   3489     0.100000     3.0240   ; qtot  3.871
  3490         HC     15      LEU   HD23   3490     0.100000     3.0240   ; qtot  3.971
  3491          C     15      LEU      C   3491     0.597300    12.0100   ; qtot  4.568
  3492          O     15      LEU      O   3492    -0.567900    16.0000   ; qtot  4.000
  3493          N     16      GLY      N   3493    -0.415700    11.9940   ; qtot  3.584
  3494          H     16      GLY      H   3494     0.271900     3.0240   ; qtot  3.856
  3495         CX     16      GLY     CA   3495    -0.025200     7.9780   ; qtot  3.831
  3496         H1     16      GLY    HA2   3496     0.069800     3.0240   ; qtot  3.901
  3497         H1     16      GLY    HA3   3497     0.069800     3.0240   ; qtot  3.971
  3498          C     16      GLY      C   3498     0.597300    12.0100   ; qtot  4.568
  3499          O     16      GLY      O   3499    -0.567900    16.0000   ; qtot  4.000
  3500          N     17      GLU      N   3500    -0.516300    11.9940   ; qtot  3.484
  3501          H     17      GLU      H   3501     0.293600     3.0240   ; qtot  3.777
  3502         CX     17      GLU     CA   3502     0.039700     9.9940   ; qtot  3.817
  3503         H1     17      GLU     HA   3503     0.110500     3.0240   ; qtot  3.927
  3504         2C     17      GLU     CB   3504     0.056000     7.9780   ; qtot  3.983
  3505         HC     17      GLU    HB2   3505    -0.017300     3.0240   ; qtot  3.966
  3506         HC     17      GLU    HB3   3506    -0.017300     3.0240   ; qtot  3.949
  3507         2C     17      GLU     CG   3507     0.013600     7.9780   ; qtot  3.962
  3508         HC     17      GLU    HG2   3508    -0.042500     3.0240   ; qtot  3.920
  3509         HC     17      GLU    HG3   3509    -0.042500     3.0240   ; qtot  3.877
  3510         CO     17      GLU     CD   3510     0.805400    12.0100   ; qtot  4.683
  3511         O2     17      GLU    OE1   3511    -0.818800    16.0000   ; qtot  3.864
  3512         O2     17      GLU    OE2   3512    -0.818800    16.0000   ; qtot  3.045
  3513          C     17      GLU      C   3513     0.536600    12.0100   ; qtot  3.582
  3514          O     17      GLU      O   3514    -0.581900    16.0000   ; qtot  3.000
  3515          N     18      ARG      N   3515    -0.347900    11.9940   ; qtot  2.652
  3516          H     18      ARG      H   3516     0.274700     3.0240   ; qtot  2.927
  3517         CX     18      ARG     CA   3517    -0.263700     9.9940   ; qtot  2.663
  3518         H1     18      ARG     HA   3518     0.156000     3.0240   ; qtot  2.819
  3519         C8     18      ARG     CB   3519    -0.000700     7.9780   ; qtot  2.818
  3520         HC     18      ARG    HB2   3520     0.032700     3.0240   ; qtot  2.851
  3521         HC     18      ARG    HB3   3521     0.032700     3.0240   ; qtot  2.884
  3522         C8     18      ARG     CG   3522     0.039000     7.9780   ; qtot  2.923
  3523         HC     18      ARG    HG2   3523     0.028500     3.0240   ; qtot  2.951
  3524         HC     18      ARG    HG3   3524     0.028500     3.0240   ; qtot  2.980
  3525         C8     18      ARG     CD   3525     0.048600     7.9780   ; qtot  3.028
  3526         H1     18      ARG    HD2   3526     0.068700     3.0240   ; qtot  3.097
  3527         H1     18      ARG    HD3   3527     0.068700     3.0240   ; qtot  3.166
  3528         N2     18      ARG     NE   3528    -0.529500    11.9940   ; qtot  2.636
  3529          H     18      ARG     HE   3529     0.345600     3.0240   ; qtot  2.982
  3530         CA     18      ARG     CZ   3530     0.807600    12.0100   ; qtot  3.789
  3531         N2     18      ARG    NH1   3531    -0.862700     9.9780   ; qtot  2.927
  3532          H     18      ARG   HH11   3532     0.447800     3.0240   ; qtot  3.375
  3533          H     18      ARG   HH12   3533     0.447800     3.0240   ; qtot  3.822
  3534         N2     18      ARG    NH2   3534    -0.862700     9.9780   ; qtot  2.960
  3535          H     18      ARG   HH21   3535     0.447800     3.0240   ; qtot  3.407
  3536          H     18      ARG   HH22   3536     0.447800     3.0240   ; qtot  3.855
  3537          C     18      ARG      C   3537     0.734100    12.0100   ; qtot  4.589
  3538          O     18      ARG      O   3538    -0.589400    16.0000   ; qtot  4.000
  3539          N     19      ALA      N   3539    -0.415700    11.9940   ; qtot  3.584
  3540          H     19      ALA      H   3540     0.271900     3.0240   ; qtot  3.856
  3541         CX     19      ALA     CA   3541     0.033700     9.9940   ; qtot  3.890
  3542         H1     19      ALA     HA   3542     0.082300     3.0240   ; qtot  3.972
  3543         CT     19      ALA     CB   3543    -0.182500     5.9620   ; qtot  3.790
  3544         HC     19      ALA    HB1   3544     0.060300     3.0240   ; qtot  3.850
  3545         HC     19      ALA    HB2   3545     0.060300     3.0240   ; qtot  3.910
  3546         HC     19      ALA    HB3   3546     0.060300     3.0240   ; qtot  3.971
  3547          C     19      ALA      C   3547     0.597300    12.0100   ; qtot  4.568
  3548          O     19      ALA      O   3548    -0.567900    16.0000   ; qtot  4.000
  3549          N     20      THR      N   3549    -0.415700    11.9940   ; qtot  3.584
  3550          H     20      THR      H   3550     0.271900     3.0240   ; qtot  3.856
  3551         CX     20      THR     CA   3551    -0.038900     9.9940   ; qtot  3.817
  3552         H1     20      THR     HA   3552     0.100700     3.0240   ; qtot  3.918
  3553         3C     20      THR     CB   3553     0.365400     9.9940   ; qtot  4.283
  3554         H1     20      THR     HB   3554     0.004300     3.0240   ; qtot  4.288
  3555         CT     20      THR    CG2   3555    -0.243800     5.9620   ; qtot  4.044
  3556         HC     20      THR   HG21   3556     0.064200     3.0240   ; qtot  4.108
  3557         HC     20      THR   HG22   3557     0.064200     3.0240   ; qtot  4.172
  3558         HC     20      THR   HG23   3558     0.064200     3.0240   ; qtot  4.236
  3559         OH     20      THR    OG1   3559    -0.676100    13.9840   ; qtot  3.560
  3560         HO     20      THR    HG1   3560     0.410200     3.0240   ; qtot  3.971
  3561          C     20      THR      C   3561     0.597300    12.0100   ; qtot  4.568
  3562          O     20      THR      O   3562    -0.567900    16.0000   ; qtot  4.000
  3563          N     21      ILE      N   3563    -0.415700    11.9940   ; qtot  3.584
  3564          H     21      ILE      H   3564     0.271900     3.0240   ; qtot  3.856
  3565         CX     21      ILE     CA   3565    -0.059700     9.9940   ; qtot  3.796
  3566         H1     21      ILE     HA   3566     0.086900     3.0240   ; qtot  3.883
  3567         3C     21      ILE     CB   3567     0.130300     9.9940   ; qtot  4.014
  3568         HC     21      ILE     HB   3568     0.018700     3.0240   ; qtot  4.032
  3569         CT     21      ILE    CG2   3569    -0.320400     5.9620   ; qtot  3.712
  3570         HC     21      ILE   HG21   3570     0.088200     3.0240   ; qtot  3.800
  3571         HC     21      ILE   HG22   3571     0.088200     3.0240   ; qtot  3.888
  3572         HC     21      ILE   HG23   3572     0.088200     3.0240   ; qtot  3.977
  3573         2C     21      ILE    CG1   3573    -0.043000     7.9780   ; qtot  3.934
  3574         HC     21      ILE   HG12   3574     0.023600     3.0240   ; qtot  3.957
  3575         HC     21      ILE   HG13   3575     0.023600     3.0240   ; qtot  3.981
  3576         CT     21      ILE    CD1   3576    -0.066000     5.9620   ; qtot  3.915
  3577         HC     21      ILE   HD11   3577     0.018600     3.0240   ; qtot  3.933
  3578         HC     21      ILE   HD12   3578     0.018600     3.0240   ; qtot  3.952
  3579         HC     21      ILE   HD13   3579     0.018600     3.0240   ; qtot  3.971
  3580          C     21      ILE      C   3580     0.597300    12.0100   ; qtot  4.568
  3581          O     21      ILE      O   3581    -0.567900    16.0000   ; qtot  4.000
  3582          N     22      ASN      N   3582    -0.415700    11.9940   ; qtot  3.584
  3583          H     22      ASN      H   3583     0.271900     3.0240   ; qtot  3.856
  3584         CX     22      ASN     CA   3584     0.014300     9.9940   ; qtot  3.870
  3585         H1     22      ASN     HA   3585     0.104800     3.0240   ; qtot  3.975
  3586         2C     22      ASN     CB   3586    -0.204100     7.9780   ; qtot  3.771
  3587         HC     22      ASN    HB2   3587     0.079700     3.0240   ; qtot  3.851
  3588         HC     22      ASN    HB3   3588     0.079700     3.0240   ; qtot  3.931
  3589          C     22      ASN     CG   3589     0.713000    12.0100   ; qtot  4.644
  3590          O     22      ASN    OD1   3590    -0.593100    16.0000   ; qtot  4.050
  3591          N     22      ASN    ND2   3591    -0.919100     9.9780   ; qtot  3.131
  3592          H     22      ASN   HD21   3592     0.419600     3.0240   ; qtot  3.551
  3593          H     22      ASN   HD22   3593     0.419600     3.0240   ; qtot  3.971
  3594          C     22      ASN      C   3594     0.597300    12.0100   ; qtot  4.568
  3595          O     22      ASN      O   3595    -0.567900    16.0000   ; qtot  4.000
  3596          N     23      CYX      N   3596    -0.415700    11.9940   ; qtot  3.584
  3597          H     23      CYX      H   3597     0.271900     3.0240   ; qtot  3.856
  3598         CX     23      CYX     CA   3598     0.042900     9.9940   ; qtot  3.899
  3599         H1     23      CYX     HA   3599     0.076600     3.0240   ; qtot  3.976
  3600         2C     23      CYX     CB   3600    -0.079000     7.9780   ; qtot  3.897
  3601         H1     23      CYX    HB2   3601     0.091000     3.0240   ; qtot  3.988
  3602         H1     23      CYX    HB3   3602     0.091000     3.0240   ; qtot  4.079
  3603          S     23      CYX     SG   3603    -0.108100    32.0600   ; qtot  3.971
  3604          C     23      CYX      C   3604     0.597300    12.0100   ; qtot  4.568
  3605          O     23      CYX      O   3605    -0.567900    16.0000   ; qtot  4.000
  3606          N     24      LYS      N   3606    -0.347900    11.9940   ; qtot  3.652
  3607          H     24      LYS      H   3607     0.274700     3.0240   ; qtot  3.927
  3608         CX     24      LYS     CA   3608    -0.240000     9.9940   ; qtot  3.687
  3609         H1     24      LYS     HA   3609     0.142600     3.0240   ; qtot  3.829
  3610         C8     24      LYS     CB   3610    -0.009400     7.9780   ; qtot  3.820
  3611         HC     24      LYS    HB2   3611     0.036200     3.0240   ; qtot  3.856
  3612         HC     24      LYS    HB3   3612     0.036200     3.0240   ; qtot  3.892
  3613         C8     24      LYS     CG   3613     0.018700     7.9780   ; qtot  3.911
  3614         HC     24      LYS    HG2   3614     0.010300     3.0240   ; qtot  3.921
  3615         HC     24      LYS    HG3   3615     0.010300     3.0240   ; qtot  3.932
  3616         C8     24      LYS     CD   3616    -0.047900     7.9780   ; qtot  3.884
  3617         HC     24      LYS    HD2   3617     0.062100     3.0240   ; qtot  3.946
  3618         HC     24      LYS    HD3   3618     0.062100     3.0240   ; qtot  4.008
  3619         C8     24      LYS     CE   3619    -0.014300     7.9780   ; qtot  3.994
  3620         HP     24      LYS    HE2   3620     0.113500     3.0240   ; qtot  4.107
  3621         HP     24      LYS    HE3   3621     0.113500     3.0240   ; qtot  4.221
  3622         N3     24      LYS     NZ   3622    -0.385400     7.9620   ; qtot  3.835
  3623          H     24      LYS    HZ1   3623     0.340000     3.0240   ; qtot  4.175
  3624          H     24      LYS    HZ2   3624     0.340000     3.0240   ; qtot  4.515
  3625          H     24      LYS    HZ3   3625     0.340000     3.0240   ; qtot  4.855
  3626          C     24      LYS      C   3626     0.734100    12.0100   ; qtot  5.589
  3627          O     24      LYS      O   3627    -0.589400    16.0000   ; qtot  5.000
  3628          N     25      SER      N   3628    -0.415700    11.9940   ; qtot  4.584
  3629          H     25      SER      H   3629     0.271900     3.0240   ; qtot  4.856
  3630         CX     25      SER     CA   3630    -0.024900     9.9940   ; qtot  4.831
  3631         H1     25      SER     HA   3631     0.084300     3.0240   ; qtot  4.916
  3632         2C     25      SER     CB   3632     0.211700     7.9780   ; qtot  5.127
  3633         H1     25      SER    HB2   3633     0.035200     3.0240   ; qtot  5.162
  3634         H1     25      SER    HB3   3634     0.035200     3.0240   ; qtot  5.198
  3635         OH     25      SER     OG   3635    -0.654600    13.9840   ; qtot  4.543
  3636         HO     25      SER     HG   3636     0.427500     3.0240   ; qtot  4.971
  3637          C     25      SER      C   3637     0.597300    12.0100   ; qtot  5.568
  3638          O     25      SER      O   3638    -0.567900    16.0000   ; qtot  5.000
  3639          N     26      SER      N   3639    -0.415700    11.9940   ; qtot  4.584
  3640          H     26      SER      H   3640     0.271900     3.0240   ; qtot  4.856
  3641         CX     26      SER     CA   3641    -0.024900     9.9940   ; qtot  4.831
  3642         H1     26      SER     HA   3642     0.084300     3.0240   ; qtot  4.916
  3643         2C     26      SER     CB   3643     0.211700     7.9780   ; qtot  5.127
  3644         H1     26      SER    HB2   3644     0.035200     3.0240   ; qtot  5.162
  3645         H1     26      SER    HB3   3645     0.035200     3.0240   ; qtot  5.198
  3646         OH     26      SER     OG   3646    -0.654600    13.9840   ; qtot  4.543
  3647         HO     26      SER     HG   3647     0.427500     3.0240   ; qtot  4.971
  3648          C     26      SER      C   3648     0.597300    12.0100   ; qtot  5.568
  3649          O     26      SER      O   3649    -0.567900    16.0000   ; qtot  5.000
  3650          N     27      GLN      N   3650    -0.415700    11.9940   ; qtot  4.584
  3651          H     27      GLN      H   3651     0.271900     3.0240   ; qtot  4.856
  3652         CX     27      GLN     CA   3652    -0.003100     9.9940   ; qtot  4.853
  3653         H1     27      GLN     HA   3653     0.085000     3.0240   ; qtot  4.938
  3654         2C     27      GLN     CB   3654    -0.003600     7.9780   ; qtot  4.934
  3655         HC     27      GLN    HB2   3655     0.017100     3.0240   ; qtot  4.952
  3656         HC     27      GLN    HB3   3656     0.017100     3.0240   ; qtot  4.969
  3657         2C     27      GLN     CG   3657    -0.064500     7.9780   ; qtot  4.904
  3658         HC     27      GLN    HG2   3658     0.035200     3.0240   ; qtot  4.939
  3659         HC     27      GLN    HG3   3659     0.035200     3.0240   ; qtot  4.975
  3660          C     27      GLN     CD   3660     0.695100    12.0100   ; qtot  5.670
  3661          O     27      GLN    OE1   3661    -0.608600    16.0000   ; qtot  5.061
  3662          N     27      GLN    NE2   3662    -0.940700     9.9780   ; qtot  4.120
  3663          H     27      GLN   HE21   3663     0.425100     3.0240   ; qtot  4.545
  3664          H     27      GLN   HE22   3664     0.425100     3.0240   ; qtot  4.971
  3665          C     27      GLN      C   3665     0.597300    12.0100   ; qtot  5.568
  3666          O     27      GLN      O   3666    -0.567900    16.0000   ; qtot  5.000
  3667          N    27A      SER      N   3667    -0.415700    11.9940   ; qtot  4.584
  3668          H    27A      SER      H   3668     0.271900     3.0240   ; qtot  4.856
  3669         CX    27A      SER     CA   3669    -0.024900     9.9940   ; qtot  4.831
  3670         H1    27A      SER     HA   3670     0.084300     3.0240   ; qtot  4.916
  3671         2C    27A      SER     CB   3671     0.211700     7.9780   ; qtot  5.127
  3672         H1    27A      SER    HB2   3672     0.035200     3.0240   ; qtot  5.162
  3673         H1    27A      SER    HB3   3673     0.035200     3.0240   ; qtot  5.198
  3674         OH    27A      SER     OG   3674    -0.654600    13.9840   ; qtot  4.543
  3675         HO    27A      SER     HG   3675     0.427500     3.0240   ; qtot  4.971
  3676          C    27A      SER      C   3676     0.597300    12.0100   ; qtot  5.568
  3677          O    27A      SER      O   3677    -0.567900    16.0000   ; qtot  5.000
  3678          N    27B      VAL      N   3678    -0.415700    11.9940   ; qtot  4.584
  3679          H    27B      VAL      H   3679     0.271900     3.0240   ; qtot  4.856
  3680         CX    27B      VAL     CA   3680    -0.087500     9.9940   ; qtot  4.769
  3681         H1    27B      VAL     HA   3681     0.096900     3.0240   ; qtot  4.866
  3682         3C    27B      VAL     CB   3682     0.298500     9.9940   ; qtot  5.164
  3683         HC    27B      VAL     HB   3683    -0.029700     3.0240   ; qtot  5.134
  3684         CT    27B      VAL    CG1   3684    -0.319200     5.9620   ; qtot  4.815
  3685         HC    27B      VAL   HG11   3685     0.079100     3.0240   ; qtot  4.894
  3686         HC    27B      VAL   HG12   3686     0.079100     3.0240   ; qtot  4.973
  3687         HC    27B      VAL   HG13   3687     0.079100     3.0240   ; qtot  5.052
  3688         CT    27B      VAL    CG2   3688    -0.319200     5.9620   ; qtot  4.733
  3689         HC    27B      VAL   HG21   3689     0.079100     3.0240   ; qtot  4.812
  3690         HC    27B      VAL   HG22   3690     0.079100     3.0240   ; qtot  4.891
  3691         HC    27B      VAL   HG23   3691     0.079100     3.0240   ; qtot  4.971
  3692          C    27B      VAL      C   3692     0.597300    12.0100   ; qtot  5.568
  3693          O    27B      VAL      O   3693    -0.567900    16.0000   ; qtot  5.000
  3694          N    27C      LEU      N   3694    -0.415700    11.9940   ; qtot  4.584
  3695          H    27C      LEU      H   3695     0.271900     3.0240   ; qtot  4.856
  3696         CX    27C      LEU     CA   3696    -0.051800     9.9940   ; qtot  4.804
  3697         H1    27C      LEU     HA   3697     0.092200     3.0240   ; qtot  4.897
  3698         2C    27C      LEU     CB   3698    -0.110200     7.9780   ; qtot  4.786
  3699         HC    27C      LEU    HB2   3699     0.045700     3.0240   ; qtot  4.832
  3700         HC    27C      LEU    HB3   3700     0.045700     3.0240   ; qtot  4.878
  3701         3C    27C      LEU     CG   3701     0.353100     9.9940   ; qtot  5.231
  3702         HC    27C      LEU     HG   3702    -0.036100     3.0240   ; qtot  5.195
  3703         CT    27C      LEU    CD1   3703    -0.412100     5.9620   ; qtot  4.783
  3704         HC    27C      LEU   HD11   3704     0.100000     3.0240   ; qtot  4.883
  3705         HC    27C      LEU   HD12   3705     0.100000     3.0240   ; qtot  4.983
  3706         HC    27C      LEU   HD13   3706     0.100000     3.0240   ; qtot  5.083
  3707         CT    27C      LEU    CD2   3707    -0.412100     5.9620   ; qtot  4.671
  3708         HC    27C      LEU   HD21   3708     0.100000     3.0240   ; qtot  4.771
  3709         HC    27C      LEU   HD22   3709     0.100000     3.0240   ; qtot  4.871
  3710         HC    27C      LEU   HD23   3710     0.100000     3.0240   ; qtot  4.971
  3711          C    27C      LEU      C   3711     0.597300    12.0100   ; qtot  5.568
  3712          O    27C      LEU      O   3712    -0.567900    16.0000   ; qtot  5.000
  3713          N    27D      TYR      N   3713    -0.415700    11.9940   ; qtot  4.584
  3714          H    27D      TYR      H   3714     0.271900     3.0240   ; qtot  4.856
  3715         CX    27D      TYR     CA   3715    -0.001400     9.9940   ; qtot  4.855
  3716         H1    27D      TYR     HA   3716     0.087600     3.0240   ; qtot  4.942
  3717         CT    27D      TYR     CB   3717    -0.015200     7.9780   ; qtot  4.927
  3718         HC    27D      TYR    HB2   3718     0.029500     3.0240   ; qtot  4.957
  3719         HC    27D      TYR    HB3   3719     0.029500     3.0240   ; qtot  4.986
  3720         CA    27D      TYR     CG   3720    -0.001100    12.0100   ; qtot  4.985
  3721         CA    27D      TYR    CD1   3721    -0.190600     9.9940   ; qtot  4.794
  3722         HA    27D      TYR    HD1   3722     0.169900     3.0240   ; qtot  4.964
  3723         CA    27D      TYR    CE1   3723    -0.234100     9.9940   ; qtot  4.730
  3724         HA    27D      TYR    HE1   3724     0.165600     3.0240   ; qtot  4.896
  3725          C    27D      TYR     CZ   3725     0.322600    12.0100   ; qtot  5.218
  3726         OH    27D      TYR     OH   3726    -0.557900    13.9840   ; qtot  4.661
  3727         HO    27D      TYR     HH   3727     0.399200     3.0240   ; qtot  5.060
  3728         CA    27D      TYR    CE2   3728    -0.234100     9.9940   ; qtot  4.826
  3729         HA    27D      TYR    HE2   3729     0.165600     3.0240   ; qtot  4.991
  3730         CA    27D      TYR    CD2   3730    -0.190600     9.9940   ; qtot  4.801
  3731         HA    27D      TYR    HD2   3731     0.169900     3.0240   ; qtot  4.971
  3732          C    27D      TYR      C   3732     0.597300    12.0100   ; qtot  5.568
  3733          O    27D      TYR      O   3733    -0.567900    16.0000   ; qtot  5.000
  3734          N    27E      SER      N   3734    -0.415700    11.9940   ; qtot  4.584
  3735          H    27E      SER      H   3735     0.271900     3.0240   ; qtot  4.856
  3736         CX    27E      SER     CA   3736    -0.024900     9.9940   ; qtot  4.831
  3737         H1    27E      SER     HA   3737     0.084300     3.0240   ; qtot  4.916
  3738         2C    27E      SER     CB   3738     0.211700     7.9780   ; qtot  5.127
  3739         H1    27E      SER    HB2   3739     0.035200     3.0240   ; qtot  5.162
  3740         H1    27E      SER    HB3   3740     0.035200     3.0240   ; qtot  5.198
  3741         OH    27E      SER     OG   3741    -0.654600    13.9840   ; qtot  4.543
  3742         HO    27E      SER     HG   3742     0.427500     3.0240   ; qtot  4.971
  3743          C    27E      SER      C   3743     0.597300    12.0100   ; qtot  5.568
  3744          O    27E      SER      O   3744    -0.567900    16.0000   ; qtot  5.000
  3745          N    27F      SER      N   3745    -0.415700    11.9940   ; qtot  4.584
  3746          H    27F      SER      H   3746     0.271900     3.0240   ; qtot  4.856
  3747         CX    27F      SER     CA   3747    -0.024900     9.9940   ; qtot  4.831
  3748         H1    27F      SER     HA   3748     0.084300     3.0240   ; qtot  4.916
  3749         2C    27F      SER     CB   3749     0.211700     7.9780   ; qtot  5.127
  3750         H1    27F      SER    HB2   3750     0.035200     3.0240   ; qtot  5.162
  3751         H1    27F      SER    HB3   3751     0.035200     3.0240   ; qtot  5.198
  3752         OH    27F      SER     OG   3752    -0.654600    13.9840   ; qtot  4.543
  3753         HO    27F      SER     HG   3753     0.427500     3.0240   ; qtot  4.971
  3754          C    27F      SER      C   3754     0.597300    12.0100   ; qtot  5.568
  3755          O    27F      SER      O   3755    -0.567900    16.0000   ; qtot  5.000
  3756          N     28      ILE      N   3756    -0.415700    11.9940   ; qtot  4.584
  3757          H     28      ILE      H   3757     0.271900     3.0240   ; qtot  4.856
  3758         CX     28      ILE     CA   3758    -0.059700     9.9940   ; qtot  4.796
  3759         H1     28      ILE     HA   3759     0.086900     3.0240   ; qtot  4.883
  3760         3C     28      ILE     CB   3760     0.130300     9.9940   ; qtot  5.014
  3761         HC     28      ILE     HB   3761     0.018700     3.0240   ; qtot  5.032
  3762         CT     28      ILE    CG2   3762    -0.320400     5.9620   ; qtot  4.712
  3763         HC     28      ILE   HG21   3763     0.088200     3.0240   ; qtot  4.800
  3764         HC     28      ILE   HG22   3764     0.088200     3.0240   ; qtot  4.888
  3765         HC     28      ILE   HG23   3765     0.088200     3.0240   ; qtot  4.977
  3766         2C     28      ILE    CG1   3766    -0.043000     7.9780   ; qtot  4.934
  3767         HC     28      ILE   HG12   3767     0.023600     3.0240   ; qtot  4.957
  3768         HC     28      ILE   HG13   3768     0.023600     3.0240   ; qtot  4.981
  3769         CT     28      ILE    CD1   3769    -0.066000     5.9620   ; qtot  4.915
  3770         HC     28      ILE   HD11   3770     0.018600     3.0240   ; qtot  4.933
  3771         HC     28      ILE   HD12   3771     0.018600     3.0240   ; qtot  4.952
  3772         HC     28      ILE   HD13   3772     0.018600     3.0240   ; qtot  4.971
  3773          C     28      ILE      C   3773     0.597300    12.0100   ; qtot  5.568
  3774          O     28      ILE      O   3774    -0.567900    16.0000   ; qtot  5.000
  3775          N     29      ASN      N   3775    -0.415700    11.9940   ; qtot  4.584
  3776          H     29      ASN      H   3776     0.271900     3.0240   ; qtot  4.856
  3777         CX     29      ASN     CA   3777     0.014300     9.9940   ; qtot  4.870
  3778         H1     29      ASN     HA   3778     0.104800     3.0240   ; qtot  4.975
  3779         2C     29      ASN     CB   3779    -0.204100     7.9780   ; qtot  4.771
  3780         HC     29      ASN    HB2   3780     0.079700     3.0240   ; qtot  4.851
  3781         HC     29      ASN    HB3   3781     0.079700     3.0240   ; qtot  4.931
  3782          C     29      ASN     CG   3782     0.713000    12.0100   ; qtot  5.644
  3783          O     29      ASN    OD1   3783    -0.593100    16.0000   ; qtot  5.050
  3784          N     29      ASN    ND2   3784    -0.919100     9.9780   ; qtot  4.131
  3785          H     29      ASN   HD21   3785     0.419600     3.0240   ; qtot  4.551
  3786          H     29      ASN   HD22   3786     0.419600     3.0240   ; qtot  4.971
  3787          C     29      ASN      C   3787     0.597300    12.0100   ; qtot  5.568
  3788          O     29      ASN      O   3788    -0.567900    16.0000   ; qtot  5.000
  3789          N     30      LYS      N   3789    -0.347900    11.9940   ; qtot  4.652
  3790          H     30      LYS      H   3790     0.274700     3.0240   ; qtot  4.927
  3791         CX     30      LYS     CA   3791    -0.240000     9.9940   ; qtot  4.687
  3792         H1     30      LYS     HA   3792     0.142600     3.0240   ; qtot  4.829
  3793         C8     30      LYS     CB   3793    -0.009400     7.9780   ; qtot  4.820
  3794         HC     30      LYS    HB2   3794     0.036200     3.0240   ; qtot  4.856
  3795         HC     30      LYS    HB3   3795     0.036200     3.0240   ; qtot  4.892
  3796         C8     30      LYS     CG   3796     0.018700     7.9780   ; qtot  4.911
  3797         HC     30      LYS    HG2   3797     0.010300     3.0240   ; qtot  4.921
  3798         HC     30      LYS    HG3   3798     0.010300     3.0240   ; qtot  4.932
  3799         C8     30      LYS     CD   3799    -0.047900     7.9780   ; qtot  4.884
  3800         HC     30      LYS    HD2   3800     0.062100     3.0240   ; qtot  4.946
  3801         HC     30      LYS    HD3   3801     0.062100     3.0240   ; qtot  5.008
  3802         C8     30      LYS     CE   3802    -0.014300     7.9780   ; qtot  4.994
  3803         HP     30      LYS    HE2   3803     0.113500     3.0240   ; qtot  5.107
  3804         HP     30      LYS    HE3   3804     0.113500     3.0240   ; qtot  5.221
  3805         N3     30      LYS     NZ   3805    -0.385400     7.9620   ; qtot  4.835
  3806          H     30      LYS    HZ1   3806     0.340000     3.0240   ; qtot  5.175
  3807          H     30      LYS    HZ2   3807     0.340000     3.0240   ; qtot  5.515
  3808          H     30      LYS    HZ3   3808     0.340000     3.0240   ; qtot  5.855
  3809          C     30      LYS      C   3809     0.734100    12.0100   ; qtot  6.589
  3810          O     30      LYS      O   3810    -0.589400    16.0000   ; qtot  6.000
  3811          N     31      ASN      N   3811    -0.415700    11.9940   ; qtot  5.584
  3812          H     31      ASN      H   3812     0.271900     3.0240   ; qtot  5.856
  3813         CX     31      ASN     CA   3813     0.014300     9.9940   ; qtot  5.870
  3814         H1     31      ASN     HA   3814     0.104800     3.0240   ; qtot  5.975
  3815         2C     31      ASN     CB   3815    -0.204100     7.9780   ; qtot  5.771
  3816         HC     31      ASN    HB2   3816     0.079700     3.0240   ; qtot  5.851
  3817         HC     31      ASN    HB3   3817     0.079700     3.0240   ; qtot  5.931
  3818          C     31      ASN     CG   3818     0.713000    12.0100   ; qtot  6.644
  3819          O     31      ASN    OD1   3819    -0.593100    16.0000   ; qtot  6.050
  3820          N     31      ASN    ND2   3820    -0.919100     9.9780   ; qtot  5.131
  3821          H     31      ASN   HD21   3821     0.419600     3.0240   ; qtot  5.551
  3822          H     31      ASN   HD22   3822     0.419600     3.0240   ; qtot  5.971
  3823          C     31      ASN      C   3823     0.597300    12.0100   ; qtot  6.568
  3824          O     31      ASN      O   3824    -0.567900    16.0000   ; qtot  6.000
  3825          N     32      TYR      N   3825    -0.415700    11.9940   ; qtot  5.584
  3826          H     32      TYR      H   3826     0.271900     3.0240   ; qtot  5.856
  3827         CX     32      TYR     CA   3827    -0.001400     9.9940   ; qtot  5.855
  3828         H1     32      TYR     HA   3828     0.087600     3.0240   ; qtot  5.942
  3829         CT     32      TYR     CB   3829    -0.015200     7.9780   ; qtot  5.927
  3830         HC     32      TYR    HB2   3830     0.029500     3.0240   ; qtot  5.957
  3831         HC     32      TYR    HB3   3831     0.029500     3.0240   ; qtot  5.986
  3832         CA     32      TYR     CG   3832    -0.001100    12.0100   ; qtot  5.985
  3833         CA     32      TYR    CD1   3833    -0.190600     9.9940   ; qtot  5.794
  3834         HA     32      TYR    HD1   3834     0.169900     3.0240   ; qtot  5.964
  3835         CA     32      TYR    CE1   3835    -0.234100     9.9940   ; qtot  5.730
  3836         HA     32      TYR    HE1   3836     0.165600     3.0240   ; qtot  5.896
  3837          C     32      TYR     CZ   3837     0.322600    12.0100   ; qtot  6.218
  3838         OH     32      TYR     OH   3838    -0.557900    13.9840   ; qtot  5.661
  3839         HO     32      TYR     HH   3839     0.399200     3.0240   ; qtot  6.060
  3840         CA     32      TYR    CE2   3840    -0.234100     9.9940   ; qtot  5.826
  3841         HA     32      TYR    HE2   3841     0.165600     3.0240   ; qtot  5.991
  3842         CA     32      TYR    CD2   3842    -0.190600     9.9940   ; qtot  5.801
  3843         HA     32      TYR    HD2   3843     0.169900     3.0240   ; qtot  5.971
  3844          C     32      TYR      C   3844     0.597300    12.0100   ; qtot  6.568
  3845          O     32      TYR      O   3845    -0.567900    16.0000   ; qtot  6.000
  3846          N     33      LEU      N   3846    -0.415700    11.9940   ; qtot  5.584
  3847          H     33      LEU      H   3847     0.271900     3.0240   ; qtot  5.856
  3848         CX     33      LEU     CA   3848    -0.051800     9.9940   ; qtot  5.804
  3849         H1     33      LEU     HA   3849     0.092200     3.0240   ; qtot  5.897
  3850         2C     33      LEU     CB   3850    -0.110200     7.9780   ; qtot  5.786
  3851         HC     33      LEU    HB2   3851     0.045700     3.0240   ; qtot  5.832
  3852         HC     33      LEU    HB3   3852     0.045700     3.0240   ; qtot  5.878
  3853         3C     33      LEU     CG   3853     0.353100     9.9940   ; qtot  6.231
  3854         HC     33      LEU     HG   3854    -0.036100     3.0240   ; qtot  6.195
  3855         CT     33      LEU    CD1   3855    -0.412100     5.9620   ; qtot  5.783
  3856         HC     33      LEU   HD11   3856     0.100000     3.0240   ; qtot  5.883
  3857         HC     33      LEU   HD12   3857     0.100000     3.0240   ; qtot  5.983
  3858         HC     33      LEU   HD13   3858     0.100000     3.0240   ; qtot  6.083
  3859         CT     33      LEU    CD2   3859    -0.412100     5.9620   ; qtot  5.671
  3860         HC     33      LEU   HD21   3860     0.100000     3.0240   ; qtot  5.771
  3861         HC     33      LEU   HD22   3861     0.100000     3.0240   ; qtot  5.871
  3862         HC     33      LEU   HD23   3862     0.100000     3.0240   ; qtot  5.971
  3863          C     33      LEU      C   3863     0.597300    12.0100   ; qtot  6.568
  3864          O     33      LEU      O   3864    -0.567900    16.0000   ; qtot  6.000
  3865          N     34      ALA      N   3865    -0.415700    11.9940   ; qtot  5.584
  3866          H     34      ALA      H   3866     0.271900     3.0240   ; qtot  5.856
  3867         CX     34      ALA     CA   3867     0.033700     9.9940   ; qtot  5.890
  3868         H1     34      ALA     HA   3868     0.082300     3.0240   ; qtot  5.972
  3869         CT     34      ALA     CB   3869    -0.182500     5.9620   ; qtot  5.790
  3870         HC     34      ALA    HB1   3870     0.060300     3.0240   ; qtot  5.850
  3871         HC     34      ALA    HB2   3871     0.060300     3.0240   ; qtot  5.910
  3872         HC     34      ALA    HB3   3872     0.060300     3.0240   ; qtot  5.971
  3873          C     34      ALA      C   3873     0.597300    12.0100   ; qtot  6.568
  3874          O     34      ALA      O   3874    -0.567900    16.0000   ; qtot  6.000
  3875          N     35      TRP      N   3875    -0.415700    11.9940   ; qtot  5.584
  3876          H     35      TRP      H   3876     0.271900     3.0240   ; qtot  5.856
  3877         CX     35      TRP     CA   3877    -0.027500     9.9940   ; qtot  5.829
  3878         H1     35      TRP     HA   3878     0.112300     3.0240   ; qtot  5.941
  3879         CT     35      TRP     CB   3879    -0.005000     7.9780   ; qtot  5.936
  3880         HC     35      TRP    HB2   3880     0.033900     3.0240   ; qtot  5.970
  3881         HC     35      TRP    HB3   3881     0.033900     3.0240   ; qtot  6.004
  3882         C*     35      TRP     CG   3882    -0.141500    12.0100   ; qtot  5.862
  3883         CW     35      TRP    CD1   3883    -0.163800     9.9940   ; qtot  5.698
  3884         H4     35      TRP    HD1   3884     0.206200     3.0240   ; qtot  5.905
  3885         NA     35      TRP    NE1   3885    -0.341800    11.9940   ; qtot  5.563
  3886          H     35      TRP    HE1   3886     0.341200     3.0240   ; qtot  5.904
  3887         CN     35      TRP    CE2   3887     0.138000    12.0100   ; qtot  6.042
  3888         CA     35      TRP    CZ2   3888    -0.260100     9.9940   ; qtot  5.782
  3889         HA     35      TRP    HZ2   3889     0.157200     3.0240   ; qtot  5.939
  3890         CA     35      TRP    CH2   3890    -0.113400     9.9940   ; qtot  5.826
  3891         HA     35      TRP    HH2   3891     0.141700     3.0240   ; qtot  5.967
  3892         CA     35      TRP    CZ3   3892    -0.197200     9.9940   ; qtot  5.770
  3893         HA     35      TRP    HZ3   3893     0.144700     3.0240   ; qtot  5.915
  3894         CA     35      TRP    CE3   3894    -0.238700     9.9940   ; qtot  5.676
  3895         HA     35      TRP    HE3   3895     0.170000     3.0240   ; qtot  5.846
  3896         CB     35      TRP    CD2   3896     0.124300    12.0100   ; qtot  5.971
  3897          C     35      TRP      C   3897     0.597300    12.0100   ; qtot  6.568
  3898          O     35      TRP      O   3898    -0.567900    16.0000   ; qtot  6.000
  3899          N     36      TYR      N   3899    -0.415700    11.9940   ; qtot  5.584
  3900          H     36      TYR      H   3900     0.271900     3.0240   ; qtot  5.856
  3901         CX     36      TYR     CA   3901    -0.001400     9.9940   ; qtot  5.855
  3902         H1     36      TYR     HA   3902     0.087600     3.0240   ; qtot  5.942
  3903         CT     36      TYR     CB   3903    -0.015200     7.9780   ; qtot  5.927
  3904         HC     36      TYR    HB2   3904     0.029500     3.0240   ; qtot  5.957
  3905         HC     36      TYR    HB3   3905     0.029500     3.0240   ; qtot  5.986
  3906         CA     36      TYR     CG   3906    -0.001100    12.0100   ; qtot  5.985
  3907         CA     36      TYR    CD1   3907    -0.190600     9.9940   ; qtot  5.794
  3908         HA     36      TYR    HD1   3908     0.169900     3.0240   ; qtot  5.964
  3909         CA     36      TYR    CE1   3909    -0.234100     9.9940   ; qtot  5.730
  3910         HA     36      TYR    HE1   3910     0.165600     3.0240   ; qtot  5.896
  3911          C     36      TYR     CZ   3911     0.322600    12.0100   ; qtot  6.218
  3912         OH     36      TYR     OH   3912    -0.557900    13.9840   ; qtot  5.661
  3913         HO     36      TYR     HH   3913     0.399200     3.0240   ; qtot  6.060
  3914         CA     36      TYR    CE2   3914    -0.234100     9.9940   ; qtot  5.826
  3915         HA     36      TYR    HE2   3915     0.165600     3.0240   ; qtot  5.991
  3916         CA     36      TYR    CD2   3916    -0.190600     9.9940   ; qtot  5.801
  3917         HA     36      TYR    HD2   3917     0.169900     3.0240   ; qtot  5.971
  3918          C     36      TYR      C   3918     0.597300    12.0100   ; qtot  6.568
  3919          O     36      TYR      O   3919    -0.567900    16.0000   ; qtot  6.000
  3920          N     37      GLN      N   3920    -0.415700    11.9940   ; qtot  5.584
  3921          H     37      GLN      H   3921     0.271900     3.0240   ; qtot  5.856
  3922         CX     37      GLN     CA   3922    -0.003100     9.9940   ; qtot  5.853
  3923         H1     37      GLN     HA   3923     0.085000     3.0240   ; qtot  5.938
  3924         2C     37      GLN     CB   3924    -0.003600     7.9780   ; qtot  5.934
  3925         HC     37      GLN    HB2   3925     0.017100     3.0240   ; qtot  5.952
  3926         HC     37      GLN    HB3   3926     0.017100     3.0240   ; qtot  5.969
  3927         2C     37      GLN     CG   3927    -0.064500     7.9780   ; qtot  5.904
  3928         HC     37      GLN    HG2   3928     0.035200     3.0240   ; qtot  5.939
  3929         HC     37      GLN    HG3   3929     0.035200     3.0240   ; qtot  5.975
  3930          C     37      GLN     CD   3930     0.695100    12.0100   ; qtot  6.670
  3931          O     37      GLN    OE1   3931    -0.608600    16.0000   ; qtot  6.061
  3932          N     37      GLN    NE2   3932    -0.940700     9.9780   ; qtot  5.120
  3933          H     37      GLN   HE21   3933     0.425100     3.0240   ; qtot  5.545
  3934          H     37      GLN   HE22   3934     0.425100     3.0240   ; qtot  5.971
  3935          C     37      GLN      C   3935     0.597300    12.0100   ; qtot  6.568
  3936          O     37      GLN      O   3936    -0.567900    16.0000   ; qtot  6.000
  3937          N     38      GLN      N   3937    -0.415700    11.9940   ; qtot  5.584
  3938          H     38      GLN      H   3938     0.271900     3.0240   ; qtot  5.856
  3939         CX     38      GLN     CA   3939    -0.003100     9.9940   ; qtot  5.853
  3940         H1     38      GLN     HA   3940     0.085000     3.0240   ; qtot  5.938
  3941         2C     38      GLN     CB   3941    -0.003600     7.9780   ; qtot  5.934
  3942         HC     38      GLN    HB2   3942     0.017100     3.0240   ; qtot  5.952
  3943         HC     38      GLN    HB3   3943     0.017100     3.0240   ; qtot  5.969
  3944         2C     38      GLN     CG   3944    -0.064500     7.9780   ; qtot  5.904
  3945         HC     38      GLN    HG2   3945     0.035200     3.0240   ; qtot  5.939
  3946         HC     38      GLN    HG3   3946     0.035200     3.0240   ; qtot  5.975
  3947          C     38      GLN     CD   3947     0.695100    12.0100   ; qtot  6.670
  3948          O     38      GLN    OE1   3948    -0.608600    16.0000   ; qtot  6.061
  3949          N     38      GLN    NE2   3949    -0.940700     9.9780   ; qtot  5.120
  3950          H     38      GLN   HE21   3950     0.425100     3.0240   ; qtot  5.545
  3951          H     38      GLN   HE22   3951     0.425100     3.0240   ; qtot  5.971
  3952          C     38      GLN      C   3952     0.597300    12.0100   ; qtot  6.568
  3953          O     38      GLN      O   3953    -0.567900    16.0000   ; qtot  6.000
  3954          N     39      LYS      N   3954    -0.347900    11.9940   ; qtot  5.652
  3955          H     39      LYS      H   3955     0.274700     3.0240   ; qtot  5.927
  3956         CX     39      LYS     CA   3956    -0.240000     9.9940   ; qtot  5.687
  3957         H1     39      LYS     HA   3957     0.142600     3.0240   ; qtot  5.829
  3958         C8     39      LYS     CB   3958    -0.009400     7.9780   ; qtot  5.820
  3959         HC     39      LYS    HB2   3959     0.036200     3.0240   ; qtot  5.856
  3960         HC     39      LYS    HB3   3960     0.036200     3.0240   ; qtot  5.892
  3961         C8     39      LYS     CG   3961     0.018700     7.9780   ; qtot  5.911
  3962         HC     39      LYS    HG2   3962     0.010300     3.0240   ; qtot  5.921
  3963         HC     39      LYS    HG3   3963     0.010300     3.0240   ; qtot  5.932
  3964         C8     39      LYS     CD   3964    -0.047900     7.9780   ; qtot  5.884
  3965         HC     39      LYS    HD2   3965     0.062100     3.0240   ; qtot  5.946
  3966         HC     39      LYS    HD3   3966     0.062100     3.0240   ; qtot  6.008
  3967         C8     39      LYS     CE   3967    -0.014300     7.9780   ; qtot  5.994
  3968         HP     39      LYS    HE2   3968     0.113500     3.0240   ; qtot  6.107
  3969         HP     39      LYS    HE3   3969     0.113500     3.0240   ; qtot  6.221
  3970         N3     39      LYS     NZ   3970    -0.385400     7.9620   ; qtot  5.835
  3971          H     39      LYS    HZ1   3971     0.340000     3.0240   ; qtot  6.175
  3972          H     39      LYS    HZ2   3972     0.340000     3.0240   ; qtot  6.515
  3973          H     39      LYS    HZ3   3973     0.340000     3.0240   ; qtot  6.855
  3974          C     39      LYS      C   3974     0.734100    12.0100   ; qtot  7.589
  3975          O     39      LYS      O   3975    -0.589400    16.0000   ; qtot  7.000
  3976          N     40      PRO      N   3976    -0.254800    14.0100   ; qtot  6.745
  3977         CT     40      PRO     CD   3977     0.019200     7.9780   ; qtot  6.764
  3978         H1     40      PRO    HD2   3978     0.039100     3.0240   ; qtot  6.803
  3979         H1     40      PRO    HD3   3979     0.039100     3.0240   ; qtot  6.843
  3980         CT     40      PRO     CG   3980     0.018900     7.9780   ; qtot  6.861
  3981         HC     40      PRO    HG2   3981     0.021300     3.0240   ; qtot  6.883
  3982         HC     40      PRO    HG3   3982     0.021300     3.0240   ; qtot  6.904
  3983         CT     40      PRO     CB   3983    -0.007000     7.9780   ; qtot  6.897
  3984         HC     40      PRO    HB2   3984     0.025300     3.0240   ; qtot  6.922
  3985         HC     40      PRO    HB3   3985     0.025300     3.0240   ; qtot  6.948
  3986         CX     40      PRO     CA   3986    -0.026600     9.9940   ; qtot  6.921
  3987         H1     40      PRO     HA   3987     0.064100     3.0240   ; qtot  6.985
  3988          C     40      PRO      C   3988     0.589600    12.0100   ; qtot  7.575
  3989          O     40      PRO      O   3989    -0.574800    16.0000   ; qtot  7.000
  3990          N     41      GLY      N   3990    -0.415700    11.9940   ; qtot  6.584
  3991          H     41      GLY      H   3991     0.271900     3.0240   ; qtot  6.856
  3992         CX     41      GLY     CA   3992    -0.025200     7.9780   ; qtot  6.831
  3993         H1     41      GLY    HA2   3993     0.069800     3.0240   ; qtot  6.901
  3994         H1     41      GLY    HA3   3994     0.069800     3.0240   ; qtot  6.971
  3995          C     41      GLY      C   3995     0.597300    12.0100   ; qtot  7.568
  3996          O     41      GLY      O   3996    -0.567900    16.0000   ; qtot  7.000
  3997          N     42      GLN      N   3997    -0.415700    11.9940   ; qtot  6.584
  3998          H     42      GLN      H   3998     0.271900     3.0240   ; qtot  6.856
  3999         CX     42      GLN     CA   3999    -0.003100     9.9940   ; qtot  6.853
  4000         H1     42      GLN     HA   4000     0.085000     3.0240   ; qtot  6.938
  4001         2C     42      GLN     CB   4001    -0.003600     7.9780   ; qtot  6.934
  4002         HC     42      GLN    HB2   4002     0.017100     3.0240   ; qtot  6.952
  4003         HC     42      GLN    HB3   4003     0.017100     3.0240   ; qtot  6.969
  4004         2C     42      GLN     CG   4004    -0.064500     7.9780   ; qtot  6.904
  4005         HC     42      GLN    HG2   4005     0.035200     3.0240   ; qtot  6.939
  4006         HC     42      GLN    HG3   4006     0.035200     3.0240   ; qtot  6.975
  4007          C     42      GLN     CD   4007     0.695100    12.0100   ; qtot  7.670
  4008          O     42      GLN    OE1   4008    -0.608600    16.0000   ; qtot  7.061
  4009          N     42      GLN    NE2   4009    -0.940700     9.9780   ; qtot  6.120
  4010          H     42      GLN   HE21   4010     0.425100     3.0240   ; qtot  6.545
  4011          H     42      GLN   HE22   4011     0.425100     3.0240   ; qtot  6.971
  4012          C     42      GLN      C   4012     0.597300    12.0100   ; qtot  7.568
  4013          O     42      GLN      O   4013    -0.567900    16.0000   ; qtot  7.000
  4014          N     43      PRO      N   4014    -0.254800    14.0100   ; qtot  6.745
  4015         CT     43      PRO     CD   4015     0.019200     7.9780   ; qtot  6.764
  4016         H1     43      PRO    HD2   4016     0.039100     3.0240   ; qtot  6.803
  4017         H1     43      PRO    HD3   4017     0.039100     3.0240   ; qtot  6.843
  4018         CT     43      PRO     CG   4018     0.018900     7.9780   ; qtot  6.861
  4019         HC     43      PRO    HG2   4019     0.021300     3.0240   ; qtot  6.883
  4020         HC     43      PRO    HG3   4020     0.021300     3.0240   ; qtot  6.904
  4021         CT     43      PRO     CB   4021    -0.007000     7.9780   ; qtot  6.897
  4022         HC     43      PRO    HB2   4022     0.025300     3.0240   ; qtot  6.922
  4023         HC     43      PRO    HB3   4023     0.025300     3.0240   ; qtot  6.948
  4024         CX     43      PRO     CA   4024    -0.026600     9.9940   ; qtot  6.921
  4025         H1     43      PRO     HA   4025     0.064100     3.0240   ; qtot  6.985
  4026          C     43      PRO      C   4026     0.589600    12.0100   ; qtot  7.575
  4027          O     43      PRO      O   4027    -0.574800    16.0000   ; qtot  7.000
  4028          N     44      PRO      N   4028    -0.254800    14.0100   ; qtot  6.745
  4029         CT     44      PRO     CD   4029     0.019200     7.9780   ; qtot  6.764
  4030         H1     44      PRO    HD2   4030     0.039100     3.0240   ; qtot  6.803
  4031         H1     44      PRO    HD3   4031     0.039100     3.0240   ; qtot  6.843
  4032         CT     44      PRO     CG   4032     0.018900     7.9780   ; qtot  6.861
  4033         HC     44      PRO    HG2   4033     0.021300     3.0240   ; qtot  6.883
  4034         HC     44      PRO    HG3   4034     0.021300     3.0240   ; qtot  6.904
  4035         CT     44      PRO     CB   4035    -0.007000     7.9780   ; qtot  6.897
  4036         HC     44      PRO    HB2   4036     0.025300     3.0240   ; qtot  6.922
  4037         HC     44      PRO    HB3   4037     0.025300     3.0240   ; qtot  6.948
  4038         CX     44      PRO     CA   4038    -0.026600     9.9940   ; qtot  6.921
  4039         H1     44      PRO     HA   4039     0.064100     3.0240   ; qtot  6.985
  4040          C     44      PRO      C   4040     0.589600    12.0100   ; qtot  7.575
  4041          O     44      PRO      O   4041    -0.574800    16.0000   ; qtot  7.000
  4042          N     45      LYS      N   4042    -0.347900    11.9940   ; qtot  6.652
  4043          H     45      LYS      H   4043     0.274700     3.0240   ; qtot  6.927
  4044         CX     45      LYS     CA   4044    -0.240000     9.9940   ; qtot  6.687
  4045         H1     45      LYS     HA   4045     0.142600     3.0240   ; qtot  6.829
  4046         C8     45      LYS     CB   4046    -0.009400     7.9780   ; qtot  6.820
  4047         HC     45      LYS    HB2   4047     0.036200     3.0240   ; qtot  6.856
  4048         HC     45      LYS    HB3   4048     0.036200     3.0240   ; qtot  6.892
  4049         C8     45      LYS     CG   4049     0.018700     7.9780   ; qtot  6.911
  4050         HC     45      LYS    HG2   4050     0.010300     3.0240   ; qtot  6.921
  4051         HC     45      LYS    HG3   4051     0.010300     3.0240   ; qtot  6.932
  4052         C8     45      LYS     CD   4052    -0.047900     7.9780   ; qtot  6.884
  4053         HC     45      LYS    HD2   4053     0.062100     3.0240   ; qtot  6.946
  4054         HC     45      LYS    HD3   4054     0.062100     3.0240   ; qtot  7.008
  4055         C8     45      LYS     CE   4055    -0.014300     7.9780   ; qtot  6.994
  4056         HP     45      LYS    HE2   4056     0.113500     3.0240   ; qtot  7.107
  4057         HP     45      LYS    HE3   4057     0.113500     3.0240   ; qtot  7.221
  4058         N3     45      LYS     NZ   4058    -0.385400     7.9620   ; qtot  6.835
  4059          H     45      LYS    HZ1   4059     0.340000     3.0240   ; qtot  7.175
  4060          H     45      LYS    HZ2   4060     0.340000     3.0240   ; qtot  7.515
  4061          H     45      LYS    HZ3   4061     0.340000     3.0240   ; qtot  7.855
  4062          C     45      LYS      C   4062     0.734100    12.0100   ; qtot  8.589
  4063          O     45      LYS      O   4063    -0.589400    16.0000   ; qtot  8.000
  4064          N     46      LEU      N   4064    -0.415700    11.9940   ; qtot  7.584
  4065          H     46      LEU      H   4065     0.271900     3.0240   ; qtot  7.856
  4066         CX     46      LEU     CA   4066    -0.051800     9.9940   ; qtot  7.804
  4067         H1     46      LEU     HA   4067     0.092200     3.0240   ; qtot  7.897
  4068         2C     46      LEU     CB   4068    -0.110200     7.9780   ; qtot  7.786
  4069         HC     46      LEU    HB2   4069     0.045700     3.0240   ; qtot  7.832
  4070         HC     46      LEU    HB3   4070     0.045700     3.0240   ; qtot  7.878
  4071         3C     46      LEU     CG   4071     0.353100     9.9940   ; qtot  8.231
  4072         HC     46      LEU     HG   4072    -0.036100     3.0240   ; qtot  8.195
  4073         CT     46      LEU    CD1   4073    -0.412100     5.9620   ; qtot  7.783
  4074         HC     46      LEU   HD11   4074     0.100000     3.0240   ; qtot  7.883
  4075         HC     46      LEU   HD12   4075     0.100000     3.0240   ; qtot  7.983
  4076         HC     46      LEU   HD13   4076     0.100000     3.0240   ; qtot  8.083
  4077         CT     46      LEU    CD2   4077    -0.412100     5.9620   ; qtot  7.671
  4078         HC     46      LEU   HD21   4078     0.100000     3.0240   ; qtot  7.771
  4079         HC     46      LEU   HD22   4079     0.100000     3.0240   ; qtot  7.871
  4080         HC     46      LEU   HD23   4080     0.100000     3.0240   ; qtot  7.971
  4081          C     46      LEU      C   4081     0.597300    12.0100   ; qtot  8.568
  4082          O     46      LEU      O   4082    -0.567900    16.0000   ; qtot  8.000
  4083          N     47      LEU      N   4083    -0.415700    11.9940   ; qtot  7.584
  4084          H     47      LEU      H   4084     0.271900     3.0240   ; qtot  7.856
  4085         CX     47      LEU     CA   4085    -0.051800     9.9940   ; qtot  7.804
  4086         H1     47      LEU     HA   4086     0.092200     3.0240   ; qtot  7.897
  4087         2C     47      LEU     CB   4087    -0.110200     7.9780   ; qtot  7.786
  4088         HC     47      LEU    HB2   4088     0.045700     3.0240   ; qtot  7.832
  4089         HC     47      LEU    HB3   4089     0.045700     3.0240   ; qtot  7.878
  4090         3C     47      LEU     CG   4090     0.353100     9.9940   ; qtot  8.231
  4091         HC     47      LEU     HG   4091    -0.036100     3.0240   ; qtot  8.195
  4092         CT     47      LEU    CD1   4092    -0.412100     5.9620   ; qtot  7.783
  4093         HC     47      LEU   HD11   4093     0.100000     3.0240   ; qtot  7.883
  4094         HC     47      LEU   HD12   4094     0.100000     3.0240   ; qtot  7.983
  4095         HC     47      LEU   HD13   4095     0.100000     3.0240   ; qtot  8.083
  4096         CT     47      LEU    CD2   4096    -0.412100     5.9620   ; qtot  7.671
  4097         HC     47      LEU   HD21   4097     0.100000     3.0240   ; qtot  7.771
  4098         HC     47      LEU   HD22   4098     0.100000     3.0240   ; qtot  7.871
  4099         HC     47      LEU   HD23   4099     0.100000     3.0240   ; qtot  7.971
  4100          C     47      LEU      C   4100     0.597300    12.0100   ; qtot  8.568
  4101          O     47      LEU      O   4101    -0.567900    16.0000   ; qtot  8.000
  4102          N     48      ILE      N   4102    -0.415700    11.9940   ; qtot  7.584
  4103          H     48      ILE      H   4103     0.271900     3.0240   ; qtot  7.856
  4104         CX     48      ILE     CA   4104    -0.059700     9.9940   ; qtot  7.796
  4105         H1     48      ILE     HA   4105     0.086900     3.0240   ; qtot  7.883
  4106         3C     48      ILE     CB   4106     0.130300     9.9940   ; qtot  8.014
  4107         HC     48      ILE     HB   4107     0.018700     3.0240   ; qtot  8.032
  4108         CT     48      ILE    CG2   4108    -0.320400     5.9620   ; qtot  7.712
  4109         HC     48      ILE   HG21   4109     0.088200     3.0240   ; qtot  7.800
  4110         HC     48      ILE   HG22   4110     0.088200     3.0240   ; qtot  7.888
  4111         HC     48      ILE   HG23   4111     0.088200     3.0240   ; qtot  7.977
  4112         2C     48      ILE    CG1   4112    -0.043000     7.9780   ; qtot  7.934
  4113         HC     48      ILE   HG12   4113     0.023600     3.0240   ; qtot  7.957
  4114         HC     48      ILE   HG13   4114     0.023600     3.0240   ; qtot  7.981
  4115         CT     48      ILE    CD1   4115    -0.066000     5.9620   ; qtot  7.915
  4116         HC     48      ILE   HD11   4116     0.018600     3.0240   ; qtot  7.933
  4117         HC     48      ILE   HD12   4117     0.018600     3.0240   ; qtot  7.952
  4118         HC     48      ILE   HD13   4118     0.018600     3.0240   ; qtot  7.971
  4119          C     48      ILE      C   4119     0.597300    12.0100   ; qtot  8.568
  4120          O     48      ILE      O   4120    -0.567900    16.0000   ; qtot  8.000
  4121          N     49      TYR      N   4121    -0.415700    11.9940   ; qtot  7.584
  4122          H     49      TYR      H   4122     0.271900     3.0240   ; qtot  7.856
  4123         CX     49      TYR     CA   4123    -0.001400     9.9940   ; qtot  7.855
  4124         H1     49      TYR     HA   4124     0.087600     3.0240   ; qtot  7.942
  4125         CT     49      TYR     CB   4125    -0.015200     7.9780   ; qtot  7.927
  4126         HC     49      TYR    HB2   4126     0.029500     3.0240   ; qtot  7.957
  4127         HC     49      TYR    HB3   4127     0.029500     3.0240   ; qtot  7.986
  4128         CA     49      TYR     CG   4128    -0.001100    12.0100   ; qtot  7.985
  4129         CA     49      TYR    CD1   4129    -0.190600     9.9940   ; qtot  7.794
  4130         HA     49      TYR    HD1   4130     0.169900     3.0240   ; qtot  7.964
  4131         CA     49      TYR    CE1   4131    -0.234100     9.9940   ; qtot  7.730
  4132         HA     49      TYR    HE1   4132     0.165600     3.0240   ; qtot  7.896
  4133          C     49      TYR     CZ   4133     0.322600    12.0100   ; qtot  8.218
  4134         OH     49      TYR     OH   4134    -0.557900    13.9840   ; qtot  7.661
  4135         HO     49      TYR     HH   4135     0.399200     3.0240   ; qtot  8.060
  4136         CA     49      TYR    CE2   4136    -0.234100     9.9940   ; qtot  7.826
  4137         HA     49      TYR    HE2   4137     0.165600     3.0240   ; qtot  7.991
  4138         CA     49      TYR    CD2   4138    -0.190600     9.9940   ; qtot  7.801
  4139         HA     49      TYR    HD2   4139     0.169900     3.0240   ; qtot  7.971
  4140          C     49      TYR      C   4140     0.597300    12.0100   ; qtot  8.568
  4141          O     49      TYR      O   4141    -0.567900    16.0000   ; qtot  8.000
  4142          N     50      TRP      N   4142    -0.415700    11.9940   ; qtot  7.584
  4143          H     50      TRP      H   4143     0.271900     3.0240   ; qtot  7.856
  4144         CX     50      TRP     CA   4144    -0.027500     9.9940   ; qtot  7.829
  4145         H1     50      TRP     HA   4145     0.112300     3.0240   ; qtot  7.941
  4146         CT     50      TRP     CB   4146    -0.005000     7.9780   ; qtot  7.936
  4147         HC     50      TRP    HB2   4147     0.033900     3.0240   ; qtot  7.970
  4148         HC     50      TRP    HB3   4148     0.033900     3.0240   ; qtot  8.004
  4149         C*     50      TRP     CG   4149    -0.141500    12.0100   ; qtot  7.862
  4150         CW     50      TRP    CD1   4150    -0.163800     9.9940   ; qtot  7.698
  4151         H4     50      TRP    HD1   4151     0.206200     3.0240   ; qtot  7.905
  4152         NA     50      TRP    NE1   4152    -0.341800    11.9940   ; qtot  7.563
  4153          H     50      TRP    HE1   4153     0.341200     3.0240   ; qtot  7.904
  4154         CN     50      TRP    CE2   4154     0.138000    12.0100   ; qtot  8.042
  4155         CA     50      TRP    CZ2   4155    -0.260100     9.9940   ; qtot  7.782
  4156         HA     50      TRP    HZ2   4156     0.157200     3.0240   ; qtot  7.939
  4157         CA     50      TRP    CH2   4157    -0.113400     9.9940   ; qtot  7.826
  4158         HA     50      TRP    HH2   4158     0.141700     3.0240   ; qtot  7.967
  4159         CA     50      TRP    CZ3   4159    -0.197200     9.9940   ; qtot  7.770
  4160         HA     50      TRP    HZ3   4160     0.144700     3.0240   ; qtot  7.915
  4161         CA     50      TRP    CE3   4161    -0.238700     9.9940   ; qtot  7.676
  4162         HA     50      TRP    HE3   4162     0.170000     3.0240   ; qtot  7.846
  4163         CB     50      TRP    CD2   4163     0.124300    12.0100   ; qtot  7.971
  4164          C     50      TRP      C   4164     0.597300    12.0100   ; qtot  8.568
  4165          O     50      TRP      O   4165    -0.567900    16.0000   ; qtot  8.000
  4166          N     51      ALA      N   4166    -0.415700    11.9940   ; qtot  7.584
  4167          H     51      ALA      H   4167     0.271900     3.0240   ; qtot  7.856
  4168         CX     51      ALA     CA   4168     0.033700     9.9940   ; qtot  7.890
  4169         H1     51      ALA     HA   4169     0.082300     3.0240   ; qtot  7.972
  4170         CT     51      ALA     CB   4170    -0.182500     5.9620   ; qtot  7.790
  4171         HC     51      ALA    HB1   4171     0.060300     3.0240   ; qtot  7.850
  4172         HC     51      ALA    HB2   4172     0.060300     3.0240   ; qtot  7.910
  4173         HC     51      ALA    HB3   4173     0.060300     3.0240   ; qtot  7.971
  4174          C     51      ALA      C   4174     0.597300    12.0100   ; qtot  8.568
  4175          O     51      ALA      O   4175    -0.567900    16.0000   ; qtot  8.000
  4176          N     52      SER      N   4176    -0.415700    11.9940   ; qtot  7.584
  4177          H     52      SER      H   4177     0.271900     3.0240   ; qtot  7.856
  4178         CX     52      SER     CA   4178    -0.024900     9.9940   ; qtot  7.831
  4179         H1     52      SER     HA   4179     0.084300     3.0240   ; qtot  7.916
  4180         2C     52      SER     CB   4180     0.211700     7.9780   ; qtot  8.127
  4181         H1     52      SER    HB2   4181     0.035200     3.0240   ; qtot  8.162
  4182         H1     52      SER    HB3   4182     0.035200     3.0240   ; qtot  8.198
  4183         OH     52      SER     OG   4183    -0.654600    13.9840   ; qtot  7.543
  4184         HO     52      SER     HG   4184     0.427500     3.0240   ; qtot  7.971
  4185          C     52      SER      C   4185     0.597300    12.0100   ; qtot  8.568
  4186          O     52      SER      O   4186    -0.567900    16.0000   ; qtot  8.000
  4187          N     53      THR      N   4187    -0.415700    11.9940   ; qtot  7.584
  4188          H     53      THR      H   4188     0.271900     3.0240   ; qtot  7.856
  4189         CX     53      THR     CA   4189    -0.038900     9.9940   ; qtot  7.817
  4190         H1     53      THR     HA   4190     0.100700     3.0240   ; qtot  7.918
  4191         3C     53      THR     CB   4191     0.365400     9.9940   ; qtot  8.283
  4192         H1     53      THR     HB   4192     0.004300     3.0240   ; qtot  8.288
  4193         CT     53      THR    CG2   4193    -0.243800     5.9620   ; qtot  8.044
  4194         HC     53      THR   HG21   4194     0.064200     3.0240   ; qtot  8.108
  4195         HC     53      THR   HG22   4195     0.064200     3.0240   ; qtot  8.172
  4196         HC     53      THR   HG23   4196     0.064200     3.0240   ; qtot  8.236
  4197         OH     53      THR    OG1   4197    -0.676100    13.9840   ; qtot  7.560
  4198         HO     53      THR    HG1   4198     0.410200     3.0240   ; qtot  7.971
  4199          C     53      THR      C   4199     0.597300    12.0100   ; qtot  8.568
  4200          O     53      THR      O   4200    -0.567900    16.0000   ; qtot  8.000
  4201          N     54      ARG      N   4201    -0.347900    11.9940   ; qtot  7.652
  4202          H     54      ARG      H   4202     0.274700     3.0240   ; qtot  7.927
  4203         CX     54      ARG     CA   4203    -0.263700     9.9940   ; qtot  7.663
  4204         H1     54      ARG     HA   4204     0.156000     3.0240   ; qtot  7.819
  4205         C8     54      ARG     CB   4205    -0.000700     7.9780   ; qtot  7.818
  4206         HC     54      ARG    HB2   4206     0.032700     3.0240   ; qtot  7.851
  4207         HC     54      ARG    HB3   4207     0.032700     3.0240   ; qtot  7.884
  4208         C8     54      ARG     CG   4208     0.039000     7.9780   ; qtot  7.923
  4209         HC     54      ARG    HG2   4209     0.028500     3.0240   ; qtot  7.951
  4210         HC     54      ARG    HG3   4210     0.028500     3.0240   ; qtot  7.980
  4211         C8     54      ARG     CD   4211     0.048600     7.9780   ; qtot  8.028
  4212         H1     54      ARG    HD2   4212     0.068700     3.0240   ; qtot  8.097
  4213         H1     54      ARG    HD3   4213     0.068700     3.0240   ; qtot  8.166
  4214         N2     54      ARG     NE   4214    -0.529500    11.9940   ; qtot  7.636
  4215          H     54      ARG     HE   4215     0.345600     3.0240   ; qtot  7.982
  4216         CA     54      ARG     CZ   4216     0.807600    12.0100   ; qtot  8.789
  4217         N2     54      ARG    NH1   4217    -0.862700     9.9780   ; qtot  7.927
  4218          H     54      ARG   HH11   4218     0.447800     3.0240   ; qtot  8.375
  4219          H     54      ARG   HH12   4219     0.447800     3.0240   ; qtot  8.822
  4220         N2     54      ARG    NH2   4220    -0.862700     9.9780   ; qtot  7.960
  4221          H     54      ARG   HH21   4221     0.447800     3.0240   ; qtot  8.407
  4222          H     54      ARG   HH22   4222     0.447800     3.0240   ; qtot  8.855
  4223          C     54      ARG      C   4223     0.734100    12.0100   ; qtot  9.589
  4224          O     54      ARG      O   4224    -0.589400    16.0000   ; qtot  9.000
  4225          N     55      GLU      N   4225    -0.516300    11.9940   ; qtot  8.484
  4226          H     55      GLU      H   4226     0.293600     3.0240   ; qtot  8.777
  4227         CX     55      GLU     CA   4227     0.039700     9.9940   ; qtot  8.817
  4228         H1     55      GLU     HA   4228     0.110500     3.0240   ; qtot  8.927
  4229         2C     55      GLU     CB   4229     0.056000     7.9780   ; qtot  8.983
  4230         HC     55      GLU    HB2   4230    -0.017300     3.0240   ; qtot  8.966
  4231         HC     55      GLU    HB3   4231    -0.017300     3.0240   ; qtot  8.949
  4232         2C     55      GLU     CG   4232     0.013600     7.9780   ; qtot  8.962
  4233         HC     55      GLU    HG2   4233    -0.042500     3.0240   ; qtot  8.920
  4234         HC     55      GLU    HG3   4234    -0.042500     3.0240   ; qtot  8.877
  4235         CO     55      GLU     CD   4235     0.805400    12.0100   ; qtot  9.683
  4236         O2     55      GLU    OE1   4236    -0.818800    16.0000   ; qtot  8.864
  4237         O2     55      GLU    OE2   4237    -0.818800    16.0000   ; qtot  8.045
  4238          C     55      GLU      C   4238     0.536600    12.0100   ; qtot  8.582
  4239          O     55      GLU      O   4239    -0.581900    16.0000   ; qtot  8.000
  4240          N     56      SER      N   4240    -0.415700    11.9940   ; qtot  7.584
  4241          H     56      SER      H   4241     0.271900     3.0240   ; qtot  7.856
  4242         CX     56      SER     CA   4242    -0.024900     9.9940   ; qtot  7.831
  4243         H1     56      SER     HA   4243     0.084300     3.0240   ; qtot  7.916
  4244         2C     56      SER     CB   4244     0.211700     7.9780   ; qtot  8.127
  4245         H1     56      SER    HB2   4245     0.035200     3.0240   ; qtot  8.162
  4246         H1     56      SER    HB3   4246     0.035200     3.0240   ; qtot  8.198
  4247         OH     56      SER     OG   4247    -0.654600    13.9840   ; qtot  7.543
  4248         HO     56      SER     HG   4248     0.427500     3.0240   ; qtot  7.971
  4249          C     56      SER      C   4249     0.597300    12.0100   ; qtot  8.568
  4250          O     56      SER      O   4250    -0.567900    16.0000   ; qtot  8.000
  4251          N     57      GLY      N   4251    -0.415700    11.9940   ; qtot  7.584
  4252          H     57      GLY      H   4252     0.271900     3.0240   ; qtot  7.856
  4253         CX     57      GLY     CA   4253    -0.025200     7.9780   ; qtot  7.831
  4254         H1     57      GLY    HA2   4254     0.069800     3.0240   ; qtot  7.901
  4255         H1     57      GLY    HA3   4255     0.069800     3.0240   ; qtot  7.971
  4256          C     57      GLY      C   4256     0.597300    12.0100   ; qtot  8.568
  4257          O     57      GLY      O   4257    -0.567900    16.0000   ; qtot  8.000
  4258          N     58      VAL      N   4258    -0.415700    11.9940   ; qtot  7.584
  4259          H     58      VAL      H   4259     0.271900     3.0240   ; qtot  7.856
  4260         CX     58      VAL     CA   4260    -0.087500     9.9940   ; qtot  7.769
  4261         H1     58      VAL     HA   4261     0.096900     3.0240   ; qtot  7.866
  4262         3C     58      VAL     CB   4262     0.298500     9.9940   ; qtot  8.164
  4263         HC     58      VAL     HB   4263    -0.029700     3.0240   ; qtot  8.134
  4264         CT     58      VAL    CG1   4264    -0.319200     5.9620   ; qtot  7.815
  4265         HC     58      VAL   HG11   4265     0.079100     3.0240   ; qtot  7.894
  4266         HC     58      VAL   HG12   4266     0.079100     3.0240   ; qtot  7.973
  4267         HC     58      VAL   HG13   4267     0.079100     3.0240   ; qtot  8.052
  4268         CT     58      VAL    CG2   4268    -0.319200     5.9620   ; qtot  7.733
  4269         HC     58      VAL   HG21   4269     0.079100     3.0240   ; qtot  7.812
  4270         HC     58      VAL   HG22   4270     0.079100     3.0240   ; qtot  7.891
  4271         HC     58      VAL   HG23   4271     0.079100     3.0240   ; qtot  7.971
  4272          C     58      VAL      C   4272     0.597300    12.0100   ; qtot  8.568
  4273          O     58      VAL      O   4273    -0.567900    16.0000   ; qtot  8.000
  4274          N     59      PRO      N   4274    -0.254800    14.0100   ; qtot  7.745
  4275         CT     59      PRO     CD   4275     0.019200     7.9780   ; qtot  7.764
  4276         H1     59      PRO    HD2   4276     0.039100     3.0240   ; qtot  7.803
  4277         H1     59      PRO    HD3   4277     0.039100     3.0240   ; qtot  7.843
  4278         CT     59      PRO     CG   4278     0.018900     7.9780   ; qtot  7.861
  4279         HC     59      PRO    HG2   4279     0.021300     3.0240   ; qtot  7.883
  4280         HC     59      PRO    HG3   4280     0.021300     3.0240   ; qtot  7.904
  4281         CT     59      PRO     CB   4281    -0.007000     7.9780   ; qtot  7.897
  4282         HC     59      PRO    HB2   4282     0.025300     3.0240   ; qtot  7.922
  4283         HC     59      PRO    HB3   4283     0.025300     3.0240   ; qtot  7.948
  4284         CX     59      PRO     CA   4284    -0.026600     9.9940   ; qtot  7.921
  4285         H1     59      PRO     HA   4285     0.064100     3.0240   ; qtot  7.985
  4286          C     59      PRO      C   4286     0.589600    12.0100   ; qtot  8.575
  4287          O     59      PRO      O   4287    -0.574800    16.0000   ; qtot  8.000
  4288          N     60      ASP      N   4288    -0.516300    11.9940   ; qtot  7.484
  4289          H     60      ASP      H   4289     0.293600     3.0240   ; qtot  7.777
  4290         CX     60      ASP     CA   4290     0.038100     9.9940   ; qtot  7.815
  4291         H1     60      ASP     HA   4291     0.088000     3.0240   ; qtot  7.903
  4292         2C     60      ASP     CB   4292    -0.030300     7.9780   ; qtot  7.873
  4293         HC     60      ASP    HB2   4293    -0.012200     3.0240   ; qtot  7.861
  4294         HC     60      ASP    HB3   4294    -0.012200     3.0240   ; qtot  7.849
  4295         CO     60      ASP     CG   4295     0.799400    12.0100   ; qtot  8.648
  4296         O2     60      ASP    OD1   4296    -0.801400    16.0000   ; qtot  7.847
  4297         O2     60      ASP    OD2   4297    -0.801400    16.0000   ; qtot  7.045
  4298          C     60      ASP      C   4298     0.536600    12.0100   ; qtot  7.582
  4299          O     60      ASP      O   4299    -0.581900    16.0000   ; qtot  7.000
  4300          N     61      ARG      N   4300    -0.347900    11.9940   ; qtot  6.652
  4301          H     61      ARG      H   4301     0.274700     3.0240   ; qtot  6.927
  4302         CX     61      ARG     CA   4302    -0.263700     9.9940   ; qtot  6.663
  4303         H1     61      ARG     HA   4303     0.156000     3.0240   ; qtot  6.819
  4304         C8     61      ARG     CB   4304    -0.000700     7.9780   ; qtot  6.818
  4305         HC     61      ARG    HB2   4305     0.032700     3.0240   ; qtot  6.851
  4306         HC     61      ARG    HB3   4306     0.032700     3.0240   ; qtot  6.884
  4307         C8     61      ARG     CG   4307     0.039000     7.9780   ; qtot  6.923
  4308         HC     61      ARG    HG2   4308     0.028500     3.0240   ; qtot  6.951
  4309         HC     61      ARG    HG3   4309     0.028500     3.0240   ; qtot  6.980
  4310         C8     61      ARG     CD   4310     0.048600     7.9780   ; qtot  7.028
  4311         H1     61      ARG    HD2   4311     0.068700     3.0240   ; qtot  7.097
  4312         H1     61      ARG    HD3   4312     0.068700     3.0240   ; qtot  7.166
  4313         N2     61      ARG     NE   4313    -0.529500    11.9940   ; qtot  6.636
  4314          H     61      ARG     HE   4314     0.345600     3.0240   ; qtot  6.982
  4315         CA     61      ARG     CZ   4315     0.807600    12.0100   ; qtot  7.789
  4316         N2     61      ARG    NH1   4316    -0.862700     9.9780   ; qtot  6.927
  4317          H     61      ARG   HH11   4317     0.447800     3.0240   ; qtot  7.375
  4318          H     61      ARG   HH12   4318     0.447800     3.0240   ; qtot  7.822
  4319         N2     61      ARG    NH2   4319    -0.862700     9.9780   ; qtot  6.960
  4320          H     61      ARG   HH21   4320     0.447800     3.0240   ; qtot  7.407
  4321          H     61      ARG   HH22   4321     0.447800     3.0240   ; qtot  7.855
  4322          C     61      ARG      C   4322     0.734100    12.0100   ; qtot  8.589
  4323          O     61      ARG      O   4323    -0.589400    16.0000   ; qtot  8.000
  4324          N     62      PHE      N   4324    -0.415700    11.9940   ; qtot  7.584
  4325          H     62      PHE      H   4325     0.271900     3.0240   ; qtot  7.856
  4326         CX     62      PHE     CA   4326    -0.002400     9.9940   ; qtot  7.854
  4327         H1     62      PHE     HA   4327     0.097800     3.0240   ; qtot  7.952
  4328         CT     62      PHE     CB   4328    -0.034300     7.9780   ; qtot  7.917
  4329         HC     62      PHE    HB2   4329     0.029500     3.0240   ; qtot  7.947
  4330         HC     62      PHE    HB3   4330     0.029500     3.0240   ; qtot  7.976
  4331         CA     62      PHE     CG   4331     0.011800    12.0100   ; qtot  7.988
  4332         CA     62      PHE    CD1   4332    -0.125600     9.9940   ; qtot  7.862
  4333         HA     62      PHE    HD1   4333     0.133000     3.0240   ; qtot  7.995
  4334         CA     62      PHE    CE1   4334    -0.170400     9.9940   ; qtot  7.825
  4335         HA     62      PHE    HE1   4335     0.143000     3.0240   ; qtot  7.968
  4336         CA     62      PHE     CZ   4336    -0.107200     9.9940   ; qtot  7.861
  4337         HA     62      PHE     HZ   4337     0.129700     3.0240   ; qtot  7.991
  4338         CA     62      PHE    CE2   4338    -0.170400     9.9940   ; qtot  7.820
  4339         HA     62      PHE    HE2   4339     0.143000     3.0240   ; qtot  7.963
  4340         CA     62      PHE    CD2   4340    -0.125600     9.9940   ; qtot  7.838
  4341         HA     62      PHE    HD2   4341     0.133000     3.0240   ; qtot  7.971
  4342          C     62      PHE      C   4342     0.597300    12.0100   ; qtot  8.568
  4343          O     62      PHE      O   4343    -0.567900    16.0000   ; qtot  8.000
  4344          N     63      SER      N   4344    -0.415700    11.9940   ; qtot  7.584
  4345          H     63      SER      H   4345     0.271900     3.0240   ; qtot  7.856
  4346         CX     63      SER     CA   4346    -0.024900     9.9940   ; qtot  7.831
  4347         H1     63      SER     HA   4347     0.084300     3.0240   ; qtot  7.916
  4348         2C     63      SER     CB   4348     0.211700     7.9780   ; qtot  8.127
  4349         H1     63      SER    HB2   4349     0.035200     3.0240   ; qtot  8.162
  4350         H1     63      SER    HB3   4350     0.035200     3.0240   ; qtot  8.198
  4351         OH     63      SER     OG   4351    -0.654600    13.9840   ; qtot  7.543
  4352         HO     63      SER     HG   4352     0.427500     3.0240   ; qtot  7.971
  4353          C     63      SER      C   4353     0.597300    12.0100   ; qtot  8.568
  4354          O     63      SER      O   4354    -0.567900    16.0000   ; qtot  8.000
  4355          N     64      GLY      N   4355    -0.415700    11.9940   ; qtot  7.584
  4356          H     64      GLY      H   4356     0.271900     3.0240   ; qtot  7.856
  4357         CX     64      GLY     CA   4357    -0.025200     7.9780   ; qtot  7.831
  4358         H1     64      GLY    HA2   4358     0.069800     3.0240   ; qtot  7.901
  4359         H1     64      GLY    HA3   4359     0.069800     3.0240   ; qtot  7.971
  4360          C     64      GLY      C   4360     0.597300    12.0100   ; qtot  8.568
  4361          O     64      GLY      O   4361    -0.567900    16.0000   ; qtot  8.000
  4362          N     65      SER      N   4362    -0.415700    11.9940   ; qtot  7.584
  4363          H     65      SER      H   4363     0.271900     3.0240   ; qtot  7.856
  4364         CX     65      SER     CA   4364    -0.024900     9.9940   ; qtot  7.831
  4365         H1     65      SER     HA   4365     0.084300     3.0240   ; qtot  7.916
  4366         2C     65      SER     CB   4366     0.211700     7.9780   ; qtot  8.127
  4367         H1     65      SER    HB2   4367     0.035200     3.0240   ; qtot  8.162
  4368         H1     65      SER    HB3   4368     0.035200     3.0240   ; qtot  8.198
  4369         OH     65      SER     OG   4369    -0.654600    13.9840   ; qtot  7.543
  4370         HO     65      SER     HG   4370     0.427500     3.0240   ; qtot  7.971
  4371          C     65      SER      C   4371     0.597300    12.0100   ; qtot  8.568
  4372          O     65      SER      O   4372    -0.567900    16.0000   ; qtot  8.000
  4373          N     66      GLY      N   4373    -0.415700    11.9940   ; qtot  7.584
  4374          H     66      GLY      H   4374     0.271900     3.0240   ; qtot  7.856
  4375         CX     66      GLY     CA   4375    -0.025200     7.9780   ; qtot  7.831
  4376         H1     66      GLY    HA2   4376     0.069800     3.0240   ; qtot  7.901
  4377         H1     66      GLY    HA3   4377     0.069800     3.0240   ; qtot  7.971
  4378          C     66      GLY      C   4378     0.597300    12.0100   ; qtot  8.568
  4379          O     66      GLY      O   4379    -0.567900    16.0000   ; qtot  8.000
  4380          N     67      SER      N   4380    -0.415700    11.9940   ; qtot  7.584
  4381          H     67      SER      H   4381     0.271900     3.0240   ; qtot  7.856
  4382         CX     67      SER     CA   4382    -0.024900     9.9940   ; qtot  7.831
  4383         H1     67      SER     HA   4383     0.084300     3.0240   ; qtot  7.916
  4384         2C     67      SER     CB   4384     0.211700     7.9780   ; qtot  8.127
  4385         H1     67      SER    HB2   4385     0.035200     3.0240   ; qtot  8.162
  4386         H1     67      SER    HB3   4386     0.035200     3.0240   ; qtot  8.198
  4387         OH     67      SER     OG   4387    -0.654600    13.9840   ; qtot  7.543
  4388         HO     67      SER     HG   4388     0.427500     3.0240   ; qtot  7.971
  4389          C     67      SER      C   4389     0.597300    12.0100   ; qtot  8.568
  4390          O     67      SER      O   4390    -0.567900    16.0000   ; qtot  8.000
  4391          N     68      GLY      N   4391    -0.415700    11.9940   ; qtot  7.584
  4392          H     68      GLY      H   4392     0.271900     3.0240   ; qtot  7.856
  4393         CX     68      GLY     CA   4393    -0.025200     7.9780   ; qtot  7.831
  4394         H1     68      GLY    HA2   4394     0.069800     3.0240   ; qtot  7.901
  4395         H1     68      GLY    HA3   4395     0.069800     3.0240   ; qtot  7.971
  4396          C     68      GLY      C   4396     0.597300    12.0100   ; qtot  8.568
  4397          O     68      GLY      O   4397    -0.567900    16.0000   ; qtot  8.000
  4398          N     69      THR      N   4398    -0.415700    11.9940   ; qtot  7.584
  4399          H     69      THR      H   4399     0.271900     3.0240   ; qtot  7.856
  4400         CX     69      THR     CA   4400    -0.038900     9.9940   ; qtot  7.817
  4401         H1     69      THR     HA   4401     0.100700     3.0240   ; qtot  7.918
  4402         3C     69      THR     CB   4402     0.365400     9.9940   ; qtot  8.283
  4403         H1     69      THR     HB   4403     0.004300     3.0240   ; qtot  8.288
  4404         CT     69      THR    CG2   4404    -0.243800     5.9620   ; qtot  8.044
  4405         HC     69      THR   HG21   4405     0.064200     3.0240   ; qtot  8.108
  4406         HC     69      THR   HG22   4406     0.064200     3.0240   ; qtot  8.172
  4407         HC     69      THR   HG23   4407     0.064200     3.0240   ; qtot  8.236
  4408         OH     69      THR    OG1   4408    -0.676100    13.9840   ; qtot  7.560
  4409         HO     69      THR    HG1   4409     0.410200     3.0240   ; qtot  7.971
  4410          C     69      THR      C   4410     0.597300    12.0100   ; qtot  8.568
  4411          O     69      THR      O   4411    -0.567900    16.0000   ; qtot  8.000
  4412          N     70      ASP      N   4412    -0.516300    11.9940   ; qtot  7.484
  4413          H     70      ASP      H   4413     0.293600     3.0240   ; qtot  7.777
  4414         CX     70      ASP     CA   4414     0.038100     9.9940   ; qtot  7.815
  4415         H1     70      ASP     HA   4415     0.088000     3.0240   ; qtot  7.903
  4416         2C     70      ASP     CB   4416    -0.030300     7.9780   ; qtot  7.873
  4417         HC     70      ASP    HB2   4417    -0.012200     3.0240   ; qtot  7.861
  4418         HC     70      ASP    HB3   4418    -0.012200     3.0240   ; qtot  7.849
  4419         CO     70      ASP     CG   4419     0.799400    12.0100   ; qtot  8.648
  4420         O2     70      ASP    OD1   4420    -0.801400    16.0000   ; qtot  7.847
  4421         O2     70      ASP    OD2   4421    -0.801400    16.0000   ; qtot  7.045
  4422          C     70      ASP      C   4422     0.536600    12.0100   ; qtot  7.582
  4423          O     70      ASP      O   4423    -0.581900    16.0000   ; qtot  7.000
  4424          N     71      PHE      N   4424    -0.415700    11.9940   ; qtot  6.584
  4425          H     71      PHE      H   4425     0.271900     3.0240   ; qtot  6.856
  4426         CX     71      PHE     CA   4426    -0.002400     9.9940   ; qtot  6.854
  4427         H1     71      PHE     HA   4427     0.097800     3.0240   ; qtot  6.952
  4428         CT     71      PHE     CB   4428    -0.034300     7.9780   ; qtot  6.917
  4429         HC     71      PHE    HB2   4429     0.029500     3.0240   ; qtot  6.947
  4430         HC     71      PHE    HB3   4430     0.029500     3.0240   ; qtot  6.976
  4431         CA     71      PHE     CG   4431     0.011800    12.0100   ; qtot  6.988
  4432         CA     71      PHE    CD1   4432    -0.125600     9.9940   ; qtot  6.862
  4433         HA     71      PHE    HD1   4433     0.133000     3.0240   ; qtot  6.995
  4434         CA     71      PHE    CE1   4434    -0.170400     9.9940   ; qtot  6.825
  4435         HA     71      PHE    HE1   4435     0.143000     3.0240   ; qtot  6.968
  4436         CA     71      PHE     CZ   4436    -0.107200     9.9940   ; qtot  6.861
  4437         HA     71      PHE     HZ   4437     0.129700     3.0240   ; qtot  6.991
  4438         CA     71      PHE    CE2   4438    -0.170400     9.9940   ; qtot  6.820
  4439         HA     71      PHE    HE2   4439     0.143000     3.0240   ; qtot  6.963
  4440         CA     71      PHE    CD2   4440    -0.125600     9.9940   ; qtot  6.838
  4441         HA     71      PHE    HD2   4441     0.133000     3.0240   ; qtot  6.971
  4442          C     71      PHE      C   4442     0.597300    12.0100   ; qtot  7.568
  4443          O     71      PHE      O   4443    -0.567900    16.0000   ; qtot  7.000
  4444          N     72      THR      N   4444    -0.415700    11.9940   ; qtot  6.584
  4445          H     72      THR      H   4445     0.271900     3.0240   ; qtot  6.856
  4446         CX     72      THR     CA   4446    -0.038900     9.9940   ; qtot  6.817
  4447         H1     72      THR     HA   4447     0.100700     3.0240   ; qtot  6.918
  4448         3C     72      THR     CB   4448     0.365400     9.9940   ; qtot  7.283
  4449         H1     72      THR     HB   4449     0.004300     3.0240   ; qtot  7.288
  4450         CT     72      THR    CG2   4450    -0.243800     5.9620   ; qtot  7.044
  4451         HC     72      THR   HG21   4451     0.064200     3.0240   ; qtot  7.108
  4452         HC     72      THR   HG22   4452     0.064200     3.0240   ; qtot  7.172
  4453         HC     72      THR   HG23   4453     0.064200     3.0240   ; qtot  7.236
  4454         OH     72      THR    OG1   4454    -0.676100    13.9840   ; qtot  6.560
  4455         HO     72      THR    HG1   4455     0.410200     3.0240   ; qtot  6.971
  4456          C     72      THR      C   4456     0.597300    12.0100   ; qtot  7.568
  4457          O     72      THR      O   4457    -0.567900    16.0000   ; qtot  7.000
  4458          N     73      LEU      N   4458    -0.415700    11.9940   ; qtot  6.584
  4459          H     73      LEU      H   4459     0.271900     3.0240   ; qtot  6.856
  4460         CX     73      LEU     CA   4460    -0.051800     9.9940   ; qtot  6.804
  4461         H1     73      LEU     HA   4461     0.092200     3.0240   ; qtot  6.897
  4462         2C     73      LEU     CB   4462    -0.110200     7.9780   ; qtot  6.786
  4463         HC     73      LEU    HB2   4463     0.045700     3.0240   ; qtot  6.832
  4464         HC     73      LEU    HB3   4464     0.045700     3.0240   ; qtot  6.878
  4465         3C     73      LEU     CG   4465     0.353100     9.9940   ; qtot  7.231
  4466         HC     73      LEU     HG   4466    -0.036100     3.0240   ; qtot  7.195
  4467         CT     73      LEU    CD1   4467    -0.412100     5.9620   ; qtot  6.783
  4468         HC     73      LEU   HD11   4468     0.100000     3.0240   ; qtot  6.883
  4469         HC     73      LEU   HD12   4469     0.100000     3.0240   ; qtot  6.983
  4470         HC     73      LEU   HD13   4470     0.100000     3.0240   ; qtot  7.083
  4471         CT     73      LEU    CD2   4471    -0.412100     5.9620   ; qtot  6.671
  4472         HC     73      LEU   HD21   4472     0.100000     3.0240   ; qtot  6.771
  4473         HC     73      LEU   HD22   4473     0.100000     3.0240   ; qtot  6.871
  4474         HC     73      LEU   HD23   4474     0.100000     3.0240   ; qtot  6.971
  4475          C     73      LEU      C   4475     0.597300    12.0100   ; qtot  7.568
  4476          O     73      LEU      O   4476    -0.567900    16.0000   ; qtot  7.000
  4477          N     74      THR      N   4477    -0.415700    11.9940   ; qtot  6.584
  4478          H     74      THR      H   4478     0.271900     3.0240   ; qtot  6.856
  4479         CX     74      THR     CA   4479    -0.038900     9.9940   ; qtot  6.817
  4480         H1     74      THR     HA   4480     0.100700     3.0240   ; qtot  6.918
  4481         3C     74      THR     CB   4481     0.365400     9.9940   ; qtot  7.283
  4482         H1     74      THR     HB   4482     0.004300     3.0240   ; qtot  7.288
  4483         CT     74      THR    CG2   4483    -0.243800     5.9620   ; qtot  7.044
  4484         HC     74      THR   HG21   4484     0.064200     3.0240   ; qtot  7.108
  4485         HC     74      THR   HG22   4485     0.064200     3.0240   ; qtot  7.172
  4486         HC     74      THR   HG23   4486     0.064200     3.0240   ; qtot  7.236
  4487         OH     74      THR    OG1   4487    -0.676100    13.9840   ; qtot  6.560
  4488         HO     74      THR    HG1   4488     0.410200     3.0240   ; qtot  6.971
  4489          C     74      THR      C   4489     0.597300    12.0100   ; qtot  7.568
  4490          O     74      THR      O   4490    -0.567900    16.0000   ; qtot  7.000
  4491          N     75      ILE      N   4491    -0.415700    11.9940   ; qtot  6.584
  4492          H     75      ILE      H   4492     0.271900     3.0240   ; qtot  6.856
  4493         CX     75      ILE     CA   4493    -0.059700     9.9940   ; qtot  6.796
  4494         H1     75      ILE     HA   4494     0.086900     3.0240   ; qtot  6.883
  4495         3C     75      ILE     CB   4495     0.130300     9.9940   ; qtot  7.014
  4496         HC     75      ILE     HB   4496     0.018700     3.0240   ; qtot  7.032
  4497         CT     75      ILE    CG2   4497    -0.320400     5.9620   ; qtot  6.712
  4498         HC     75      ILE   HG21   4498     0.088200     3.0240   ; qtot  6.800
  4499         HC     75      ILE   HG22   4499     0.088200     3.0240   ; qtot  6.888
  4500         HC     75      ILE   HG23   4500     0.088200     3.0240   ; qtot  6.977
  4501         2C     75      ILE    CG1   4501    -0.043000     7.9780   ; qtot  6.934
  4502         HC     75      ILE   HG12   4502     0.023600     3.0240   ; qtot  6.957
  4503         HC     75      ILE   HG13   4503     0.023600     3.0240   ; qtot  6.981
  4504         CT     75      ILE    CD1   4504    -0.066000     5.9620   ; qtot  6.915
  4505         HC     75      ILE   HD11   4505     0.018600     3.0240   ; qtot  6.933
  4506         HC     75      ILE   HD12   4506     0.018600     3.0240   ; qtot  6.952
  4507         HC     75      ILE   HD13   4507     0.018600     3.0240   ; qtot  6.971
  4508          C     75      ILE      C   4508     0.597300    12.0100   ; qtot  7.568
  4509          O     75      ILE      O   4509    -0.567900    16.0000   ; qtot  7.000
  4510          N     76      SER      N   4510    -0.415700    11.9940   ; qtot  6.584
  4511          H     76      SER      H   4511     0.271900     3.0240   ; qtot  6.856
  4512         CX     76      SER     CA   4512    -0.024900     9.9940   ; qtot  6.831
  4513         H1     76      SER     HA   4513     0.084300     3.0240   ; qtot  6.916
  4514         2C     76      SER     CB   4514     0.211700     7.9780   ; qtot  7.127
  4515         H1     76      SER    HB2   4515     0.035200     3.0240   ; qtot  7.162
  4516         H1     76      SER    HB3   4516     0.035200     3.0240   ; qtot  7.198
  4517         OH     76      SER     OG   4517    -0.654600    13.9840   ; qtot  6.543
  4518         HO     76      SER     HG   4518     0.427500     3.0240   ; qtot  6.971
  4519          C     76      SER      C   4519     0.597300    12.0100   ; qtot  7.568
  4520          O     76      SER      O   4520    -0.567900    16.0000   ; qtot  7.000
  4521          N     77      SER      N   4521    -0.415700    11.9940   ; qtot  6.584
  4522          H     77      SER      H   4522     0.271900     3.0240   ; qtot  6.856
  4523         CX     77      SER     CA   4523    -0.024900     9.9940   ; qtot  6.831
  4524         H1     77      SER     HA   4524     0.084300     3.0240   ; qtot  6.916
  4525         2C     77      SER     CB   4525     0.211700     7.9780   ; qtot  7.127
  4526         H1     77      SER    HB2   4526     0.035200     3.0240   ; qtot  7.162
  4527         H1     77      SER    HB3   4527     0.035200     3.0240   ; qtot  7.198
  4528         OH     77      SER     OG   4528    -0.654600    13.9840   ; qtot  6.543
  4529         HO     77      SER     HG   4529     0.427500     3.0240   ; qtot  6.971
  4530          C     77      SER      C   4530     0.597300    12.0100   ; qtot  7.568
  4531          O     77      SER      O   4531    -0.567900    16.0000   ; qtot  7.000
  4532          N     78      LEU      N   4532    -0.415700    11.9940   ; qtot  6.584
  4533          H     78      LEU      H   4533     0.271900     3.0240   ; qtot  6.856
  4534         CX     78      LEU     CA   4534    -0.051800     9.9940   ; qtot  6.804
  4535         H1     78      LEU     HA   4535     0.092200     3.0240   ; qtot  6.897
  4536         2C     78      LEU     CB   4536    -0.110200     7.9780   ; qtot  6.786
  4537         HC     78      LEU    HB2   4537     0.045700     3.0240   ; qtot  6.832
  4538         HC     78      LEU    HB3   4538     0.045700     3.0240   ; qtot  6.878
  4539         3C     78      LEU     CG   4539     0.353100     9.9940   ; qtot  7.231
  4540         HC     78      LEU     HG   4540    -0.036100     3.0240   ; qtot  7.195
  4541         CT     78      LEU    CD1   4541    -0.412100     5.9620   ; qtot  6.783
  4542         HC     78      LEU   HD11   4542     0.100000     3.0240   ; qtot  6.883
[truncated: 1,702,879 more chars]
