# Supplementary material for: Design of nanobody targeting SARS-CoV-2 spike glycoprotein using CDR-grafting assisted by molecular simulation and machine learning
Source: PLoS Comput Biol. 2025 Apr 21;21(4):e1012921. doi: 10.1371/journal.pcbi.1012921 (PMC12068729; doi:10.1371/journal.pcbi.1012921)
Supplement: S1 Text — (ZIP) [file pcbi.1012921.s001.zip › NbDesign-main/molecular_dynamics/toppar/PROC.itp]

;;
;; Generated by CHARMM-GUI FF-Converter
;;
;; Correspondance:
;; jul316@lehigh.edu or wonpil@lehigh.edu
;;
;; GROMACS topology file for PROC
;;


[ moleculetype ]
; name	nrexcl
PROC	     3

[ atoms ]
; nr	type	resnr	residu	atom	cgnr	charge	mass
     1         N3    333     NTHR      N      1     0.181200     7.9620   ; qtot  0.181
     2          H    333     NTHR     H1      2     0.193400     3.0240   ; qtot  0.375
     3          H    333     NTHR     H2      3     0.193400     3.0240   ; qtot  0.568
     4          H    333     NTHR     H3      4     0.193400     3.0240   ; qtot  0.761
     5         CX    333     NTHR     CA      5     0.003400     9.9940   ; qtot  0.765
     6         HP    333     NTHR     HA      6     0.108700     3.0240   ; qtot  0.873
     7         3C    333     NTHR     CB      7     0.451400     9.9940   ; qtot  1.325
     8         H1    333     NTHR     HB      8    -0.032300     3.0240   ; qtot  1.293
     9         CT    333     NTHR    CG2      9    -0.255400     5.9620   ; qtot  1.037
    10         HC    333     NTHR   HG21     10     0.062700     3.0240   ; qtot  1.100
    11         HC    333     NTHR   HG22     11     0.062700     3.0240   ; qtot  1.163
    12         HC    333     NTHR   HG23     12     0.062700     3.0240   ; qtot  1.225
    13         OH    333     NTHR    OG1     13    -0.676400    13.9840   ; qtot  0.549
    14         HO    333     NTHR    HG1     14     0.407000     3.0240   ; qtot  0.956
    15          C    333     NTHR      C     15     0.616300    12.0100   ; qtot  1.572
    16          O    333     NTHR      O     16    -0.572200    16.0000   ; qtot  1.000
    17          N    334      ASN      N     17    -0.415700    11.9940   ; qtot  0.584
    18          H    334      ASN      H     18     0.271900     3.0240   ; qtot  0.856
    19         CX    334      ASN     CA     19     0.014300     9.9940   ; qtot  0.870
    20         H1    334      ASN     HA     20     0.104800     3.0240   ; qtot  0.975
    21         2C    334      ASN     CB     21    -0.204100     7.9780   ; qtot  0.771
    22         HC    334      ASN    HB2     22     0.079700     3.0240   ; qtot  0.851
    23         HC    334      ASN    HB3     23     0.079700     3.0240   ; qtot  0.931
    24          C    334      ASN     CG     24     0.713000    12.0100   ; qtot  1.644
    25          O    334      ASN    OD1     25    -0.593100    16.0000   ; qtot  1.050
    26          N    334      ASN    ND2     26    -0.919100     9.9780   ; qtot  0.131
    27          H    334      ASN   HD21     27     0.419600     3.0240   ; qtot  0.551
    28          H    334      ASN   HD22     28     0.419600     3.0240   ; qtot  0.971
    29          C    334      ASN      C     29     0.597300    12.0100   ; qtot  1.568
    30          O    334      ASN      O     30    -0.567900    16.0000   ; qtot  1.000
    31          N    335      LEU      N     31    -0.415700    11.9940   ; qtot  0.584
    32          H    335      LEU      H     32     0.271900     3.0240   ; qtot  0.856
    33         CX    335      LEU     CA     33    -0.051800     9.9940   ; qtot  0.804
    34         H1    335      LEU     HA     34     0.092200     3.0240   ; qtot  0.897
    35         2C    335      LEU     CB     35    -0.110200     7.9780   ; qtot  0.786
    36         HC    335      LEU    HB2     36     0.045700     3.0240   ; qtot  0.832
    37         HC    335      LEU    HB3     37     0.045700     3.0240   ; qtot  0.878
    38         3C    335      LEU     CG     38     0.353100     9.9940   ; qtot  1.231
    39         HC    335      LEU     HG     39    -0.036100     3.0240   ; qtot  1.195
    40         CT    335      LEU    CD1     40    -0.412100     5.9620   ; qtot  0.783
    41         HC    335      LEU   HD11     41     0.100000     3.0240   ; qtot  0.883
    42         HC    335      LEU   HD12     42     0.100000     3.0240   ; qtot  0.983
    43         HC    335      LEU   HD13     43     0.100000     3.0240   ; qtot  1.083
    44         CT    335      LEU    CD2     44    -0.412100     5.9620   ; qtot  0.671
    45         HC    335      LEU   HD21     45     0.100000     3.0240   ; qtot  0.771
    46         HC    335      LEU   HD22     46     0.100000     3.0240   ; qtot  0.871
    47         HC    335      LEU   HD23     47     0.100000     3.0240   ; qtot  0.971
    48          C    335      LEU      C     48     0.597300    12.0100   ; qtot  1.568
    49          O    335      LEU      O     49    -0.567900    16.0000   ; qtot  1.000
    50          N    336      CYX      N     50    -0.415700    11.9940   ; qtot  0.584
    51          H    336      CYX      H     51     0.271900     3.0240   ; qtot  0.856
    52         CX    336      CYX     CA     52     0.042900     9.9940   ; qtot  0.899
    53         H1    336      CYX     HA     53     0.076600     3.0240   ; qtot  0.976
    54         2C    336      CYX     CB     54    -0.079000     7.9780   ; qtot  0.897
    55         H1    336      CYX    HB2     55     0.091000     3.0240   ; qtot  0.988
    56         H1    336      CYX    HB3     56     0.091000     3.0240   ; qtot  1.079
    57          S    336      CYX     SG     57    -0.108100    32.0600   ; qtot  0.971
    58          C    336      CYX      C     58     0.597300    12.0100   ; qtot  1.568
    59          O    336      CYX      O     59    -0.567900    16.0000   ; qtot  1.000
    60          N    337      PRO      N     60    -0.254800    14.0100   ; qtot  0.745
    61         CT    337      PRO     CD     61     0.019200     7.9780   ; qtot  0.764
    62         H1    337      PRO    HD2     62     0.039100     3.0240   ; qtot  0.803
    63         H1    337      PRO    HD3     63     0.039100     3.0240   ; qtot  0.843
    64         CT    337      PRO     CG     64     0.018900     7.9780   ; qtot  0.862
    65         HC    337      PRO    HG2     65     0.021300     3.0240   ; qtot  0.883
    66         HC    337      PRO    HG3     66     0.021300     3.0240   ; qtot  0.904
    67         CT    337      PRO     CB     67    -0.007000     7.9780   ; qtot  0.897
    68         HC    337      PRO    HB2     68     0.025300     3.0240   ; qtot  0.922
    69         HC    337      PRO    HB3     69     0.025300     3.0240   ; qtot  0.948
    70         CX    337      PRO     CA     70    -0.026600     9.9940   ; qtot  0.921
    71         H1    337      PRO     HA     71     0.064100     3.0240   ; qtot  0.985
    72          C    337      PRO      C     72     0.589600    12.0100   ; qtot  1.575
    73          O    337      PRO      O     73    -0.574800    16.0000   ; qtot  1.000
    74          N    338      PHE      N     74    -0.415700    11.9940   ; qtot  0.584
    75          H    338      PHE      H     75     0.271900     3.0240   ; qtot  0.856
    76         CX    338      PHE     CA     76    -0.002400     9.9940   ; qtot  0.854
    77         H1    338      PHE     HA     77     0.097800     3.0240   ; qtot  0.952
    78         CT    338      PHE     CB     78    -0.034300     7.9780   ; qtot  0.917
    79         HC    338      PHE    HB2     79     0.029500     3.0240   ; qtot  0.947
    80         HC    338      PHE    HB3     80     0.029500     3.0240   ; qtot  0.976
    81         CA    338      PHE     CG     81     0.011800    12.0100   ; qtot  0.988
    82         CA    338      PHE    CD1     82    -0.125600     9.9940   ; qtot  0.863
    83         HA    338      PHE    HD1     83     0.133000     3.0240   ; qtot  0.996
    84         CA    338      PHE    CE1     84    -0.170400     9.9940   ; qtot  0.825
    85         HA    338      PHE    HE1     85     0.143000     3.0240   ; qtot  0.968
    86         CA    338      PHE     CZ     86    -0.107200     9.9940   ; qtot  0.861
    87         HA    338      PHE     HZ     87     0.129700     3.0240   ; qtot  0.991
    88         CA    338      PHE    CE2     88    -0.170400     9.9940   ; qtot  0.820
    89         HA    338      PHE    HE2     89     0.143000     3.0240   ; qtot  0.963
    90         CA    338      PHE    CD2     90    -0.125600     9.9940   ; qtot  0.838
    91         HA    338      PHE    HD2     91     0.133000     3.0240   ; qtot  0.971
    92          C    338      PHE      C     92     0.597300    12.0100   ; qtot  1.568
    93          O    338      PHE      O     93    -0.567900    16.0000   ; qtot  1.000
    94          N    339      GLY      N     94    -0.415700    11.9940   ; qtot  0.584
    95          H    339      GLY      H     95     0.271900     3.0240   ; qtot  0.856
    96         CX    339      GLY     CA     96    -0.025200     7.9780   ; qtot  0.831
    97         H1    339      GLY    HA2     97     0.069800     3.0240   ; qtot  0.901
    98         H1    339      GLY    HA3     98     0.069800     3.0240   ; qtot  0.971
    99          C    339      GLY      C     99     0.597300    12.0100   ; qtot  1.568
   100          O    339      GLY      O    100    -0.567900    16.0000   ; qtot  1.000
   101          N    340      GLU      N    101    -0.516300    11.9940   ; qtot  0.484
   102          H    340      GLU      H    102     0.293600     3.0240   ; qtot  0.777
   103         CX    340      GLU     CA    103     0.039700     9.9940   ; qtot  0.817
   104         H1    340      GLU     HA    104     0.110500     3.0240   ; qtot  0.928
   105         2C    340      GLU     CB    105     0.056000     7.9780   ; qtot  0.984
   106         HC    340      GLU    HB2    106    -0.017300     3.0240   ; qtot  0.966
   107         HC    340      GLU    HB3    107    -0.017300     3.0240   ; qtot  0.949
   108         2C    340      GLU     CG    108     0.013600     7.9780   ; qtot  0.963
   109         HC    340      GLU    HG2    109    -0.042500     3.0240   ; qtot  0.920
   110         HC    340      GLU    HG3    110    -0.042500     3.0240   ; qtot  0.878
   111         CO    340      GLU     CD    111     0.805400    12.0100   ; qtot  1.683
   112         O2    340      GLU    OE1    112    -0.818800    16.0000   ; qtot  0.864
   113         O2    340      GLU    OE2    113    -0.818800    16.0000   ; qtot  0.045
   114          C    340      GLU      C    114     0.536600    12.0100   ; qtot  0.582
   115          O    340      GLU      O    115    -0.581900    16.0000   ; qtot  0.000
   116          N    341      VAL      N    116    -0.415700    11.9940   ; qtot -0.416
   117          H    341      VAL      H    117     0.271900     3.0240   ; qtot -0.144
   118         CX    341      VAL     CA    118    -0.087500     9.9940   ; qtot -0.231
   119         H1    341      VAL     HA    119     0.096900     3.0240   ; qtot -0.134
   120         3C    341      VAL     CB    120     0.298500     9.9940   ; qtot  0.164
   121         HC    341      VAL     HB    121    -0.029700     3.0240   ; qtot  0.134
   122         CT    341      VAL    CG1    122    -0.319200     5.9620   ; qtot -0.185
   123         HC    341      VAL   HG11    123     0.079100     3.0240   ; qtot -0.106
   124         HC    341      VAL   HG12    124     0.079100     3.0240   ; qtot -0.027
   125         HC    341      VAL   HG13    125     0.079100     3.0240   ; qtot  0.053
   126         CT    341      VAL    CG2    126    -0.319200     5.9620   ; qtot -0.267
   127         HC    341      VAL   HG21    127     0.079100     3.0240   ; qtot -0.188
   128         HC    341      VAL   HG22    128     0.079100     3.0240   ; qtot -0.108
   129         HC    341      VAL   HG23    129     0.079100     3.0240   ; qtot -0.029
   130          C    341      VAL      C    130     0.597300    12.0100   ; qtot  0.568
   131          O    341      VAL      O    131    -0.567900    16.0000   ; qtot  0.000
   132          N    342      PHE      N    132    -0.415700    11.9940   ; qtot -0.416
   133          H    342      PHE      H    133     0.271900     3.0240   ; qtot -0.144
   134         CX    342      PHE     CA    134    -0.002400     9.9940   ; qtot -0.146
   135         H1    342      PHE     HA    135     0.097800     3.0240   ; qtot -0.048
   136         CT    342      PHE     CB    136    -0.034300     7.9780   ; qtot -0.083
   137         HC    342      PHE    HB2    137     0.029500     3.0240   ; qtot -0.053
   138         HC    342      PHE    HB3    138     0.029500     3.0240   ; qtot -0.024
   139         CA    342      PHE     CG    139     0.011800    12.0100   ; qtot -0.012
   140         CA    342      PHE    CD1    140    -0.125600     9.9940   ; qtot -0.137
   141         HA    342      PHE    HD1    141     0.133000     3.0240   ; qtot -0.004
   142         CA    342      PHE    CE1    142    -0.170400     9.9940   ; qtot -0.175
   143         HA    342      PHE    HE1    143     0.143000     3.0240   ; qtot -0.032
   144         CA    342      PHE     CZ    144    -0.107200     9.9940   ; qtot -0.139
   145         HA    342      PHE     HZ    145     0.129700     3.0240   ; qtot -0.009
   146         CA    342      PHE    CE2    146    -0.170400     9.9940   ; qtot -0.180
   147         HA    342      PHE    HE2    147     0.143000     3.0240   ; qtot -0.037
   148         CA    342      PHE    CD2    148    -0.125600     9.9940   ; qtot -0.162
   149         HA    342      PHE    HD2    149     0.133000     3.0240   ; qtot -0.029
   150          C    342      PHE      C    150     0.597300    12.0100   ; qtot  0.568
   151          O    342      PHE      O    151    -0.567900    16.0000   ; qtot  0.000
   152          N    343      NLN      N    152    -0.415700    11.9940   ; qtot -0.416
   153          H    343      NLN      H    153     0.271900     3.0240   ; qtot -0.144
   154         CX    343      NLN     CA    154     0.014300     9.9940   ; qtot -0.129
   155         H1    343      NLN     HA    155     0.104800     3.0240   ; qtot -0.025
   156         2C    343      NLN     CB    156    -0.204100     7.9780   ; qtot -0.229
   157         HC    343      NLN    HB2    157     0.079700     3.0240   ; qtot -0.149
   158         HC    343      NLN    HB3    158     0.079700     3.0240   ; qtot -0.069
   159          C    343      NLN     CG    159     0.713000    12.0100   ; qtot  0.644
   160          O    343      NLN    OD1    160    -0.593100    16.0000   ; qtot  0.051
   161          N    343      NLN    ND2    161    -0.693500    11.9940   ; qtot -0.643
   162          H    343      NLN   HD21    162     0.419600     3.0240   ; qtot -0.223
   163          C    343      NLN      C    163     0.597300    12.0100   ; qtot  0.374
   164          O    343      NLN      O    164    -0.567900    16.0000   ; qtot -0.194
   165          N    344      ALA      N    165    -0.415700    11.9940   ; qtot -0.610
   166          H    344      ALA      H    166     0.271900     3.0240   ; qtot -0.338
   167         CX    344      ALA     CA    167     0.033700     9.9940   ; qtot -0.304
   168         H1    344      ALA     HA    168     0.082300     3.0240   ; qtot -0.222
   169         CT    344      ALA     CB    169    -0.182500     5.9620   ; qtot -0.404
   170         HC    344      ALA    HB1    170     0.060300     3.0240   ; qtot -0.344
   171         HC    344      ALA    HB2    171     0.060300     3.0240   ; qtot -0.284
   172         HC    344      ALA    HB3    172     0.060300     3.0240   ; qtot -0.223
   173          C    344      ALA      C    173     0.597300    12.0100   ; qtot  0.374
   174          O    344      ALA      O    174    -0.567900    16.0000   ; qtot -0.194
   175          N    345      THR      N    175    -0.415700    11.9940   ; qtot -0.610
   176          H    345      THR      H    176     0.271900     3.0240   ; qtot -0.338
   177         CX    345      THR     CA    177    -0.038900     9.9940   ; qtot -0.377
   178         H1    345      THR     HA    178     0.100700     3.0240   ; qtot -0.276
   179         3C    345      THR     CB    179     0.365400     9.9940   ; qtot  0.089
   180         H1    345      THR     HB    180     0.004300     3.0240   ; qtot  0.094
   181         CT    345      THR    CG2    181    -0.243800     5.9620   ; qtot -0.150
   182         HC    345      THR   HG21    182     0.064200     3.0240   ; qtot -0.086
   183         HC    345      THR   HG22    183     0.064200     3.0240   ; qtot -0.022
   184         HC    345      THR   HG23    184     0.064200     3.0240   ; qtot  0.043
   185         OH    345      THR    OG1    185    -0.676100    13.9840   ; qtot -0.634
   186         HO    345      THR    HG1    186     0.410200     3.0240   ; qtot -0.223
   187          C    345      THR      C    187     0.597300    12.0100   ; qtot  0.374
   188          O    345      THR      O    188    -0.567900    16.0000   ; qtot -0.194
   189          N    346      ARG      N    189    -0.347900    11.9940   ; qtot -0.542
   190          H    346      ARG      H    190     0.274700     3.0240   ; qtot -0.267
   191         CX    346      ARG     CA    191    -0.263700     9.9940   ; qtot -0.531
   192         H1    346      ARG     HA    192     0.156000     3.0240   ; qtot -0.375
   193         C8    346      ARG     CB    193    -0.000700     7.9780   ; qtot -0.376
   194         HC    346      ARG    HB2    194     0.032700     3.0240   ; qtot -0.343
   195         HC    346      ARG    HB3    195     0.032700     3.0240   ; qtot -0.310
   196         C8    346      ARG     CG    196     0.039000     7.9780   ; qtot -0.271
   197         HC    346      ARG    HG2    197     0.028500     3.0240   ; qtot -0.243
   198         HC    346      ARG    HG3    198     0.028500     3.0240   ; qtot -0.214
   199         C8    346      ARG     CD    199     0.048600     7.9780   ; qtot -0.166
   200         H1    346      ARG    HD2    200     0.068700     3.0240   ; qtot -0.097
   201         H1    346      ARG    HD3    201     0.068700     3.0240   ; qtot -0.028
   202         N2    346      ARG     NE    202    -0.529500    11.9940   ; qtot -0.558
   203          H    346      ARG     HE    203     0.345600     3.0240   ; qtot -0.212
   204         CA    346      ARG     CZ    204     0.807600    12.0100   ; qtot  0.596
   205         N2    346      ARG    NH1    205    -0.862700     9.9780   ; qtot -0.267
   206          H    346      ARG   HH11    206     0.447800     3.0240   ; qtot  0.181
   207          H    346      ARG   HH12    207     0.447800     3.0240   ; qtot  0.628
   208         N2    346      ARG    NH2    208    -0.862700     9.9780   ; qtot -0.234
   209          H    346      ARG   HH21    209     0.447800     3.0240   ; qtot  0.214
   210          H    346      ARG   HH22    210     0.447800     3.0240   ; qtot  0.661
   211          C    346      ARG      C    211     0.734100    12.0100   ; qtot  1.395
   212          O    346      ARG      O    212    -0.589400    16.0000   ; qtot  0.806
   213          N    347      PHE      N    213    -0.415700    11.9940   ; qtot  0.390
   214          H    347      PHE      H    214     0.271900     3.0240   ; qtot  0.662
   215         CX    347      PHE     CA    215    -0.002400     9.9940   ; qtot  0.660
   216         H1    347      PHE     HA    216     0.097800     3.0240   ; qtot  0.758
   217         CT    347      PHE     CB    217    -0.034300     7.9780   ; qtot  0.723
   218         HC    347      PHE    HB2    218     0.029500     3.0240   ; qtot  0.753
   219         HC    347      PHE    HB3    219     0.029500     3.0240   ; qtot  0.782
   220         CA    347      PHE     CG    220     0.011800    12.0100   ; qtot  0.794
   221         CA    347      PHE    CD1    221    -0.125600     9.9940   ; qtot  0.669
   222         HA    347      PHE    HD1    222     0.133000     3.0240   ; qtot  0.802
   223         CA    347      PHE    CE1    223    -0.170400     9.9940   ; qtot  0.631
   224         HA    347      PHE    HE1    224     0.143000     3.0240   ; qtot  0.774
   225         CA    347      PHE     CZ    225    -0.107200     9.9940   ; qtot  0.667
   226         HA    347      PHE     HZ    226     0.129700     3.0240   ; qtot  0.797
   227         CA    347      PHE    CE2    227    -0.170400     9.9940   ; qtot  0.626
   228         HA    347      PHE    HE2    228     0.143000     3.0240   ; qtot  0.769
   229         CA    347      PHE    CD2    229    -0.125600     9.9940   ; qtot  0.644
   230         HA    347      PHE    HD2    230     0.133000     3.0240   ; qtot  0.777
   231          C    347      PHE      C    231     0.597300    12.0100   ; qtot  1.374
   232          O    347      PHE      O    232    -0.567900    16.0000   ; qtot  0.806
   233          N    348      ALA      N    233    -0.415700    11.9940   ; qtot  0.390
   234          H    348      ALA      H    234     0.271900     3.0240   ; qtot  0.662
   235         CX    348      ALA     CA    235     0.033700     9.9940   ; qtot  0.696
   236         H1    348      ALA     HA    236     0.082300     3.0240   ; qtot  0.778
   237         CT    348      ALA     CB    237    -0.182500     5.9620   ; qtot  0.596
   238         HC    348      ALA    HB1    238     0.060300     3.0240   ; qtot  0.656
   239         HC    348      ALA    HB2    239     0.060300     3.0240   ; qtot  0.716
   240         HC    348      ALA    HB3    240     0.060300     3.0240   ; qtot  0.777
   241          C    348      ALA      C    241     0.597300    12.0100   ; qtot  1.374
   242          O    348      ALA      O    242    -0.567900    16.0000   ; qtot  0.806
   243          N    349      SER      N    243    -0.415700    11.9940   ; qtot  0.390
   244          H    349      SER      H    244     0.271900     3.0240   ; qtot  0.662
   245         CX    349      SER     CA    245    -0.024900     9.9940   ; qtot  0.637
   246         H1    349      SER     HA    246     0.084300     3.0240   ; qtot  0.722
   247         2C    349      SER     CB    247     0.211700     7.9780   ; qtot  0.933
   248         H1    349      SER    HB2    248     0.035200     3.0240   ; qtot  0.969
   249         H1    349      SER    HB3    249     0.035200     3.0240   ; qtot  1.004
   250         OH    349      SER     OG    250    -0.654600    13.9840   ; qtot  0.349
   251         HO    349      SER     HG    251     0.427500     3.0240   ; qtot  0.777
   252          C    349      SER      C    252     0.597300    12.0100   ; qtot  1.374
   253          O    349      SER      O    253    -0.567900    16.0000   ; qtot  0.806
   254          N    350      VAL      N    254    -0.415700    11.9940   ; qtot  0.390
   255          H    350      VAL      H    255     0.271900     3.0240   ; qtot  0.662
   256         CX    350      VAL     CA    256    -0.087500     9.9940   ; qtot  0.575
   257         H1    350      VAL     HA    257     0.096900     3.0240   ; qtot  0.672
   258         3C    350      VAL     CB    258     0.298500     9.9940   ; qtot  0.970
   259         HC    350      VAL     HB    259    -0.029700     3.0240   ; qtot  0.940
   260         CT    350      VAL    CG1    260    -0.319200     5.9620   ; qtot  0.621
   261         HC    350      VAL   HG11    261     0.079100     3.0240   ; qtot  0.700
   262         HC    350      VAL   HG12    262     0.079100     3.0240   ; qtot  0.779
   263         HC    350      VAL   HG13    263     0.079100     3.0240   ; qtot  0.859
   264         CT    350      VAL    CG2    264    -0.319200     5.9620   ; qtot  0.539
   265         HC    350      VAL   HG21    265     0.079100     3.0240   ; qtot  0.618
   266         HC    350      VAL   HG22    266     0.079100     3.0240   ; qtot  0.698
   267         HC    350      VAL   HG23    267     0.079100     3.0240   ; qtot  0.777
   268          C    350      VAL      C    268     0.597300    12.0100   ; qtot  1.374
   269          O    350      VAL      O    269    -0.567900    16.0000   ; qtot  0.806
   270          N    351      TYR      N    270    -0.415700    11.9940   ; qtot  0.390
   271          H    351      TYR      H    271     0.271900     3.0240   ; qtot  0.662
   272         CX    351      TYR     CA    272    -0.001400     9.9940   ; qtot  0.661
   273         H1    351      TYR     HA    273     0.087600     3.0240   ; qtot  0.748
   274         CT    351      TYR     CB    274    -0.015200     7.9780   ; qtot  0.733
   275         HC    351      TYR    HB2    275     0.029500     3.0240   ; qtot  0.763
   276         HC    351      TYR    HB3    276     0.029500     3.0240   ; qtot  0.792
   277         CA    351      TYR     CG    277    -0.001100    12.0100   ; qtot  0.791
   278         CA    351      TYR    CD1    278    -0.190600     9.9940   ; qtot  0.601
   279         HA    351      TYR    HD1    279     0.169900     3.0240   ; qtot  0.770
   280         CA    351      TYR    CE1    280    -0.234100     9.9940   ; qtot  0.536
   281         HA    351      TYR    HE1    281     0.165600     3.0240   ; qtot  0.702
   282          C    351      TYR     CZ    282     0.322600    12.0100   ; qtot  1.025
   283         OH    351      TYR     OH    283    -0.557900    13.9840   ; qtot  0.467
   284         HO    351      TYR     HH    284     0.399200     3.0240   ; qtot  0.866
   285         CA    351      TYR    CE2    285    -0.234100     9.9940   ; qtot  0.632
   286         HA    351      TYR    HE2    286     0.165600     3.0240   ; qtot  0.797
   287         CA    351      TYR    CD2    287    -0.190600     9.9940   ; qtot  0.607
   288         HA    351      TYR    HD2    288     0.169900     3.0240   ; qtot  0.777
   289          C    351      TYR      C    289     0.597300    12.0100   ; qtot  1.374
   290          O    351      TYR      O    290    -0.567900    16.0000   ; qtot  0.806
   291          N    352      ALA      N    291    -0.415700    11.9940   ; qtot  0.390
   292          H    352      ALA      H    292     0.271900     3.0240   ; qtot  0.662
   293         CX    352      ALA     CA    293     0.033700     9.9940   ; qtot  0.696
   294         H1    352      ALA     HA    294     0.082300     3.0240   ; qtot  0.778
   295         CT    352      ALA     CB    295    -0.182500     5.9620   ; qtot  0.596
   296         HC    352      ALA    HB1    296     0.060300     3.0240   ; qtot  0.656
   297         HC    352      ALA    HB2    297     0.060300     3.0240   ; qtot  0.716
   298         HC    352      ALA    HB3    298     0.060300     3.0240   ; qtot  0.777
   299          C    352      ALA      C    299     0.597300    12.0100   ; qtot  1.374
   300          O    352      ALA      O    300    -0.567900    16.0000   ; qtot  0.806
   301          N    353      TRP      N    301    -0.415700    11.9940   ; qtot  0.390
   302          H    353      TRP      H    302     0.271900     3.0240   ; qtot  0.662
   303         CX    353      TRP     CA    303    -0.027500     9.9940   ; qtot  0.635
   304         H1    353      TRP     HA    304     0.112300     3.0240   ; qtot  0.747
   305         CT    353      TRP     CB    305    -0.005000     7.9780   ; qtot  0.742
   306         HC    353      TRP    HB2    306     0.033900     3.0240   ; qtot  0.776
   307         HC    353      TRP    HB3    307     0.033900     3.0240   ; qtot  0.810
   308         C*    353      TRP     CG    308    -0.141500    12.0100   ; qtot  0.668
   309         CW    353      TRP    CD1    309    -0.163800     9.9940   ; qtot  0.505
   310         H4    353      TRP    HD1    310     0.206200     3.0240   ; qtot  0.711
   311         NA    353      TRP    NE1    311    -0.341800    11.9940   ; qtot  0.369
   312          H    353      TRP    HE1    312     0.341200     3.0240   ; qtot  0.710
   313         CN    353      TRP    CE2    313     0.138000    12.0100   ; qtot  0.848
   314         CA    353      TRP    CZ2    314    -0.260100     9.9940   ; qtot  0.588
   315         HA    353      TRP    HZ2    315     0.157200     3.0240   ; qtot  0.745
   316         CA    353      TRP    CH2    316    -0.113400     9.9940   ; qtot  0.632
   317         HA    353      TRP    HH2    317     0.141700     3.0240   ; qtot  0.774
   318         CA    353      TRP    CZ3    318    -0.197200     9.9940   ; qtot  0.576
   319         HA    353      TRP    HZ3    319     0.144700     3.0240   ; qtot  0.721
   320         CA    353      TRP    CE3    320    -0.238700     9.9940   ; qtot  0.482
   321         HA    353      TRP    HE3    321     0.170000     3.0240   ; qtot  0.652
   322         CB    353      TRP    CD2    322     0.124300    12.0100   ; qtot  0.777
   323          C    353      TRP      C    323     0.597300    12.0100   ; qtot  1.374
   324          O    353      TRP      O    324    -0.567900    16.0000   ; qtot  0.806
   325          N    354      ASN      N    325    -0.415700    11.9940   ; qtot  0.390
   326          H    354      ASN      H    326     0.271900     3.0240   ; qtot  0.662
   327         CX    354      ASN     CA    327     0.014300     9.9940   ; qtot  0.677
   328         H1    354      ASN     HA    328     0.104800     3.0240   ; qtot  0.781
   329         2C    354      ASN     CB    329    -0.204100     7.9780   ; qtot  0.577
   330         HC    354      ASN    HB2    330     0.079700     3.0240   ; qtot  0.657
   331         HC    354      ASN    HB3    331     0.079700     3.0240   ; qtot  0.737
   332          C    354      ASN     CG    332     0.713000    12.0100   ; qtot  1.450
   333          O    354      ASN    OD1    333    -0.593100    16.0000   ; qtot  0.857
   334          N    354      ASN    ND2    334    -0.919100     9.9780   ; qtot -0.063
   335          H    354      ASN   HD21    335     0.419600     3.0240   ; qtot  0.357
   336          H    354      ASN   HD22    336     0.419600     3.0240   ; qtot  0.777
   337          C    354      ASN      C    337     0.597300    12.0100   ; qtot  1.374
   338          O    354      ASN      O    338    -0.567900    16.0000   ; qtot  0.806
   339          N    355      ARG      N    339    -0.347900    11.9940   ; qtot  0.458
   340          H    355      ARG      H    340     0.274700     3.0240   ; qtot  0.733
   341         CX    355      ARG     CA    341    -0.263700     9.9940   ; qtot  0.469
   342         H1    355      ARG     HA    342     0.156000     3.0240   ; qtot  0.625
   343         C8    355      ARG     CB    343    -0.000700     7.9780   ; qtot  0.624
   344         HC    355      ARG    HB2    344     0.032700     3.0240   ; qtot  0.657
   345         HC    355      ARG    HB3    345     0.032700     3.0240   ; qtot  0.690
   346         C8    355      ARG     CG    346     0.039000     7.9780   ; qtot  0.729
   347         HC    355      ARG    HG2    347     0.028500     3.0240   ; qtot  0.757
   348         HC    355      ARG    HG3    348     0.028500     3.0240   ; qtot  0.786
   349         C8    355      ARG     CD    349     0.048600     7.9780   ; qtot  0.834
   350         H1    355      ARG    HD2    350     0.068700     3.0240   ; qtot  0.903
   351         H1    355      ARG    HD3    351     0.068700     3.0240   ; qtot  0.972
   352         N2    355      ARG     NE    352    -0.529500    11.9940   ; qtot  0.442
   353          H    355      ARG     HE    353     0.345600     3.0240   ; qtot  0.788
   354         CA    355      ARG     CZ    354     0.807600    12.0100   ; qtot  1.596
   355         N2    355      ARG    NH1    355    -0.862700     9.9780   ; qtot  0.733
   356          H    355      ARG   HH11    356     0.447800     3.0240   ; qtot  1.181
   357          H    355      ARG   HH12    357     0.447800     3.0240   ; qtot  1.628
   358         N2    355      ARG    NH2    358    -0.862700     9.9780   ; qtot  0.766
   359          H    355      ARG   HH21    359     0.447800     3.0240   ; qtot  1.214
   360          H    355      ARG   HH22    360     0.447800     3.0240   ; qtot  1.661
   361          C    355      ARG      C    361     0.734100    12.0100   ; qtot  2.395
   362          O    355      ARG      O    362    -0.589400    16.0000   ; qtot  1.806
   363          N    356      LYS      N    363    -0.347900    11.9940   ; qtot  1.458
   364          H    356      LYS      H    364     0.274700     3.0240   ; qtot  1.733
   365         CX    356      LYS     CA    365    -0.240000     9.9940   ; qtot  1.493
   366         H1    356      LYS     HA    366     0.142600     3.0240   ; qtot  1.635
   367         C8    356      LYS     CB    367    -0.009400     7.9780   ; qtot  1.626
   368         HC    356      LYS    HB2    368     0.036200     3.0240   ; qtot  1.662
   369         HC    356      LYS    HB3    369     0.036200     3.0240   ; qtot  1.698
   370         C8    356      LYS     CG    370     0.018700     7.9780   ; qtot  1.717
   371         HC    356      LYS    HG2    371     0.010300     3.0240   ; qtot  1.727
   372         HC    356      LYS    HG3    372     0.010300     3.0240   ; qtot  1.738
   373         C8    356      LYS     CD    373    -0.047900     7.9780   ; qtot  1.690
   374         HC    356      LYS    HD2    374     0.062100     3.0240   ; qtot  1.752
   375         HC    356      LYS    HD3    375     0.062100     3.0240   ; qtot  1.814
   376         C8    356      LYS     CE    376    -0.014300     7.9780   ; qtot  1.800
   377         HP    356      LYS    HE2    377     0.113500     3.0240   ; qtot  1.913
   378         HP    356      LYS    HE3    378     0.113500     3.0240   ; qtot  2.027
   379         N3    356      LYS     NZ    379    -0.385400     7.9620   ; qtot  1.641
   380          H    356      LYS    HZ1    380     0.340000     3.0240   ; qtot  1.981
   381          H    356      LYS    HZ2    381     0.340000     3.0240   ; qtot  2.321
   382          H    356      LYS    HZ3    382     0.340000     3.0240   ; qtot  2.661
   383          C    356      LYS      C    383     0.734100    12.0100   ; qtot  3.395
   384          O    356      LYS      O    384    -0.589400    16.0000   ; qtot  2.806
   385          N    357      ARG      N    385    -0.347900    11.9940   ; qtot  2.458
   386          H    357      ARG      H    386     0.274700     3.0240   ; qtot  2.733
   387         CX    357      ARG     CA    387    -0.263700     9.9940   ; qtot  2.469
   388         H1    357      ARG     HA    388     0.156000     3.0240   ; qtot  2.625
   389         C8    357      ARG     CB    389    -0.000700     7.9780   ; qtot  2.624
   390         HC    357      ARG    HB2    390     0.032700     3.0240   ; qtot  2.657
   391         HC    357      ARG    HB3    391     0.032700     3.0240   ; qtot  2.690
   392         C8    357      ARG     CG    392     0.039000     7.9780   ; qtot  2.729
   393         HC    357      ARG    HG2    393     0.028500     3.0240   ; qtot  2.757
   394         HC    357      ARG    HG3    394     0.028500     3.0240   ; qtot  2.786
   395         C8    357      ARG     CD    395     0.048600     7.9780   ; qtot  2.834
   396         H1    357      ARG    HD2    396     0.068700     3.0240   ; qtot  2.903
   397         H1    357      ARG    HD3    397     0.068700     3.0240   ; qtot  2.972
   398         N2    357      ARG     NE    398    -0.529500    11.9940   ; qtot  2.442
   399          H    357      ARG     HE    399     0.345600     3.0240   ; qtot  2.788
   400         CA    357      ARG     CZ    400     0.807600    12.0100   ; qtot  3.596
   401         N2    357      ARG    NH1    401    -0.862700     9.9780   ; qtot  2.733
   402          H    357      ARG   HH11    402     0.447800     3.0240   ; qtot  3.181
   403          H    357      ARG   HH12    403     0.447800     3.0240   ; qtot  3.628
   404         N2    357      ARG    NH2    404    -0.862700     9.9780   ; qtot  2.766
   405          H    357      ARG   HH21    405     0.447800     3.0240   ; qtot  3.214
   406          H    357      ARG   HH22    406     0.447800     3.0240   ; qtot  3.661
   407          C    357      ARG      C    407     0.734100    12.0100   ; qtot  4.395
   408          O    357      ARG      O    408    -0.589400    16.0000   ; qtot  3.806
   409          N    358      ILE      N    409    -0.415700    11.9940   ; qtot  3.390
   410          H    358      ILE      H    410     0.271900     3.0240   ; qtot  3.662
   411         CX    358      ILE     CA    411    -0.059700     9.9940   ; qtot  3.603
   412         H1    358      ILE     HA    412     0.086900     3.0240   ; qtot  3.689
   413         3C    358      ILE     CB    413     0.130300     9.9940   ; qtot  3.820
   414         HC    358      ILE     HB    414     0.018700     3.0240   ; qtot  3.838
   415         CT    358      ILE    CG2    415    -0.320400     5.9620   ; qtot  3.518
   416         HC    358      ILE   HG21    416     0.088200     3.0240   ; qtot  3.606
   417         HC    358      ILE   HG22    417     0.088200     3.0240   ; qtot  3.694
   418         HC    358      ILE   HG23    418     0.088200     3.0240   ; qtot  3.783
   419         2C    358      ILE    CG1    419    -0.043000     7.9780   ; qtot  3.740
   420         HC    358      ILE   HG12    420     0.023600     3.0240   ; qtot  3.763
   421         HC    358      ILE   HG13    421     0.023600     3.0240   ; qtot  3.787
   422         CT    358      ILE    CD1    422    -0.066000     5.9620   ; qtot  3.721
   423         HC    358      ILE   HD11    423     0.018600     3.0240   ; qtot  3.739
   424         HC    358      ILE   HD12    424     0.018600     3.0240   ; qtot  3.758
   425         HC    358      ILE   HD13    425     0.018600     3.0240   ; qtot  3.777
   426          C    358      ILE      C    426     0.597300    12.0100   ; qtot  4.374
   427          O    358      ILE      O    427    -0.567900    16.0000   ; qtot  3.806
   428          N    359      SER      N    428    -0.415700    11.9940   ; qtot  3.390
   429          H    359      SER      H    429     0.271900     3.0240   ; qtot  3.662
   430         CX    359      SER     CA    430    -0.024900     9.9940   ; qtot  3.637
   431         H1    359      SER     HA    431     0.084300     3.0240   ; qtot  3.722
   432         2C    359      SER     CB    432     0.211700     7.9780   ; qtot  3.933
   433         H1    359      SER    HB2    433     0.035200     3.0240   ; qtot  3.969
   434         H1    359      SER    HB3    434     0.035200     3.0240   ; qtot  4.004
   435         OH    359      SER     OG    435    -0.654600    13.9840   ; qtot  3.349
   436         HO    359      SER     HG    436     0.427500     3.0240   ; qtot  3.777
   437          C    359      SER      C    437     0.597300    12.0100   ; qtot  4.374
   438          O    359      SER      O    438    -0.567900    16.0000   ; qtot  3.806
   439          N    360      ASN      N    439    -0.415700    11.9940   ; qtot  3.390
   440          H    360      ASN      H    440     0.271900     3.0240   ; qtot  3.662
   441         CX    360      ASN     CA    441     0.014300     9.9940   ; qtot  3.677
   442         H1    360      ASN     HA    442     0.104800     3.0240   ; qtot  3.781
   443         2C    360      ASN     CB    443    -0.204100     7.9780   ; qtot  3.577
   444         HC    360      ASN    HB2    444     0.079700     3.0240   ; qtot  3.657
   445         HC    360      ASN    HB3    445     0.079700     3.0240   ; qtot  3.737
   446          C    360      ASN     CG    446     0.713000    12.0100   ; qtot  4.450
   447          O    360      ASN    OD1    447    -0.593100    16.0000   ; qtot  3.857
   448          N    360      ASN    ND2    448    -0.919100     9.9780   ; qtot  2.937
   449          H    360      ASN   HD21    449     0.419600     3.0240   ; qtot  3.357
   450          H    360      ASN   HD22    450     0.419600     3.0240   ; qtot  3.777
   451          C    360      ASN      C    451     0.597300    12.0100   ; qtot  4.374
   452          O    360      ASN      O    452    -0.567900    16.0000   ; qtot  3.806
   453          N    361      CYX      N    453    -0.415700    11.9940   ; qtot  3.390
   454          H    361      CYX      H    454     0.271900     3.0240   ; qtot  3.662
   455         CX    361      CYX     CA    455     0.042900     9.9940   ; qtot  3.705
   456         H1    361      CYX     HA    456     0.076600     3.0240   ; qtot  3.782
   457         2C    361      CYX     CB    457    -0.079000     7.9780   ; qtot  3.703
   458         H1    361      CYX    HB2    458     0.091000     3.0240   ; qtot  3.794
   459         H1    361      CYX    HB3    459     0.091000     3.0240   ; qtot  3.885
   460          S    361      CYX     SG    460    -0.108100    32.0600   ; qtot  3.777
   461          C    361      CYX      C    461     0.597300    12.0100   ; qtot  4.374
   462          O    361      CYX      O    462    -0.567900    16.0000   ; qtot  3.806
   463          N    362      VAL      N    463    -0.415700    11.9940   ; qtot  3.390
   464          H    362      VAL      H    464     0.271900     3.0240   ; qtot  3.662
   465         CX    362      VAL     CA    465    -0.087500     9.9940   ; qtot  3.575
   466         H1    362      VAL     HA    466     0.096900     3.0240   ; qtot  3.672
   467         3C    362      VAL     CB    467     0.298500     9.9940   ; qtot  3.970
   468         HC    362      VAL     HB    468    -0.029700     3.0240   ; qtot  3.940
   469         CT    362      VAL    CG1    469    -0.319200     5.9620   ; qtot  3.621
   470         HC    362      VAL   HG11    470     0.079100     3.0240   ; qtot  3.700
   471         HC    362      VAL   HG12    471     0.079100     3.0240   ; qtot  3.779
   472         HC    362      VAL   HG13    472     0.079100     3.0240   ; qtot  3.859
   473         CT    362      VAL    CG2    473    -0.319200     5.9620   ; qtot  3.539
   474         HC    362      VAL   HG21    474     0.079100     3.0240   ; qtot  3.618
   475         HC    362      VAL   HG22    475     0.079100     3.0240   ; qtot  3.698
   476         HC    362      VAL   HG23    476     0.079100     3.0240   ; qtot  3.777
   477          C    362      VAL      C    477     0.597300    12.0100   ; qtot  4.374
   478          O    362      VAL      O    478    -0.567900    16.0000   ; qtot  3.806
   479          N    363      ALA      N    479    -0.415700    11.9940   ; qtot  3.390
   480          H    363      ALA      H    480     0.271900     3.0240   ; qtot  3.662
   481         CX    363      ALA     CA    481     0.033700     9.9940   ; qtot  3.696
   482         H1    363      ALA     HA    482     0.082300     3.0240   ; qtot  3.778
   483         CT    363      ALA     CB    483    -0.182500     5.9620   ; qtot  3.596
   484         HC    363      ALA    HB1    484     0.060300     3.0240   ; qtot  3.656
   485         HC    363      ALA    HB2    485     0.060300     3.0240   ; qtot  3.716
   486         HC    363      ALA    HB3    486     0.060300     3.0240   ; qtot  3.777
   487          C    363      ALA      C    487     0.597300    12.0100   ; qtot  4.374
   488          O    363      ALA      O    488    -0.567900    16.0000   ; qtot  3.806
   489          N    364      ASP      N    489    -0.516300    11.9940   ; qtot  3.290
   490          H    364      ASP      H    490     0.293600     3.0240   ; qtot  3.583
   491         CX    364      ASP     CA    491     0.038100     9.9940   ; qtot  3.621
   492         H1    364      ASP     HA    492     0.088000     3.0240   ; qtot  3.709
   493         2C    364      ASP     CB    493    -0.030300     7.9780   ; qtot  3.679
   494         HC    364      ASP    HB2    494    -0.012200     3.0240   ; qtot  3.667
   495         HC    364      ASP    HB3    495    -0.012200     3.0240   ; qtot  3.655
   496         CO    364      ASP     CG    496     0.799400    12.0100   ; qtot  4.454
   497         O2    364      ASP    OD1    497    -0.801400    16.0000   ; qtot  3.653
   498         O2    364      ASP    OD2    498    -0.801400    16.0000   ; qtot  2.851
   499          C    364      ASP      C    499     0.536600    12.0100   ; qtot  3.388
   500          O    364      ASP      O    500    -0.581900    16.0000   ; qtot  2.806
   501          N    365      TYR      N    501    -0.415700    11.9940   ; qtot  2.390
   502          H    365      TYR      H    502     0.271900     3.0240   ; qtot  2.662
   503         CX    365      TYR     CA    503    -0.001400     9.9940   ; qtot  2.661
   504         H1    365      TYR     HA    504     0.087600     3.0240   ; qtot  2.748
   505         CT    365      TYR     CB    505    -0.015200     7.9780   ; qtot  2.733
   506         HC    365      TYR    HB2    506     0.029500     3.0240   ; qtot  2.763
   507         HC    365      TYR    HB3    507     0.029500     3.0240   ; qtot  2.792
   508         CA    365      TYR     CG    508    -0.001100    12.0100   ; qtot  2.791
   509         CA    365      TYR    CD1    509    -0.190600     9.9940   ; qtot  2.601
   510         HA    365      TYR    HD1    510     0.169900     3.0240   ; qtot  2.770
   511         CA    365      TYR    CE1    511    -0.234100     9.9940   ; qtot  2.536
   512         HA    365      TYR    HE1    512     0.165600     3.0240   ; qtot  2.702
   513          C    365      TYR     CZ    513     0.322600    12.0100   ; qtot  3.025
   514         OH    365      TYR     OH    514    -0.557900    13.9840   ; qtot  2.467
   515         HO    365      TYR     HH    515     0.399200     3.0240   ; qtot  2.866
   516         CA    365      TYR    CE2    516    -0.234100     9.9940   ; qtot  2.632
   517         HA    365      TYR    HE2    517     0.165600     3.0240   ; qtot  2.797
   518         CA    365      TYR    CD2    518    -0.190600     9.9940   ; qtot  2.607
   519         HA    365      TYR    HD2    519     0.169900     3.0240   ; qtot  2.777
   520          C    365      TYR      C    520     0.597300    12.0100   ; qtot  3.374
   521          O    365      TYR      O    521    -0.567900    16.0000   ; qtot  2.806
   522          N    366      SER      N    522    -0.415700    11.9940   ; qtot  2.390
   523          H    366      SER      H    523     0.271900     3.0240   ; qtot  2.662
   524         CX    366      SER     CA    524    -0.024900     9.9940   ; qtot  2.637
   525         H1    366      SER     HA    525     0.084300     3.0240   ; qtot  2.722
   526         2C    366      SER     CB    526     0.211700     7.9780   ; qtot  2.933
   527         H1    366      SER    HB2    527     0.035200     3.0240   ; qtot  2.969
   528         H1    366      SER    HB3    528     0.035200     3.0240   ; qtot  3.004
   529         OH    366      SER     OG    529    -0.654600    13.9840   ; qtot  2.349
   530         HO    366      SER     HG    530     0.427500     3.0240   ; qtot  2.777
   531          C    366      SER      C    531     0.597300    12.0100   ; qtot  3.374
   532          O    366      SER      O    532    -0.567900    16.0000   ; qtot  2.806
   533          N    367      VAL      N    533    -0.415700    11.9940   ; qtot  2.390
   534          H    367      VAL      H    534     0.271900     3.0240   ; qtot  2.662
   535         CX    367      VAL     CA    535    -0.087500     9.9940   ; qtot  2.575
   536         H1    367      VAL     HA    536     0.096900     3.0240   ; qtot  2.672
   537         3C    367      VAL     CB    537     0.298500     9.9940   ; qtot  2.970
   538         HC    367      VAL     HB    538    -0.029700     3.0240   ; qtot  2.940
   539         CT    367      VAL    CG1    539    -0.319200     5.9620   ; qtot  2.621
   540         HC    367      VAL   HG11    540     0.079100     3.0240   ; qtot  2.700
   541         HC    367      VAL   HG12    541     0.079100     3.0240   ; qtot  2.779
   542         HC    367      VAL   HG13    542     0.079100     3.0240   ; qtot  2.859
   543         CT    367      VAL    CG2    543    -0.319200     5.9620   ; qtot  2.539
   544         HC    367      VAL   HG21    544     0.079100     3.0240   ; qtot  2.618
   545         HC    367      VAL   HG22    545     0.079100     3.0240   ; qtot  2.698
   546         HC    367      VAL   HG23    546     0.079100     3.0240   ; qtot  2.777
   547          C    367      VAL      C    547     0.597300    12.0100   ; qtot  3.374
   548          O    367      VAL      O    548    -0.567900    16.0000   ; qtot  2.806
   549          N    368      LEU      N    549    -0.415700    11.9940   ; qtot  2.390
   550          H    368      LEU      H    550     0.271900     3.0240   ; qtot  2.662
   551         CX    368      LEU     CA    551    -0.051800     9.9940   ; qtot  2.610
   552         H1    368      LEU     HA    552     0.092200     3.0240   ; qtot  2.703
   553         2C    368      LEU     CB    553    -0.110200     7.9780   ; qtot  2.592
   554         HC    368      LEU    HB2    554     0.045700     3.0240   ; qtot  2.638
   555         HC    368      LEU    HB3    555     0.045700     3.0240   ; qtot  2.684
   556         3C    368      LEU     CG    556     0.353100     9.9940   ; qtot  3.037
   557         HC    368      LEU     HG    557    -0.036100     3.0240   ; qtot  3.001
   558         CT    368      LEU    CD1    558    -0.412100     5.9620   ; qtot  2.589
   559         HC    368      LEU   HD11    559     0.100000     3.0240   ; qtot  2.689
   560         HC    368      LEU   HD12    560     0.100000     3.0240   ; qtot  2.789
   561         HC    368      LEU   HD13    561     0.100000     3.0240   ; qtot  2.889
   562         CT    368      LEU    CD2    562    -0.412100     5.9620   ; qtot  2.477
   563         HC    368      LEU   HD21    563     0.100000     3.0240   ; qtot  2.577
   564         HC    368      LEU   HD22    564     0.100000     3.0240   ; qtot  2.677
   565         HC    368      LEU   HD23    565     0.100000     3.0240   ; qtot  2.777
   566          C    368      LEU      C    566     0.597300    12.0100   ; qtot  3.374
   567          O    368      LEU      O    567    -0.567900    16.0000   ; qtot  2.806
   568          N    369      TYR      N    568    -0.415700    11.9940   ; qtot  2.390
   569          H    369      TYR      H    569     0.271900     3.0240   ; qtot  2.662
   570         CX    369      TYR     CA    570    -0.001400     9.9940   ; qtot  2.661
   571         H1    369      TYR     HA    571     0.087600     3.0240   ; qtot  2.748
   572         CT    369      TYR     CB    572    -0.015200     7.9780   ; qtot  2.733
   573         HC    369      TYR    HB2    573     0.029500     3.0240   ; qtot  2.763
   574         HC    369      TYR    HB3    574     0.029500     3.0240   ; qtot  2.792
   575         CA    369      TYR     CG    575    -0.001100    12.0100   ; qtot  2.791
   576         CA    369      TYR    CD1    576    -0.190600     9.9940   ; qtot  2.601
   577         HA    369      TYR    HD1    577     0.169900     3.0240   ; qtot  2.770
   578         CA    369      TYR    CE1    578    -0.234100     9.9940   ; qtot  2.536
   579         HA    369      TYR    HE1    579     0.165600     3.0240   ; qtot  2.702
   580          C    369      TYR     CZ    580     0.322600    12.0100   ; qtot  3.025
   581         OH    369      TYR     OH    581    -0.557900    13.9840   ; qtot  2.467
   582         HO    369      TYR     HH    582     0.399200     3.0240   ; qtot  2.866
   583         CA    369      TYR    CE2    583    -0.234100     9.9940   ; qtot  2.632
   584         HA    369      TYR    HE2    584     0.165600     3.0240   ; qtot  2.797
   585         CA    369      TYR    CD2    585    -0.190600     9.9940   ; qtot  2.607
   586         HA    369      TYR    HD2    586     0.169900     3.0240   ; qtot  2.777
   587          C    369      TYR      C    587     0.597300    12.0100   ; qtot  3.374
   588          O    369      TYR      O    588    -0.567900    16.0000   ; qtot  2.806
   589          N    370      ASN      N    589    -0.415700    11.9940   ; qtot  2.390
   590          H    370      ASN      H    590     0.271900     3.0240   ; qtot  2.662
   591         CX    370      ASN     CA    591     0.014300     9.9940   ; qtot  2.677
   592         H1    370      ASN     HA    592     0.104800     3.0240   ; qtot  2.781
   593         2C    370      ASN     CB    593    -0.204100     7.9780   ; qtot  2.577
   594         HC    370      ASN    HB2    594     0.079700     3.0240   ; qtot  2.657
   595         HC    370      ASN    HB3    595     0.079700     3.0240   ; qtot  2.737
   596          C    370      ASN     CG    596     0.713000    12.0100   ; qtot  3.450
   597          O    370      ASN    OD1    597    -0.593100    16.0000   ; qtot  2.857
   598          N    370      ASN    ND2    598    -0.919100     9.9780   ; qtot  1.937
   599          H    370      ASN   HD21    599     0.419600     3.0240   ; qtot  2.357
   600          H    370      ASN   HD22    600     0.419600     3.0240   ; qtot  2.777
   601          C    370      ASN      C    601     0.597300    12.0100   ; qtot  3.374
   602          O    370      ASN      O    602    -0.567900    16.0000   ; qtot  2.806
   603          N    371      SER      N    603    -0.415700    11.9940   ; qtot  2.390
   604          H    371      SER      H    604     0.271900     3.0240   ; qtot  2.662
   605         CX    371      SER     CA    605    -0.024900     9.9940   ; qtot  2.637
   606         H1    371      SER     HA    606     0.084300     3.0240   ; qtot  2.722
   607         2C    371      SER     CB    607     0.211700     7.9780   ; qtot  2.933
   608         H1    371      SER    HB2    608     0.035200     3.0240   ; qtot  2.969
   609         H1    371      SER    HB3    609     0.035200     3.0240   ; qtot  3.004
   610         OH    371      SER     OG    610    -0.654600    13.9840   ; qtot  2.349
   611         HO    371      SER     HG    611     0.427500     3.0240   ; qtot  2.777
   612          C    371      SER      C    612     0.597300    12.0100   ; qtot  3.374
   613          O    371      SER      O    613    -0.567900    16.0000   ; qtot  2.806
   614          N    372      ALA      N    614    -0.415700    11.9940   ; qtot  2.390
   615          H    372      ALA      H    615     0.271900     3.0240   ; qtot  2.662
   616         CX    372      ALA     CA    616     0.033700     9.9940   ; qtot  2.696
   617         H1    372      ALA     HA    617     0.082300     3.0240   ; qtot  2.778
   618         CT    372      ALA     CB    618    -0.182500     5.9620   ; qtot  2.596
   619         HC    372      ALA    HB1    619     0.060300     3.0240   ; qtot  2.656
   620         HC    372      ALA    HB2    620     0.060300     3.0240   ; qtot  2.716
   621         HC    372      ALA    HB3    621     0.060300     3.0240   ; qtot  2.777
   622          C    372      ALA      C    622     0.597300    12.0100   ; qtot  3.374
   623          O    372      ALA      O    623    -0.567900    16.0000   ; qtot  2.806
   624          N    373      SER      N    624    -0.415700    11.9940   ; qtot  2.390
   625          H    373      SER      H    625     0.271900     3.0240   ; qtot  2.662
   626         CX    373      SER     CA    626    -0.024900     9.9940   ; qtot  2.637
   627         H1    373      SER     HA    627     0.084300     3.0240   ; qtot  2.722
   628         2C    373      SER     CB    628     0.211700     7.9780   ; qtot  2.933
   629         H1    373      SER    HB2    629     0.035200     3.0240   ; qtot  2.969
   630         H1    373      SER    HB3    630     0.035200     3.0240   ; qtot  3.004
   631         OH    373      SER     OG    631    -0.654600    13.9840   ; qtot  2.349
   632         HO    373      SER     HG    632     0.427500     3.0240   ; qtot  2.777
   633          C    373      SER      C    633     0.597300    12.0100   ; qtot  3.374
   634          O    373      SER      O    634    -0.567900    16.0000   ; qtot  2.806
   635          N    374      PHE      N    635    -0.415700    11.9940   ; qtot  2.390
   636          H    374      PHE      H    636     0.271900     3.0240   ; qtot  2.662
   637         CX    374      PHE     CA    637    -0.002400     9.9940   ; qtot  2.660
   638         H1    374      PHE     HA    638     0.097800     3.0240   ; qtot  2.758
   639         CT    374      PHE     CB    639    -0.034300     7.9780   ; qtot  2.723
   640         HC    374      PHE    HB2    640     0.029500     3.0240   ; qtot  2.753
   641         HC    374      PHE    HB3    641     0.029500     3.0240   ; qtot  2.782
   642         CA    374      PHE     CG    642     0.011800    12.0100   ; qtot  2.794
   643         CA    374      PHE    CD1    643    -0.125600     9.9940   ; qtot  2.669
   644         HA    374      PHE    HD1    644     0.133000     3.0240   ; qtot  2.802
   645         CA    374      PHE    CE1    645    -0.170400     9.9940   ; qtot  2.631
   646         HA    374      PHE    HE1    646     0.143000     3.0240   ; qtot  2.774
   647         CA    374      PHE     CZ    647    -0.107200     9.9940   ; qtot  2.667
   648         HA    374      PHE     HZ    648     0.129700     3.0240   ; qtot  2.797
   649         CA    374      PHE    CE2    649    -0.170400     9.9940   ; qtot  2.626
   650         HA    374      PHE    HE2    650     0.143000     3.0240   ; qtot  2.769
   651         CA    374      PHE    CD2    651    -0.125600     9.9940   ; qtot  2.644
   652         HA    374      PHE    HD2    652     0.133000     3.0240   ; qtot  2.777
   653          C    374      PHE      C    653     0.597300    12.0100   ; qtot  3.374
   654          O    374      PHE      O    654    -0.567900    16.0000   ; qtot  2.806
   655          N    375      SER      N    655    -0.415700    11.9940   ; qtot  2.390
   656          H    375      SER      H    656     0.271900     3.0240   ; qtot  2.662
   657         CX    375      SER     CA    657    -0.024900     9.9940   ; qtot  2.637
   658         H1    375      SER     HA    658     0.084300     3.0240   ; qtot  2.722
   659         2C    375      SER     CB    659     0.211700     7.9780   ; qtot  2.933
   660         H1    375      SER    HB2    660     0.035200     3.0240   ; qtot  2.969
   661         H1    375      SER    HB3    661     0.035200     3.0240   ; qtot  3.004
   662         OH    375      SER     OG    662    -0.654600    13.9840   ; qtot  2.349
   663         HO    375      SER     HG    663     0.427500     3.0240   ; qtot  2.777
   664          C    375      SER      C    664     0.597300    12.0100   ; qtot  3.374
   665          O    375      SER      O    665    -0.567900    16.0000   ; qtot  2.806
   666          N    376      THR      N    666    -0.415700    11.9940   ; qtot  2.390
   667          H    376      THR      H    667     0.271900     3.0240   ; qtot  2.662
   668         CX    376      THR     CA    668    -0.038900     9.9940   ; qtot  2.623
   669         H1    376      THR     HA    669     0.100700     3.0240   ; qtot  2.724
   670         3C    376      THR     CB    670     0.365400     9.9940   ; qtot  3.089
   671         H1    376      THR     HB    671     0.004300     3.0240   ; qtot  3.094
   672         CT    376      THR    CG2    672    -0.243800     5.9620   ; qtot  2.850
   673         HC    376      THR   HG21    673     0.064200     3.0240   ; qtot  2.914
   674         HC    376      THR   HG22    674     0.064200     3.0240   ; qtot  2.978
   675         HC    376      THR   HG23    675     0.064200     3.0240   ; qtot  3.043
   676         OH    376      THR    OG1    676    -0.676100    13.9840   ; qtot  2.366
   677         HO    376      THR    HG1    677     0.410200     3.0240   ; qtot  2.777
   678          C    376      THR      C    678     0.597300    12.0100   ; qtot  3.374
   679          O    376      THR      O    679    -0.567900    16.0000   ; qtot  2.806
   680          N    377      PHE      N    680    -0.415700    11.9940   ; qtot  2.390
   681          H    377      PHE      H    681     0.271900     3.0240   ; qtot  2.662
   682         CX    377      PHE     CA    682    -0.002400     9.9940   ; qtot  2.660
   683         H1    377      PHE     HA    683     0.097800     3.0240   ; qtot  2.758
   684         CT    377      PHE     CB    684    -0.034300     7.9780   ; qtot  2.723
   685         HC    377      PHE    HB2    685     0.029500     3.0240   ; qtot  2.753
   686         HC    377      PHE    HB3    686     0.029500     3.0240   ; qtot  2.782
   687         CA    377      PHE     CG    687     0.011800    12.0100   ; qtot  2.794
   688         CA    377      PHE    CD1    688    -0.125600     9.9940   ; qtot  2.669
   689         HA    377      PHE    HD1    689     0.133000     3.0240   ; qtot  2.802
   690         CA    377      PHE    CE1    690    -0.170400     9.9940   ; qtot  2.631
   691         HA    377      PHE    HE1    691     0.143000     3.0240   ; qtot  2.774
   692         CA    377      PHE     CZ    692    -0.107200     9.9940   ; qtot  2.667
   693         HA    377      PHE     HZ    693     0.129700     3.0240   ; qtot  2.797
   694         CA    377      PHE    CE2    694    -0.170400     9.9940   ; qtot  2.626
   695         HA    377      PHE    HE2    695     0.143000     3.0240   ; qtot  2.769
   696         CA    377      PHE    CD2    696    -0.125600     9.9940   ; qtot  2.644
   697         HA    377      PHE    HD2    697     0.133000     3.0240   ; qtot  2.777
   698          C    377      PHE      C    698     0.597300    12.0100   ; qtot  3.374
   699          O    377      PHE      O    699    -0.567900    16.0000   ; qtot  2.806
   700          N    378      LYS      N    700    -0.347900    11.9940   ; qtot  2.458
   701          H    378      LYS      H    701     0.274700     3.0240   ; qtot  2.733
   702         CX    378      LYS     CA    702    -0.240000     9.9940   ; qtot  2.493
   703         H1    378      LYS     HA    703     0.142600     3.0240   ; qtot  2.635
   704         C8    378      LYS     CB    704    -0.009400     7.9780   ; qtot  2.626
   705         HC    378      LYS    HB2    705     0.036200     3.0240   ; qtot  2.662
   706         HC    378      LYS    HB3    706     0.036200     3.0240   ; qtot  2.698
   707         C8    378      LYS     CG    707     0.018700     7.9780   ; qtot  2.717
   708         HC    378      LYS    HG2    708     0.010300     3.0240   ; qtot  2.727
   709         HC    378      LYS    HG3    709     0.010300     3.0240   ; qtot  2.738
   710         C8    378      LYS     CD    710    -0.047900     7.9780   ; qtot  2.690
   711         HC    378      LYS    HD2    711     0.062100     3.0240   ; qtot  2.752
   712         HC    378      LYS    HD3    712     0.062100     3.0240   ; qtot  2.814
   713         C8    378      LYS     CE    713    -0.014300     7.9780   ; qtot  2.800
   714         HP    378      LYS    HE2    714     0.113500     3.0240   ; qtot  2.913
   715         HP    378      LYS    HE3    715     0.113500     3.0240   ; qtot  3.027
   716         N3    378      LYS     NZ    716    -0.385400     7.9620   ; qtot  2.641
   717          H    378      LYS    HZ1    717     0.340000     3.0240   ; qtot  2.981
   718          H    378      LYS    HZ2    718     0.340000     3.0240   ; qtot  3.321
   719          H    378      LYS    HZ3    719     0.340000     3.0240   ; qtot  3.661
   720          C    378      LYS      C    720     0.734100    12.0100   ; qtot  4.395
   721          O    378      LYS      O    721    -0.589400    16.0000   ; qtot  3.806
   722          N    379      CYX      N    722    -0.415700    11.9940   ; qtot  3.390
   723          H    379      CYX      H    723     0.271900     3.0240   ; qtot  3.662
   724         CX    379      CYX     CA    724     0.042900     9.9940   ; qtot  3.705
   725         H1    379      CYX     HA    725     0.076600     3.0240   ; qtot  3.782
   726         2C    379      CYX     CB    726    -0.079000     7.9780   ; qtot  3.703
   727         H1    379      CYX    HB2    727     0.091000     3.0240   ; qtot  3.794
   728         H1    379      CYX    HB3    728     0.091000     3.0240   ; qtot  3.885
   729          S    379      CYX     SG    729    -0.108100    32.0600   ; qtot  3.777
   730          C    379      CYX      C    730     0.597300    12.0100   ; qtot  4.374
   731          O    379      CYX      O    731    -0.567900    16.0000   ; qtot  3.806
   732          N    380      TYR      N    732    -0.415700    11.9940   ; qtot  3.390
   733          H    380      TYR      H    733     0.271900     3.0240   ; qtot  3.662
   734         CX    380      TYR     CA    734    -0.001400     9.9940   ; qtot  3.661
   735         H1    380      TYR     HA    735     0.087600     3.0240   ; qtot  3.748
   736         CT    380      TYR     CB    736    -0.015200     7.9780   ; qtot  3.733
   737         HC    380      TYR    HB2    737     0.029500     3.0240   ; qtot  3.763
   738         HC    380      TYR    HB3    738     0.029500     3.0240   ; qtot  3.792
   739         CA    380      TYR     CG    739    -0.001100    12.0100   ; qtot  3.791
   740         CA    380      TYR    CD1    740    -0.190600     9.9940   ; qtot  3.601
   741         HA    380      TYR    HD1    741     0.169900     3.0240   ; qtot  3.770
   742         CA    380      TYR    CE1    742    -0.234100     9.9940   ; qtot  3.536
   743         HA    380      TYR    HE1    743     0.165600     3.0240   ; qtot  3.702
   744          C    380      TYR     CZ    744     0.322600    12.0100   ; qtot  4.025
   745         OH    380      TYR     OH    745    -0.557900    13.9840   ; qtot  3.467
   746         HO    380      TYR     HH    746     0.399200     3.0240   ; qtot  3.866
   747         CA    380      TYR    CE2    747    -0.234100     9.9940   ; qtot  3.632
   748         HA    380      TYR    HE2    748     0.165600     3.0240   ; qtot  3.797
   749         CA    380      TYR    CD2    749    -0.190600     9.9940   ; qtot  3.607
   750         HA    380      TYR    HD2    750     0.169900     3.0240   ; qtot  3.777
   751          C    380      TYR      C    751     0.597300    12.0100   ; qtot  4.374
   752          O    380      TYR      O    752    -0.567900    16.0000   ; qtot  3.806
   753          N    381      GLY      N    753    -0.415700    11.9940   ; qtot  3.390
   754          H    381      GLY      H    754     0.271900     3.0240   ; qtot  3.662
   755         CX    381      GLY     CA    755    -0.025200     7.9780   ; qtot  3.637
   756         H1    381      GLY    HA2    756     0.069800     3.0240   ; qtot  3.707
   757         H1    381      GLY    HA3    757     0.069800     3.0240   ; qtot  3.777
   758          C    381      GLY      C    758     0.597300    12.0100   ; qtot  4.374
   759          O    381      GLY      O    759    -0.567900    16.0000   ; qtot  3.806
   760          N    382      VAL      N    760    -0.415700    11.9940   ; qtot  3.390
   761          H    382      VAL      H    761     0.271900     3.0240   ; qtot  3.662
   762         CX    382      VAL     CA    762    -0.087500     9.9940   ; qtot  3.575
   763         H1    382      VAL     HA    763     0.096900     3.0240   ; qtot  3.672
   764         3C    382      VAL     CB    764     0.298500     9.9940   ; qtot  3.970
   765         HC    382      VAL     HB    765    -0.029700     3.0240   ; qtot  3.940
   766         CT    382      VAL    CG1    766    -0.319200     5.9620   ; qtot  3.621
   767         HC    382      VAL   HG11    767     0.079100     3.0240   ; qtot  3.700
   768         HC    382      VAL   HG12    768     0.079100     3.0240   ; qtot  3.779
   769         HC    382      VAL   HG13    769     0.079100     3.0240   ; qtot  3.859
   770         CT    382      VAL    CG2    770    -0.319200     5.9620   ; qtot  3.539
   771         HC    382      VAL   HG21    771     0.079100     3.0240   ; qtot  3.618
   772         HC    382      VAL   HG22    772     0.079100     3.0240   ; qtot  3.698
   773         HC    382      VAL   HG23    773     0.079100     3.0240   ; qtot  3.777
   774          C    382      VAL      C    774     0.597300    12.0100   ; qtot  4.374
   775          O    382      VAL      O    775    -0.567900    16.0000   ; qtot  3.806
   776          N    383      SER      N    776    -0.415700    11.9940   ; qtot  3.390
   777          H    383      SER      H    777     0.271900     3.0240   ; qtot  3.662
   778         CX    383      SER     CA    778    -0.024900     9.9940   ; qtot  3.637
   779         H1    383      SER     HA    779     0.084300     3.0240   ; qtot  3.722
   780         2C    383      SER     CB    780     0.211700     7.9780   ; qtot  3.933
   781         H1    383      SER    HB2    781     0.035200     3.0240   ; qtot  3.969
   782         H1    383      SER    HB3    782     0.035200     3.0240   ; qtot  4.004
   783         OH    383      SER     OG    783    -0.654600    13.9840   ; qtot  3.349
   784         HO    383      SER     HG    784     0.427500     3.0240   ; qtot  3.777
   785          C    383      SER      C    785     0.597300    12.0100   ; qtot  4.374
   786          O    383      SER      O    786    -0.567900    16.0000   ; qtot  3.806
   787          N    384      PRO      N    787    -0.254800    14.0100   ; qtot  3.551
   788         CT    384      PRO     CD    788     0.019200     7.9780   ; qtot  3.570
   789         H1    384      PRO    HD2    789     0.039100     3.0240   ; qtot  3.610
   790         H1    384      PRO    HD3    790     0.039100     3.0240   ; qtot  3.649
   791         CT    384      PRO     CG    791     0.018900     7.9780   ; qtot  3.668
   792         HC    384      PRO    HG2    792     0.021300     3.0240   ; qtot  3.689
   793         HC    384      PRO    HG3    793     0.021300     3.0240   ; qtot  3.710
   794         CT    384      PRO     CB    794    -0.007000     7.9780   ; qtot  3.703
   795         HC    384      PRO    HB2    795     0.025300     3.0240   ; qtot  3.728
   796         HC    384      PRO    HB3    796     0.025300     3.0240   ; qtot  3.754
   797         CX    384      PRO     CA    797    -0.026600     9.9940   ; qtot  3.727
   798         H1    384      PRO     HA    798     0.064100     3.0240   ; qtot  3.791
   799          C    384      PRO      C    799     0.589600    12.0100   ; qtot  4.381
   800          O    384      PRO      O    800    -0.574800    16.0000   ; qtot  3.806
   801          N    385      THR      N    801    -0.415700    11.9940   ; qtot  3.390
   802          H    385      THR      H    802     0.271900     3.0240   ; qtot  3.662
   803         CX    385      THR     CA    803    -0.038900     9.9940   ; qtot  3.623
   804         H1    385      THR     HA    804     0.100700     3.0240   ; qtot  3.724
   805         3C    385      THR     CB    805     0.365400     9.9940   ; qtot  4.089
   806         H1    385      THR     HB    806     0.004300     3.0240   ; qtot  4.094
   807         CT    385      THR    CG2    807    -0.243800     5.9620   ; qtot  3.850
   808         HC    385      THR   HG21    808     0.064200     3.0240   ; qtot  3.914
   809         HC    385      THR   HG22    809     0.064200     3.0240   ; qtot  3.978
   810         HC    385      THR   HG23    810     0.064200     3.0240   ; qtot  4.043
   811         OH    385      THR    OG1    811    -0.676100    13.9840   ; qtot  3.366
   812         HO    385      THR    HG1    812     0.410200     3.0240   ; qtot  3.777
   813          C    385      THR      C    813     0.597300    12.0100   ; qtot  4.374
   814          O    385      THR      O    814    -0.567900    16.0000   ; qtot  3.806
   815          N    386      LYS      N    815    -0.347900    11.9940   ; qtot  3.458
   816          H    386      LYS      H    816     0.274700     3.0240   ; qtot  3.733
   817         CX    386      LYS     CA    817    -0.240000     9.9940   ; qtot  3.493
   818         H1    386      LYS     HA    818     0.142600     3.0240   ; qtot  3.635
   819         C8    386      LYS     CB    819    -0.009400     7.9780   ; qtot  3.626
   820         HC    386      LYS    HB2    820     0.036200     3.0240   ; qtot  3.662
   821         HC    386      LYS    HB3    821     0.036200     3.0240   ; qtot  3.698
   822         C8    386      LYS     CG    822     0.018700     7.9780   ; qtot  3.717
   823         HC    386      LYS    HG2    823     0.010300     3.0240   ; qtot  3.727
   824         HC    386      LYS    HG3    824     0.010300     3.0240   ; qtot  3.738
   825         C8    386      LYS     CD    825    -0.047900     7.9780   ; qtot  3.690
   826         HC    386      LYS    HD2    826     0.062100     3.0240   ; qtot  3.752
   827         HC    386      LYS    HD3    827     0.062100     3.0240   ; qtot  3.814
   828         C8    386      LYS     CE    828    -0.014300     7.9780   ; qtot  3.800
   829         HP    386      LYS    HE2    829     0.113500     3.0240   ; qtot  3.913
   830         HP    386      LYS    HE3    830     0.113500     3.0240   ; qtot  4.027
   831         N3    386      LYS     NZ    831    -0.385400     7.9620   ; qtot  3.641
   832          H    386      LYS    HZ1    832     0.340000     3.0240   ; qtot  3.981
   833          H    386      LYS    HZ2    833     0.340000     3.0240   ; qtot  4.321
   834          H    386      LYS    HZ3    834     0.340000     3.0240   ; qtot  4.661
   835          C    386      LYS      C    835     0.734100    12.0100   ; qtot  5.395
   836          O    386      LYS      O    836    -0.589400    16.0000   ; qtot  4.806
   837          N    387      LEU      N    837    -0.415700    11.9940   ; qtot  4.390
   838          H    387      LEU      H    838     0.271900     3.0240   ; qtot  4.662
   839         CX    387      LEU     CA    839    -0.051800     9.9940   ; qtot  4.610
   840         H1    387      LEU     HA    840     0.092200     3.0240   ; qtot  4.703
   841         2C    387      LEU     CB    841    -0.110200     7.9780   ; qtot  4.592
   842         HC    387      LEU    HB2    842     0.045700     3.0240   ; qtot  4.638
   843         HC    387      LEU    HB3    843     0.045700     3.0240   ; qtot  4.684
   844         3C    387      LEU     CG    844     0.353100     9.9940   ; qtot  5.037
   845         HC    387      LEU     HG    845    -0.036100     3.0240   ; qtot  5.001
   846         CT    387      LEU    CD1    846    -0.412100     5.9620   ; qtot  4.589
   847         HC    387      LEU   HD11    847     0.100000     3.0240   ; qtot  4.689
   848         HC    387      LEU   HD12    848     0.100000     3.0240   ; qtot  4.789
   849         HC    387      LEU   HD13    849     0.100000     3.0240   ; qtot  4.889
   850         CT    387      LEU    CD2    850    -0.412100     5.9620   ; qtot  4.477
   851         HC    387      LEU   HD21    851     0.100000     3.0240   ; qtot  4.577
   852         HC    387      LEU   HD22    852     0.100000     3.0240   ; qtot  4.677
   853         HC    387      LEU   HD23    853     0.100000     3.0240   ; qtot  4.777
   854          C    387      LEU      C    854     0.597300    12.0100   ; qtot  5.374
   855          O    387      LEU      O    855    -0.567900    16.0000   ; qtot  4.806
   856          N    388      ASN      N    856    -0.415700    11.9940   ; qtot  4.390
   857          H    388      ASN      H    857     0.271900     3.0240   ; qtot  4.662
   858         CX    388      ASN     CA    858     0.014300     9.9940   ; qtot  4.676
   859         H1    388      ASN     HA    859     0.104800     3.0240   ; qtot  4.781
   860         2C    388      ASN     CB    860    -0.204100     7.9780   ; qtot  4.577
   861         HC    388      ASN    HB2    861     0.079700     3.0240   ; qtot  4.657
   862         HC    388      ASN    HB3    862     0.079700     3.0240   ; qtot  4.737
   863          C    388      ASN     CG    863     0.713000    12.0100   ; qtot  5.450
   864          O    388      ASN    OD1    864    -0.593100    16.0000   ; qtot  4.856
   865          N    388      ASN    ND2    865    -0.919100     9.9780   ; qtot  3.937
   866          H    388      ASN   HD21    866     0.419600     3.0240   ; qtot  4.357
   867          H    388      ASN   HD22    867     0.419600     3.0240   ; qtot  4.777
   868          C    388      ASN      C    868     0.597300    12.0100   ; qtot  5.374
   869          O    388      ASN      O    869    -0.567900    16.0000   ; qtot  4.806
   870          N    389      ASP      N    870    -0.516300    11.9940   ; qtot  4.290
   871          H    389      ASP      H    871     0.293600     3.0240   ; qtot  4.583
   872         CX    389      ASP     CA    872     0.038100     9.9940   ; qtot  4.621
   873         H1    389      ASP     HA    873     0.088000     3.0240   ; qtot  4.709
   874         2C    389      ASP     CB    874    -0.030300     7.9780   ; qtot  4.679
   875         HC    389      ASP    HB2    875    -0.012200     3.0240   ; qtot  4.667
   876         HC    389      ASP    HB3    876    -0.012200     3.0240   ; qtot  4.655
   877         CO    389      ASP     CG    877     0.799400    12.0100   ; qtot  5.454
   878         O2    389      ASP    OD1    878    -0.801400    16.0000   ; qtot  4.653
   879         O2    389      ASP    OD2    879    -0.801400    16.0000   ; qtot  3.851
   880          C    389      ASP      C    880     0.536600    12.0100   ; qtot  4.388
   881          O    389      ASP      O    881    -0.581900    16.0000   ; qtot  3.806
   882          N    390      LEU      N    882    -0.415700    11.9940   ; qtot  3.390
   883          H    390      LEU      H    883     0.271900     3.0240   ; qtot  3.662
   884         CX    390      LEU     CA    884    -0.051800     9.9940   ; qtot  3.610
   885         H1    390      LEU     HA    885     0.092200     3.0240   ; qtot  3.703
   886         2C    390      LEU     CB    886    -0.110200     7.9780   ; qtot  3.592
   887         HC    390      LEU    HB2    887     0.045700     3.0240   ; qtot  3.638
   888         HC    390      LEU    HB3    888     0.045700     3.0240   ; qtot  3.684
   889         3C    390      LEU     CG    889     0.353100     9.9940   ; qtot  4.037
   890         HC    390      LEU     HG    890    -0.036100     3.0240   ; qtot  4.001
   891         CT    390      LEU    CD1    891    -0.412100     5.9620   ; qtot  3.589
   892         HC    390      LEU   HD11    892     0.100000     3.0240   ; qtot  3.689
   893         HC    390      LEU   HD12    893     0.100000     3.0240   ; qtot  3.789
   894         HC    390      LEU   HD13    894     0.100000     3.0240   ; qtot  3.889
   895         CT    390      LEU    CD2    895    -0.412100     5.9620   ; qtot  3.477
   896         HC    390      LEU   HD21    896     0.100000     3.0240   ; qtot  3.577
   897         HC    390      LEU   HD22    897     0.100000     3.0240   ; qtot  3.677
   898         HC    390      LEU   HD23    898     0.100000     3.0240   ; qtot  3.777
   899          C    390      LEU      C    899     0.597300    12.0100   ; qtot  4.374
   900          O    390      LEU      O    900    -0.567900    16.0000   ; qtot  3.806
   901          N    391      CYX      N    901    -0.415700    11.9940   ; qtot  3.390
   902          H    391      CYX      H    902     0.271900     3.0240   ; qtot  3.662
   903         CX    391      CYX     CA    903     0.042900     9.9940   ; qtot  3.705
   904         H1    391      CYX     HA    904     0.076600     3.0240   ; qtot  3.782
   905         2C    391      CYX     CB    905    -0.079000     7.9780   ; qtot  3.703
   906         H1    391      CYX    HB2    906     0.091000     3.0240   ; qtot  3.794
   907         H1    391      CYX    HB3    907     0.091000     3.0240   ; qtot  3.885
   908          S    391      CYX     SG    908    -0.108100    32.0600   ; qtot  3.777
   909          C    391      CYX      C    909     0.597300    12.0100   ; qtot  4.374
   910          O    391      CYX      O    910    -0.567900    16.0000   ; qtot  3.806
   911          N    392      PHE      N    911    -0.415700    11.9940   ; qtot  3.390
   912          H    392      PHE      H    912     0.271900     3.0240   ; qtot  3.662
   913         CX    392      PHE     CA    913    -0.002400     9.9940   ; qtot  3.660
   914         H1    392      PHE     HA    914     0.097800     3.0240   ; qtot  3.758
   915         CT    392      PHE     CB    915    -0.034300     7.9780   ; qtot  3.723
   916         HC    392      PHE    HB2    916     0.029500     3.0240   ; qtot  3.753
   917         HC    392      PHE    HB3    917     0.029500     3.0240   ; qtot  3.782
   918         CA    392      PHE     CG    918     0.011800    12.0100   ; qtot  3.794
   919         CA    392      PHE    CD1    919    -0.125600     9.9940   ; qtot  3.668
   920         HA    392      PHE    HD1    920     0.133000     3.0240   ; qtot  3.801
   921         CA    392      PHE    CE1    921    -0.170400     9.9940   ; qtot  3.631
   922         HA    392      PHE    HE1    922     0.143000     3.0240   ; qtot  3.774
   923         CA    392      PHE     CZ    923    -0.107200     9.9940   ; qtot  3.667
   924         HA    392      PHE     HZ    924     0.129700     3.0240   ; qtot  3.797
   925         CA    392      PHE    CE2    925    -0.170400     9.9940   ; qtot  3.626
   926         HA    392      PHE    HE2    926     0.143000     3.0240   ; qtot  3.769
   927         CA    392      PHE    CD2    927    -0.125600     9.9940   ; qtot  3.644
   928         HA    392      PHE    HD2    928     0.133000     3.0240   ; qtot  3.777
   929          C    392      PHE      C    929     0.597300    12.0100   ; qtot  4.374
   930          O    392      PHE      O    930    -0.567900    16.0000   ; qtot  3.806
   931          N    393      THR      N    931    -0.415700    11.9940   ; qtot  3.390
   932          H    393      THR      H    932     0.271900     3.0240   ; qtot  3.662
   933         CX    393      THR     CA    933    -0.038900     9.9940   ; qtot  3.623
   934         H1    393      THR     HA    934     0.100700     3.0240   ; qtot  3.724
   935         3C    393      THR     CB    935     0.365400     9.9940   ; qtot  4.089
   936         H1    393      THR     HB    936     0.004300     3.0240   ; qtot  4.094
   937         CT    393      THR    CG2    937    -0.243800     5.9620   ; qtot  3.850
   938         HC    393      THR   HG21    938     0.064200     3.0240   ; qtot  3.914
   939         HC    393      THR   HG22    939     0.064200     3.0240   ; qtot  3.978
   940         HC    393      THR   HG23    940     0.064200     3.0240   ; qtot  4.042
   941         OH    393      THR    OG1    941    -0.676100    13.9840   ; qtot  3.366
   942         HO    393      THR    HG1    942     0.410200     3.0240   ; qtot  3.777
   943          C    393      THR      C    943     0.597300    12.0100   ; qtot  4.374
   944          O    393      THR      O    944    -0.567900    16.0000   ; qtot  3.806
   945          N    394      ASN      N    945    -0.415700    11.9940   ; qtot  3.390
   946          H    394      ASN      H    946     0.271900     3.0240   ; qtot  3.662
   947         CX    394      ASN     CA    947     0.014300     9.9940   ; qtot  3.676
   948         H1    394      ASN     HA    948     0.104800     3.0240   ; qtot  3.781
   949         2C    394      ASN     CB    949    -0.204100     7.9780   ; qtot  3.577
   950         HC    394      ASN    HB2    950     0.079700     3.0240   ; qtot  3.657
   951         HC    394      ASN    HB3    951     0.079700     3.0240   ; qtot  3.737
   952          C    394      ASN     CG    952     0.713000    12.0100   ; qtot  4.450
   953          O    394      ASN    OD1    953    -0.593100    16.0000   ; qtot  3.856
   954          N    394      ASN    ND2    954    -0.919100     9.9780   ; qtot  2.937
   955          H    394      ASN   HD21    955     0.419600     3.0240   ; qtot  3.357
   956          H    394      ASN   HD22    956     0.419600     3.0240   ; qtot  3.777
   957          C    394      ASN      C    957     0.597300    12.0100   ; qtot  4.374
   958          O    394      ASN      O    958    -0.567900    16.0000   ; qtot  3.806
   959          N    395      VAL      N    959    -0.415700    11.9940   ; qtot  3.390
   960          H    395      VAL      H    960     0.271900     3.0240   ; qtot  3.662
   961         CX    395      VAL     CA    961    -0.087500     9.9940   ; qtot  3.575
   962         H1    395      VAL     HA    962     0.096900     3.0240   ; qtot  3.672
   963         3C    395      VAL     CB    963     0.298500     9.9940   ; qtot  3.970
   964         HC    395      VAL     HB    964    -0.029700     3.0240   ; qtot  3.940
   965         CT    395      VAL    CG1    965    -0.319200     5.9620   ; qtot  3.621
   966         HC    395      VAL   HG11    966     0.079100     3.0240   ; qtot  3.700
   967         HC    395      VAL   HG12    967     0.079100     3.0240   ; qtot  3.779
   968         HC    395      VAL   HG13    968     0.079100     3.0240   ; qtot  3.858
   969         CT    395      VAL    CG2    969    -0.319200     5.9620   ; qtot  3.539
   970         HC    395      VAL   HG21    970     0.079100     3.0240   ; qtot  3.618
   971         HC    395      VAL   HG22    971     0.079100     3.0240   ; qtot  3.697
   972         HC    395      VAL   HG23    972     0.079100     3.0240   ; qtot  3.777
   973          C    395      VAL      C    973     0.597300    12.0100   ; qtot  4.374
   974          O    395      VAL      O    974    -0.567900    16.0000   ; qtot  3.806
   975          N    396      TYR      N    975    -0.415700    11.9940   ; qtot  3.390
   976          H    396      TYR      H    976     0.271900     3.0240   ; qtot  3.662
   977         CX    396      TYR     CA    977    -0.001400     9.9940   ; qtot  3.661
   978         H1    396      TYR     HA    978     0.087600     3.0240   ; qtot  3.748
   979         CT    396      TYR     CB    979    -0.015200     7.9780   ; qtot  3.733
   980         HC    396      TYR    HB2    980     0.029500     3.0240   ; qtot  3.763
   981         HC    396      TYR    HB3    981     0.029500     3.0240   ; qtot  3.792
   982         CA    396      TYR     CG    982    -0.001100    12.0100   ; qtot  3.791
   983         CA    396      TYR    CD1    983    -0.190600     9.9940   ; qtot  3.600
   984         HA    396      TYR    HD1    984     0.169900     3.0240   ; qtot  3.770
   985         CA    396      TYR    CE1    985    -0.234100     9.9940   ; qtot  3.536
   986         HA    396      TYR    HE1    986     0.165600     3.0240   ; qtot  3.702
   987          C    396      TYR     CZ    987     0.322600    12.0100   ; qtot  4.024
   988         OH    396      TYR     OH    988    -0.557900    13.9840   ; qtot  3.467
   989         HO    396      TYR     HH    989     0.399200     3.0240   ; qtot  3.866
   990         CA    396      TYR    CE2    990    -0.234100     9.9940   ; qtot  3.632
   991         HA    396      TYR    HE2    991     0.165600     3.0240   ; qtot  3.797
   992         CA    396      TYR    CD2    992    -0.190600     9.9940   ; qtot  3.607
   993         HA    396      TYR    HD2    993     0.169900     3.0240   ; qtot  3.777
   994          C    396      TYR      C    994     0.597300    12.0100   ; qtot  4.374
   995          O    396      TYR      O    995    -0.567900    16.0000   ; qtot  3.806
   996          N    397      ALA      N    996    -0.415700    11.9940   ; qtot  3.390
   997          H    397      ALA      H    997     0.271900     3.0240   ; qtot  3.662
   998         CX    397      ALA     CA    998     0.033700     9.9940   ; qtot  3.696
   999         H1    397      ALA     HA    999     0.082300     3.0240   ; qtot  3.778
  1000         CT    397      ALA     CB   1000    -0.182500     5.9620   ; qtot  3.596
  1001         HC    397      ALA    HB1   1001     0.060300     3.0240   ; qtot  3.656
  1002         HC    397      ALA    HB2   1002     0.060300     3.0240   ; qtot  3.716
  1003         HC    397      ALA    HB3   1003     0.060300     3.0240   ; qtot  3.777
  1004          C    397      ALA      C   1004     0.597300    12.0100   ; qtot  4.374
  1005          O    397      ALA      O   1005    -0.567900    16.0000   ; qtot  3.806
  1006          N    398      ASP      N   1006    -0.516300    11.9940   ; qtot  3.290
  1007          H    398      ASP      H   1007     0.293600     3.0240   ; qtot  3.583
  1008         CX    398      ASP     CA   1008     0.038100     9.9940   ; qtot  3.621
  1009         H1    398      ASP     HA   1009     0.088000     3.0240   ; qtot  3.709
  1010         2C    398      ASP     CB   1010    -0.030300     7.9780   ; qtot  3.679
  1011         HC    398      ASP    HB2   1011    -0.012200     3.0240   ; qtot  3.667
  1012         HC    398      ASP    HB3   1012    -0.012200     3.0240   ; qtot  3.655
  1013         CO    398      ASP     CG   1013     0.799400    12.0100   ; qtot  4.454
  1014         O2    398      ASP    OD1   1014    -0.801400    16.0000   ; qtot  3.653
  1015         O2    398      ASP    OD2   1015    -0.801400    16.0000   ; qtot  2.851
  1016          C    398      ASP      C   1016     0.536600    12.0100   ; qtot  3.388
  1017          O    398      ASP      O   1017    -0.581900    16.0000   ; qtot  2.806
  1018          N    399      SER      N   1018    -0.415700    11.9940   ; qtot  2.390
  1019          H    399      SER      H   1019     0.271900     3.0240   ; qtot  2.662
  1020         CX    399      SER     CA   1020    -0.024900     9.9940   ; qtot  2.637
  1021         H1    399      SER     HA   1021     0.084300     3.0240   ; qtot  2.722
  1022         2C    399      SER     CB   1022     0.211700     7.9780   ; qtot  2.933
  1023         H1    399      SER    HB2   1023     0.035200     3.0240   ; qtot  2.968
  1024         H1    399      SER    HB3   1024     0.035200     3.0240   ; qtot  3.004
  1025         OH    399      SER     OG   1025    -0.654600    13.9840   ; qtot  2.349
  1026         HO    399      SER     HG   1026     0.427500     3.0240   ; qtot  2.777
  1027          C    399      SER      C   1027     0.597300    12.0100   ; qtot  3.374
  1028          O    399      SER      O   1028    -0.567900    16.0000   ; qtot  2.806
  1029          N    400      PHE      N   1029    -0.415700    11.9940   ; qtot  2.390
  1030          H    400      PHE      H   1030     0.271900     3.0240   ; qtot  2.662
  1031         CX    400      PHE     CA   1031    -0.002400     9.9940   ; qtot  2.660
  1032         H1    400      PHE     HA   1032     0.097800     3.0240   ; qtot  2.758
  1033         CT    400      PHE     CB   1033    -0.034300     7.9780   ; qtot  2.723
  1034         HC    400      PHE    HB2   1034     0.029500     3.0240   ; qtot  2.753
  1035         HC    400      PHE    HB3   1035     0.029500     3.0240   ; qtot  2.782
  1036         CA    400      PHE     CG   1036     0.011800    12.0100   ; qtot  2.794
  1037         CA    400      PHE    CD1   1037    -0.125600     9.9940   ; qtot  2.668
  1038         HA    400      PHE    HD1   1038     0.133000     3.0240   ; qtot  2.801
  1039         CA    400      PHE    CE1   1039    -0.170400     9.9940   ; qtot  2.631
  1040         HA    400      PHE    HE1   1040     0.143000     3.0240   ; qtot  2.774
  1041         CA    400      PHE     CZ   1041    -0.107200     9.9940   ; qtot  2.667
  1042         HA    400      PHE     HZ   1042     0.129700     3.0240   ; qtot  2.797
  1043         CA    400      PHE    CE2   1043    -0.170400     9.9940   ; qtot  2.626
  1044         HA    400      PHE    HE2   1044     0.143000     3.0240   ; qtot  2.769
  1045         CA    400      PHE    CD2   1045    -0.125600     9.9940   ; qtot  2.644
  1046         HA    400      PHE    HD2   1046     0.133000     3.0240   ; qtot  2.777
  1047          C    400      PHE      C   1047     0.597300    12.0100   ; qtot  3.374
  1048          O    400      PHE      O   1048    -0.567900    16.0000   ; qtot  2.806
  1049          N    401      VAL      N   1049    -0.415700    11.9940   ; qtot  2.390
  1050          H    401      VAL      H   1050     0.271900     3.0240   ; qtot  2.662
  1051         CX    401      VAL     CA   1051    -0.087500     9.9940   ; qtot  2.575
  1052         H1    401      VAL     HA   1052     0.096900     3.0240   ; qtot  2.672
  1053         3C    401      VAL     CB   1053     0.298500     9.9940   ; qtot  2.970
  1054         HC    401      VAL     HB   1054    -0.029700     3.0240   ; qtot  2.940
  1055         CT    401      VAL    CG1   1055    -0.319200     5.9620   ; qtot  2.621
  1056         HC    401      VAL   HG11   1056     0.079100     3.0240   ; qtot  2.700
  1057         HC    401      VAL   HG12   1057     0.079100     3.0240   ; qtot  2.779
  1058         HC    401      VAL   HG13   1058     0.079100     3.0240   ; qtot  2.858
  1059         CT    401      VAL    CG2   1059    -0.319200     5.9620   ; qtot  2.539
  1060         HC    401      VAL   HG21   1060     0.079100     3.0240   ; qtot  2.618
  1061         HC    401      VAL   HG22   1061     0.079100     3.0240   ; qtot  2.697
  1062         HC    401      VAL   HG23   1062     0.079100     3.0240   ; qtot  2.777
  1063          C    401      VAL      C   1063     0.597300    12.0100   ; qtot  3.374
  1064          O    401      VAL      O   1064    -0.567900    16.0000   ; qtot  2.806
  1065          N    402      ILE      N   1065    -0.415700    11.9940   ; qtot  2.390
  1066          H    402      ILE      H   1066     0.271900     3.0240   ; qtot  2.662
  1067         CX    402      ILE     CA   1067    -0.059700     9.9940   ; qtot  2.602
  1068         H1    402      ILE     HA   1068     0.086900     3.0240   ; qtot  2.689
  1069         3C    402      ILE     CB   1069     0.130300     9.9940   ; qtot  2.820
  1070         HC    402      ILE     HB   1070     0.018700     3.0240   ; qtot  2.838
  1071         CT    402      ILE    CG2   1071    -0.320400     5.9620   ; qtot  2.518
  1072         HC    402      ILE   HG21   1072     0.088200     3.0240   ; qtot  2.606
  1073         HC    402      ILE   HG22   1073     0.088200     3.0240   ; qtot  2.694
  1074         HC    402      ILE   HG23   1074     0.088200     3.0240   ; qtot  2.783
  1075         2C    402      ILE    CG1   1075    -0.043000     7.9780   ; qtot  2.740
  1076         HC    402      ILE   HG12   1076     0.023600     3.0240   ; qtot  2.763
  1077         HC    402      ILE   HG13   1077     0.023600     3.0240   ; qtot  2.787
  1078         CT    402      ILE    CD1   1078    -0.066000     5.9620   ; qtot  2.721
  1079         HC    402      ILE   HD11   1079     0.018600     3.0240   ; qtot  2.739
  1080         HC    402      ILE   HD12   1080     0.018600     3.0240   ; qtot  2.758
  1081         HC    402      ILE   HD13   1081     0.018600     3.0240   ; qtot  2.777
  1082          C    402      ILE      C   1082     0.597300    12.0100   ; qtot  3.374
  1083          O    402      ILE      O   1083    -0.567900    16.0000   ; qtot  2.806
  1084          N    403      ARG      N   1084    -0.347900    11.9940   ; qtot  2.458
  1085          H    403      ARG      H   1085     0.274700     3.0240   ; qtot  2.733
  1086         CX    403      ARG     CA   1086    -0.263700     9.9940   ; qtot  2.469
  1087         H1    403      ARG     HA   1087     0.156000     3.0240   ; qtot  2.625
  1088         C8    403      ARG     CB   1088    -0.000700     7.9780   ; qtot  2.624
  1089         HC    403      ARG    HB2   1089     0.032700     3.0240   ; qtot  2.657
  1090         HC    403      ARG    HB3   1090     0.032700     3.0240   ; qtot  2.690
  1091         C8    403      ARG     CG   1091     0.039000     7.9780   ; qtot  2.729
  1092         HC    403      ARG    HG2   1092     0.028500     3.0240   ; qtot  2.757
  1093         HC    403      ARG    HG3   1093     0.028500     3.0240   ; qtot  2.786
  1094         C8    403      ARG     CD   1094     0.048600     7.9780   ; qtot  2.834
  1095         H1    403      ARG    HD2   1095     0.068700     3.0240   ; qtot  2.903
  1096         H1    403      ARG    HD3   1096     0.068700     3.0240   ; qtot  2.972
  1097         N2    403      ARG     NE   1097    -0.529500    11.9940   ; qtot  2.442
  1098          H    403      ARG     HE   1098     0.345600     3.0240   ; qtot  2.788
  1099         CA    403      ARG     CZ   1099     0.807600    12.0100   ; qtot  3.596
  1100         N2    403      ARG    NH1   1100    -0.862700     9.9780   ; qtot  2.733
  1101          H    403      ARG   HH11   1101     0.447800     3.0240   ; qtot  3.181
  1102          H    403      ARG   HH12   1102     0.447800     3.0240   ; qtot  3.628
  1103         N2    403      ARG    NH2   1103    -0.862700     9.9780   ; qtot  2.766
  1104          H    403      ARG   HH21   1104     0.447800     3.0240   ; qtot  3.213
  1105          H    403      ARG   HH22   1105     0.447800     3.0240   ; qtot  3.661
  1106          C    403      ARG      C   1106     0.734100    12.0100   ; qtot  4.395
  1107          O    403      ARG      O   1107    -0.589400    16.0000   ; qtot  3.806
  1108          N    404      GLY      N   1108    -0.415700    11.9940   ; qtot  3.390
  1109          H    404      GLY      H   1109     0.271900     3.0240   ; qtot  3.662
  1110         CX    404      GLY     CA   1110    -0.025200     7.9780   ; qtot  3.637
  1111         H1    404      GLY    HA2   1111     0.069800     3.0240   ; qtot  3.707
  1112         H1    404      GLY    HA3   1112     0.069800     3.0240   ; qtot  3.777
  1113          C    404      GLY      C   1113     0.597300    12.0100   ; qtot  4.374
  1114          O    404      GLY      O   1114    -0.567900    16.0000   ; qtot  3.806
  1115          N    405      ASP      N   1115    -0.516300    11.9940   ; qtot  3.290
  1116          H    405      ASP      H   1116     0.293600     3.0240   ; qtot  3.583
  1117         CX    405      ASP     CA   1117     0.038100     9.9940   ; qtot  3.621
  1118         H1    405      ASP     HA   1118     0.088000     3.0240   ; qtot  3.709
  1119         2C    405      ASP     CB   1119    -0.030300     7.9780   ; qtot  3.679
  1120         HC    405      ASP    HB2   1120    -0.012200     3.0240   ; qtot  3.667
  1121         HC    405      ASP    HB3   1121    -0.012200     3.0240   ; qtot  3.655
  1122         CO    405      ASP     CG   1122     0.799400    12.0100   ; qtot  4.454
  1123         O2    405      ASP    OD1   1123    -0.801400    16.0000   ; qtot  3.653
  1124         O2    405      ASP    OD2   1124    -0.801400    16.0000   ; qtot  2.851
  1125          C    405      ASP      C   1125     0.536600    12.0100   ; qtot  3.388
  1126          O    405      ASP      O   1126    -0.581900    16.0000   ; qtot  2.806
  1127          N    406      GLU      N   1127    -0.516300    11.9940   ; qtot  2.290
  1128          H    406      GLU      H   1128     0.293600     3.0240   ; qtot  2.583
  1129         CX    406      GLU     CA   1129     0.039700     9.9940   ; qtot  2.623
  1130         H1    406      GLU     HA   1130     0.110500     3.0240   ; qtot  2.733
  1131         2C    406      GLU     CB   1131     0.056000     7.9780   ; qtot  2.789
  1132         HC    406      GLU    HB2   1132    -0.017300     3.0240   ; qtot  2.772
  1133         HC    406      GLU    HB3   1133    -0.017300     3.0240   ; qtot  2.755
  1134         2C    406      GLU     CG   1134     0.013600     7.9780   ; qtot  2.768
  1135         HC    406      GLU    HG2   1135    -0.042500     3.0240   ; qtot  2.726
  1136         HC    406      GLU    HG3   1136    -0.042500     3.0240   ; qtot  2.683
  1137         CO    406      GLU     CD   1137     0.805400    12.0100   ; qtot  3.489
  1138         O2    406      GLU    OE1   1138    -0.818800    16.0000   ; qtot  2.670
  1139         O2    406      GLU    OE2   1139    -0.818800    16.0000   ; qtot  1.851
  1140          C    406      GLU      C   1140     0.536600    12.0100   ; qtot  2.388
  1141          O    406      GLU      O   1141    -0.581900    16.0000   ; qtot  1.806
  1142          N    407      VAL      N   1142    -0.415700    11.9940   ; qtot  1.390
  1143          H    407      VAL      H   1143     0.271900     3.0240   ; qtot  1.662
  1144         CX    407      VAL     CA   1144    -0.087500     9.9940   ; qtot  1.575
  1145         H1    407      VAL     HA   1145     0.096900     3.0240   ; qtot  1.672
  1146         3C    407      VAL     CB   1146     0.298500     9.9940   ; qtot  1.970
  1147         HC    407      VAL     HB   1147    -0.029700     3.0240   ; qtot  1.940
  1148         CT    407      VAL    CG1   1148    -0.319200     5.9620   ; qtot  1.621
  1149         HC    407      VAL   HG11   1149     0.079100     3.0240   ; qtot  1.700
  1150         HC    407      VAL   HG12   1150     0.079100     3.0240   ; qtot  1.779
  1151         HC    407      VAL   HG13   1151     0.079100     3.0240   ; qtot  1.858
  1152         CT    407      VAL    CG2   1152    -0.319200     5.9620   ; qtot  1.539
  1153         HC    407      VAL   HG21   1153     0.079100     3.0240   ; qtot  1.618
  1154         HC    407      VAL   HG22   1154     0.079100     3.0240   ; qtot  1.697
  1155         HC    407      VAL   HG23   1155     0.079100     3.0240   ; qtot  1.777
  1156          C    407      VAL      C   1156     0.597300    12.0100   ; qtot  2.374
  1157          O    407      VAL      O   1157    -0.567900    16.0000   ; qtot  1.806
  1158          N    408      ARG      N   1158    -0.347900    11.9940   ; qtot  1.458
  1159          H    408      ARG      H   1159     0.274700     3.0240   ; qtot  1.733
  1160         CX    408      ARG     CA   1160    -0.263700     9.9940   ; qtot  1.469
  1161         H1    408      ARG     HA   1161     0.156000     3.0240   ; qtot  1.625
  1162         C8    408      ARG     CB   1162    -0.000700     7.9780   ; qtot  1.624
  1163         HC    408      ARG    HB2   1163     0.032700     3.0240   ; qtot  1.657
  1164         HC    408      ARG    HB3   1164     0.032700     3.0240   ; qtot  1.690
  1165         C8    408      ARG     CG   1165     0.039000     7.9780   ; qtot  1.729
  1166         HC    408      ARG    HG2   1166     0.028500     3.0240   ; qtot  1.757
  1167         HC    408      ARG    HG3   1167     0.028500     3.0240   ; qtot  1.786
  1168         C8    408      ARG     CD   1168     0.048600     7.9780   ; qtot  1.834
  1169         H1    408      ARG    HD2   1169     0.068700     3.0240   ; qtot  1.903
  1170         H1    408      ARG    HD3   1170     0.068700     3.0240   ; qtot  1.972
  1171         N2    408      ARG     NE   1171    -0.529500    11.9940   ; qtot  1.442
  1172          H    408      ARG     HE   1172     0.345600     3.0240   ; qtot  1.788
  1173         CA    408      ARG     CZ   1173     0.807600    12.0100   ; qtot  2.595
  1174         N2    408      ARG    NH1   1174    -0.862700     9.9780   ; qtot  1.733
  1175          H    408      ARG   HH11   1175     0.447800     3.0240   ; qtot  2.181
  1176          H    408      ARG   HH12   1176     0.447800     3.0240   ; qtot  2.628
  1177         N2    408      ARG    NH2   1177    -0.862700     9.9780   ; qtot  1.766
  1178          H    408      ARG   HH21   1178     0.447800     3.0240   ; qtot  2.213
  1179          H    408      ARG   HH22   1179     0.447800     3.0240   ; qtot  2.661
  1180          C    408      ARG      C   1180     0.734100    12.0100   ; qtot  3.395
  1181          O    408      ARG      O   1181    -0.589400    16.0000   ; qtot  2.806
  1182          N    409      GLN      N   1182    -0.415700    11.9940   ; qtot  2.390
  1183          H    409      GLN      H   1183     0.271900     3.0240   ; qtot  2.662
  1184         CX    409      GLN     CA   1184    -0.003100     9.9940   ; qtot  2.659
  1185         H1    409      GLN     HA   1185     0.085000     3.0240   ; qtot  2.744
  1186         2C    409      GLN     CB   1186    -0.003600     7.9780   ; qtot  2.740
  1187         HC    409      GLN    HB2   1187     0.017100     3.0240   ; qtot  2.758
  1188         HC    409      GLN    HB3   1188     0.017100     3.0240   ; qtot  2.775
  1189         2C    409      GLN     CG   1189    -0.064500     7.9780   ; qtot  2.710
  1190         HC    409      GLN    HG2   1190     0.035200     3.0240   ; qtot  2.745
  1191         HC    409      GLN    HG3   1191     0.035200     3.0240   ; qtot  2.781
  1192          C    409      GLN     CD   1192     0.695100    12.0100   ; qtot  3.476
  1193          O    409      GLN    OE1   1193    -0.608600    16.0000   ; qtot  2.867
  1194          N    409      GLN    NE2   1194    -0.940700     9.9780   ; qtot  1.926
  1195          H    409      GLN   HE21   1195     0.425100     3.0240   ; qtot  2.351
  1196          H    409      GLN   HE22   1196     0.425100     3.0240   ; qtot  2.777
  1197          C    409      GLN      C   1197     0.597300    12.0100   ; qtot  3.374
  1198          O    409      GLN      O   1198    -0.567900    16.0000   ; qtot  2.806
  1199          N    410      ILE      N   1199    -0.415700    11.9940   ; qtot  2.390
  1200          H    410      ILE      H   1200     0.271900     3.0240   ; qtot  2.662
  1201         CX    410      ILE     CA   1201    -0.059700     9.9940   ; qtot  2.602
  1202         H1    410      ILE     HA   1202     0.086900     3.0240   ; qtot  2.689
  1203         3C    410      ILE     CB   1203     0.130300     9.9940   ; qtot  2.820
  1204         HC    410      ILE     HB   1204     0.018700     3.0240   ; qtot  2.838
  1205         CT    410      ILE    CG2   1205    -0.320400     5.9620   ; qtot  2.518
  1206         HC    410      ILE   HG21   1206     0.088200     3.0240   ; qtot  2.606
  1207         HC    410      ILE   HG22   1207     0.088200     3.0240   ; qtot  2.694
  1208         HC    410      ILE   HG23   1208     0.088200     3.0240   ; qtot  2.783
  1209         2C    410      ILE    CG1   1209    -0.043000     7.9780   ; qtot  2.740
  1210         HC    410      ILE   HG12   1210     0.023600     3.0240   ; qtot  2.763
  1211         HC    410      ILE   HG13   1211     0.023600     3.0240   ; qtot  2.787
  1212         CT    410      ILE    CD1   1212    -0.066000     5.9620   ; qtot  2.721
  1213         HC    410      ILE   HD11   1213     0.018600     3.0240   ; qtot  2.739
  1214         HC    410      ILE   HD12   1214     0.018600     3.0240   ; qtot  2.758
  1215         HC    410      ILE   HD13   1215     0.018600     3.0240   ; qtot  2.777
  1216          C    410      ILE      C   1216     0.597300    12.0100   ; qtot  3.374
  1217          O    410      ILE      O   1217    -0.567900    16.0000   ; qtot  2.806
  1218          N    411      ALA      N   1218    -0.415700    11.9940   ; qtot  2.390
  1219          H    411      ALA      H   1219     0.271900     3.0240   ; qtot  2.662
  1220         CX    411      ALA     CA   1220     0.033700     9.9940   ; qtot  2.696
  1221         H1    411      ALA     HA   1221     0.082300     3.0240   ; qtot  2.778
  1222         CT    411      ALA     CB   1222    -0.182500     5.9620   ; qtot  2.596
  1223         HC    411      ALA    HB1   1223     0.060300     3.0240   ; qtot  2.656
  1224         HC    411      ALA    HB2   1224     0.060300     3.0240   ; qtot  2.716
  1225         HC    411      ALA    HB3   1225     0.060300     3.0240   ; qtot  2.777
  1226          C    411      ALA      C   1226     0.597300    12.0100   ; qtot  3.374
  1227          O    411      ALA      O   1227    -0.567900    16.0000   ; qtot  2.806
  1228          N    412      PRO      N   1228    -0.254800    14.0100   ; qtot  2.551
  1229         CT    412      PRO     CD   1229     0.019200     7.9780   ; qtot  2.570
  1230         H1    412      PRO    HD2   1230     0.039100     3.0240   ; qtot  2.609
  1231         H1    412      PRO    HD3   1231     0.039100     3.0240   ; qtot  2.649
  1232         CT    412      PRO     CG   1232     0.018900     7.9780   ; qtot  2.667
  1233         HC    412      PRO    HG2   1233     0.021300     3.0240   ; qtot  2.689
  1234         HC    412      PRO    HG3   1234     0.021300     3.0240   ; qtot  2.710
  1235         CT    412      PRO     CB   1235    -0.007000     7.9780   ; qtot  2.703
  1236         HC    412      PRO    HB2   1236     0.025300     3.0240   ; qtot  2.728
  1237         HC    412      PRO    HB3   1237     0.025300     3.0240   ; qtot  2.754
  1238         CX    412      PRO     CA   1238    -0.026600     9.9940   ; qtot  2.727
  1239         H1    412      PRO     HA   1239     0.064100     3.0240   ; qtot  2.791
  1240          C    412      PRO      C   1240     0.589600    12.0100   ; qtot  3.381
  1241          O    412      PRO      O   1241    -0.574800    16.0000   ; qtot  2.806
  1242          N    413      GLY      N   1242    -0.415700    11.9940   ; qtot  2.390
  1243          H    413      GLY      H   1243     0.271900     3.0240   ; qtot  2.662
  1244         CX    413      GLY     CA   1244    -0.025200     7.9780   ; qtot  2.637
  1245         H1    413      GLY    HA2   1245     0.069800     3.0240   ; qtot  2.707
  1246         H1    413      GLY    HA3   1246     0.069800     3.0240   ; qtot  2.777
  1247          C    413      GLY      C   1247     0.597300    12.0100   ; qtot  3.374
  1248          O    413      GLY      O   1248    -0.567900    16.0000   ; qtot  2.806
  1249          N    414      GLN      N   1249    -0.415700    11.9940   ; qtot  2.390
  1250          H    414      GLN      H   1250     0.271900     3.0240   ; qtot  2.662
  1251         CX    414      GLN     CA   1251    -0.003100     9.9940   ; qtot  2.659
  1252         H1    414      GLN     HA   1252     0.085000     3.0240   ; qtot  2.744
  1253         2C    414      GLN     CB   1253    -0.003600     7.9780   ; qtot  2.740
  1254         HC    414      GLN    HB2   1254     0.017100     3.0240   ; qtot  2.758
  1255         HC    414      GLN    HB3   1255     0.017100     3.0240   ; qtot  2.775
  1256         2C    414      GLN     CG   1256    -0.064500     7.9780   ; qtot  2.710
  1257         HC    414      GLN    HG2   1257     0.035200     3.0240   ; qtot  2.745
  1258         HC    414      GLN    HG3   1258     0.035200     3.0240   ; qtot  2.781
  1259          C    414      GLN     CD   1259     0.695100    12.0100   ; qtot  3.476
  1260          O    414      GLN    OE1   1260    -0.608600    16.0000   ; qtot  2.867
  1261          N    414      GLN    NE2   1261    -0.940700     9.9780   ; qtot  1.926
  1262          H    414      GLN   HE21   1262     0.425100     3.0240   ; qtot  2.351
  1263          H    414      GLN   HE22   1263     0.425100     3.0240   ; qtot  2.777
  1264          C    414      GLN      C   1264     0.597300    12.0100   ; qtot  3.374
  1265          O    414      GLN      O   1265    -0.567900    16.0000   ; qtot  2.806
  1266          N    415      THR      N   1266    -0.415700    11.9940   ; qtot  2.390
  1267          H    415      THR      H   1267     0.271900     3.0240   ; qtot  2.662
  1268         CX    415      THR     CA   1268    -0.038900     9.9940   ; qtot  2.623
  1269         H1    415      THR     HA   1269     0.100700     3.0240   ; qtot  2.724
  1270         3C    415      THR     CB   1270     0.365400     9.9940   ; qtot  3.089
  1271         H1    415      THR     HB   1271     0.004300     3.0240   ; qtot  3.094
  1272         CT    415      THR    CG2   1272    -0.243800     5.9620   ; qtot  2.850
  1273         HC    415      THR   HG21   1273     0.064200     3.0240   ; qtot  2.914
  1274         HC    415      THR   HG22   1274     0.064200     3.0240   ; qtot  2.978
  1275         HC    415      THR   HG23   1275     0.064200     3.0240   ; qtot  3.042
  1276         OH    415      THR    OG1   1276    -0.676100    13.9840   ; qtot  2.366
  1277         HO    415      THR    HG1   1277     0.410200     3.0240   ; qtot  2.777
  1278          C    415      THR      C   1278     0.597300    12.0100   ; qtot  3.374
  1279          O    415      THR      O   1279    -0.567900    16.0000   ; qtot  2.806
  1280          N    416      GLY      N   1280    -0.415700    11.9940   ; qtot  2.390
  1281          H    416      GLY      H   1281     0.271900     3.0240   ; qtot  2.662
  1282         CX    416      GLY     CA   1282    -0.025200     7.9780   ; qtot  2.637
  1283         H1    416      GLY    HA2   1283     0.069800     3.0240   ; qtot  2.707
  1284         H1    416      GLY    HA3   1284     0.069800     3.0240   ; qtot  2.777
  1285          C    416      GLY      C   1285     0.597300    12.0100   ; qtot  3.374
  1286          O    416      GLY      O   1286    -0.567900    16.0000   ; qtot  2.806
  1287          N    417      LYS      N   1287    -0.347900    11.9940   ; qtot  2.458
  1288          H    417      LYS      H   1288     0.274700     3.0240   ; qtot  2.733
  1289         CX    417      LYS     CA   1289    -0.240000     9.9940   ; qtot  2.493
  1290         H1    417      LYS     HA   1290     0.142600     3.0240   ; qtot  2.635
  1291         C8    417      LYS     CB   1291    -0.009400     7.9780   ; qtot  2.626
  1292         HC    417      LYS    HB2   1292     0.036200     3.0240   ; qtot  2.662
  1293         HC    417      LYS    HB3   1293     0.036200     3.0240   ; qtot  2.698
  1294         C8    417      LYS     CG   1294     0.018700     7.9780   ; qtot  2.717
  1295         HC    417      LYS    HG2   1295     0.010300     3.0240   ; qtot  2.727
  1296         HC    417      LYS    HG3   1296     0.010300     3.0240   ; qtot  2.738
  1297         C8    417      LYS     CD   1297    -0.047900     7.9780   ; qtot  2.690
  1298         HC    417      LYS    HD2   1298     0.062100     3.0240   ; qtot  2.752
  1299         HC    417      LYS    HD3   1299     0.062100     3.0240   ; qtot  2.814
  1300         C8    417      LYS     CE   1300    -0.014300     7.9780   ; qtot  2.800
  1301         HP    417      LYS    HE2   1301     0.113500     3.0240   ; qtot  2.913
  1302         HP    417      LYS    HE3   1302     0.113500     3.0240   ; qtot  3.027
  1303         N3    417      LYS     NZ   1303    -0.385400     7.9620   ; qtot  2.641
  1304          H    417      LYS    HZ1   1304     0.340000     3.0240   ; qtot  2.981
  1305          H    417      LYS    HZ2   1305     0.340000     3.0240   ; qtot  3.321
  1306          H    417      LYS    HZ3   1306     0.340000     3.0240   ; qtot  3.661
  1307          C    417      LYS      C   1307     0.734100    12.0100   ; qtot  4.395
  1308          O    417      LYS      O   1308    -0.589400    16.0000   ; qtot  3.806
  1309          N    418      ILE      N   1309    -0.415700    11.9940   ; qtot  3.390
  1310          H    418      ILE      H   1310     0.271900     3.0240   ; qtot  3.662
  1311         CX    418      ILE     CA   1311    -0.059700     9.9940   ; qtot  3.602
  1312         H1    418      ILE     HA   1312     0.086900     3.0240   ; qtot  3.689
  1313         3C    418      ILE     CB   1313     0.130300     9.9940   ; qtot  3.820
  1314         HC    418      ILE     HB   1314     0.018700     3.0240   ; qtot  3.838
  1315         CT    418      ILE    CG2   1315    -0.320400     5.9620   ; qtot  3.518
  1316         HC    418      ILE   HG21   1316     0.088200     3.0240   ; qtot  3.606
  1317         HC    418      ILE   HG22   1317     0.088200     3.0240   ; qtot  3.694
  1318         HC    418      ILE   HG23   1318     0.088200     3.0240   ; qtot  3.783
  1319         2C    418      ILE    CG1   1319    -0.043000     7.9780   ; qtot  3.740
  1320         HC    418      ILE   HG12   1320     0.023600     3.0240   ; qtot  3.763
  1321         HC    418      ILE   HG13   1321     0.023600     3.0240   ; qtot  3.787
  1322         CT    418      ILE    CD1   1322    -0.066000     5.9620   ; qtot  3.721
  1323         HC    418      ILE   HD11   1323     0.018600     3.0240   ; qtot  3.739
  1324         HC    418      ILE   HD12   1324     0.018600     3.0240   ; qtot  3.758
  1325         HC    418      ILE   HD13   1325     0.018600     3.0240   ; qtot  3.777
  1326          C    418      ILE      C   1326     0.597300    12.0100   ; qtot  4.374
  1327          O    418      ILE      O   1327    -0.567900    16.0000   ; qtot  3.806
  1328          N    419      ALA      N   1328    -0.415700    11.9940   ; qtot  3.390
  1329          H    419      ALA      H   1329     0.271900     3.0240   ; qtot  3.662
  1330         CX    419      ALA     CA   1330     0.033700     9.9940   ; qtot  3.696
  1331         H1    419      ALA     HA   1331     0.082300     3.0240   ; qtot  3.778
  1332         CT    419      ALA     CB   1332    -0.182500     5.9620   ; qtot  3.596
  1333         HC    419      ALA    HB1   1333     0.060300     3.0240   ; qtot  3.656
  1334         HC    419      ALA    HB2   1334     0.060300     3.0240   ; qtot  3.716
  1335         HC    419      ALA    HB3   1335     0.060300     3.0240   ; qtot  3.777
  1336          C    419      ALA      C   1336     0.597300    12.0100   ; qtot  4.374
  1337          O    419      ALA      O   1337    -0.567900    16.0000   ; qtot  3.806
  1338          N    420      ASP      N   1338    -0.516300    11.9940   ; qtot  3.290
  1339          H    420      ASP      H   1339     0.293600     3.0240   ; qtot  3.583
  1340         CX    420      ASP     CA   1340     0.038100     9.9940   ; qtot  3.621
  1341         H1    420      ASP     HA   1341     0.088000     3.0240   ; qtot  3.709
  1342         2C    420      ASP     CB   1342    -0.030300     7.9780   ; qtot  3.679
  1343         HC    420      ASP    HB2   1343    -0.012200     3.0240   ; qtot  3.667
  1344         HC    420      ASP    HB3   1344    -0.012200     3.0240   ; qtot  3.655
  1345         CO    420      ASP     CG   1345     0.799400    12.0100   ; qtot  4.454
  1346         O2    420      ASP    OD1   1346    -0.801400    16.0000   ; qtot  3.653
  1347         O2    420      ASP    OD2   1347    -0.801400    16.0000   ; qtot  2.851
  1348          C    420      ASP      C   1348     0.536600    12.0100   ; qtot  3.388
  1349          O    420      ASP      O   1349    -0.581900    16.0000   ; qtot  2.806
  1350          N    421      TYR      N   1350    -0.415700    11.9940   ; qtot  2.390
  1351          H    421      TYR      H   1351     0.271900     3.0240   ; qtot  2.662
  1352         CX    421      TYR     CA   1352    -0.001400     9.9940   ; qtot  2.661
  1353         H1    421      TYR     HA   1353     0.087600     3.0240   ; qtot  2.748
  1354         CT    421      TYR     CB   1354    -0.015200     7.9780   ; qtot  2.733
  1355         HC    421      TYR    HB2   1355     0.029500     3.0240   ; qtot  2.763
  1356         HC    421      TYR    HB3   1356     0.029500     3.0240   ; qtot  2.792
  1357         CA    421      TYR     CG   1357    -0.001100    12.0100   ; qtot  2.791
  1358         CA    421      TYR    CD1   1358    -0.190600     9.9940   ; qtot  2.601
  1359         HA    421      TYR    HD1   1359     0.169900     3.0240   ; qtot  2.770
  1360         CA    421      TYR    CE1   1360    -0.234100     9.9940   ; qtot  2.536
  1361         HA    421      TYR    HE1   1361     0.165600     3.0240   ; qtot  2.702
  1362          C    421      TYR     CZ   1362     0.322600    12.0100   ; qtot  3.025
  1363         OH    421      TYR     OH   1363    -0.557900    13.9840   ; qtot  2.467
  1364         HO    421      TYR     HH   1364     0.399200     3.0240   ; qtot  2.866
  1365         CA    421      TYR    CE2   1365    -0.234100     9.9940   ; qtot  2.632
  1366         HA    421      TYR    HE2   1366     0.165600     3.0240   ; qtot  2.797
  1367         CA    421      TYR    CD2   1367    -0.190600     9.9940   ; qtot  2.607
  1368         HA    421      TYR    HD2   1368     0.169900     3.0240   ; qtot  2.777
  1369          C    421      TYR      C   1369     0.597300    12.0100   ; qtot  3.374
  1370          O    421      TYR      O   1370    -0.567900    16.0000   ; qtot  2.806
  1371          N    422      ASN      N   1371    -0.415700    11.9940   ; qtot  2.390
  1372          H    422      ASN      H   1372     0.271900     3.0240   ; qtot  2.662
  1373         CX    422      ASN     CA   1373     0.014300     9.9940   ; qtot  2.677
  1374         H1    422      ASN     HA   1374     0.104800     3.0240   ; qtot  2.781
  1375         2C    422      ASN     CB   1375    -0.204100     7.9780   ; qtot  2.577
  1376         HC    422      ASN    HB2   1376     0.079700     3.0240   ; qtot  2.657
  1377         HC    422      ASN    HB3   1377     0.079700     3.0240   ; qtot  2.737
  1378          C    422      ASN     CG   1378     0.713000    12.0100   ; qtot  3.450
  1379          O    422      ASN    OD1   1379    -0.593100    16.0000   ; qtot  2.857
  1380          N    422      ASN    ND2   1380    -0.919100     9.9780   ; qtot  1.937
  1381          H    422      ASN   HD21   1381     0.419600     3.0240   ; qtot  2.357
  1382          H    422      ASN   HD22   1382     0.419600     3.0240   ; qtot  2.777
  1383          C    422      ASN      C   1383     0.597300    12.0100   ; qtot  3.374
  1384          O    422      ASN      O   1384    -0.567900    16.0000   ; qtot  2.806
  1385          N    423      TYR      N   1385    -0.415700    11.9940   ; qtot  2.390
  1386          H    423      TYR      H   1386     0.271900     3.0240   ; qtot  2.662
  1387         CX    423      TYR     CA   1387    -0.001400     9.9940   ; qtot  2.661
  1388         H1    423      TYR     HA   1388     0.087600     3.0240   ; qtot  2.748
  1389         CT    423      TYR     CB   1389    -0.015200     7.9780   ; qtot  2.733
  1390         HC    423      TYR    HB2   1390     0.029500     3.0240   ; qtot  2.763
  1391         HC    423      TYR    HB3   1391     0.029500     3.0240   ; qtot  2.792
  1392         CA    423      TYR     CG   1392    -0.001100    12.0100   ; qtot  2.791
  1393         CA    423      TYR    CD1   1393    -0.190600     9.9940   ; qtot  2.601
  1394         HA    423      TYR    HD1   1394     0.169900     3.0240   ; qtot  2.770
  1395         CA    423      TYR    CE1   1395    -0.234100     9.9940   ; qtot  2.536
  1396         HA    423      TYR    HE1   1396     0.165600     3.0240   ; qtot  2.702
  1397          C    423      TYR     CZ   1397     0.322600    12.0100   ; qtot  3.025
  1398         OH    423      TYR     OH   1398    -0.557900    13.9840   ; qtot  2.467
  1399         HO    423      TYR     HH   1399     0.399200     3.0240   ; qtot  2.866
  1400         CA    423      TYR    CE2   1400    -0.234100     9.9940   ; qtot  2.632
  1401         HA    423      TYR    HE2   1401     0.165600     3.0240   ; qtot  2.797
  1402         CA    423      TYR    CD2   1402    -0.190600     9.9940   ; qtot  2.607
  1403         HA    423      TYR    HD2   1403     0.169900     3.0240   ; qtot  2.777
  1404          C    423      TYR      C   1404     0.597300    12.0100   ; qtot  3.374
  1405          O    423      TYR      O   1405    -0.567900    16.0000   ; qtot  2.806
  1406          N    424      LYS      N   1406    -0.347900    11.9940   ; qtot  2.458
  1407          H    424      LYS      H   1407     0.274700     3.0240   ; qtot  2.733
  1408         CX    424      LYS     CA   1408    -0.240000     9.9940   ; qtot  2.493
  1409         H1    424      LYS     HA   1409     0.142600     3.0240   ; qtot  2.635
  1410         C8    424      LYS     CB   1410    -0.009400     7.9780   ; qtot  2.626
  1411         HC    424      LYS    HB2   1411     0.036200     3.0240   ; qtot  2.662
  1412         HC    424      LYS    HB3   1412     0.036200     3.0240   ; qtot  2.698
  1413         C8    424      LYS     CG   1413     0.018700     7.9780   ; qtot  2.717
  1414         HC    424      LYS    HG2   1414     0.010300     3.0240   ; qtot  2.727
  1415         HC    424      LYS    HG3   1415     0.010300     3.0240   ; qtot  2.738
  1416         C8    424      LYS     CD   1416    -0.047900     7.9780   ; qtot  2.690
  1417         HC    424      LYS    HD2   1417     0.062100     3.0240   ; qtot  2.752
  1418         HC    424      LYS    HD3   1418     0.062100     3.0240   ; qtot  2.814
  1419         C8    424      LYS     CE   1419    -0.014300     7.9780   ; qtot  2.800
  1420         HP    424      LYS    HE2   1420     0.113500     3.0240   ; qtot  2.913
  1421         HP    424      LYS    HE3   1421     0.113500     3.0240   ; qtot  3.027
  1422         N3    424      LYS     NZ   1422    -0.385400     7.9620   ; qtot  2.641
  1423          H    424      LYS    HZ1   1423     0.340000     3.0240   ; qtot  2.981
  1424          H    424      LYS    HZ2   1424     0.340000     3.0240   ; qtot  3.321
  1425          H    424      LYS    HZ3   1425     0.340000     3.0240   ; qtot  3.661
  1426          C    424      LYS      C   1426     0.734100    12.0100   ; qtot  4.395
  1427          O    424      LYS      O   1427    -0.589400    16.0000   ; qtot  3.806
  1428          N    425      LEU      N   1428    -0.415700    11.9940   ; qtot  3.390
  1429          H    425      LEU      H   1429     0.271900     3.0240   ; qtot  3.662
  1430         CX    425      LEU     CA   1430    -0.051800     9.9940   ; qtot  3.610
  1431         H1    425      LEU     HA   1431     0.092200     3.0240   ; qtot  3.703
  1432         2C    425      LEU     CB   1432    -0.110200     7.9780   ; qtot  3.592
  1433         HC    425      LEU    HB2   1433     0.045700     3.0240   ; qtot  3.638
  1434         HC    425      LEU    HB3   1434     0.045700     3.0240   ; qtot  3.684
  1435         3C    425      LEU     CG   1435     0.353100     9.9940   ; qtot  4.037
  1436         HC    425      LEU     HG   1436    -0.036100     3.0240   ; qtot  4.001
  1437         CT    425      LEU    CD1   1437    -0.412100     5.9620   ; qtot  3.589
  1438         HC    425      LEU   HD11   1438     0.100000     3.0240   ; qtot  3.689
  1439         HC    425      LEU   HD12   1439     0.100000     3.0240   ; qtot  3.789
  1440         HC    425      LEU   HD13   1440     0.100000     3.0240   ; qtot  3.889
  1441         CT    425      LEU    CD2   1441    -0.412100     5.9620   ; qtot  3.477
  1442         HC    425      LEU   HD21   1442     0.100000     3.0240   ; qtot  3.577
  1443         HC    425      LEU   HD22   1443     0.100000     3.0240   ; qtot  3.677
  1444         HC    425      LEU   HD23   1444     0.100000     3.0240   ; qtot  3.777
  1445          C    425      LEU      C   1445     0.597300    12.0100   ; qtot  4.374
  1446          O    425      LEU      O   1446    -0.567900    16.0000   ; qtot  3.806
  1447          N    426      PRO      N   1447    -0.254800    14.0100   ; qtot  3.551
  1448         CT    426      PRO     CD   1448     0.019200     7.9780   ; qtot  3.570
  1449         H1    426      PRO    HD2   1449     0.039100     3.0240   ; qtot  3.610
  1450         H1    426      PRO    HD3   1450     0.039100     3.0240   ; qtot  3.649
  1451         CT    426      PRO     CG   1451     0.018900     7.9780   ; qtot  3.668
  1452         HC    426      PRO    HG2   1452     0.021300     3.0240   ; qtot  3.689
  1453         HC    426      PRO    HG3   1453     0.021300     3.0240   ; qtot  3.710
  1454         CT    426      PRO     CB   1454    -0.007000     7.9780   ; qtot  3.703
  1455         HC    426      PRO    HB2   1455     0.025300     3.0240   ; qtot  3.728
  1456         HC    426      PRO    HB3   1456     0.025300     3.0240   ; qtot  3.754
  1457         CX    426      PRO     CA   1457    -0.026600     9.9940   ; qtot  3.727
  1458         H1    426      PRO     HA   1458     0.064100     3.0240   ; qtot  3.791
  1459          C    426      PRO      C   1459     0.589600    12.0100   ; qtot  4.381
  1460          O    426      PRO      O   1460    -0.574800    16.0000   ; qtot  3.806
  1461          N    427      ASP      N   1461    -0.516300    11.9940   ; qtot  3.290
  1462          H    427      ASP      H   1462     0.293600     3.0240   ; qtot  3.583
  1463         CX    427      ASP     CA   1463     0.038100     9.9940   ; qtot  3.621
  1464         H1    427      ASP     HA   1464     0.088000     3.0240   ; qtot  3.709
  1465         2C    427      ASP     CB   1465    -0.030300     7.9780   ; qtot  3.679
  1466         HC    427      ASP    HB2   1466    -0.012200     3.0240   ; qtot  3.667
  1467         HC    427      ASP    HB3   1467    -0.012200     3.0240   ; qtot  3.655
  1468         CO    427      ASP     CG   1468     0.799400    12.0100   ; qtot  4.454
  1469         O2    427      ASP    OD1   1469    -0.801400    16.0000   ; qtot  3.653
  1470         O2    427      ASP    OD2   1470    -0.801400    16.0000   ; qtot  2.851
  1471          C    427      ASP      C   1471     0.536600    12.0100   ; qtot  3.388
  1472          O    427      ASP      O   1472    -0.581900    16.0000   ; qtot  2.806
  1473          N    428      ASP      N   1473    -0.516300    11.9940   ; qtot  2.290
  1474          H    428      ASP      H   1474     0.293600     3.0240   ; qtot  2.583
  1475         CX    428      ASP     CA   1475     0.038100     9.9940   ; qtot  2.621
  1476         H1    428      ASP     HA   1476     0.088000     3.0240   ; qtot  2.709
  1477         2C    428      ASP     CB   1477    -0.030300     7.9780   ; qtot  2.679
  1478         HC    428      ASP    HB2   1478    -0.012200     3.0240   ; qtot  2.667
  1479         HC    428      ASP    HB3   1479    -0.012200     3.0240   ; qtot  2.655
  1480         CO    428      ASP     CG   1480     0.799400    12.0100   ; qtot  3.454
  1481         O2    428      ASP    OD1   1481    -0.801400    16.0000   ; qtot  2.653
  1482         O2    428      ASP    OD2   1482    -0.801400    16.0000   ; qtot  1.851
  1483          C    428      ASP      C   1483     0.536600    12.0100   ; qtot  2.388
  1484          O    428      ASP      O   1484    -0.581900    16.0000   ; qtot  1.806
  1485          N    429      PHE      N   1485    -0.415700    11.9940   ; qtot  1.390
  1486          H    429      PHE      H   1486     0.271900     3.0240   ; qtot  1.662
  1487         CX    429      PHE     CA   1487    -0.002400     9.9940   ; qtot  1.660
  1488         H1    429      PHE     HA   1488     0.097800     3.0240   ; qtot  1.758
  1489         CT    429      PHE     CB   1489    -0.034300     7.9780   ; qtot  1.723
  1490         HC    429      PHE    HB2   1490     0.029500     3.0240   ; qtot  1.753
  1491         HC    429      PHE    HB3   1491     0.029500     3.0240   ; qtot  1.782
  1492         CA    429      PHE     CG   1492     0.011800    12.0100   ; qtot  1.794
  1493         CA    429      PHE    CD1   1493    -0.125600     9.9940   ; qtot  1.669
  1494         HA    429      PHE    HD1   1494     0.133000     3.0240   ; qtot  1.802
  1495         CA    429      PHE    CE1   1495    -0.170400     9.9940   ; qtot  1.631
  1496         HA    429      PHE    HE1   1496     0.143000     3.0240   ; qtot  1.774
  1497         CA    429      PHE     CZ   1497    -0.107200     9.9940   ; qtot  1.667
  1498         HA    429      PHE     HZ   1498     0.129700     3.0240   ; qtot  1.797
  1499         CA    429      PHE    CE2   1499    -0.170400     9.9940   ; qtot  1.626
  1500         HA    429      PHE    HE2   1500     0.143000     3.0240   ; qtot  1.769
  1501         CA    429      PHE    CD2   1501    -0.125600     9.9940   ; qtot  1.644
  1502         HA    429      PHE    HD2   1502     0.133000     3.0240   ; qtot  1.777
  1503          C    429      PHE      C   1503     0.597300    12.0100   ; qtot  2.374
  1504          O    429      PHE      O   1504    -0.567900    16.0000   ; qtot  1.806
  1505          N    430      THR      N   1505    -0.415700    11.9940   ; qtot  1.390
  1506          H    430      THR      H   1506     0.271900     3.0240   ; qtot  1.662
  1507         CX    430      THR     CA   1507    -0.038900     9.9940   ; qtot  1.623
  1508         H1    430      THR     HA   1508     0.100700     3.0240   ; qtot  1.724
  1509         3C    430      THR     CB   1509     0.365400     9.9940   ; qtot  2.089
  1510         H1    430      THR     HB   1510     0.004300     3.0240   ; qtot  2.094
  1511         CT    430      THR    CG2   1511    -0.243800     5.9620   ; qtot  1.850
  1512         HC    430      THR   HG21   1512     0.064200     3.0240   ; qtot  1.914
  1513         HC    430      THR   HG22   1513     0.064200     3.0240   ; qtot  1.978
  1514         HC    430      THR   HG23   1514     0.064200     3.0240   ; qtot  2.043
  1515         OH    430      THR    OG1   1515    -0.676100    13.9840   ; qtot  1.366
  1516         HO    430      THR    HG1   1516     0.410200     3.0240   ; qtot  1.777
  1517          C    430      THR      C   1517     0.597300    12.0100   ; qtot  2.374
  1518          O    430      THR      O   1518    -0.567900    16.0000   ; qtot  1.806
  1519          N    431      GLY      N   1519    -0.415700    11.9940   ; qtot  1.390
  1520          H    431      GLY      H   1520     0.271900     3.0240   ; qtot  1.662
  1521         CX    431      GLY     CA   1521    -0.025200     7.9780   ; qtot  1.637
  1522         H1    431      GLY    HA2   1522     0.069800     3.0240   ; qtot  1.707
  1523         H1    431      GLY    HA3   1523     0.069800     3.0240   ; qtot  1.777
  1524          C    431      GLY      C   1524     0.597300    12.0100   ; qtot  2.374
  1525          O    431      GLY      O   1525    -0.567900    16.0000   ; qtot  1.806
  1526          N    432      CYX      N   1526    -0.415700    11.9940   ; qtot  1.390
  1527          H    432      CYX      H   1527     0.271900     3.0240   ; qtot  1.662
  1528         CX    432      CYX     CA   1528     0.042900     9.9940   ; qtot  1.705
  1529         H1    432      CYX     HA   1529     0.076600     3.0240   ; qtot  1.782
  1530         2C    432      CYX     CB   1530    -0.079000     7.9780   ; qtot  1.703
  1531         H1    432      CYX    HB2   1531     0.091000     3.0240   ; qtot  1.794
  1532         H1    432      CYX    HB3   1532     0.091000     3.0240   ; qtot  1.885
  1533          S    432      CYX     SG   1533    -0.108100    32.0600   ; qtot  1.777
  1534          C    432      CYX      C   1534     0.597300    12.0100   ; qtot  2.374
  1535          O    432      CYX      O   1535    -0.567900    16.0000   ; qtot  1.806
  1536          N    433      VAL      N   1536    -0.415700    11.9940   ; qtot  1.390
  1537          H    433      VAL      H   1537     0.271900     3.0240   ; qtot  1.662
  1538         CX    433      VAL     CA   1538    -0.087500     9.9940   ; qtot  1.575
  1539         H1    433      VAL     HA   1539     0.096900     3.0240   ; qtot  1.672
  1540         3C    433      VAL     CB   1540     0.298500     9.9940   ; qtot  1.970
  1541         HC    433      VAL     HB   1541    -0.029700     3.0240   ; qtot  1.940
  1542         CT    433      VAL    CG1   1542    -0.319200     5.9620   ; qtot  1.621
  1543         HC    433      VAL   HG11   1543     0.079100     3.0240   ; qtot  1.700
  1544         HC    433      VAL   HG12   1544     0.079100     3.0240   ; qtot  1.779
  1545         HC    433      VAL   HG13   1545     0.079100     3.0240   ; qtot  1.859
  1546         CT    433      VAL    CG2   1546    -0.319200     5.9620   ; qtot  1.539
  1547         HC    433      VAL   HG21   1547     0.079100     3.0240   ; qtot  1.618
  1548         HC    433      VAL   HG22   1548     0.079100     3.0240   ; qtot  1.698
  1549         HC    433      VAL   HG23   1549     0.079100     3.0240   ; qtot  1.777
  1550          C    433      VAL      C   1550     0.597300    12.0100   ; qtot  2.374
  1551          O    433      VAL      O   1551    -0.567900    16.0000   ; qtot  1.806
  1552          N    434      ILE      N   1552    -0.415700    11.9940   ; qtot  1.390
  1553          H    434      ILE      H   1553     0.271900     3.0240   ; qtot  1.662
  1554         CX    434      ILE     CA   1554    -0.059700     9.9940   ; qtot  1.603
  1555         H1    434      ILE     HA   1555     0.086900     3.0240   ; qtot  1.689
  1556         3C    434      ILE     CB   1556     0.130300     9.9940   ; qtot  1.820
  1557         HC    434      ILE     HB   1557     0.018700     3.0240   ; qtot  1.838
  1558         CT    434      ILE    CG2   1558    -0.320400     5.9620   ; qtot  1.518
  1559         HC    434      ILE   HG21   1559     0.088200     3.0240   ; qtot  1.606
  1560         HC    434      ILE   HG22   1560     0.088200     3.0240   ; qtot  1.694
  1561         HC    434      ILE   HG23   1561     0.088200     3.0240   ; qtot  1.783
  1562         2C    434      ILE    CG1   1562    -0.043000     7.9780   ; qtot  1.740
  1563         HC    434      ILE   HG12   1563     0.023600     3.0240   ; qtot  1.763
  1564         HC    434      ILE   HG13   1564     0.023600     3.0240   ; qtot  1.787
  1565         CT    434      ILE    CD1   1565    -0.066000     5.9620   ; qtot  1.721
  1566         HC    434      ILE   HD11   1566     0.018600     3.0240   ; qtot  1.739
  1567         HC    434      ILE   HD12   1567     0.018600     3.0240   ; qtot  1.758
  1568         HC    434      ILE   HD13   1568     0.018600     3.0240   ; qtot  1.777
  1569          C    434      ILE      C   1569     0.597300    12.0100   ; qtot  2.374
  1570          O    434      ILE      O   1570    -0.567900    16.0000   ; qtot  1.806
  1571          N    435      ALA      N   1571    -0.415700    11.9940   ; qtot  1.390
  1572          H    435      ALA      H   1572     0.271900     3.0240   ; qtot  1.662
  1573         CX    435      ALA     CA   1573     0.033700     9.9940   ; qtot  1.696
  1574         H1    435      ALA     HA   1574     0.082300     3.0240   ; qtot  1.778
  1575         CT    435      ALA     CB   1575    -0.182500     5.9620   ; qtot  1.596
  1576         HC    435      ALA    HB1   1576     0.060300     3.0240   ; qtot  1.656
  1577         HC    435      ALA    HB2   1577     0.060300     3.0240   ; qtot  1.716
  1578         HC    435      ALA    HB3   1578     0.060300     3.0240   ; qtot  1.777
  1579          C    435      ALA      C   1579     0.597300    12.0100   ; qtot  2.374
  1580          O    435      ALA      O   1580    -0.567900    16.0000   ; qtot  1.806
  1581          N    436      TRP      N   1581    -0.415700    11.9940   ; qtot  1.390
  1582          H    436      TRP      H   1582     0.271900     3.0240   ; qtot  1.662
  1583         CX    436      TRP     CA   1583    -0.027500     9.9940   ; qtot  1.635
  1584         H1    436      TRP     HA   1584     0.112300     3.0240   ; qtot  1.747
  1585         CT    436      TRP     CB   1585    -0.005000     7.9780   ; qtot  1.742
  1586         HC    436      TRP    HB2   1586     0.033900     3.0240   ; qtot  1.776
  1587         HC    436      TRP    HB3   1587     0.033900     3.0240   ; qtot  1.810
  1588         C*    436      TRP     CG   1588    -0.141500    12.0100   ; qtot  1.668
  1589         CW    436      TRP    CD1   1589    -0.163800     9.9940   ; qtot  1.505
  1590         H4    436      TRP    HD1   1590     0.206200     3.0240   ; qtot  1.711
  1591         NA    436      TRP    NE1   1591    -0.341800    11.9940   ; qtot  1.369
  1592          H    436      TRP    HE1   1592     0.341200     3.0240   ; qtot  1.710
  1593         CN    436      TRP    CE2   1593     0.138000    12.0100   ; qtot  1.848
  1594         CA    436      TRP    CZ2   1594    -0.260100     9.9940   ; qtot  1.588
  1595         HA    436      TRP    HZ2   1595     0.157200     3.0240   ; qtot  1.745
  1596         CA    436      TRP    CH2   1596    -0.113400     9.9940   ; qtot  1.632
  1597         HA    436      TRP    HH2   1597     0.141700     3.0240   ; qtot  1.774
  1598         CA    436      TRP    CZ3   1598    -0.197200     9.9940   ; qtot  1.576
  1599         HA    436      TRP    HZ3   1599     0.144700     3.0240   ; qtot  1.721
  1600         CA    436      TRP    CE3   1600    -0.238700     9.9940   ; qtot  1.482
  1601         HA    436      TRP    HE3   1601     0.170000     3.0240   ; qtot  1.652
  1602         CB    436      TRP    CD2   1602     0.124300    12.0100   ; qtot  1.777
  1603          C    436      TRP      C   1603     0.597300    12.0100   ; qtot  2.374
  1604          O    436      TRP      O   1604    -0.567900    16.0000   ; qtot  1.806
  1605          N    437      ASN      N   1605    -0.415700    11.9940   ; qtot  1.390
  1606          H    437      ASN      H   1606     0.271900     3.0240   ; qtot  1.662
  1607         CX    437      ASN     CA   1607     0.014300     9.9940   ; qtot  1.677
  1608         H1    437      ASN     HA   1608     0.104800     3.0240   ; qtot  1.781
  1609         2C    437      ASN     CB   1609    -0.204100     7.9780   ; qtot  1.577
  1610         HC    437      ASN    HB2   1610     0.079700     3.0240   ; qtot  1.657
  1611         HC    437      ASN    HB3   1611     0.079700     3.0240   ; qtot  1.737
  1612          C    437      ASN     CG   1612     0.713000    12.0100   ; qtot  2.450
  1613          O    437      ASN    OD1   1613    -0.593100    16.0000   ; qtot  1.857
  1614          N    437      ASN    ND2   1614    -0.919100     9.9780   ; qtot  0.937
  1615          H    437      ASN   HD21   1615     0.419600     3.0240   ; qtot  1.357
  1616          H    437      ASN   HD22   1616     0.419600     3.0240   ; qtot  1.777
  1617          C    437      ASN      C   1617     0.597300    12.0100   ; qtot  2.374
  1618          O    437      ASN      O   1618    -0.567900    16.0000   ; qtot  1.806
  1619          N    438      SER      N   1619    -0.415700    11.9940   ; qtot  1.390
  1620          H    438      SER      H   1620     0.271900     3.0240   ; qtot  1.662
  1621         CX    438      SER     CA   1621    -0.024900     9.9940   ; qtot  1.637
  1622         H1    438      SER     HA   1622     0.084300     3.0240   ; qtot  1.722
  1623         2C    438      SER     CB   1623     0.211700     7.9780   ; qtot  1.933
  1624         H1    438      SER    HB2   1624     0.035200     3.0240   ; qtot  1.969
  1625         H1    438      SER    HB3   1625     0.035200     3.0240   ; qtot  2.004
  1626         OH    438      SER     OG   1626    -0.654600    13.9840   ; qtot  1.349
  1627         HO    438      SER     HG   1627     0.427500     3.0240   ; qtot  1.777
  1628          C    438      SER      C   1628     0.597300    12.0100   ; qtot  2.374
  1629          O    438      SER      O   1629    -0.567900    16.0000   ; qtot  1.806
  1630          N    439      ASN      N   1630    -0.415700    11.9940   ; qtot  1.390
  1631          H    439      ASN      H   1631     0.271900     3.0240   ; qtot  1.662
  1632         CX    439      ASN     CA   1632     0.014300     9.9940   ; qtot  1.677
  1633         H1    439      ASN     HA   1633     0.104800     3.0240   ; qtot  1.781
  1634         2C    439      ASN     CB   1634    -0.204100     7.9780   ; qtot  1.577
  1635         HC    439      ASN    HB2   1635     0.079700     3.0240   ; qtot  1.657
  1636         HC    439      ASN    HB3   1636     0.079700     3.0240   ; qtot  1.737
  1637          C    439      ASN     CG   1637     0.713000    12.0100   ; qtot  2.450
  1638          O    439      ASN    OD1   1638    -0.593100    16.0000   ; qtot  1.857
  1639          N    439      ASN    ND2   1639    -0.919100     9.9780   ; qtot  0.937
  1640          H    439      ASN   HD21   1640     0.419600     3.0240   ; qtot  1.357
  1641          H    439      ASN   HD22   1641     0.419600     3.0240   ; qtot  1.777
  1642          C    439      ASN      C   1642     0.597300    12.0100   ; qtot  2.374
  1643          O    439      ASN      O   1643    -0.567900    16.0000   ; qtot  1.806
  1644          N    440      ASN      N   1644    -0.415700    11.9940   ; qtot  1.390
  1645          H    440      ASN      H   1645     0.271900     3.0240   ; qtot  1.662
  1646         CX    440      ASN     CA   1646     0.014300     9.9940   ; qtot  1.677
  1647         H1    440      ASN     HA   1647     0.104800     3.0240   ; qtot  1.781
  1648         2C    440      ASN     CB   1648    -0.204100     7.9780   ; qtot  1.577
  1649         HC    440      ASN    HB2   1649     0.079700     3.0240   ; qtot  1.657
  1650         HC    440      ASN    HB3   1650     0.079700     3.0240   ; qtot  1.737
  1651          C    440      ASN     CG   1651     0.713000    12.0100   ; qtot  2.450
  1652          O    440      ASN    OD1   1652    -0.593100    16.0000   ; qtot  1.857
  1653          N    440      ASN    ND2   1653    -0.919100     9.9780   ; qtot  0.937
  1654          H    440      ASN   HD21   1654     0.419600     3.0240   ; qtot  1.357
  1655          H    440      ASN   HD22   1655     0.419600     3.0240   ; qtot  1.777
  1656          C    440      ASN      C   1656     0.597300    12.0100   ; qtot  2.374
  1657          O    440      ASN      O   1657    -0.567900    16.0000   ; qtot  1.806
  1658          N    441      LEU      N   1658    -0.415700    11.9940   ; qtot  1.390
  1659          H    441      LEU      H   1659     0.271900     3.0240   ; qtot  1.662
  1660         CX    441      LEU     CA   1660    -0.051800     9.9940   ; qtot  1.610
  1661         H1    441      LEU     HA   1661     0.092200     3.0240   ; qtot  1.703
  1662         2C    441      LEU     CB   1662    -0.110200     7.9780   ; qtot  1.592
  1663         HC    441      LEU    HB2   1663     0.045700     3.0240   ; qtot  1.638
  1664         HC    441      LEU    HB3   1664     0.045700     3.0240   ; qtot  1.684
  1665         3C    441      LEU     CG   1665     0.353100     9.9940   ; qtot  2.037
  1666         HC    441      LEU     HG   1666    -0.036100     3.0240   ; qtot  2.001
  1667         CT    441      LEU    CD1   1667    -0.412100     5.9620   ; qtot  1.589
  1668         HC    441      LEU   HD11   1668     0.100000     3.0240   ; qtot  1.689
  1669         HC    441      LEU   HD12   1669     0.100000     3.0240   ; qtot  1.789
  1670         HC    441      LEU   HD13   1670     0.100000     3.0240   ; qtot  1.889
  1671         CT    441      LEU    CD2   1671    -0.412100     5.9620   ; qtot  1.477
  1672         HC    441      LEU   HD21   1672     0.100000     3.0240   ; qtot  1.577
  1673         HC    441      LEU   HD22   1673     0.100000     3.0240   ; qtot  1.677
  1674         HC    441      LEU   HD23   1674     0.100000     3.0240   ; qtot  1.777
  1675          C    441      LEU      C   1675     0.597300    12.0100   ; qtot  2.374
  1676          O    441      LEU      O   1676    -0.567900    16.0000   ; qtot  1.806
  1677          N    442      ASP      N   1677    -0.516300    11.9940   ; qtot  1.290
  1678          H    442      ASP      H   1678     0.293600     3.0240   ; qtot  1.583
  1679         CX    442      ASP     CA   1679     0.038100     9.9940   ; qtot  1.621
  1680         H1    442      ASP     HA   1680     0.088000     3.0240   ; qtot  1.709
  1681         2C    442      ASP     CB   1681    -0.030300     7.9780   ; qtot  1.679
  1682         HC    442      ASP    HB2   1682    -0.012200     3.0240   ; qtot  1.667
  1683         HC    442      ASP    HB3   1683    -0.012200     3.0240   ; qtot  1.655
  1684         CO    442      ASP     CG   1684     0.799400    12.0100   ; qtot  2.454
  1685         O2    442      ASP    OD1   1685    -0.801400    16.0000   ; qtot  1.653
  1686         O2    442      ASP    OD2   1686    -0.801400    16.0000   ; qtot  0.851
  1687          C    442      ASP      C   1687     0.536600    12.0100   ; qtot  1.388
  1688          O    442      ASP      O   1688    -0.581900    16.0000   ; qtot  0.806
  1689          N    443      SER      N   1689    -0.415700    11.9940   ; qtot  0.390
  1690          H    443      SER      H   1690     0.271900     3.0240   ; qtot  0.662
  1691         CX    443      SER     CA   1691    -0.024900     9.9940   ; qtot  0.637
  1692         H1    443      SER     HA   1692     0.084300     3.0240   ; qtot  0.722
  1693         2C    443      SER     CB   1693     0.211700     7.9780   ; qtot  0.933
  1694         H1    443      SER    HB2   1694     0.035200     3.0240   ; qtot  0.969
  1695         H1    443      SER    HB3   1695     0.035200     3.0240   ; qtot  1.004
  1696         OH    443      SER     OG   1696    -0.654600    13.9840   ; qtot  0.349
  1697         HO    443      SER     HG   1697     0.427500     3.0240   ; qtot  0.777
  1698          C    443      SER      C   1698     0.597300    12.0100   ; qtot  1.374
  1699          O    443      SER      O   1699    -0.567900    16.0000   ; qtot  0.806
  1700          N    444      LYS      N   1700    -0.347900    11.9940   ; qtot  0.458
  1701          H    444      LYS      H   1701     0.274700     3.0240   ; qtot  0.733
  1702         CX    444      LYS     CA   1702    -0.240000     9.9940   ; qtot  0.493
  1703         H1    444      LYS     HA   1703     0.142600     3.0240   ; qtot  0.635
  1704         C8    444      LYS     CB   1704    -0.009400     7.9780   ; qtot  0.626
  1705         HC    444      LYS    HB2   1705     0.036200     3.0240   ; qtot  0.662
  1706         HC    444      LYS    HB3   1706     0.036200     3.0240   ; qtot  0.698
  1707         C8    444      LYS     CG   1707     0.018700     7.9780   ; qtot  0.717
  1708         HC    444      LYS    HG2   1708     0.010300     3.0240   ; qtot  0.727
  1709         HC    444      LYS    HG3   1709     0.010300     3.0240   ; qtot  0.738
  1710         C8    444      LYS     CD   1710    -0.047900     7.9780   ; qtot  0.690
  1711         HC    444      LYS    HD2   1711     0.062100     3.0240   ; qtot  0.752
  1712         HC    444      LYS    HD3   1712     0.062100     3.0240   ; qtot  0.814
  1713         C8    444      LYS     CE   1713    -0.014300     7.9780   ; qtot  0.800
  1714         HP    444      LYS    HE2   1714     0.113500     3.0240   ; qtot  0.913
  1715         HP    444      LYS    HE3   1715     0.113500     3.0240   ; qtot  1.027
  1716         N3    444      LYS     NZ   1716    -0.385400     7.9620   ; qtot  0.641
  1717          H    444      LYS    HZ1   1717     0.340000     3.0240   ; qtot  0.981
  1718          H    444      LYS    HZ2   1718     0.340000     3.0240   ; qtot  1.321
  1719          H    444      LYS    HZ3   1719     0.340000     3.0240   ; qtot  1.661
  1720          C    444      LYS      C   1720     0.734100    12.0100   ; qtot  2.395
  1721          O    444      LYS      O   1721    -0.589400    16.0000   ; qtot  1.806
  1722          N    445      VAL      N   1722    -0.415700    11.9940   ; qtot  1.390
  1723          H    445      VAL      H   1723     0.271900     3.0240   ; qtot  1.662
  1724         CX    445      VAL     CA   1724    -0.087500     9.9940   ; qtot  1.575
  1725         H1    445      VAL     HA   1725     0.096900     3.0240   ; qtot  1.672
  1726         3C    445      VAL     CB   1726     0.298500     9.9940   ; qtot  1.970
  1727         HC    445      VAL     HB   1727    -0.029700     3.0240   ; qtot  1.940
  1728         CT    445      VAL    CG1   1728    -0.319200     5.9620   ; qtot  1.621
  1729         HC    445      VAL   HG11   1729     0.079100     3.0240   ; qtot  1.700
  1730         HC    445      VAL   HG12   1730     0.079100     3.0240   ; qtot  1.779
  1731         HC    445      VAL   HG13   1731     0.079100     3.0240   ; qtot  1.859
  1732         CT    445      VAL    CG2   1732    -0.319200     5.9620   ; qtot  1.539
  1733         HC    445      VAL   HG21   1733     0.079100     3.0240   ; qtot  1.618
  1734         HC    445      VAL   HG22   1734     0.079100     3.0240   ; qtot  1.698
  1735         HC    445      VAL   HG23   1735     0.079100     3.0240   ; qtot  1.777
  1736          C    445      VAL      C   1736     0.597300    12.0100   ; qtot  2.374
  1737          O    445      VAL      O   1737    -0.567900    16.0000   ; qtot  1.806
  1738          N    446      GLY      N   1738    -0.415700    11.9940   ; qtot  1.390
  1739          H    446      GLY      H   1739     0.271900     3.0240   ; qtot  1.662
  1740         CX    446      GLY     CA   1740    -0.025200     7.9780   ; qtot  1.637
  1741         H1    446      GLY    HA2   1741     0.069800     3.0240   ; qtot  1.707
  1742         H1    446      GLY    HA3   1742     0.069800     3.0240   ; qtot  1.777
  1743          C    446      GLY      C   1743     0.597300    12.0100   ; qtot  2.374
  1744          O    446      GLY      O   1744    -0.567900    16.0000   ; qtot  1.806
  1745          N    447      GLY      N   1745    -0.415700    11.9940   ; qtot  1.390
  1746          H    447      GLY      H   1746     0.271900     3.0240   ; qtot  1.662
  1747         CX    447      GLY     CA   1747    -0.025200     7.9780   ; qtot  1.637
  1748         H1    447      GLY    HA2   1748     0.069800     3.0240   ; qtot  1.707
  1749         H1    447      GLY    HA3   1749     0.069800     3.0240   ; qtot  1.777
  1750          C    447      GLY      C   1750     0.597300    12.0100   ; qtot  2.374
  1751          O    447      GLY      O   1751    -0.567900    16.0000   ; qtot  1.806
  1752          N    448      ASN      N   1752    -0.415700    11.9940   ; qtot  1.390
  1753          H    448      ASN      H   1753     0.271900     3.0240   ; qtot  1.662
  1754         CX    448      ASN     CA   1754     0.014300     9.9940   ; qtot  1.677
  1755         H1    448      ASN     HA   1755     0.104800     3.0240   ; qtot  1.781
  1756         2C    448      ASN     CB   1756    -0.204100     7.9780   ; qtot  1.577
  1757         HC    448      ASN    HB2   1757     0.079700     3.0240   ; qtot  1.657
  1758         HC    448      ASN    HB3   1758     0.079700     3.0240   ; qtot  1.737
  1759          C    448      ASN     CG   1759     0.713000    12.0100   ; qtot  2.450
  1760          O    448      ASN    OD1   1760    -0.593100    16.0000   ; qtot  1.857
  1761          N    448      ASN    ND2   1761    -0.919100     9.9780   ; qtot  0.937
  1762          H    448      ASN   HD21   1762     0.419600     3.0240   ; qtot  1.357
  1763          H    448      ASN   HD22   1763     0.419600     3.0240   ; qtot  1.777
  1764          C    448      ASN      C   1764     0.597300    12.0100   ; qtot  2.374
  1765          O    448      ASN      O   1765    -0.567900    16.0000   ; qtot  1.806
  1766          N    449      TYR      N   1766    -0.415700    11.9940   ; qtot  1.390
  1767          H    449      TYR      H   1767     0.271900     3.0240   ; qtot  1.662
  1768         CX    449      TYR     CA   1768    -0.001400     9.9940   ; qtot  1.661
  1769         H1    449      TYR     HA   1769     0.087600     3.0240   ; qtot  1.748
  1770         CT    449      TYR     CB   1770    -0.015200     7.9780   ; qtot  1.733
  1771         HC    449      TYR    HB2   1771     0.029500     3.0240   ; qtot  1.763
  1772         HC    449      TYR    HB3   1772     0.029500     3.0240   ; qtot  1.792
  1773         CA    449      TYR     CG   1773    -0.001100    12.0100   ; qtot  1.791
  1774         CA    449      TYR    CD1   1774    -0.190600     9.9940   ; qtot  1.601
  1775         HA    449      TYR    HD1   1775     0.169900     3.0240   ; qtot  1.770
  1776         CA    449      TYR    CE1   1776    -0.234100     9.9940   ; qtot  1.536
  1777         HA    449      TYR    HE1   1777     0.165600     3.0240   ; qtot  1.702
  1778          C    449      TYR     CZ   1778     0.322600    12.0100   ; qtot  2.025
  1779         OH    449      TYR     OH   1779    -0.557900    13.9840   ; qtot  1.467
  1780         HO    449      TYR     HH   1780     0.399200     3.0240   ; qtot  1.866
  1781         CA    449      TYR    CE2   1781    -0.234100     9.9940   ; qtot  1.632
  1782         HA    449      TYR    HE2   1782     0.165600     3.0240   ; qtot  1.797
  1783         CA    449      TYR    CD2   1783    -0.190600     9.9940   ; qtot  1.607
  1784         HA    449      TYR    HD2   1784     0.169900     3.0240   ; qtot  1.777
  1785          C    449      TYR      C   1785     0.597300    12.0100   ; qtot  2.374
  1786          O    449      TYR      O   1786    -0.567900    16.0000   ; qtot  1.806
  1787          N    450      ASN      N   1787    -0.415700    11.9940   ; qtot  1.390
  1788          H    450      ASN      H   1788     0.271900     3.0240   ; qtot  1.662
  1789         CX    450      ASN     CA   1789     0.014300     9.9940   ; qtot  1.677
  1790         H1    450      ASN     HA   1790     0.104800     3.0240   ; qtot  1.781
  1791         2C    450      ASN     CB   1791    -0.204100     7.9780   ; qtot  1.577
  1792         HC    450      ASN    HB2   1792     0.079700     3.0240   ; qtot  1.657
  1793         HC    450      ASN    HB3   1793     0.079700     3.0240   ; qtot  1.737
  1794          C    450      ASN     CG   1794     0.713000    12.0100   ; qtot  2.450
  1795          O    450      ASN    OD1   1795    -0.593100    16.0000   ; qtot  1.857
  1796          N    450      ASN    ND2   1796    -0.919100     9.9780   ; qtot  0.937
  1797          H    450      ASN   HD21   1797     0.419600     3.0240   ; qtot  1.357
  1798          H    450      ASN   HD22   1798     0.419600     3.0240   ; qtot  1.777
  1799          C    450      ASN      C   1799     0.597300    12.0100   ; qtot  2.374
  1800          O    450      ASN      O   1800    -0.567900    16.0000   ; qtot  1.806
  1801          N    451      TYR      N   1801    -0.415700    11.9940   ; qtot  1.390
  1802          H    451      TYR      H   1802     0.271900     3.0240   ; qtot  1.662
  1803         CX    451      TYR     CA   1803    -0.001400     9.9940   ; qtot  1.661
  1804         H1    451      TYR     HA   1804     0.087600     3.0240   ; qtot  1.748
  1805         CT    451      TYR     CB   1805    -0.015200     7.9780   ; qtot  1.733
  1806         HC    451      TYR    HB2   1806     0.029500     3.0240   ; qtot  1.763
  1807         HC    451      TYR    HB3   1807     0.029500     3.0240   ; qtot  1.792
  1808         CA    451      TYR     CG   1808    -0.001100    12.0100   ; qtot  1.791
  1809         CA    451      TYR    CD1   1809    -0.190600     9.9940   ; qtot  1.601
  1810         HA    451      TYR    HD1   1810     0.169900     3.0240   ; qtot  1.770
  1811         CA    451      TYR    CE1   1811    -0.234100     9.9940   ; qtot  1.536
  1812         HA    451      TYR    HE1   1812     0.165600     3.0240   ; qtot  1.702
  1813          C    451      TYR     CZ   1813     0.322600    12.0100   ; qtot  2.025
  1814         OH    451      TYR     OH   1814    -0.557900    13.9840   ; qtot  1.467
  1815         HO    451      TYR     HH   1815     0.399200     3.0240   ; qtot  1.866
  1816         CA    451      TYR    CE2   1816    -0.234100     9.9940   ; qtot  1.632
  1817         HA    451      TYR    HE2   1817     0.165600     3.0240   ; qtot  1.797
  1818         CA    451      TYR    CD2   1818    -0.190600     9.9940   ; qtot  1.607
  1819         HA    451      TYR    HD2   1819     0.169900     3.0240   ; qtot  1.777
  1820          C    451      TYR      C   1820     0.597300    12.0100   ; qtot  2.374
  1821          O    451      TYR      O   1821    -0.567900    16.0000   ; qtot  1.806
  1822          N    452      LEU      N   1822    -0.415700    11.9940   ; qtot  1.390
  1823          H    452      LEU      H   1823     0.271900     3.0240   ; qtot  1.662
  1824         CX    452      LEU     CA   1824    -0.051800     9.9940   ; qtot  1.610
  1825         H1    452      LEU     HA   1825     0.092200     3.0240   ; qtot  1.703
  1826         2C    452      LEU     CB   1826    -0.110200     7.9780   ; qtot  1.592
  1827         HC    452      LEU    HB2   1827     0.045700     3.0240   ; qtot  1.638
  1828         HC    452      LEU    HB3   1828     0.045700     3.0240   ; qtot  1.684
  1829         3C    452      LEU     CG   1829     0.353100     9.9940   ; qtot  2.037
  1830         HC    452      LEU     HG   1830    -0.036100     3.0240   ; qtot  2.001
  1831         CT    452      LEU    CD1   1831    -0.412100     5.9620   ; qtot  1.589
  1832         HC    452      LEU   HD11   1832     0.100000     3.0240   ; qtot  1.689
  1833         HC    452      LEU   HD12   1833     0.100000     3.0240   ; qtot  1.789
  1834         HC    452      LEU   HD13   1834     0.100000     3.0240   ; qtot  1.889
  1835         CT    452      LEU    CD2   1835    -0.412100     5.9620   ; qtot  1.477
  1836         HC    452      LEU   HD21   1836     0.100000     3.0240   ; qtot  1.577
  1837         HC    452      LEU   HD22   1837     0.100000     3.0240   ; qtot  1.677
  1838         HC    452      LEU   HD23   1838     0.100000     3.0240   ; qtot  1.777
  1839          C    452      LEU      C   1839     0.597300    12.0100   ; qtot  2.374
  1840          O    452      LEU      O   1840    -0.567900    16.0000   ; qtot  1.806
  1841          N    453      TYR      N   1841    -0.415700    11.9940   ; qtot  1.390
  1842          H    453      TYR      H   1842     0.271900     3.0240   ; qtot  1.662
  1843         CX    453      TYR     CA   1843    -0.001400     9.9940   ; qtot  1.661
  1844         H1    453      TYR     HA   1844     0.087600     3.0240   ; qtot  1.748
  1845         CT    453      TYR     CB   1845    -0.015200     7.9780   ; qtot  1.733
  1846         HC    453      TYR    HB2   1846     0.029500     3.0240   ; qtot  1.763
  1847         HC    453      TYR    HB3   1847     0.029500     3.0240   ; qtot  1.792
  1848         CA    453      TYR     CG   1848    -0.001100    12.0100   ; qtot  1.791
  1849         CA    453      TYR    CD1   1849    -0.190600     9.9940   ; qtot  1.601
  1850         HA    453      TYR    HD1   1850     0.169900     3.0240   ; qtot  1.770
  1851         CA    453      TYR    CE1   1851    -0.234100     9.9940   ; qtot  1.536
  1852         HA    453      TYR    HE1   1852     0.165600     3.0240   ; qtot  1.702
  1853          C    453      TYR     CZ   1853     0.322600    12.0100   ; qtot  2.025
  1854         OH    453      TYR     OH   1854    -0.557900    13.9840   ; qtot  1.467
  1855         HO    453      TYR     HH   1855     0.399200     3.0240   ; qtot  1.866
  1856         CA    453      TYR    CE2   1856    -0.234100     9.9940   ; qtot  1.632
  1857         HA    453      TYR    HE2   1857     0.165600     3.0240   ; qtot  1.797
  1858         CA    453      TYR    CD2   1858    -0.190600     9.9940   ; qtot  1.607
  1859         HA    453      TYR    HD2   1859     0.169900     3.0240   ; qtot  1.777
  1860          C    453      TYR      C   1860     0.597300    12.0100   ; qtot  2.374
  1861          O    453      TYR      O   1861    -0.567900    16.0000   ; qtot  1.806
  1862          N    454      ARG      N   1862    -0.347900    11.9940   ; qtot  1.458
  1863          H    454      ARG      H   1863     0.274700     3.0240   ; qtot  1.733
  1864         CX    454      ARG     CA   1864    -0.263700     9.9940   ; qtot  1.469
  1865         H1    454      ARG     HA   1865     0.156000     3.0240   ; qtot  1.625
  1866         C8    454      ARG     CB   1866    -0.000700     7.9780   ; qtot  1.624
  1867         HC    454      ARG    HB2   1867     0.032700     3.0240   ; qtot  1.657
  1868         HC    454      ARG    HB3   1868     0.032700     3.0240   ; qtot  1.690
  1869         C8    454      ARG     CG   1869     0.039000     7.9780   ; qtot  1.729
  1870         HC    454      ARG    HG2   1870     0.028500     3.0240   ; qtot  1.757
  1871         HC    454      ARG    HG3   1871     0.028500     3.0240   ; qtot  1.786
  1872         C8    454      ARG     CD   1872     0.048600     7.9780   ; qtot  1.834
  1873         H1    454      ARG    HD2   1873     0.068700     3.0240   ; qtot  1.903
  1874         H1    454      ARG    HD3   1874     0.068700     3.0240   ; qtot  1.972
  1875         N2    454      ARG     NE   1875    -0.529500    11.9940   ; qtot  1.442
  1876          H    454      ARG     HE   1876     0.345600     3.0240   ; qtot  1.788
  1877         CA    454      ARG     CZ   1877     0.807600    12.0100   ; qtot  2.596
  1878         N2    454      ARG    NH1   1878    -0.862700     9.9780   ; qtot  1.733
  1879          H    454      ARG   HH11   1879     0.447800     3.0240   ; qtot  2.181
  1880          H    454      ARG   HH12   1880     0.447800     3.0240   ; qtot  2.628
  1881         N2    454      ARG    NH2   1881    -0.862700     9.9780   ; qtot  1.766
  1882          H    454      ARG   HH21   1882     0.447800     3.0240   ; qtot  2.214
  1883          H    454      ARG   HH22   1883     0.447800     3.0240   ; qtot  2.661
  1884          C    454      ARG      C   1884     0.734100    12.0100   ; qtot  3.395
  1885          O    454      ARG      O   1885    -0.589400    16.0000   ; qtot  2.806
  1886          N    455      LEU      N   1886    -0.415700    11.9940   ; qtot  2.390
  1887          H    455      LEU      H   1887     0.271900     3.0240   ; qtot  2.662
  1888         CX    455      LEU     CA   1888    -0.051800     9.9940   ; qtot  2.610
  1889         H1    455      LEU     HA   1889     0.092200     3.0240   ; qtot  2.703
  1890         2C    455      LEU     CB   1890    -0.110200     7.9780   ; qtot  2.592
  1891         HC    455      LEU    HB2   1891     0.045700     3.0240   ; qtot  2.638
  1892         HC    455      LEU    HB3   1892     0.045700     3.0240   ; qtot  2.684
  1893         3C    455      LEU     CG   1893     0.353100     9.9940   ; qtot  3.037
  1894         HC    455      LEU     HG   1894    -0.036100     3.0240   ; qtot  3.001
  1895         CT    455      LEU    CD1   1895    -0.412100     5.9620   ; qtot  2.589
  1896         HC    455      LEU   HD11   1896     0.100000     3.0240   ; qtot  2.689
  1897         HC    455      LEU   HD12   1897     0.100000     3.0240   ; qtot  2.789
  1898         HC    455      LEU   HD13   1898     0.100000     3.0240   ; qtot  2.889
  1899         CT    455      LEU    CD2   1899    -0.412100     5.9620   ; qtot  2.477
  1900         HC    455      LEU   HD21   1900     0.100000     3.0240   ; qtot  2.577
  1901         HC    455      LEU   HD22   1901     0.100000     3.0240   ; qtot  2.677
  1902         HC    455      LEU   HD23   1902     0.100000     3.0240   ; qtot  2.777
  1903          C    455      LEU      C   1903     0.597300    12.0100   ; qtot  3.374
  1904          O    455      LEU      O   1904    -0.567900    16.0000   ; qtot  2.806
  1905          N    456      PHE      N   1905    -0.415700    11.9940   ; qtot  2.390
  1906          H    456      PHE      H   1906     0.271900     3.0240   ; qtot  2.662
  1907         CX    456      PHE     CA   1907    -0.002400     9.9940   ; qtot  2.660
  1908         H1    456      PHE     HA   1908     0.097800     3.0240   ; qtot  2.758
  1909         CT    456      PHE     CB   1909    -0.034300     7.9780   ; qtot  2.723
  1910         HC    456      PHE    HB2   1910     0.029500     3.0240   ; qtot  2.753
  1911         HC    456      PHE    HB3   1911     0.029500     3.0240   ; qtot  2.782
  1912         CA    456      PHE     CG   1912     0.011800    12.0100   ; qtot  2.794
  1913         CA    456      PHE    CD1   1913    -0.125600     9.9940   ; qtot  2.669
  1914         HA    456      PHE    HD1   1914     0.133000     3.0240   ; qtot  2.802
  1915         CA    456      PHE    CE1   1915    -0.170400     9.9940   ; qtot  2.631
  1916         HA    456      PHE    HE1   1916     0.143000     3.0240   ; qtot  2.774
  1917         CA    456      PHE     CZ   1917    -0.107200     9.9940   ; qtot  2.667
  1918         HA    456      PHE     HZ   1918     0.129700     3.0240   ; qtot  2.797
  1919         CA    456      PHE    CE2   1919    -0.170400     9.9940   ; qtot  2.626
  1920         HA    456      PHE    HE2   1920     0.143000     3.0240   ; qtot  2.769
  1921         CA    456      PHE    CD2   1921    -0.125600     9.9940   ; qtot  2.644
  1922         HA    456      PHE    HD2   1922     0.133000     3.0240   ; qtot  2.777
  1923          C    456      PHE      C   1923     0.597300    12.0100   ; qtot  3.374
  1924          O    456      PHE      O   1924    -0.567900    16.0000   ; qtot  2.806
  1925          N    457      ARG      N   1925    -0.347900    11.9940   ; qtot  2.458
  1926          H    457      ARG      H   1926     0.274700     3.0240   ; qtot  2.733
  1927         CX    457      ARG     CA   1927    -0.263700     9.9940   ; qtot  2.469
  1928         H1    457      ARG     HA   1928     0.156000     3.0240   ; qtot  2.625
  1929         C8    457      ARG     CB   1929    -0.000700     7.9780   ; qtot  2.624
  1930         HC    457      ARG    HB2   1930     0.032700     3.0240   ; qtot  2.657
  1931         HC    457      ARG    HB3   1931     0.032700     3.0240   ; qtot  2.690
  1932         C8    457      ARG     CG   1932     0.039000     7.9780   ; qtot  2.729
  1933         HC    457      ARG    HG2   1933     0.028500     3.0240   ; qtot  2.757
  1934         HC    457      ARG    HG3   1934     0.028500     3.0240   ; qtot  2.786
  1935         C8    457      ARG     CD   1935     0.048600     7.9780   ; qtot  2.834
  1936         H1    457      ARG    HD2   1936     0.068700     3.0240   ; qtot  2.903
  1937         H1    457      ARG    HD3   1937     0.068700     3.0240   ; qtot  2.972
  1938         N2    457      ARG     NE   1938    -0.529500    11.9940   ; qtot  2.442
  1939          H    457      ARG     HE   1939     0.345600     3.0240   ; qtot  2.788
  1940         CA    457      ARG     CZ   1940     0.807600    12.0100   ; qtot  3.596
  1941         N2    457      ARG    NH1   1941    -0.862700     9.9780   ; qtot  2.733
  1942          H    457      ARG   HH11   1942     0.447800     3.0240   ; qtot  3.181
  1943          H    457      ARG   HH12   1943     0.447800     3.0240   ; qtot  3.628
  1944         N2    457      ARG    NH2   1944    -0.862700     9.9780   ; qtot  2.766
  1945          H    457      ARG   HH21   1945     0.447800     3.0240   ; qtot  3.214
  1946          H    457      ARG   HH22   1946     0.447800     3.0240   ; qtot  3.661
  1947          C    457      ARG      C   1947     0.734100    12.0100   ; qtot  4.395
  1948          O    457      ARG      O   1948    -0.589400    16.0000   ; qtot  3.806
  1949          N    458      LYS      N   1949    -0.347900    11.9940   ; qtot  3.458
  1950          H    458      LYS      H   1950     0.274700     3.0240   ; qtot  3.733
  1951         CX    458      LYS     CA   1951    -0.240000     9.9940   ; qtot  3.493
  1952         H1    458      LYS     HA   1952     0.142600     3.0240   ; qtot  3.635
  1953         C8    458      LYS     CB   1953    -0.009400     7.9780   ; qtot  3.626
  1954         HC    458      LYS    HB2   1954     0.036200     3.0240   ; qtot  3.662
  1955         HC    458      LYS    HB3   1955     0.036200     3.0240   ; qtot  3.698
  1956         C8    458      LYS     CG   1956     0.018700     7.9780   ; qtot  3.717
  1957         HC    458      LYS    HG2   1957     0.010300     3.0240   ; qtot  3.727
  1958         HC    458      LYS    HG3   1958     0.010300     3.0240   ; qtot  3.738
  1959         C8    458      LYS     CD   1959    -0.047900     7.9780   ; qtot  3.690
  1960         HC    458      LYS    HD2   1960     0.062100     3.0240   ; qtot  3.752
  1961         HC    458      LYS    HD3   1961     0.062100     3.0240   ; qtot  3.814
  1962         C8    458      LYS     CE   1962    -0.014300     7.9780   ; qtot  3.800
  1963         HP    458      LYS    HE2   1963     0.113500     3.0240   ; qtot  3.913
  1964         HP    458      LYS    HE3   1964     0.113500     3.0240   ; qtot  4.027
  1965         N3    458      LYS     NZ   1965    -0.385400     7.9620   ; qtot  3.641
  1966          H    458      LYS    HZ1   1966     0.340000     3.0240   ; qtot  3.981
  1967          H    458      LYS    HZ2   1967     0.340000     3.0240   ; qtot  4.321
  1968          H    458      LYS    HZ3   1968     0.340000     3.0240   ; qtot  4.661
  1969          C    458      LYS      C   1969     0.734100    12.0100   ; qtot  5.395
  1970          O    458      LYS      O   1970    -0.589400    16.0000   ; qtot  4.806
  1971          N    459      SER      N   1971    -0.415700    11.9940   ; qtot  4.390
  1972          H    459      SER      H   1972     0.271900     3.0240   ; qtot  4.662
  1973         CX    459      SER     CA   1973    -0.024900     9.9940   ; qtot  4.637
  1974         H1    459      SER     HA   1974     0.084300     3.0240   ; qtot  4.722
  1975         2C    459      SER     CB   1975     0.211700     7.9780   ; qtot  4.933
  1976         H1    459      SER    HB2   1976     0.035200     3.0240   ; qtot  4.969
  1977         H1    459      SER    HB3   1977     0.035200     3.0240   ; qtot  5.004
  1978         OH    459      SER     OG   1978    -0.654600    13.9840   ; qtot  4.349
  1979         HO    459      SER     HG   1979     0.427500     3.0240   ; qtot  4.777
  1980          C    459      SER      C   1980     0.597300    12.0100   ; qtot  5.374
  1981          O    459      SER      O   1981    -0.567900    16.0000   ; qtot  4.806
  1982          N    460      ASN      N   1982    -0.415700    11.9940   ; qtot  4.390
  1983          H    460      ASN      H   1983     0.271900     3.0240   ; qtot  4.662
  1984         CX    460      ASN     CA   1984     0.014300     9.9940   ; qtot  4.677
  1985         H1    460      ASN     HA   1985     0.104800     3.0240   ; qtot  4.781
  1986         2C    460      ASN     CB   1986    -0.204100     7.9780   ; qtot  4.577
  1987         HC    460      ASN    HB2   1987     0.079700     3.0240   ; qtot  4.657
  1988         HC    460      ASN    HB3   1988     0.079700     3.0240   ; qtot  4.737
  1989          C    460      ASN     CG   1989     0.713000    12.0100   ; qtot  5.450
  1990          O    460      ASN    OD1   1990    -0.593100    16.0000   ; qtot  4.857
  1991          N    460      ASN    ND2   1991    -0.919100     9.9780   ; qtot  3.937
  1992          H    460      ASN   HD21   1992     0.419600     3.0240   ; qtot  4.357
  1993          H    460      ASN   HD22   1993     0.419600     3.0240   ; qtot  4.777
  1994          C    460      ASN      C   1994     0.597300    12.0100   ; qtot  5.374
  1995          O    460      ASN      O   1995    -0.567900    16.0000   ; qtot  4.806
  1996          N    461      LEU      N   1996    -0.415700    11.9940   ; qtot  4.390
  1997          H    461      LEU      H   1997     0.271900     3.0240   ; qtot  4.662
  1998         CX    461      LEU     CA   1998    -0.051800     9.9940   ; qtot  4.610
  1999         H1    461      LEU     HA   1999     0.092200     3.0240   ; qtot  4.703
  2000         2C    461      LEU     CB   2000    -0.110200     7.9780   ; qtot  4.592
  2001         HC    461      LEU    HB2   2001     0.045700     3.0240   ; qtot  4.638
  2002         HC    461      LEU    HB3   2002     0.045700     3.0240   ; qtot  4.684
  2003         3C    461      LEU     CG   2003     0.353100     9.9940   ; qtot  5.037
  2004         HC    461      LEU     HG   2004    -0.036100     3.0240   ; qtot  5.001
  2005         CT    461      LEU    CD1   2005    -0.412100     5.9620   ; qtot  4.589
  2006         HC    461      LEU   HD11   2006     0.100000     3.0240   ; qtot  4.689
  2007         HC    461      LEU   HD12   2007     0.100000     3.0240   ; qtot  4.789
  2008         HC    461      LEU   HD13   2008     0.100000     3.0240   ; qtot  4.889
  2009         CT    461      LEU    CD2   2009    -0.412100     5.9620   ; qtot  4.477
  2010         HC    461      LEU   HD21   2010     0.100000     3.0240   ; qtot  4.577
  2011         HC    461      LEU   HD22   2011     0.100000     3.0240   ; qtot  4.677
  2012         HC    461      LEU   HD23   2012     0.100000     3.0240   ; qtot  4.777
  2013          C    461      LEU      C   2013     0.597300    12.0100   ; qtot  5.374
  2014          O    461      LEU      O   2014    -0.567900    16.0000   ; qtot  4.806
  2015          N    462      LYS      N   2015    -0.347900    11.9940   ; qtot  4.458
  2016          H    462      LYS      H   2016     0.274700     3.0240   ; qtot  4.733
  2017         CX    462      LYS     CA   2017    -0.240000     9.9940   ; qtot  4.493
  2018         H1    462      LYS     HA   2018     0.142600     3.0240   ; qtot  4.635
  2019         C8    462      LYS     CB   2019    -0.009400     7.9780   ; qtot  4.626
  2020         HC    462      LYS    HB2   2020     0.036200     3.0240   ; qtot  4.662
  2021         HC    462      LYS    HB3   2021     0.036200     3.0240   ; qtot  4.698
  2022         C8    462      LYS     CG   2022     0.018700     7.9780   ; qtot  4.717
  2023         HC    462      LYS    HG2   2023     0.010300     3.0240   ; qtot  4.727
  2024         HC    462      LYS    HG3   2024     0.010300     3.0240   ; qtot  4.738
  2025         C8    462      LYS     CD   2025    -0.047900     7.9780   ; qtot  4.690
  2026         HC    462      LYS    HD2   2026     0.062100     3.0240   ; qtot  4.752
  2027         HC    462      LYS    HD3   2027     0.062100     3.0240   ; qtot  4.814
  2028         C8    462      LYS     CE   2028    -0.014300     7.9780   ; qtot  4.800
  2029         HP    462      LYS    HE2   2029     0.113500     3.0240   ; qtot  4.913
  2030         HP    462      LYS    HE3   2030     0.113500     3.0240   ; qtot  5.027
  2031         N3    462      LYS     NZ   2031    -0.385400     7.9620   ; qtot  4.641
  2032          H    462      LYS    HZ1   2032     0.340000     3.0240   ; qtot  4.981
  2033          H    462      LYS    HZ2   2033     0.340000     3.0240   ; qtot  5.321
  2034          H    462      LYS    HZ3   2034     0.340000     3.0240   ; qtot  5.661
  2035          C    462      LYS      C   2035     0.734100    12.0100   ; qtot  6.395
  2036          O    462      LYS      O   2036    -0.589400    16.0000   ; qtot  5.806
  2037          N    463      PRO      N   2037    -0.254800    14.0100   ; qtot  5.551
  2038         CT    463      PRO     CD   2038     0.019200     7.9780   ; qtot  5.570
  2039         H1    463      PRO    HD2   2039     0.039100     3.0240   ; qtot  5.610
  2040         H1    463      PRO    HD3   2040     0.039100     3.0240   ; qtot  5.649
  2041         CT    463      PRO     CG   2041     0.018900     7.9780   ; qtot  5.668
  2042         HC    463      PRO    HG2   2042     0.021300     3.0240   ; qtot  5.689
  2043         HC    463      PRO    HG3   2043     0.021300     3.0240   ; qtot  5.710
  2044         CT    463      PRO     CB   2044    -0.007000     7.9780   ; qtot  5.703
  2045         HC    463      PRO    HB2   2045     0.025300     3.0240   ; qtot  5.728
  2046         HC    463      PRO    HB3   2046     0.025300     3.0240   ; qtot  5.754
  2047         CX    463      PRO     CA   2047    -0.026600     9.9940   ; qtot  5.727
  2048         H1    463      PRO     HA   2048     0.064100     3.0240   ; qtot  5.791
  2049          C    463      PRO      C   2049     0.589600    12.0100   ; qtot  6.381
  2050          O    463      PRO      O   2050    -0.574800    16.0000   ; qtot  5.806
  2051          N    464      PHE      N   2051    -0.415700    11.9940   ; qtot  5.390
  2052          H    464      PHE      H   2052     0.271900     3.0240   ; qtot  5.662
  2053         CX    464      PHE     CA   2053    -0.002400     9.9940   ; qtot  5.660
  2054         H1    464      PHE     HA   2054     0.097800     3.0240   ; qtot  5.758
  2055         CT    464      PHE     CB   2055    -0.034300     7.9780   ; qtot  5.723
  2056         HC    464      PHE    HB2   2056     0.029500     3.0240   ; qtot  5.753
  2057         HC    464      PHE    HB3   2057     0.029500     3.0240   ; qtot  5.782
  2058         CA    464      PHE     CG   2058     0.011800    12.0100   ; qtot  5.794
  2059         CA    464      PHE    CD1   2059    -0.125600     9.9940   ; qtot  5.669
  2060         HA    464      PHE    HD1   2060     0.133000     3.0240   ; qtot  5.802
  2061         CA    464      PHE    CE1   2061    -0.170400     9.9940   ; qtot  5.631
  2062         HA    464      PHE    HE1   2062     0.143000     3.0240   ; qtot  5.774
  2063         CA    464      PHE     CZ   2063    -0.107200     9.9940   ; qtot  5.667
  2064         HA    464      PHE     HZ   2064     0.129700     3.0240   ; qtot  5.797
  2065         CA    464      PHE    CE2   2065    -0.170400     9.9940   ; qtot  5.626
  2066         HA    464      PHE    HE2   2066     0.143000     3.0240   ; qtot  5.769
  2067         CA    464      PHE    CD2   2067    -0.125600     9.9940   ; qtot  5.644
  2068         HA    464      PHE    HD2   2068     0.133000     3.0240   ; qtot  5.777
  2069          C    464      PHE      C   2069     0.597300    12.0100   ; qtot  6.374
  2070          O    464      PHE      O   2070    -0.567900    16.0000   ; qtot  5.806
  2071          N    465      GLU      N   2071    -0.516300    11.9940   ; qtot  5.290
  2072          H    465      GLU      H   2072     0.293600     3.0240   ; qtot  5.583
  2073         CX    465      GLU     CA   2073     0.039700     9.9940   ; qtot  5.623
  2074         H1    465      GLU     HA   2074     0.110500     3.0240   ; qtot  5.734
  2075         2C    465      GLU     CB   2075     0.056000     7.9780   ; qtot  5.790
  2076         HC    465      GLU    HB2   2076    -0.017300     3.0240   ; qtot  5.772
  2077         HC    465      GLU    HB3   2077    -0.017300     3.0240   ; qtot  5.755
  2078         2C    465      GLU     CG   2078     0.013600     7.9780   ; qtot  5.769
  2079         HC    465      GLU    HG2   2079    -0.042500     3.0240   ; qtot  5.726
  2080         HC    465      GLU    HG3   2080    -0.042500     3.0240   ; qtot  5.684
  2081         CO    465      GLU     CD   2081     0.805400    12.0100   ; qtot  6.489
  2082         O2    465      GLU    OE1   2082    -0.818800    16.0000   ; qtot  5.670
  2083         O2    465      GLU    OE2   2083    -0.818800    16.0000   ; qtot  4.851
  2084          C    465      GLU      C   2084     0.536600    12.0100   ; qtot  5.388
  2085          O    465      GLU      O   2085    -0.581900    16.0000   ; qtot  4.806
  2086          N    466      ARG      N   2086    -0.347900    11.9940   ; qtot  4.458
  2087          H    466      ARG      H   2087     0.274700     3.0240   ; qtot  4.733
  2088         CX    466      ARG     CA   2088    -0.263700     9.9940   ; qtot  4.469
  2089         H1    466      ARG     HA   2089     0.156000     3.0240   ; qtot  4.625
  2090         C8    466      ARG     CB   2090    -0.000700     7.9780   ; qtot  4.624
  2091         HC    466      ARG    HB2   2091     0.032700     3.0240   ; qtot  4.657
  2092         HC    466      ARG    HB3   2092     0.032700     3.0240   ; qtot  4.690
  2093         C8    466      ARG     CG   2093     0.039000     7.9780   ; qtot  4.729
  2094         HC    466      ARG    HG2   2094     0.028500     3.0240   ; qtot  4.757
  2095         HC    466      ARG    HG3   2095     0.028500     3.0240   ; qtot  4.786
  2096         C8    466      ARG     CD   2096     0.048600     7.9780   ; qtot  4.834
  2097         H1    466      ARG    HD2   2097     0.068700     3.0240   ; qtot  4.903
  2098         H1    466      ARG    HD3   2098     0.068700     3.0240   ; qtot  4.972
  2099         N2    466      ARG     NE   2099    -0.529500    11.9940   ; qtot  4.442
  2100          H    466      ARG     HE   2100     0.345600     3.0240   ; qtot  4.788
  2101         CA    466      ARG     CZ   2101     0.807600    12.0100   ; qtot  5.596
  2102         N2    466      ARG    NH1   2102    -0.862700     9.9780   ; qtot  4.733
  2103          H    466      ARG   HH11   2103     0.447800     3.0240   ; qtot  5.181
  2104          H    466      ARG   HH12   2104     0.447800     3.0240   ; qtot  5.628
  2105         N2    466      ARG    NH2   2105    -0.862700     9.9780   ; qtot  4.766
  2106          H    466      ARG   HH21   2106     0.447800     3.0240   ; qtot  5.213
  2107          H    466      ARG   HH22   2107     0.447800     3.0240   ; qtot  5.661
  2108          C    466      ARG      C   2108     0.734100    12.0100   ; qtot  6.395
  2109          O    466      ARG      O   2109    -0.589400    16.0000   ; qtot  5.806
  2110          N    467      ASP      N   2110    -0.516300    11.9940   ; qtot  5.290
  2111          H    467      ASP      H   2111     0.293600     3.0240   ; qtot  5.583
  2112         CX    467      ASP     CA   2112     0.038100     9.9940   ; qtot  5.621
  2113         H1    467      ASP     HA   2113     0.088000     3.0240   ; qtot  5.709
  2114         2C    467      ASP     CB   2114    -0.030300     7.9780   ; qtot  5.679
  2115         HC    467      ASP    HB2   2115    -0.012200     3.0240   ; qtot  5.667
  2116         HC    467      ASP    HB3   2116    -0.012200     3.0240   ; qtot  5.655
  2117         CO    467      ASP     CG   2117     0.799400    12.0100   ; qtot  6.454
  2118         O2    467      ASP    OD1   2118    -0.801400    16.0000   ; qtot  5.653
  2119         O2    467      ASP    OD2   2119    -0.801400    16.0000   ; qtot  4.851
  2120          C    467      ASP      C   2120     0.536600    12.0100   ; qtot  5.388
  2121          O    467      ASP      O   2121    -0.581900    16.0000   ; qtot  4.806
  2122          N    468      ILE      N   2122    -0.415700    11.9940   ; qtot  4.390
  2123          H    468      ILE      H   2123     0.271900     3.0240   ; qtot  4.662
  2124         CX    468      ILE     CA   2124    -0.059700     9.9940   ; qtot  4.602
  2125         H1    468      ILE     HA   2125     0.086900     3.0240   ; qtot  4.689
  2126         3C    468      ILE     CB   2126     0.130300     9.9940   ; qtot  4.820
  2127         HC    468      ILE     HB   2127     0.018700     3.0240   ; qtot  4.838
  2128         CT    468      ILE    CG2   2128    -0.320400     5.9620   ; qtot  4.518
  2129         HC    468      ILE   HG21   2129     0.088200     3.0240   ; qtot  4.606
  2130         HC    468      ILE   HG22   2130     0.088200     3.0240   ; qtot  4.694
  2131         HC    468      ILE   HG23   2131     0.088200     3.0240   ; qtot  4.783
  2132         2C    468      ILE    CG1   2132    -0.043000     7.9780   ; qtot  4.740
  2133         HC    468      ILE   HG12   2133     0.023600     3.0240   ; qtot  4.763
  2134         HC    468      ILE   HG13   2134     0.023600     3.0240   ; qtot  4.787
  2135         CT    468      ILE    CD1   2135    -0.066000     5.9620   ; qtot  4.721
  2136         HC    468      ILE   HD11   2136     0.018600     3.0240   ; qtot  4.739
  2137         HC    468      ILE   HD12   2137     0.018600     3.0240   ; qtot  4.758
  2138         HC    468      ILE   HD13   2138     0.018600     3.0240   ; qtot  4.777
  2139          C    468      ILE      C   2139     0.597300    12.0100   ; qtot  5.374
  2140          O    468      ILE      O   2140    -0.567900    16.0000   ; qtot  4.806
  2141          N    469      SER      N   2141    -0.415700    11.9940   ; qtot  4.390
  2142          H    469      SER      H   2142     0.271900     3.0240   ; qtot  4.662
  2143         CX    469      SER     CA   2143    -0.024900     9.9940   ; qtot  4.637
  2144         H1    469      SER     HA   2144     0.084300     3.0240   ; qtot  4.722
  2145         2C    469      SER     CB   2145     0.211700     7.9780   ; qtot  4.933
  2146         H1    469      SER    HB2   2146     0.035200     3.0240   ; qtot  4.968
  2147         H1    469      SER    HB3   2147     0.035200     3.0240   ; qtot  5.004
  2148         OH    469      SER     OG   2148    -0.654600    13.9840   ; qtot  4.349
  2149         HO    469      SER     HG   2149     0.427500     3.0240   ; qtot  4.777
  2150          C    469      SER      C   2150     0.597300    12.0100   ; qtot  5.374
  2151          O    469      SER      O   2151    -0.567900    16.0000   ; qtot  4.806
  2152          N    470      THR      N   2152    -0.415700    11.9940   ; qtot  4.390
  2153          H    470      THR      H   2153     0.271900     3.0240   ; qtot  4.662
  2154         CX    470      THR     CA   2154    -0.038900     9.9940   ; qtot  4.623
  2155         H1    470      THR     HA   2155     0.100700     3.0240   ; qtot  4.724
  2156         3C    470      THR     CB   2156     0.365400     9.9940   ; qtot  5.089
  2157         H1    470      THR     HB   2157     0.004300     3.0240   ; qtot  5.094
  2158         CT    470      THR    CG2   2158    -0.243800     5.9620   ; qtot  4.850
  2159         HC    470      THR   HG21   2159     0.064200     3.0240   ; qtot  4.914
  2160         HC    470      THR   HG22   2160     0.064200     3.0240   ; qtot  4.978
  2161         HC    470      THR   HG23   2161     0.064200     3.0240   ; qtot  5.042
  2162         OH    470      THR    OG1   2162    -0.676100    13.9840   ; qtot  4.366
  2163         HO    470      THR    HG1   2163     0.410200     3.0240   ; qtot  4.777
  2164          C    470      THR      C   2164     0.597300    12.0100   ; qtot  5.374
  2165          O    470      THR      O   2165    -0.567900    16.0000   ; qtot  4.806
  2166          N    471      GLU      N   2166    -0.516300    11.9940   ; qtot  4.290
  2167          H    471      GLU      H   2167     0.293600     3.0240   ; qtot  4.583
  2168         CX    471      GLU     CA   2168     0.039700     9.9940   ; qtot  4.623
  2169         H1    471      GLU     HA   2169     0.110500     3.0240   ; qtot  4.733
  2170         2C    471      GLU     CB   2170     0.056000     7.9780   ; qtot  4.789
  2171         HC    471      GLU    HB2   2171    -0.017300     3.0240   ; qtot  4.772
  2172         HC    471      GLU    HB3   2172    -0.017300     3.0240   ; qtot  4.755
  2173         2C    471      GLU     CG   2173     0.013600     7.9780   ; qtot  4.768
  2174         HC    471      GLU    HG2   2174    -0.042500     3.0240   ; qtot  4.726
  2175         HC    471      GLU    HG3   2175    -0.042500     3.0240   ; qtot  4.683
  2176         CO    471      GLU     CD   2176     0.805400    12.0100   ; qtot  5.489
  2177         O2    471      GLU    OE1   2177    -0.818800    16.0000   ; qtot  4.670
  2178         O2    471      GLU    OE2   2178    -0.818800    16.0000   ; qtot  3.851
  2179          C    471      GLU      C   2179     0.536600    12.0100   ; qtot  4.388
  2180          O    471      GLU      O   2180    -0.581900    16.0000   ; qtot  3.806
  2181          N    472      ILE      N   2181    -0.415700    11.9940   ; qtot  3.390
  2182          H    472      ILE      H   2182     0.271900     3.0240   ; qtot  3.662
  2183         CX    472      ILE     CA   2183    -0.059700     9.9940   ; qtot  3.602
  2184         H1    472      ILE     HA   2184     0.086900     3.0240   ; qtot  3.689
  2185         3C    472      ILE     CB   2185     0.130300     9.9940   ; qtot  3.820
  2186         HC    472      ILE     HB   2186     0.018700     3.0240   ; qtot  3.838
  2187         CT    472      ILE    CG2   2187    -0.320400     5.9620   ; qtot  3.518
  2188         HC    472      ILE   HG21   2188     0.088200     3.0240   ; qtot  3.606
  2189         HC    472      ILE   HG22   2189     0.088200     3.0240   ; qtot  3.694
  2190         HC    472      ILE   HG23   2190     0.088200     3.0240   ; qtot  3.783
  2191         2C    472      ILE    CG1   2191    -0.043000     7.9780   ; qtot  3.740
  2192         HC    472      ILE   HG12   2192     0.023600     3.0240   ; qtot  3.763
  2193         HC    472      ILE   HG13   2193     0.023600     3.0240   ; qtot  3.787
  2194         CT    472      ILE    CD1   2194    -0.066000     5.9620   ; qtot  3.721
  2195         HC    472      ILE   HD11   2195     0.018600     3.0240   ; qtot  3.739
  2196         HC    472      ILE   HD12   2196     0.018600     3.0240   ; qtot  3.758
  2197         HC    472      ILE   HD13   2197     0.018600     3.0240   ; qtot  3.777
  2198          C    472      ILE      C   2198     0.597300    12.0100   ; qtot  4.374
  2199          O    472      ILE      O   2199    -0.567900    16.0000   ; qtot  3.806
  2200          N    473      TYR      N   2200    -0.415700    11.9940   ; qtot  3.390
  2201          H    473      TYR      H   2201     0.271900     3.0240   ; qtot  3.662
  2202         CX    473      TYR     CA   2202    -0.001400     9.9940   ; qtot  3.661
  2203         H1    473      TYR     HA   2203     0.087600     3.0240   ; qtot  3.748
  2204         CT    473      TYR     CB   2204    -0.015200     7.9780   ; qtot  3.733
  2205         HC    473      TYR    HB2   2205     0.029500     3.0240   ; qtot  3.763
  2206         HC    473      TYR    HB3   2206     0.029500     3.0240   ; qtot  3.792
  2207         CA    473      TYR     CG   2207    -0.001100    12.0100   ; qtot  3.791
  2208         CA    473      TYR    CD1   2208    -0.190600     9.9940   ; qtot  3.600
  2209         HA    473      TYR    HD1   2209     0.169900     3.0240   ; qtot  3.770
  2210         CA    473      TYR    CE1   2210    -0.234100     9.9940   ; qtot  3.536
  2211         HA    473      TYR    HE1   2211     0.165600     3.0240   ; qtot  3.702
  2212          C    473      TYR     CZ   2212     0.322600    12.0100   ; qtot  4.024
  2213         OH    473      TYR     OH   2213    -0.557900    13.9840   ; qtot  3.467
  2214         HO    473      TYR     HH   2214     0.399200     3.0240   ; qtot  3.866
  2215         CA    473      TYR    CE2   2215    -0.234100     9.9940   ; qtot  3.632
  2216         HA    473      TYR    HE2   2216     0.165600     3.0240   ; qtot  3.797
  2217         CA    473      TYR    CD2   2217    -0.190600     9.9940   ; qtot  3.607
  2218         HA    473      TYR    HD2   2218     0.169900     3.0240   ; qtot  3.777
  2219          C    473      TYR      C   2219     0.597300    12.0100   ; qtot  4.374
  2220          O    473      TYR      O   2220    -0.567900    16.0000   ; qtot  3.806
  2221          N    474      GLN      N   2221    -0.415700    11.9940   ; qtot  3.390
  2222          H    474      GLN      H   2222     0.271900     3.0240   ; qtot  3.662
  2223         CX    474      GLN     CA   2223    -0.003100     9.9940   ; qtot  3.659
  2224         H1    474      GLN     HA   2224     0.085000     3.0240   ; qtot  3.744
  2225         2C    474      GLN     CB   2225    -0.003600     7.9780   ; qtot  3.740
  2226         HC    474      GLN    HB2   2226     0.017100     3.0240   ; qtot  3.758
  2227         HC    474      GLN    HB3   2227     0.017100     3.0240   ; qtot  3.775
  2228         2C    474      GLN     CG   2228    -0.064500     7.9780   ; qtot  3.710
  2229         HC    474      GLN    HG2   2229     0.035200     3.0240   ; qtot  3.745
  2230         HC    474      GLN    HG3   2230     0.035200     3.0240   ; qtot  3.781
  2231          C    474      GLN     CD   2231     0.695100    12.0100   ; qtot  4.476
  2232          O    474      GLN    OE1   2232    -0.608600    16.0000   ; qtot  3.867
  2233          N    474      GLN    NE2   2233    -0.940700     9.9780   ; qtot  2.926
  2234          H    474      GLN   HE21   2234     0.425100     3.0240   ; qtot  3.351
  2235          H    474      GLN   HE22   2235     0.425100     3.0240   ; qtot  3.777
  2236          C    474      GLN      C   2236     0.597300    12.0100   ; qtot  4.374
  2237          O    474      GLN      O   2237    -0.567900    16.0000   ; qtot  3.806
  2238          N    475      ALA      N   2238    -0.415700    11.9940   ; qtot  3.390
  2239          H    475      ALA      H   2239     0.271900     3.0240   ; qtot  3.662
  2240         CX    475      ALA     CA   2240     0.033700     9.9940   ; qtot  3.696
  2241         H1    475      ALA     HA   2241     0.082300     3.0240   ; qtot  3.778
  2242         CT    475      ALA     CB   2242    -0.182500     5.9620   ; qtot  3.596
  2243         HC    475      ALA    HB1   2243     0.060300     3.0240   ; qtot  3.656
  2244         HC    475      ALA    HB2   2244     0.060300     3.0240   ; qtot  3.716
  2245         HC    475      ALA    HB3   2245     0.060300     3.0240   ; qtot  3.777
  2246          C    475      ALA      C   2246     0.597300    12.0100   ; qtot  4.374
  2247          O    475      ALA      O   2247    -0.567900    16.0000   ; qtot  3.806
  2248          N    476      GLY      N   2248    -0.415700    11.9940   ; qtot  3.390
  2249          H    476      GLY      H   2249     0.271900     3.0240   ; qtot  3.662
  2250         CX    476      GLY     CA   2250    -0.025200     7.9780   ; qtot  3.637
  2251         H1    476      GLY    HA2   2251     0.069800     3.0240   ; qtot  3.707
  2252         H1    476      GLY    HA3   2252     0.069800     3.0240   ; qtot  3.777
  2253          C    476      GLY      C   2253     0.597300    12.0100   ; qtot  4.374
  2254          O    476      GLY      O   2254    -0.567900    16.0000   ; qtot  3.806
  2255          N    477      SER      N   2255    -0.415700    11.9940   ; qtot  3.390
  2256          H    477      SER      H   2256     0.271900     3.0240   ; qtot  3.662
  2257         CX    477      SER     CA   2257    -0.024900     9.9940   ; qtot  3.637
  2258         H1    477      SER     HA   2258     0.084300     3.0240   ; qtot  3.722
  2259         2C    477      SER     CB   2259     0.211700     7.9780   ; qtot  3.933
  2260         H1    477      SER    HB2   2260     0.035200     3.0240   ; qtot  3.968
  2261         H1    477      SER    HB3   2261     0.035200     3.0240   ; qtot  4.004
  2262         OH    477      SER     OG   2262    -0.654600    13.9840   ; qtot  3.349
  2263         HO    477      SER     HG   2263     0.427500     3.0240   ; qtot  3.777
  2264          C    477      SER      C   2264     0.597300    12.0100   ; qtot  4.374
  2265          O    477      SER      O   2265    -0.567900    16.0000   ; qtot  3.806
  2266          N    478      THR      N   2266    -0.415700    11.9940   ; qtot  3.390
  2267          H    478      THR      H   2267     0.271900     3.0240   ; qtot  3.662
  2268         CX    478      THR     CA   2268    -0.038900     9.9940   ; qtot  3.623
  2269         H1    478      THR     HA   2269     0.100700     3.0240   ; qtot  3.724
  2270         3C    478      THR     CB   2270     0.365400     9.9940   ; qtot  4.089
  2271         H1    478      THR     HB   2271     0.004300     3.0240   ; qtot  4.094
  2272         CT    478      THR    CG2   2272    -0.243800     5.9620   ; qtot  3.850
  2273         HC    478      THR   HG21   2273     0.064200     3.0240   ; qtot  3.914
  2274         HC    478      THR   HG22   2274     0.064200     3.0240   ; qtot  3.978
  2275         HC    478      THR   HG23   2275     0.064200     3.0240   ; qtot  4.042
  2276         OH    478      THR    OG1   2276    -0.676100    13.9840   ; qtot  3.366
  2277         HO    478      THR    HG1   2277     0.410200     3.0240   ; qtot  3.777
  2278          C    478      THR      C   2278     0.597300    12.0100   ; qtot  4.374
  2279          O    478      THR      O   2279    -0.567900    16.0000   ; qtot  3.806
  2280          N    479      PRO      N   2280    -0.254800    14.0100   ; qtot  3.551
  2281         CT    479      PRO     CD   2281     0.019200     7.9780   ; qtot  3.570
  2282         H1    479      PRO    HD2   2282     0.039100     3.0240   ; qtot  3.609
  2283         H1    479      PRO    HD3   2283     0.039100     3.0240   ; qtot  3.649
  2284         CT    479      PRO     CG   2284     0.018900     7.9780   ; qtot  3.667
  2285         HC    479      PRO    HG2   2285     0.021300     3.0240   ; qtot  3.689
  2286         HC    479      PRO    HG3   2286     0.021300     3.0240   ; qtot  3.710
  2287         CT    479      PRO     CB   2287    -0.007000     7.9780   ; qtot  3.703
  2288         HC    479      PRO    HB2   2288     0.025300     3.0240   ; qtot  3.728
  2289         HC    479      PRO    HB3   2289     0.025300     3.0240   ; qtot  3.754
  2290         CX    479      PRO     CA   2290    -0.026600     9.9940   ; qtot  3.727
  2291         H1    479      PRO     HA   2291     0.064100     3.0240   ; qtot  3.791
  2292          C    479      PRO      C   2292     0.589600    12.0100   ; qtot  4.381
  2293          O    479      PRO      O   2293    -0.574800    16.0000   ; qtot  3.806
  2294          N    480      CYX      N   2294    -0.415700    11.9940   ; qtot  3.390
  2295          H    480      CYX      H   2295     0.271900     3.0240   ; qtot  3.662
  2296         CX    480      CYX     CA   2296     0.042900     9.9940   ; qtot  3.705
  2297         H1    480      CYX     HA   2297     0.076600     3.0240   ; qtot  3.782
  2298         2C    480      CYX     CB   2298    -0.079000     7.9780   ; qtot  3.703
  2299         H1    480      CYX    HB2   2299     0.091000     3.0240   ; qtot  3.794
  2300         H1    480      CYX    HB3   2300     0.091000     3.0240   ; qtot  3.885
  2301          S    480      CYX     SG   2301    -0.108100    32.0600   ; qtot  3.777
  2302          C    480      CYX      C   2302     0.597300    12.0100   ; qtot  4.374
  2303          O    480      CYX      O   2303    -0.567900    16.0000   ; qtot  3.806
  2304          N    481      ASN      N   2304    -0.415700    11.9940   ; qtot  3.390
  2305          H    481      ASN      H   2305     0.271900     3.0240   ; qtot  3.662
  2306         CX    481      ASN     CA   2306     0.014300     9.9940   ; qtot  3.676
  2307         H1    481      ASN     HA   2307     0.104800     3.0240   ; qtot  3.781
  2308         2C    481      ASN     CB   2308    -0.204100     7.9780   ; qtot  3.577
  2309         HC    481      ASN    HB2   2309     0.079700     3.0240   ; qtot  3.657
  2310         HC    481      ASN    HB3   2310     0.079700     3.0240   ; qtot  3.737
  2311          C    481      ASN     CG   2311     0.713000    12.0100   ; qtot  4.450
  2312          O    481      ASN    OD1   2312    -0.593100    16.0000   ; qtot  3.856
  2313          N    481      ASN    ND2   2313    -0.919100     9.9780   ; qtot  2.937
  2314          H    481      ASN   HD21   2314     0.419600     3.0240   ; qtot  3.357
  2315          H    481      ASN   HD22   2315     0.419600     3.0240   ; qtot  3.777
  2316          C    481      ASN      C   2316     0.597300    12.0100   ; qtot  4.374
  2317          O    481      ASN      O   2317    -0.567900    16.0000   ; qtot  3.806
  2318          N    482      GLY      N   2318    -0.415700    11.9940   ; qtot  3.390
  2319          H    482      GLY      H   2319     0.271900     3.0240   ; qtot  3.662
  2320         CX    482      GLY     CA   2320    -0.025200     7.9780   ; qtot  3.637
  2321         H1    482      GLY    HA2   2321     0.069800     3.0240   ; qtot  3.707
  2322         H1    482      GLY    HA3   2322     0.069800     3.0240   ; qtot  3.777
  2323          C    482      GLY      C   2323     0.597300    12.0100   ; qtot  4.374
  2324          O    482      GLY      O   2324    -0.567900    16.0000   ; qtot  3.806
  2325          N    483      VAL      N   2325    -0.415700    11.9940   ; qtot  3.390
  2326          H    483      VAL      H   2326     0.271900     3.0240   ; qtot  3.662
  2327         CX    483      VAL     CA   2327    -0.087500     9.9940   ; qtot  3.575
  2328         H1    483      VAL     HA   2328     0.096900     3.0240   ; qtot  3.672
  2329         3C    483      VAL     CB   2329     0.298500     9.9940   ; qtot  3.970
  2330         HC    483      VAL     HB   2330    -0.029700     3.0240   ; qtot  3.940
  2331         CT    483      VAL    CG1   2331    -0.319200     5.9620   ; qtot  3.621
  2332         HC    483      VAL   HG11   2332     0.079100     3.0240   ; qtot  3.700
  2333         HC    483      VAL   HG12   2333     0.079100     3.0240   ; qtot  3.779
  2334         HC    483      VAL   HG13   2334     0.079100     3.0240   ; qtot  3.858
  2335         CT    483      VAL    CG2   2335    -0.319200     5.9620   ; qtot  3.539
  2336         HC    483      VAL   HG21   2336     0.079100     3.0240   ; qtot  3.618
  2337         HC    483      VAL   HG22   2337     0.079100     3.0240   ; qtot  3.697
  2338         HC    483      VAL   HG23   2338     0.079100     3.0240   ; qtot  3.777
  2339          C    483      VAL      C   2339     0.597300    12.0100   ; qtot  4.374
  2340          O    483      VAL      O   2340    -0.567900    16.0000   ; qtot  3.806
  2341          N    484      GLU      N   2341    -0.516300    11.9940   ; qtot  3.290
  2342          H    484      GLU      H   2342     0.293600     3.0240   ; qtot  3.583
  2343         CX    484      GLU     CA   2343     0.039700     9.9940   ; qtot  3.623
  2344         H1    484      GLU     HA   2344     0.110500     3.0240   ; qtot  3.733
  2345         2C    484      GLU     CB   2345     0.056000     7.9780   ; qtot  3.789
  2346         HC    484      GLU    HB2   2346    -0.017300     3.0240   ; qtot  3.772
  2347         HC    484      GLU    HB3   2347    -0.017300     3.0240   ; qtot  3.755
  2348         2C    484      GLU     CG   2348     0.013600     7.9780   ; qtot  3.768
  2349         HC    484      GLU    HG2   2349    -0.042500     3.0240   ; qtot  3.726
  2350         HC    484      GLU    HG3   2350    -0.042500     3.0240   ; qtot  3.683
  2351         CO    484      GLU     CD   2351     0.805400    12.0100   ; qtot  4.489
  2352         O2    484      GLU    OE1   2352    -0.818800    16.0000   ; qtot  3.670
  2353         O2    484      GLU    OE2   2353    -0.818800    16.0000   ; qtot  2.851
  2354          C    484      GLU      C   2354     0.536600    12.0100   ; qtot  3.388
  2355          O    484      GLU      O   2355    -0.581900    16.0000   ; qtot  2.806
  2356          N    485      GLY      N   2356    -0.415700    11.9940   ; qtot  2.390
  2357          H    485      GLY      H   2357     0.271900     3.0240   ; qtot  2.662
  2358         CX    485      GLY     CA   2358    -0.025200     7.9780   ; qtot  2.637
  2359         H1    485      GLY    HA2   2359     0.069800     3.0240   ; qtot  2.707
  2360         H1    485      GLY    HA3   2360     0.069800     3.0240   ; qtot  2.777
  2361          C    485      GLY      C   2361     0.597300    12.0100   ; qtot  3.374
  2362          O    485      GLY      O   2362    -0.567900    16.0000   ; qtot  2.806
  2363          N    486      PHE      N   2363    -0.415700    11.9940   ; qtot  2.390
  2364          H    486      PHE      H   2364     0.271900     3.0240   ; qtot  2.662
  2365         CX    486      PHE     CA   2365    -0.002400     9.9940   ; qtot  2.660
  2366         H1    486      PHE     HA   2366     0.097800     3.0240   ; qtot  2.758
  2367         CT    486      PHE     CB   2367    -0.034300     7.9780   ; qtot  2.723
  2368         HC    486      PHE    HB2   2368     0.029500     3.0240   ; qtot  2.753
  2369         HC    486      PHE    HB3   2369     0.029500     3.0240   ; qtot  2.782
  2370         CA    486      PHE     CG   2370     0.011800    12.0100   ; qtot  2.794
  2371         CA    486      PHE    CD1   2371    -0.125600     9.9940   ; qtot  2.668
  2372         HA    486      PHE    HD1   2372     0.133000     3.0240   ; qtot  2.801
  2373         CA    486      PHE    CE1   2373    -0.170400     9.9940   ; qtot  2.631
  2374         HA    486      PHE    HE1   2374     0.143000     3.0240   ; qtot  2.774
  2375         CA    486      PHE     CZ   2375    -0.107200     9.9940   ; qtot  2.667
  2376         HA    486      PHE     HZ   2376     0.129700     3.0240   ; qtot  2.797
  2377         CA    486      PHE    CE2   2377    -0.170400     9.9940   ; qtot  2.626
  2378         HA    486      PHE    HE2   2378     0.143000     3.0240   ; qtot  2.769
  2379         CA    486      PHE    CD2   2379    -0.125600     9.9940   ; qtot  2.644
  2380         HA    486      PHE    HD2   2380     0.133000     3.0240   ; qtot  2.777
  2381          C    486      PHE      C   2381     0.597300    12.0100   ; qtot  3.374
  2382          O    486      PHE      O   2382    -0.567900    16.0000   ; qtot  2.806
  2383          N    487      ASN      N   2383    -0.415700    11.9940   ; qtot  2.390
  2384          H    487      ASN      H   2384     0.271900     3.0240   ; qtot  2.662
  2385         CX    487      ASN     CA   2385     0.014300     9.9940   ; qtot  2.676
  2386         H1    487      ASN     HA   2386     0.104800     3.0240   ; qtot  2.781
  2387         2C    487      ASN     CB   2387    -0.204100     7.9780   ; qtot  2.577
  2388         HC    487      ASN    HB2   2388     0.079700     3.0240   ; qtot  2.657
  2389         HC    487      ASN    HB3   2389     0.079700     3.0240   ; qtot  2.737
  2390          C    487      ASN     CG   2390     0.713000    12.0100   ; qtot  3.450
  2391          O    487      ASN    OD1   2391    -0.593100    16.0000   ; qtot  2.856
  2392          N    487      ASN    ND2   2392    -0.919100     9.9780   ; qtot  1.937
  2393          H    487      ASN   HD21   2393     0.419600     3.0240   ; qtot  2.357
  2394          H    487      ASN   HD22   2394     0.419600     3.0240   ; qtot  2.777
  2395          C    487      ASN      C   2395     0.597300    12.0100   ; qtot  3.374
  2396          O    487      ASN      O   2396    -0.567900    16.0000   ; qtot  2.806
  2397          N    488      CYX      N   2397    -0.415700    11.9940   ; qtot  2.390
  2398          H    488      CYX      H   2398     0.271900     3.0240   ; qtot  2.662
  2399         CX    488      CYX     CA   2399     0.042900     9.9940   ; qtot  2.705
  2400         H1    488      CYX     HA   2400     0.076600     3.0240   ; qtot  2.782
  2401         2C    488      CYX     CB   2401    -0.079000     7.9780   ; qtot  2.703
  2402         H1    488      CYX    HB2   2402     0.091000     3.0240   ; qtot  2.794
  2403         H1    488      CYX    HB3   2403     0.091000     3.0240   ; qtot  2.885
  2404          S    488      CYX     SG   2404    -0.108100    32.0600   ; qtot  2.777
  2405          C    488      CYX      C   2405     0.597300    12.0100   ; qtot  3.374
  2406          O    488      CYX      O   2406    -0.567900    16.0000   ; qtot  2.806
  2407          N    489      TYR      N   2407    -0.415700    11.9940   ; qtot  2.390
  2408          H    489      TYR      H   2408     0.271900     3.0240   ; qtot  2.662
  2409         CX    489      TYR     CA   2409    -0.001400     9.9940   ; qtot  2.661
  2410         H1    489      TYR     HA   2410     0.087600     3.0240   ; qtot  2.748
  2411         CT    489      TYR     CB   2411    -0.015200     7.9780   ; qtot  2.733
  2412         HC    489      TYR    HB2   2412     0.029500     3.0240   ; qtot  2.763
  2413         HC    489      TYR    HB3   2413     0.029500     3.0240   ; qtot  2.792
  2414         CA    489      TYR     CG   2414    -0.001100    12.0100   ; qtot  2.791
  2415         CA    489      TYR    CD1   2415    -0.190600     9.9940   ; qtot  2.600
  2416         HA    489      TYR    HD1   2416     0.169900     3.0240   ; qtot  2.770
  2417         CA    489      TYR    CE1   2417    -0.234100     9.9940   ; qtot  2.536
  2418         HA    489      TYR    HE1   2418     0.165600     3.0240   ; qtot  2.702
  2419          C    489      TYR     CZ   2419     0.322600    12.0100   ; qtot  3.024
  2420         OH    489      TYR     OH   2420    -0.557900    13.9840   ; qtot  2.467
  2421         HO    489      TYR     HH   2421     0.399200     3.0240   ; qtot  2.866
  2422         CA    489      TYR    CE2   2422    -0.234100     9.9940   ; qtot  2.632
  2423         HA    489      TYR    HE2   2423     0.165600     3.0240   ; qtot  2.797
  2424         CA    489      TYR    CD2   2424    -0.190600     9.9940   ; qtot  2.607
  2425         HA    489      TYR    HD2   2425     0.169900     3.0240   ; qtot  2.777
  2426          C    489      TYR      C   2426     0.597300    12.0100   ; qtot  3.374
  2427          O    489      TYR      O   2427    -0.567900    16.0000   ; qtot  2.806
  2428          N    490      PHE      N   2428    -0.415700    11.9940   ; qtot  2.390
  2429          H    490      PHE      H   2429     0.271900     3.0240   ; qtot  2.662
  2430         CX    490      PHE     CA   2430    -0.002400     9.9940   ; qtot  2.660
  2431         H1    490      PHE     HA   2431     0.097800     3.0240   ; qtot  2.758
  2432         CT    490      PHE     CB   2432    -0.034300     7.9780   ; qtot  2.723
  2433         HC    490      PHE    HB2   2433     0.029500     3.0240   ; qtot  2.753
  2434         HC    490      PHE    HB3   2434     0.029500     3.0240   ; qtot  2.782
  2435         CA    490      PHE     CG   2435     0.011800    12.0100   ; qtot  2.794
  2436         CA    490      PHE    CD1   2436    -0.125600     9.9940   ; qtot  2.668
  2437         HA    490      PHE    HD1   2437     0.133000     3.0240   ; qtot  2.801
  2438         CA    490      PHE    CE1   2438    -0.170400     9.9940   ; qtot  2.631
  2439         HA    490      PHE    HE1   2439     0.143000     3.0240   ; qtot  2.774
  2440         CA    490      PHE     CZ   2440    -0.107200     9.9940   ; qtot  2.667
  2441         HA    490      PHE     HZ   2441     0.129700     3.0240   ; qtot  2.797
  2442         CA    490      PHE    CE2   2442    -0.170400     9.9940   ; qtot  2.626
  2443         HA    490      PHE    HE2   2443     0.143000     3.0240   ; qtot  2.769
  2444         CA    490      PHE    CD2   2444    -0.125600     9.9940   ; qtot  2.644
  2445         HA    490      PHE    HD2   2445     0.133000     3.0240   ; qtot  2.777
  2446          C    490      PHE      C   2446     0.597300    12.0100   ; qtot  3.374
  2447          O    490      PHE      O   2447    -0.567900    16.0000   ; qtot  2.806
  2448          N    491      PRO      N   2448    -0.254800    14.0100   ; qtot  2.551
  2449         CT    491      PRO     CD   2449     0.019200     7.9780   ; qtot  2.570
  2450         H1    491      PRO    HD2   2450     0.039100     3.0240   ; qtot  2.609
  2451         H1    491      PRO    HD3   2451     0.039100     3.0240   ; qtot  2.649
  2452         CT    491      PRO     CG   2452     0.018900     7.9780   ; qtot  2.667
  2453         HC    491      PRO    HG2   2453     0.021300     3.0240   ; qtot  2.689
  2454         HC    491      PRO    HG3   2454     0.021300     3.0240   ; qtot  2.710
  2455         CT    491      PRO     CB   2455    -0.007000     7.9780   ; qtot  2.703
  2456         HC    491      PRO    HB2   2456     0.025300     3.0240   ; qtot  2.728
  2457         HC    491      PRO    HB3   2457     0.025300     3.0240   ; qtot  2.754
  2458         CX    491      PRO     CA   2458    -0.026600     9.9940   ; qtot  2.727
  2459         H1    491      PRO     HA   2459     0.064100     3.0240   ; qtot  2.791
  2460          C    491      PRO      C   2460     0.589600    12.0100   ; qtot  3.381
  2461          O    491      PRO      O   2461    -0.574800    16.0000   ; qtot  2.806
  2462          N    492      LEU      N   2462    -0.415700    11.9940   ; qtot  2.390
  2463          H    492      LEU      H   2463     0.271900     3.0240   ; qtot  2.662
  2464         CX    492      LEU     CA   2464    -0.051800     9.9940   ; qtot  2.610
  2465         H1    492      LEU     HA   2465     0.092200     3.0240   ; qtot  2.703
  2466         2C    492      LEU     CB   2466    -0.110200     7.9780   ; qtot  2.592
  2467         HC    492      LEU    HB2   2467     0.045700     3.0240   ; qtot  2.638
  2468         HC    492      LEU    HB3   2468     0.045700     3.0240   ; qtot  2.684
  2469         3C    492      LEU     CG   2469     0.353100     9.9940   ; qtot  3.037
  2470         HC    492      LEU     HG   2470    -0.036100     3.0240   ; qtot  3.001
  2471         CT    492      LEU    CD1   2471    -0.412100     5.9620   ; qtot  2.589
  2472         HC    492      LEU   HD11   2472     0.100000     3.0240   ; qtot  2.689
  2473         HC    492      LEU   HD12   2473     0.100000     3.0240   ; qtot  2.789
  2474         HC    492      LEU   HD13   2474     0.100000     3.0240   ; qtot  2.889
  2475         CT    492      LEU    CD2   2475    -0.412100     5.9620   ; qtot  2.477
  2476         HC    492      LEU   HD21   2476     0.100000     3.0240   ; qtot  2.577
  2477         HC    492      LEU   HD22   2477     0.100000     3.0240   ; qtot  2.677
  2478         HC    492      LEU   HD23   2478     0.100000     3.0240   ; qtot  2.777
  2479          C    492      LEU      C   2479     0.597300    12.0100   ; qtot  3.374
  2480          O    492      LEU      O   2480    -0.567900    16.0000   ; qtot  2.806
  2481          N    493      GLN      N   2481    -0.415700    11.9940   ; qtot  2.390
  2482          H    493      GLN      H   2482     0.271900     3.0240   ; qtot  2.662
  2483         CX    493      GLN     CA   2483    -0.003100     9.9940   ; qtot  2.659
  2484         H1    493      GLN     HA   2484     0.085000     3.0240   ; qtot  2.744
  2485         2C    493      GLN     CB   2485    -0.003600     7.9780   ; qtot  2.740
  2486         HC    493      GLN    HB2   2486     0.017100     3.0240   ; qtot  2.758
  2487         HC    493      GLN    HB3   2487     0.017100     3.0240   ; qtot  2.775
  2488         2C    493      GLN     CG   2488    -0.064500     7.9780   ; qtot  2.710
  2489         HC    493      GLN    HG2   2489     0.035200     3.0240   ; qtot  2.745
  2490         HC    493      GLN    HG3   2490     0.035200     3.0240   ; qtot  2.781
  2491          C    493      GLN     CD   2491     0.695100    12.0100   ; qtot  3.476
  2492          O    493      GLN    OE1   2492    -0.608600    16.0000   ; qtot  2.867
  2493          N    493      GLN    NE2   2493    -0.940700     9.9780   ; qtot  1.926
  2494          H    493      GLN   HE21   2494     0.425100     3.0240   ; qtot  2.351
  2495          H    493      GLN   HE22   2495     0.425100     3.0240   ; qtot  2.777
  2496          C    493      GLN      C   2496     0.597300    12.0100   ; qtot  3.374
  2497          O    493      GLN      O   2497    -0.567900    16.0000   ; qtot  2.806
  2498          N    494      SER      N   2498    -0.415700    11.9940   ; qtot  2.390
  2499          H    494      SER      H   2499     0.271900     3.0240   ; qtot  2.662
  2500         CX    494      SER     CA   2500    -0.024900     9.9940   ; qtot  2.637
  2501         H1    494      SER     HA   2501     0.084300     3.0240   ; qtot  2.722
  2502         2C    494      SER     CB   2502     0.211700     7.9780   ; qtot  2.933
  2503         H1    494      SER    HB2   2503     0.035200     3.0240   ; qtot  2.968
  2504         H1    494      SER    HB3   2504     0.035200     3.0240   ; qtot  3.004
  2505         OH    494      SER     OG   2505    -0.654600    13.9840   ; qtot  2.349
  2506         HO    494      SER     HG   2506     0.427500     3.0240   ; qtot  2.777
  2507          C    494      SER      C   2507     0.597300    12.0100   ; qtot  3.374
  2508          O    494      SER      O   2508    -0.567900    16.0000   ; qtot  2.806
  2509          N    495      TYR      N   2509    -0.415700    11.9940   ; qtot  2.390
  2510          H    495      TYR      H   2510     0.271900     3.0240   ; qtot  2.662
  2511         CX    495      TYR     CA   2511    -0.001400     9.9940   ; qtot  2.661
  2512         H1    495      TYR     HA   2512     0.087600     3.0240   ; qtot  2.748
  2513         CT    495      TYR     CB   2513    -0.015200     7.9780   ; qtot  2.733
  2514         HC    495      TYR    HB2   2514     0.029500     3.0240   ; qtot  2.763
  2515         HC    495      TYR    HB3   2515     0.029500     3.0240   ; qtot  2.792
  2516         CA    495      TYR     CG   2516    -0.001100    12.0100   ; qtot  2.791
  2517         CA    495      TYR    CD1   2517    -0.190600     9.9940   ; qtot  2.600
  2518         HA    495      TYR    HD1   2518     0.169900     3.0240   ; qtot  2.770
  2519         CA    495      TYR    CE1   2519    -0.234100     9.9940   ; qtot  2.536
  2520         HA    495      TYR    HE1   2520     0.165600     3.0240   ; qtot  2.702
  2521          C    495      TYR     CZ   2521     0.322600    12.0100   ; qtot  3.024
  2522         OH    495      TYR     OH   2522    -0.557900    13.9840   ; qtot  2.467
  2523         HO    495      TYR     HH   2523     0.399200     3.0240   ; qtot  2.866
  2524         CA    495      TYR    CE2   2524    -0.234100     9.9940   ; qtot  2.632
  2525         HA    495      TYR    HE2   2525     0.165600     3.0240   ; qtot  2.797
  2526         CA    495      TYR    CD2   2526    -0.190600     9.9940   ; qtot  2.607
  2527         HA    495      TYR    HD2   2527     0.169900     3.0240   ; qtot  2.777
  2528          C    495      TYR      C   2528     0.597300    12.0100   ; qtot  3.374
  2529          O    495      TYR      O   2529    -0.567900    16.0000   ; qtot  2.806
  2530          N    496      GLY      N   2530    -0.415700    11.9940   ; qtot  2.390
  2531          H    496      GLY      H   2531     0.271900     3.0240   ; qtot  2.662
  2532         CX    496      GLY     CA   2532    -0.025200     7.9780   ; qtot  2.637
  2533         H1    496      GLY    HA2   2533     0.069800     3.0240   ; qtot  2.707
  2534         H1    496      GLY    HA3   2534     0.069800     3.0240   ; qtot  2.777
  2535          C    496      GLY      C   2535     0.597300    12.0100   ; qtot  3.374
  2536          O    496      GLY      O   2536    -0.567900    16.0000   ; qtot  2.806
  2537          N    497      PHE      N   2537    -0.415700    11.9940   ; qtot  2.390
  2538          H    497      PHE      H   2538     0.271900     3.0240   ; qtot  2.662
  2539         CX    497      PHE     CA   2539    -0.002400     9.9940   ; qtot  2.660
  2540         H1    497      PHE     HA   2540     0.097800     3.0240   ; qtot  2.758
  2541         CT    497      PHE     CB   2541    -0.034300     7.9780   ; qtot  2.723
  2542         HC    497      PHE    HB2   2542     0.029500     3.0240   ; qtot  2.753
  2543         HC    497      PHE    HB3   2543     0.029500     3.0240   ; qtot  2.782
  2544         CA    497      PHE     CG   2544     0.011800    12.0100   ; qtot  2.794
  2545         CA    497      PHE    CD1   2545    -0.125600     9.9940   ; qtot  2.668
  2546         HA    497      PHE    HD1   2546     0.133000     3.0240   ; qtot  2.801
  2547         CA    497      PHE    CE1   2547    -0.170400     9.9940   ; qtot  2.631
  2548         HA    497      PHE    HE1   2548     0.143000     3.0240   ; qtot  2.774
  2549         CA    497      PHE     CZ   2549    -0.107200     9.9940   ; qtot  2.667
  2550         HA    497      PHE     HZ   2550     0.129700     3.0240   ; qtot  2.797
  2551         CA    497      PHE    CE2   2551    -0.170400     9.9940   ; qtot  2.626
  2552         HA    497      PHE    HE2   2552     0.143000     3.0240   ; qtot  2.769
  2553         CA    497      PHE    CD2   2553    -0.125600     9.9940   ; qtot  2.644
  2554         HA    497      PHE    HD2   2554     0.133000     3.0240   ; qtot  2.777
  2555          C    497      PHE      C   2555     0.597300    12.0100   ; qtot  3.374
  2556          O    497      PHE      O   2556    -0.567900    16.0000   ; qtot  2.806
  2557          N    498      GLN      N   2557    -0.415700    11.9940   ; qtot  2.390
  2558          H    498      GLN      H   2558     0.271900     3.0240   ; qtot  2.662
  2559         CX    498      GLN     CA   2559    -0.003100     9.9940   ; qtot  2.659
  2560         H1    498      GLN     HA   2560     0.085000     3.0240   ; qtot  2.744
  2561         2C    498      GLN     CB   2561    -0.003600     7.9780   ; qtot  2.740
  2562         HC    498      GLN    HB2   2562     0.017100     3.0240   ; qtot  2.758
  2563         HC    498      GLN    HB3   2563     0.017100     3.0240   ; qtot  2.775
  2564         2C    498      GLN     CG   2564    -0.064500     7.9780   ; qtot  2.710
  2565         HC    498      GLN    HG2   2565     0.035200     3.0240   ; qtot  2.745
  2566         HC    498      GLN    HG3   2566     0.035200     3.0240   ; qtot  2.781
  2567          C    498      GLN     CD   2567     0.695100    12.0100   ; qtot  3.476
  2568          O    498      GLN    OE1   2568    -0.608600    16.0000   ; qtot  2.867
  2569          N    498      GLN    NE2   2569    -0.940700     9.9780   ; qtot  1.926
  2570          H    498      GLN   HE21   2570     0.425100     3.0240   ; qtot  2.351
  2571          H    498      GLN   HE22   2571     0.425100     3.0240   ; qtot  2.777
  2572          C    498      GLN      C   2572     0.597300    12.0100   ; qtot  3.374
  2573          O    498      GLN      O   2573    -0.567900    16.0000   ; qtot  2.806
  2574          N    499      PRO      N   2574    -0.254800    14.0100   ; qtot  2.551
  2575         CT    499      PRO     CD   2575     0.019200     7.9780   ; qtot  2.570
  2576         H1    499      PRO    HD2   2576     0.039100     3.0240   ; qtot  2.609
  2577         H1    499      PRO    HD3   2577     0.039100     3.0240   ; qtot  2.649
  2578         CT    499      PRO     CG   2578     0.018900     7.9780   ; qtot  2.667
  2579         HC    499      PRO    HG2   2579     0.021300     3.0240   ; qtot  2.689
  2580         HC    499      PRO    HG3   2580     0.021300     3.0240   ; qtot  2.710
  2581         CT    499      PRO     CB   2581    -0.007000     7.9780   ; qtot  2.703
  2582         HC    499      PRO    HB2   2582     0.025300     3.0240   ; qtot  2.728
  2583         HC    499      PRO    HB3   2583     0.025300     3.0240   ; qtot  2.754
  2584         CX    499      PRO     CA   2584    -0.026600     9.9940   ; qtot  2.727
  2585         H1    499      PRO     HA   2585     0.064100     3.0240   ; qtot  2.791
  2586          C    499      PRO      C   2586     0.589600    12.0100   ; qtot  3.381
  2587          O    499      PRO      O   2587    -0.574800    16.0000   ; qtot  2.806
  2588          N    500      THR      N   2588    -0.415700    11.9940   ; qtot  2.390
  2589          H    500      THR      H   2589     0.271900     3.0240   ; qtot  2.662
  2590         CX    500      THR     CA   2590    -0.038900     9.9940   ; qtot  2.623
  2591         H1    500      THR     HA   2591     0.100700     3.0240   ; qtot  2.724
  2592         3C    500      THR     CB   2592     0.365400     9.9940   ; qtot  3.089
  2593         H1    500      THR     HB   2593     0.004300     3.0240   ; qtot  3.094
  2594         CT    500      THR    CG2   2594    -0.243800     5.9620   ; qtot  2.850
  2595         HC    500      THR   HG21   2595     0.064200     3.0240   ; qtot  2.914
  2596         HC    500      THR   HG22   2596     0.064200     3.0240   ; qtot  2.978
  2597         HC    500      THR   HG23   2597     0.064200     3.0240   ; qtot  3.042
  2598         OH    500      THR    OG1   2598    -0.676100    13.9840   ; qtot  2.366
  2599         HO    500      THR    HG1   2599     0.410200     3.0240   ; qtot  2.777
  2600          C    500      THR      C   2600     0.597300    12.0100   ; qtot  3.374
  2601          O    500      THR      O   2601    -0.567900    16.0000   ; qtot  2.806
  2602          N    501      ASN      N   2602    -0.415700    11.9940   ; qtot  2.390
  2603          H    501      ASN      H   2603     0.271900     3.0240   ; qtot  2.662
  2604         CX    501      ASN     CA   2604     0.014300     9.9940   ; qtot  2.676
  2605         H1    501      ASN     HA   2605     0.104800     3.0240   ; qtot  2.781
  2606         2C    501      ASN     CB   2606    -0.204100     7.9780   ; qtot  2.577
  2607         HC    501      ASN    HB2   2607     0.079700     3.0240   ; qtot  2.657
  2608         HC    501      ASN    HB3   2608     0.079700     3.0240   ; qtot  2.737
  2609          C    501      ASN     CG   2609     0.713000    12.0100   ; qtot  3.450
  2610          O    501      ASN    OD1   2610    -0.593100    16.0000   ; qtot  2.856
  2611          N    501      ASN    ND2   2611    -0.919100     9.9780   ; qtot  1.937
  2612          H    501      ASN   HD21   2612     0.419600     3.0240   ; qtot  2.357
  2613          H    501      ASN   HD22   2613     0.419600     3.0240   ; qtot  2.777
  2614          C    501      ASN      C   2614     0.597300    12.0100   ; qtot  3.374
  2615          O    501      ASN      O   2615    -0.567900    16.0000   ; qtot  2.806
  2616          N    502      GLY      N   2616    -0.415700    11.9940   ; qtot  2.390
  2617          H    502      GLY      H   2617     0.271900     3.0240   ; qtot  2.662
  2618         CX    502      GLY     CA   2618    -0.025200     7.9780   ; qtot  2.637
  2619         H1    502      GLY    HA2   2619     0.069800     3.0240   ; qtot  2.707
  2620         H1    502      GLY    HA3   2620     0.069800     3.0240   ; qtot  2.777
  2621          C    502      GLY      C   2621     0.597300    12.0100   ; qtot  3.374
  2622          O    502      GLY      O   2622    -0.567900    16.0000   ; qtot  2.806
  2623          N    503      VAL      N   2623    -0.415700    11.9940   ; qtot  2.390
  2624          H    503      VAL      H   2624     0.271900     3.0240   ; qtot  2.662
  2625         CX    503      VAL     CA   2625    -0.087500     9.9940   ; qtot  2.575
  2626         H1    503      VAL     HA   2626     0.096900     3.0240   ; qtot  2.672
  2627         3C    503      VAL     CB   2627     0.298500     9.9940   ; qtot  2.970
  2628         HC    503      VAL     HB   2628    -0.029700     3.0240   ; qtot  2.940
  2629         CT    503      VAL    CG1   2629    -0.319200     5.9620   ; qtot  2.621
  2630         HC    503      VAL   HG11   2630     0.079100     3.0240   ; qtot  2.700
  2631         HC    503      VAL   HG12   2631     0.079100     3.0240   ; qtot  2.779
  2632         HC    503      VAL   HG13   2632     0.079100     3.0240   ; qtot  2.858
  2633         CT    503      VAL    CG2   2633    -0.319200     5.9620   ; qtot  2.539
  2634         HC    503      VAL   HG21   2634     0.079100     3.0240   ; qtot  2.618
  2635         HC    503      VAL   HG22   2635     0.079100     3.0240   ; qtot  2.697
  2636         HC    503      VAL   HG23   2636     0.079100     3.0240   ; qtot  2.777
  2637          C    503      VAL      C   2637     0.597300    12.0100   ; qtot  3.374
  2638          O    503      VAL      O   2638    -0.567900    16.0000   ; qtot  2.806
  2639          N    504      GLY      N   2639    -0.415700    11.9940   ; qtot  2.390
  2640          H    504      GLY      H   2640     0.271900     3.0240   ; qtot  2.662
  2641         CX    504      GLY     CA   2641    -0.025200     7.9780   ; qtot  2.637
  2642         H1    504      GLY    HA2   2642     0.069800     3.0240   ; qtot  2.707
  2643         H1    504      GLY    HA3   2643     0.069800     3.0240   ; qtot  2.777
  2644          C    504      GLY      C   2644     0.597300    12.0100   ; qtot  3.374
  2645          O    504      GLY      O   2645    -0.567900    16.0000   ; qtot  2.806
  2646          N    505      TYR      N   2646    -0.415700    11.9940   ; qtot  2.390
  2647          H    505      TYR      H   2647     0.271900     3.0240   ; qtot  2.662
  2648         CX    505      TYR     CA   2648    -0.001400     9.9940   ; qtot  2.661
  2649         H1    505      TYR     HA   2649     0.087600     3.0240   ; qtot  2.748
  2650         CT    505      TYR     CB   2650    -0.015200     7.9780   ; qtot  2.733
  2651         HC    505      TYR    HB2   2651     0.029500     3.0240   ; qtot  2.763
  2652         HC    505      TYR    HB3   2652     0.029500     3.0240   ; qtot  2.792
  2653         CA    505      TYR     CG   2653    -0.001100    12.0100   ; qtot  2.791
  2654         CA    505      TYR    CD1   2654    -0.190600     9.9940   ; qtot  2.600
  2655         HA    505      TYR    HD1   2655     0.169900     3.0240   ; qtot  2.770
  2656         CA    505      TYR    CE1   2656    -0.234100     9.9940   ; qtot  2.536
  2657         HA    505      TYR    HE1   2657     0.165600     3.0240   ; qtot  2.702
  2658          C    505      TYR     CZ   2658     0.322600    12.0100   ; qtot  3.024
  2659         OH    505      TYR     OH   2659    -0.557900    13.9840   ; qtot  2.467
  2660         HO    505      TYR     HH   2660     0.399200     3.0240   ; qtot  2.866
  2661         CA    505      TYR    CE2   2661    -0.234100     9.9940   ; qtot  2.632
  2662         HA    505      TYR    HE2   2662     0.165600     3.0240   ; qtot  2.797
  2663         CA    505      TYR    CD2   2663    -0.190600     9.9940   ; qtot  2.607
  2664         HA    505      TYR    HD2   2664     0.169900     3.0240   ; qtot  2.777
  2665          C    505      TYR      C   2665     0.597300    12.0100   ; qtot  3.374
  2666          O    505      TYR      O   2666    -0.567900    16.0000   ; qtot  2.806
  2667          N    506      GLN      N   2667    -0.415700    11.9940   ; qtot  2.390
  2668          H    506      GLN      H   2668     0.271900     3.0240   ; qtot  2.662
  2669         CX    506      GLN     CA   2669    -0.003100     9.9940   ; qtot  2.659
  2670         H1    506      GLN     HA   2670     0.085000     3.0240   ; qtot  2.744
  2671         2C    506      GLN     CB   2671    -0.003600     7.9780   ; qtot  2.740
  2672         HC    506      GLN    HB2   2672     0.017100     3.0240   ; qtot  2.758
  2673         HC    506      GLN    HB3   2673     0.017100     3.0240   ; qtot  2.775
  2674         2C    506      GLN     CG   2674    -0.064500     7.9780   ; qtot  2.710
  2675         HC    506      GLN    HG2   2675     0.035200     3.0240   ; qtot  2.745
  2676         HC    506      GLN    HG3   2676     0.035200     3.0240   ; qtot  2.781
  2677          C    506      GLN     CD   2677     0.695100    12.0100   ; qtot  3.476
  2678          O    506      GLN    OE1   2678    -0.608600    16.0000   ; qtot  2.867
  2679          N    506      GLN    NE2   2679    -0.940700     9.9780   ; qtot  1.926
  2680          H    506      GLN   HE21   2680     0.425100     3.0240   ; qtot  2.351
  2681          H    506      GLN   HE22   2681     0.425100     3.0240   ; qtot  2.777
  2682          C    506      GLN      C   2682     0.597300    12.0100   ; qtot  3.374
  2683          O    506      GLN      O   2683    -0.567900    16.0000   ; qtot  2.806
  2684          N    507      PRO      N   2684    -0.254800    14.0100   ; qtot  2.551
  2685         CT    507      PRO     CD   2685     0.019200     7.9780   ; qtot  2.570
  2686         H1    507      PRO    HD2   2686     0.039100     3.0240   ; qtot  2.609
  2687         H1    507      PRO    HD3   2687     0.039100     3.0240   ; qtot  2.649
  2688         CT    507      PRO     CG   2688     0.018900     7.9780   ; qtot  2.667
  2689         HC    507      PRO    HG2   2689     0.021300     3.0240   ; qtot  2.689
  2690         HC    507      PRO    HG3   2690     0.021300     3.0240   ; qtot  2.710
  2691         CT    507      PRO     CB   2691    -0.007000     7.9780   ; qtot  2.703
  2692         HC    507      PRO    HB2   2692     0.025300     3.0240   ; qtot  2.728
  2693         HC    507      PRO    HB3   2693     0.025300     3.0240   ; qtot  2.754
  2694         CX    507      PRO     CA   2694    -0.026600     9.9940   ; qtot  2.727
  2695         H1    507      PRO     HA   2695     0.064100     3.0240   ; qtot  2.791
  2696          C    507      PRO      C   2696     0.589600    12.0100   ; qtot  3.381
  2697          O    507      PRO      O   2697    -0.574800    16.0000   ; qtot  2.806
  2698          N    508      TYR      N   2698    -0.415700    11.9940   ; qtot  2.390
  2699          H    508      TYR      H   2699     0.271900     3.0240   ; qtot  2.662
  2700         CX    508      TYR     CA   2700    -0.001400     9.9940   ; qtot  2.661
  2701         H1    508      TYR     HA   2701     0.087600     3.0240   ; qtot  2.748
  2702         CT    508      TYR     CB   2702    -0.015200     7.9780   ; qtot  2.733
  2703         HC    508      TYR    HB2   2703     0.029500     3.0240   ; qtot  2.763
  2704         HC    508      TYR    HB3   2704     0.029500     3.0240   ; qtot  2.792
  2705         CA    508      TYR     CG   2705    -0.001100    12.0100   ; qtot  2.791
  2706         CA    508      TYR    CD1   2706    -0.190600     9.9940   ; qtot  2.600
  2707         HA    508      TYR    HD1   2707     0.169900     3.0240   ; qtot  2.770
  2708         CA    508      TYR    CE1   2708    -0.234100     9.9940   ; qtot  2.536
  2709         HA    508      TYR    HE1   2709     0.165600     3.0240   ; qtot  2.702
  2710          C    508      TYR     CZ   2710     0.322600    12.0100   ; qtot  3.024
  2711         OH    508      TYR     OH   2711    -0.557900    13.9840   ; qtot  2.467
  2712         HO    508      TYR     HH   2712     0.399200     3.0240   ; qtot  2.866
  2713         CA    508      TYR    CE2   2713    -0.234100     9.9940   ; qtot  2.632
  2714         HA    508      TYR    HE2   2714     0.165600     3.0240   ; qtot  2.797
  2715         CA    508      TYR    CD2   2715    -0.190600     9.9940   ; qtot  2.607
  2716         HA    508      TYR    HD2   2716     0.169900     3.0240   ; qtot  2.777
  2717          C    508      TYR      C   2717     0.597300    12.0100   ; qtot  3.374
  2718          O    508      TYR      O   2718    -0.567900    16.0000   ; qtot  2.806
  2719          N    509      ARG      N   2719    -0.347900    11.9940   ; qtot  2.458
  2720          H    509      ARG      H   2720     0.274700     3.0240   ; qtot  2.733
  2721         CX    509      ARG     CA   2721    -0.263700     9.9940   ; qtot  2.469
  2722         H1    509      ARG     HA   2722     0.156000     3.0240   ; qtot  2.625
  2723         C8    509      ARG     CB   2723    -0.000700     7.9780   ; qtot  2.624
  2724         HC    509      ARG    HB2   2724     0.032700     3.0240   ; qtot  2.657
  2725         HC    509      ARG    HB3   2725     0.032700     3.0240   ; qtot  2.690
  2726         C8    509      ARG     CG   2726     0.039000     7.9780   ; qtot  2.729
  2727         HC    509      ARG    HG2   2727     0.028500     3.0240   ; qtot  2.757
  2728         HC    509      ARG    HG3   2728     0.028500     3.0240   ; qtot  2.786
  2729         C8    509      ARG     CD   2729     0.048600     7.9780   ; qtot  2.834
  2730         H1    509      ARG    HD2   2730     0.068700     3.0240   ; qtot  2.903
  2731         H1    509      ARG    HD3   2731     0.068700     3.0240   ; qtot  2.972
  2732         N2    509      ARG     NE   2732    -0.529500    11.9940   ; qtot  2.442
  2733          H    509      ARG     HE   2733     0.345600     3.0240   ; qtot  2.788
  2734         CA    509      ARG     CZ   2734     0.807600    12.0100   ; qtot  3.595
  2735         N2    509      ARG    NH1   2735    -0.862700     9.9780   ; qtot  2.733
  2736          H    509      ARG   HH11   2736     0.447800     3.0240   ; qtot  3.181
  2737          H    509      ARG   HH12   2737     0.447800     3.0240   ; qtot  3.628
  2738         N2    509      ARG    NH2   2738    -0.862700     9.9780   ; qtot  2.766
  2739          H    509      ARG   HH21   2739     0.447800     3.0240   ; qtot  3.213
  2740          H    509      ARG   HH22   2740     0.447800     3.0240   ; qtot  3.661
  2741          C    509      ARG      C   2741     0.734100    12.0100   ; qtot  4.395
  2742          O    509      ARG      O   2742    -0.589400    16.0000   ; qtot  3.806
  2743          N    510      VAL      N   2743    -0.415700    11.9940   ; qtot  3.390
  2744          H    510      VAL      H   2744     0.271900     3.0240   ; qtot  3.662
  2745         CX    510      VAL     CA   2745    -0.087500     9.9940   ; qtot  3.575
  2746         H1    510      VAL     HA   2746     0.096900     3.0240   ; qtot  3.672
  2747         3C    510      VAL     CB   2747     0.298500     9.9940   ; qtot  3.970
  2748         HC    510      VAL     HB   2748    -0.029700     3.0240   ; qtot  3.940
  2749         CT    510      VAL    CG1   2749    -0.319200     5.9620   ; qtot  3.621
  2750         HC    510      VAL   HG11   2750     0.079100     3.0240   ; qtot  3.700
  2751         HC    510      VAL   HG12   2751     0.079100     3.0240   ; qtot  3.779
  2752         HC    510      VAL   HG13   2752     0.079100     3.0240   ; qtot  3.858
  2753         CT    510      VAL    CG2   2753    -0.319200     5.9620   ; qtot  3.539
  2754         HC    510      VAL   HG21   2754     0.079100     3.0240   ; qtot  3.618
  2755         HC    510      VAL   HG22   2755     0.079100     3.0240   ; qtot  3.697
  2756         HC    510      VAL   HG23   2756     0.079100     3.0240   ; qtot  3.777
  2757          C    510      VAL      C   2757     0.597300    12.0100   ; qtot  4.374
  2758          O    510      VAL      O   2758    -0.567900    16.0000   ; qtot  3.806
  2759          N    511      VAL      N   2759    -0.415700    11.9940   ; qtot  3.390
  2760          H    511      VAL      H   2760     0.271900     3.0240   ; qtot  3.662
  2761         CX    511      VAL     CA   2761    -0.087500     9.9940   ; qtot  3.575
  2762         H1    511      VAL     HA   2762     0.096900     3.0240   ; qtot  3.672
  2763         3C    511      VAL     CB   2763     0.298500     9.9940   ; qtot  3.970
  2764         HC    511      VAL     HB   2764    -0.029700     3.0240   ; qtot  3.940
  2765         CT    511      VAL    CG1   2765    -0.319200     5.9620   ; qtot  3.621
  2766         HC    511      VAL   HG11   2766     0.079100     3.0240   ; qtot  3.700
  2767         HC    511      VAL   HG12   2767     0.079100     3.0240   ; qtot  3.779
  2768         HC    511      VAL   HG13   2768     0.079100     3.0240   ; qtot  3.858
  2769         CT    511      VAL    CG2   2769    -0.319200     5.9620   ; qtot  3.539
  2770         HC    511      VAL   HG21   2770     0.079100     3.0240   ; qtot  3.618
  2771         HC    511      VAL   HG22   2771     0.079100     3.0240   ; qtot  3.697
  2772         HC    511      VAL   HG23   2772     0.079100     3.0240   ; qtot  3.777
  2773          C    511      VAL      C   2773     0.597300    12.0100   ; qtot  4.374
  2774          O    511      VAL      O   2774    -0.567900    16.0000   ; qtot  3.806
  2775          N    512      VAL      N   2775    -0.415700    11.9940   ; qtot  3.390
  2776          H    512      VAL      H   2776     0.271900     3.0240   ; qtot  3.662
  2777         CX    512      VAL     CA   2777    -0.087500     9.9940   ; qtot  3.575
  2778         H1    512      VAL     HA   2778     0.096900     3.0240   ; qtot  3.672
  2779         3C    512      VAL     CB   2779     0.298500     9.9940   ; qtot  3.970
  2780         HC    512      VAL     HB   2780    -0.029700     3.0240   ; qtot  3.940
  2781         CT    512      VAL    CG1   2781    -0.319200     5.9620   ; qtot  3.621
  2782         HC    512      VAL   HG11   2782     0.079100     3.0240   ; qtot  3.700
  2783         HC    512      VAL   HG12   2783     0.079100     3.0240   ; qtot  3.779
  2784         HC    512      VAL   HG13   2784     0.079100     3.0240   ; qtot  3.858
  2785         CT    512      VAL    CG2   2785    -0.319200     5.9620   ; qtot  3.539
  2786         HC    512      VAL   HG21   2786     0.079100     3.0240   ; qtot  3.618
  2787         HC    512      VAL   HG22   2787     0.079100     3.0240   ; qtot  3.697
  2788         HC    512      VAL   HG23   2788     0.079100     3.0240   ; qtot  3.777
  2789          C    512      VAL      C   2789     0.597300    12.0100   ; qtot  4.374
  2790          O    512      VAL      O   2790    -0.567900    16.0000   ; qtot  3.806
  2791          N    513      LEU      N   2791    -0.415700    11.9940   ; qtot  3.390
  2792          H    513      LEU      H   2792     0.271900     3.0240   ; qtot  3.662
  2793         CX    513      LEU     CA   2793    -0.051800     9.9940   ; qtot  3.610
  2794         H1    513      LEU     HA   2794     0.092200     3.0240   ; qtot  3.703
  2795         2C    513      LEU     CB   2795    -0.110200     7.9780   ; qtot  3.592
  2796         HC    513      LEU    HB2   2796     0.045700     3.0240   ; qtot  3.638
  2797         HC    513      LEU    HB3   2797     0.045700     3.0240   ; qtot  3.684
  2798         3C    513      LEU     CG   2798     0.353100     9.9940   ; qtot  4.037
  2799         HC    513      LEU     HG   2799    -0.036100     3.0240   ; qtot  4.001
  2800         CT    513      LEU    CD1   2800    -0.412100     5.9620   ; qtot  3.589
  2801         HC    513      LEU   HD11   2801     0.100000     3.0240   ; qtot  3.689
  2802         HC    513      LEU   HD12   2802     0.100000     3.0240   ; qtot  3.789
  2803         HC    513      LEU   HD13   2803     0.100000     3.0240   ; qtot  3.889
  2804         CT    513      LEU    CD2   2804    -0.412100     5.9620   ; qtot  3.477
  2805         HC    513      LEU   HD21   2805     0.100000     3.0240   ; qtot  3.577
  2806         HC    513      LEU   HD22   2806     0.100000     3.0240   ; qtot  3.677
  2807         HC    513      LEU   HD23   2807     0.100000     3.0240   ; qtot  3.777
  2808          C    513      LEU      C   2808     0.597300    12.0100   ; qtot  4.374
  2809          O    513      LEU      O   2809    -0.567900    16.0000   ; qtot  3.806
  2810          N    514      SER      N   2810    -0.415700    11.9940   ; qtot  3.390
  2811          H    514      SER      H   2811     0.271900     3.0240   ; qtot  3.662
  2812         CX    514      SER     CA   2812    -0.024900     9.9940   ; qtot  3.637
  2813         H1    514      SER     HA   2813     0.084300     3.0240   ; qtot  3.722
  2814         2C    514      SER     CB   2814     0.211700     7.9780   ; qtot  3.933
  2815         H1    514      SER    HB2   2815     0.035200     3.0240   ; qtot  3.968
  2816         H1    514      SER    HB3   2816     0.035200     3.0240   ; qtot  4.004
  2817         OH    514      SER     OG   2817    -0.654600    13.9840   ; qtot  3.349
  2818         HO    514      SER     HG   2818     0.427500     3.0240   ; qtot  3.777
  2819          C    514      SER      C   2819     0.597300    12.0100   ; qtot  4.374
  2820          O    514      SER      O   2820    -0.567900    16.0000   ; qtot  3.806
  2821          N    515      PHE      N   2821    -0.415700    11.9940   ; qtot  3.390
  2822          H    515      PHE      H   2822     0.271900     3.0240   ; qtot  3.662
  2823         CX    515      PHE     CA   2823    -0.002400     9.9940   ; qtot  3.660
  2824         H1    515      PHE     HA   2824     0.097800     3.0240   ; qtot  3.758
  2825         CT    515      PHE     CB   2825    -0.034300     7.9780   ; qtot  3.723
  2826         HC    515      PHE    HB2   2826     0.029500     3.0240   ; qtot  3.753
  2827         HC    515      PHE    HB3   2827     0.029500     3.0240   ; qtot  3.782
  2828         CA    515      PHE     CG   2828     0.011800    12.0100   ; qtot  3.794
  2829         CA    515      PHE    CD1   2829    -0.125600     9.9940   ; qtot  3.668
  2830         HA    515      PHE    HD1   2830     0.133000     3.0240   ; qtot  3.801
  2831         CA    515      PHE    CE1   2831    -0.170400     9.9940   ; qtot  3.631
  2832         HA    515      PHE    HE1   2832     0.143000     3.0240   ; qtot  3.774
  2833         CA    515      PHE     CZ   2833    -0.107200     9.9940   ; qtot  3.667
  2834         HA    515      PHE     HZ   2834     0.129700     3.0240   ; qtot  3.797
  2835         CA    515      PHE    CE2   2835    -0.170400     9.9940   ; qtot  3.626
  2836         HA    515      PHE    HE2   2836     0.143000     3.0240   ; qtot  3.769
  2837         CA    515      PHE    CD2   2837    -0.125600     9.9940   ; qtot  3.644
  2838         HA    515      PHE    HD2   2838     0.133000     3.0240   ; qtot  3.777
  2839          C    515      PHE      C   2839     0.597300    12.0100   ; qtot  4.374
  2840          O    515      PHE      O   2840    -0.567900    16.0000   ; qtot  3.806
  2841          N    516      GLU      N   2841    -0.516300    11.9940   ; qtot  3.290
  2842          H    516      GLU      H   2842     0.293600     3.0240   ; qtot  3.583
  2843         CX    516      GLU     CA   2843     0.039700     9.9940   ; qtot  3.623
  2844         H1    516      GLU     HA   2844     0.110500     3.0240   ; qtot  3.733
  2845         2C    516      GLU     CB   2845     0.056000     7.9780   ; qtot  3.789
  2846         HC    516      GLU    HB2   2846    -0.017300     3.0240   ; qtot  3.772
  2847         HC    516      GLU    HB3   2847    -0.017300     3.0240   ; qtot  3.755
  2848         2C    516      GLU     CG   2848     0.013600     7.9780   ; qtot  3.768
  2849         HC    516      GLU    HG2   2849    -0.042500     3.0240   ; qtot  3.726
  2850         HC    516      GLU    HG3   2850    -0.042500     3.0240   ; qtot  3.683
  2851         CO    516      GLU     CD   2851     0.805400    12.0100   ; qtot  4.489
  2852         O2    516      GLU    OE1   2852    -0.818800    16.0000   ; qtot  3.670
  2853         O2    516      GLU    OE2   2853    -0.818800    16.0000   ; qtot  2.851
  2854          C    516      GLU      C   2854     0.536600    12.0100   ; qtot  3.388
  2855          O    516      GLU      O   2855    -0.581900    16.0000   ; qtot  2.806
  2856          N    517      LEU      N   2856    -0.415700    11.9940   ; qtot  2.390
  2857          H    517      LEU      H   2857     0.271900     3.0240   ; qtot  2.662
  2858         CX    517      LEU     CA   2858    -0.051800     9.9940   ; qtot  2.610
  2859         H1    517      LEU     HA   2859     0.092200     3.0240   ; qtot  2.703
  2860         2C    517      LEU     CB   2860    -0.110200     7.9780   ; qtot  2.592
  2861         HC    517      LEU    HB2   2861     0.045700     3.0240   ; qtot  2.638
  2862         HC    517      LEU    HB3   2862     0.045700     3.0240   ; qtot  2.684
  2863         3C    517      LEU     CG   2863     0.353100     9.9940   ; qtot  3.037
  2864         HC    517      LEU     HG   2864    -0.036100     3.0240   ; qtot  3.001
  2865         CT    517      LEU    CD1   2865    -0.412100     5.9620   ; qtot  2.589
  2866         HC    517      LEU   HD11   2866     0.100000     3.0240   ; qtot  2.689
  2867         HC    517      LEU   HD12   2867     0.100000     3.0240   ; qtot  2.789
  2868         HC    517      LEU   HD13   2868     0.100000     3.0240   ; qtot  2.889
  2869         CT    517      LEU    CD2   2869    -0.412100     5.9620   ; qtot  2.477
  2870         HC    517      LEU   HD21   2870     0.100000     3.0240   ; qtot  2.577
  2871         HC    517      LEU   HD22   2871     0.100000     3.0240   ; qtot  2.677
  2872         HC    517      LEU   HD23   2872     0.100000     3.0240   ; qtot  2.777
  2873          C    517      LEU      C   2873     0.597300    12.0100   ; qtot  3.374
  2874          O    517      LEU      O   2874    -0.567900    16.0000   ; qtot  2.806
  2875          N    518      LEU      N   2875    -0.415700    11.9940   ; qtot  2.390
  2876          H    518      LEU      H   2876     0.271900     3.0240   ; qtot  2.662
  2877         CX    518      LEU     CA   2877    -0.051800     9.9940   ; qtot  2.610
  2878         H1    518      LEU     HA   2878     0.092200     3.0240   ; qtot  2.703
  2879         2C    518      LEU     CB   2879    -0.110200     7.9780   ; qtot  2.592
  2880         HC    518      LEU    HB2   2880     0.045700     3.0240   ; qtot  2.638
  2881         HC    518      LEU    HB3   2881     0.045700     3.0240   ; qtot  2.684
  2882         3C    518      LEU     CG   2882     0.353100     9.9940   ; qtot  3.037
  2883         HC    518      LEU     HG   2883    -0.036100     3.0240   ; qtot  3.001
  2884         CT    518      LEU    CD1   2884    -0.412100     5.9620   ; qtot  2.589
  2885         HC    518      LEU   HD11   2885     0.100000     3.0240   ; qtot  2.689
  2886         HC    518      LEU   HD12   2886     0.100000     3.0240   ; qtot  2.789
  2887         HC    518      LEU   HD13   2887     0.100000     3.0240   ; qtot  2.889
  2888         CT    518      LEU    CD2   2888    -0.412100     5.9620   ; qtot  2.477
  2889         HC    518      LEU   HD21   2889     0.100000     3.0240   ; qtot  2.577
  2890         HC    518      LEU   HD22   2890     0.100000     3.0240   ; qtot  2.677
  2891         HC    518      LEU   HD23   2891     0.100000     3.0240   ; qtot  2.777
  2892          C    518      LEU      C   2892     0.597300    12.0100   ; qtot  3.374
  2893          O    518      LEU      O   2893    -0.567900    16.0000   ; qtot  2.806
  2894          N    519      HID      N   2894    -0.415700    11.9940   ; qtot  2.390
  2895          H    519      HID      H   2895     0.271900     3.0240   ; qtot  2.662
  2896         CX    519      HID     CA   2896     0.018800     9.9940   ; qtot  2.681
  2897         H1    519      HID     HA   2897     0.088100     3.0240   ; qtot  2.769
  2898         CT    519      HID     CB   2898    -0.046200     7.9780   ; qtot  2.723
  2899         HC    519      HID    HB2   2899     0.040200     3.0240   ; qtot  2.763
  2900         HC    519      HID    HB3   2900     0.040200     3.0240   ; qtot  2.803
  2901         CC    519      HID     CG   2901    -0.026600    12.0100   ; qtot  2.777
  2902         NA    519      HID    ND1   2902    -0.381100    11.9940   ; qtot  2.396
  2903          H    519      HID    HD1   2903     0.364900     3.0240   ; qtot  2.760
  2904         CR    519      HID    CE1   2904     0.205700     9.9940   ; qtot  2.966
  2905         H5    519      HID    HE1   2905     0.139200     3.0240   ; qtot  3.105
  2906         NB    519      HID    NE2   2906    -0.572700    14.0100   ; qtot  2.533
  2907         CV    519      HID    CD2   2907     0.129200     9.9940   ; qtot  2.662
  2908         H4    519      HID    HD2   2908     0.114700     3.0240   ; qtot  2.777
  2909          C    519      HID      C   2909     0.597300    12.0100   ; qtot  3.374
  2910          O    519      HID      O   2910    -0.567900    16.0000   ; qtot  2.806
  2911          N    520      ALA      N   2911    -0.415700    11.9940   ; qtot  2.390
  2912          H    520      ALA      H   2912     0.271900     3.0240   ; qtot  2.662
  2913         CX    520      ALA     CA   2913     0.033700     9.9940   ; qtot  2.696
  2914         H1    520      ALA     HA   2914     0.082300     3.0240   ; qtot  2.778
  2915         CT    520      ALA     CB   2915    -0.182500     5.9620   ; qtot  2.596
  2916         HC    520      ALA    HB1   2916     0.060300     3.0240   ; qtot  2.656
  2917         HC    520      ALA    HB2   2917     0.060300     3.0240   ; qtot  2.716
  2918         HC    520      ALA    HB3   2918     0.060300     3.0240   ; qtot  2.777
  2919          C    520      ALA      C   2919     0.597300    12.0100   ; qtot  3.374
  2920          O    520      ALA      O   2920    -0.567900    16.0000   ; qtot  2.806
  2921          N    521      PRO      N   2921    -0.254800    14.0100   ; qtot  2.551
  2922         CT    521      PRO     CD   2922     0.019200     7.9780   ; qtot  2.570
  2923         H1    521      PRO    HD2   2923     0.039100     3.0240   ; qtot  2.609
  2924         H1    521      PRO    HD3   2924     0.039100     3.0240   ; qtot  2.649
  2925         CT    521      PRO     CG   2925     0.018900     7.9780   ; qtot  2.667
  2926         HC    521      PRO    HG2   2926     0.021300     3.0240   ; qtot  2.689
  2927         HC    521      PRO    HG3   2927     0.021300     3.0240   ; qtot  2.710
  2928         CT    521      PRO     CB   2928    -0.007000     7.9780   ; qtot  2.703
  2929         HC    521      PRO    HB2   2929     0.025300     3.0240   ; qtot  2.728
  2930         HC    521      PRO    HB3   2930     0.025300     3.0240   ; qtot  2.754
  2931         CX    521      PRO     CA   2931    -0.026600     9.9940   ; qtot  2.727
  2932         H1    521      PRO     HA   2932     0.064100     3.0240   ; qtot  2.791
  2933          C    521      PRO      C   2933     0.589600    12.0100   ; qtot  3.381
  2934          O    521      PRO      O   2934    -0.574800    16.0000   ; qtot  2.806
  2935          N    522      ALA      N   2935    -0.415700    11.9940   ; qtot  2.390
  2936          H    522      ALA      H   2936     0.271900     3.0240   ; qtot  2.662
  2937         CX    522      ALA     CA   2937     0.033700     9.9940   ; qtot  2.696
  2938         H1    522      ALA     HA   2938     0.082300     3.0240   ; qtot  2.778
  2939         CT    522      ALA     CB   2939    -0.182500     5.9620   ; qtot  2.596
  2940         HC    522      ALA    HB1   2940     0.060300     3.0240   ; qtot  2.656
  2941         HC    522      ALA    HB2   2941     0.060300     3.0240   ; qtot  2.716
  2942         HC    522      ALA    HB3   2942     0.060300     3.0240   ; qtot  2.777
  2943          C    522      ALA      C   2943     0.597300    12.0100   ; qtot  3.374
  2944          O    522      ALA      O   2944    -0.567900    16.0000   ; qtot  2.806
  2945          N    523      THR      N   2945    -0.415700    11.9940   ; qtot  2.390
  2946          H    523      THR      H   2946     0.271900     3.0240   ; qtot  2.662
  2947         CX    523      THR     CA   2947    -0.038900     9.9940   ; qtot  2.623
  2948         H1    523      THR     HA   2948     0.100700     3.0240   ; qtot  2.724
  2949         3C    523      THR     CB   2949     0.365400     9.9940   ; qtot  3.089
  2950         H1    523      THR     HB   2950     0.004300     3.0240   ; qtot  3.094
  2951         CT    523      THR    CG2   2951    -0.243800     5.9620   ; qtot  2.850
  2952         HC    523      THR   HG21   2952     0.064200     3.0240   ; qtot  2.914
  2953         HC    523      THR   HG22   2953     0.064200     3.0240   ; qtot  2.978
  2954         HC    523      THR   HG23   2954     0.064200     3.0240   ; qtot  3.042
  2955         OH    523      THR    OG1   2955    -0.676100    13.9840   ; qtot  2.366
  2956         HO    523      THR    HG1   2956     0.410200     3.0240   ; qtot  2.777
  2957          C    523      THR      C   2957     0.597300    12.0100   ; qtot  3.374
  2958          O    523      THR      O   2958    -0.567900    16.0000   ; qtot  2.806
  2959          N    524      VAL      N   2959    -0.415700    11.9940   ; qtot  2.390
  2960          H    524      VAL      H   2960     0.271900     3.0240   ; qtot  2.662
  2961         CX    524      VAL     CA   2961    -0.087500     9.9940   ; qtot  2.575
  2962         H1    524      VAL     HA   2962     0.096900     3.0240   ; qtot  2.672
  2963         3C    524      VAL     CB   2963     0.298500     9.9940   ; qtot  2.970
  2964         HC    524      VAL     HB   2964    -0.029700     3.0240   ; qtot  2.940
  2965         CT    524      VAL    CG1   2965    -0.319200     5.9620   ; qtot  2.621
  2966         HC    524      VAL   HG11   2966     0.079100     3.0240   ; qtot  2.700
  2967         HC    524      VAL   HG12   2967     0.079100     3.0240   ; qtot  2.779
  2968         HC    524      VAL   HG13   2968     0.079100     3.0240   ; qtot  2.858
  2969         CT    524      VAL    CG2   2969    -0.319200     5.9620   ; qtot  2.539
  2970         HC    524      VAL   HG21   2970     0.079100     3.0240   ; qtot  2.618
  2971         HC    524      VAL   HG22   2971     0.079100     3.0240   ; qtot  2.697
  2972         HC    524      VAL   HG23   2972     0.079100     3.0240   ; qtot  2.777
  2973          C    524      VAL      C   2973     0.597300    12.0100   ; qtot  3.374
  2974          O    524      VAL      O   2974    -0.567900    16.0000   ; qtot  2.806
  2975          N    525      CYX      N   2975    -0.415700    11.9940   ; qtot  2.390
  2976          H    525      CYX      H   2976     0.271900     3.0240   ; qtot  2.662
  2977         CX    525      CYX     CA   2977     0.042900     9.9940   ; qtot  2.705
  2978         H1    525      CYX     HA   2978     0.076600     3.0240   ; qtot  2.782
  2979         2C    525      CYX     CB   2979    -0.079000     7.9780   ; qtot  2.703
  2980         H1    525      CYX    HB2   2980     0.091000     3.0240   ; qtot  2.794
  2981         H1    525      CYX    HB3   2981     0.091000     3.0240   ; qtot  2.885
  2982          S    525      CYX     SG   2982    -0.108100    32.0600   ; qtot  2.777
  2983          C    525      CYX      C   2983     0.597300    12.0100   ; qtot  3.374
  2984          O    525      CYX      O   2984    -0.567900    16.0000   ; qtot  2.806
  2985          N    526      GLY      N   2985    -0.415700    11.9940   ; qtot  2.390
  2986          H    526      GLY      H   2986     0.271900     3.0240   ; qtot  2.662
  2987         CX    526      GLY     CA   2987    -0.025200     7.9780   ; qtot  2.637
  2988         H1    526      GLY    HA2   2988     0.069800     3.0240   ; qtot  2.707
  2989         H1    526      GLY    HA3   2989     0.069800     3.0240   ; qtot  2.777
  2990          C    526      GLY      C   2990     0.597300    12.0100   ; qtot  3.374
  2991          O    526      GLY      O   2991    -0.567900    16.0000   ; qtot  2.806
  2992          N    527     CPRO      N   2992    -0.280200    14.0100   ; qtot  2.526
  2993         CT    527     CPRO     CD   2993     0.043400     7.9780   ; qtot  2.569
  2994         H1    527     CPRO    HD2   2994     0.033100     3.0240   ; qtot  2.602
  2995         H1    527     CPRO    HD3   2995     0.033100     3.0240   ; qtot  2.635
  2996         CT    527     CPRO     CG   2996     0.046600     7.9780   ; qtot  2.682
  2997         HC    527     CPRO    HG2   2997     0.017200     3.0240   ; qtot  2.699
  2998         HC    527     CPRO    HG3   2998     0.017200     3.0240   ; qtot  2.716
  2999         CT    527     CPRO     CB   2999    -0.054300     7.9780   ; qtot  2.662
  3000         HC    527     CPRO    HB2   3000     0.038100     3.0240   ; qtot  2.700
  3001         HC    527     CPRO    HB3   3001     0.038100     3.0240   ; qtot  2.738
  3002         CX    527     CPRO     CA   3002    -0.133600     9.9940   ; qtot  2.605
  3003         H1    527     CPRO     HA   3003     0.077600     3.0240   ; qtot  2.682
  3004          C    527     CPRO      C   3004     0.663100    12.0100   ; qtot  3.345
  3005         O2    527     CPRO      O   3005    -0.769700    16.0000   ; qtot  2.576
  3006         O2    527     CPRO    OXT   3006    -0.769700    16.0000   ; qtot  1.806
  3007         Cg      1      UYB     C1   3007     0.287000     9.9940   ; qtot  2.093
  3008         H2      1      UYB     H1   3008     0.000000     3.0240   ; qtot  2.093
  3009         Os      1      UYB     O5   3009    -0.433000    16.0000   ; qtot  1.660
  3010         Cg      1      UYB     C5   3010     0.208000     9.9940   ; qtot  1.868
  3011         H1      1      UYB     H5   3011     0.000000     3.0240   ; qtot  1.868
  3012         Cg      1      UYB     C6   3012     0.289000     7.9780   ; qtot  2.157
  3013         H1      1      UYB    H62   3013     0.000000     3.0240   ; qtot  2.157
  3014         H1      1      UYB    H61   3014     0.000000     3.0240   ; qtot  2.157
  3015         Os      1      UYB     O6   3015    -0.459000    16.0000   ; qtot  1.698
  3016         Cg      1      UYB     C4   3016     0.302000     9.9940   ; qtot  2.000
  3017         H1      1      UYB     H4   3017     0.000000     3.0240   ; qtot  2.000
  3018         Cg      1      UYB     C3   3018     0.180000     9.9940   ; qtot  2.180
  3019         H1      1      UYB     H3   3019     0.000000     3.0240   ; qtot  2.180
  3020         Oh      1      UYB     O3   3020    -0.681000    13.9840   ; qtot  1.499
  3021         Ho      1      UYB    H3O   3021     0.423000     3.0240   ; qtot  1.922
  3022         Cg      1      UYB     C2   3022     0.480000     9.9940   ; qtot  2.402
  3023         H1      1      UYB     H2   3023     0.000000     3.0240   ; qtot  2.402
  3024         Ng      1      UYB     N2   3024    -0.722000    11.9940   ; qtot  1.680
  3025          H      1      UYB    H2N   3025     0.300000     3.0240   ; qtot  1.980
  3026          C      1      UYB    C2N   3026     0.648000    12.0100   ; qtot  2.628
  3027          O      1      UYB    O2N   3027    -0.576000    16.0000   ; qtot  2.052
  3028         Cg      1      UYB    CME   3028     0.034000     5.9620   ; qtot  2.086
  3029         Hc      1      UYB    H3M   3029     0.000000     3.0240   ; qtot  2.086
  3030         Hc      1      UYB    H2M   3030     0.000000     3.0240   ; qtot  2.086
  3031         Hc      1      UYB    H1M   3031     0.000000     3.0240   ; qtot  2.086
  3032         Os      1      UYB     O4   3032    -0.474000    16.0000   ; qtot  1.612
  3033         Cg      2      4YB     C1   3033     0.287000     9.9940   ; qtot  1.899
  3034         H2      2      4YB     H1   3034     0.000000     3.0240   ; qtot  1.899
  3035         Os      2      4YB     O5   3035    -0.433000    16.0000   ; qtot  1.466
  3036         Cg      2      4YB     C5   3036     0.208000     9.9940   ; qtot  1.674
  3037         H1      2      4YB     H5   3037     0.000000     3.0240   ; qtot  1.674
  3038         Cg      2      4YB     C6   3038     0.289000     7.9780   ; qtot  1.963
  3039         H1      2      4YB    H62   3039     0.000000     3.0240   ; qtot  1.963
  3040         H1      2      4YB    H61   3040     0.000000     3.0240   ; qtot  1.963
  3041         Oh      2      4YB     O6   3041    -0.689000    13.9840   ; qtot  1.274
  3042         Ho      2      4YB    H6O   3042     0.424000     3.0240   ; qtot  1.698
  3043         Cg      2      4YB     C4   3043     0.302000     9.9940   ; qtot  2.000
  3044         H1      2      4YB     H4   3044     0.000000     3.0240   ; qtot  2.000
  3045         Cg      2      4YB     C3   3045     0.180000     9.9940   ; qtot  2.180
  3046         H1      2      4YB     H3   3046     0.000000     3.0240   ; qtot  2.180
  3047         Oh      2      4YB     O3   3047    -0.681000    13.9840   ; qtot  1.499
  3048         Ho      2      4YB    H3O   3048     0.423000     3.0240   ; qtot  1.922
  3049         Cg      2      4YB     C2   3049     0.480000     9.9940   ; qtot  2.402
  3050         H1      2      4YB     H2   3050     0.000000     3.0240   ; qtot  2.402
  3051         Ng      2      4YB     N2   3051    -0.722000    11.9940   ; qtot  1.680
  3052          H      2      4YB    H2N   3052     0.300000     3.0240   ; qtot  1.980
  3053          C      2      4YB    C2N   3053     0.648000    12.0100   ; qtot  2.628
  3054          O      2      4YB    O2N   3054    -0.576000    16.0000   ; qtot  2.052
  3055         Cg      2      4YB    CME   3055     0.034000     5.9620   ; qtot  2.086
  3056         Hc      2      4YB    H3M   3056     0.000000     3.0240   ; qtot  2.086
  3057         Hc      2      4YB    H2M   3057     0.000000     3.0240   ; qtot  2.086
  3058         Hc      2      4YB    H1M   3058     0.000000     3.0240   ; qtot  2.086
  3059         Os      2      4YB     O4   3059    -0.474000    16.0000   ; qtot  1.612
  3060         Cg      3      VMB     C1   3060     0.314000     9.9940   ; qtot  1.926
  3061         H2      3      VMB     H1   3061     0.000000     3.0240   ; qtot  1.926
  3062         Os      3      VMB     O5   3062    -0.393000    16.0000   ; qtot  1.533
  3063         Cg      3      VMB     C5   3063     0.206000     9.9940   ; qtot  1.739
  3064         H1      3      VMB     H5   3064     0.000000     3.0240   ; qtot  1.739
  3065         Cg      3      VMB     C6   3065     0.273000     7.9780   ; qtot  2.012
  3066         H1      3      VMB    H62   3066     0.000000     3.0240   ; qtot  2.012
  3067         H1      3      VMB    H61   3067     0.000000     3.0240   ; qtot  2.012
  3068         Os      3      VMB     O6   3068    -0.455000    16.0000   ; qtot  1.557
  3069         Cg      3      VMB     C4   3069     0.349000     9.9940   ; qtot  1.906
  3070         H1      3      VMB     H4   3070     0.000000     3.0240   ; qtot  1.906
  3071         Oh      3      VMB     O4   3071    -0.746000    13.9840   ; qtot  1.160
  3072         Ho      3      VMB    H4O   3072     0.443000     3.0240   ; qtot  1.603
  3073         Cg      3      VMB     C3   3073     0.263000     9.9940   ; qtot  1.866
  3074         H1      3      VMB     H3   3074     0.000000     3.0240   ; qtot  1.866
  3075         Cg      3      VMB     C2   3075     0.241000     9.9940   ; qtot  2.107
  3076         H1      3      VMB     H2   3076     0.000000     3.0240   ; qtot  2.107
  3077         Oh      3      VMB     O2   3077    -0.664000    13.9840   ; qtot  1.443
  3078         Ho      3      VMB    H2O   3078     0.431000     3.0240   ; qtot  1.874
  3079         Os      3      VMB     O3   3079    -0.456000    16.0000   ; qtot  1.418
  3080         Cg      4      2MA     C1   3080     0.433000     9.9940   ; qtot  1.851
  3081         H2      4      2MA     H1   3081     0.000000     3.0240   ; qtot  1.851
  3082         Cg      4      2MA     C2   3082     0.245000     9.9940   ; qtot  2.096
  3083         H1      4      2MA     H2   3083     0.000000     3.0240   ; qtot  2.096
  3084         Cg      4      2MA     C3   3084     0.252000     9.9940   ; qtot  2.348
  3085         H1      4      2MA     H3   3085     0.000000     3.0240   ; qtot  2.348
  3086         Cg      4      2MA     C4   3086     0.326000     9.9940   ; qtot  2.674
  3087         H1      4      2MA     H4   3087     0.000000     3.0240   ; qtot  2.674
  3088         Cg      4      2MA     C5   3088     0.276000     9.9940   ; qtot  2.950
  3089         H1      4      2MA     H5   3089     0.000000     3.0240   ; qtot  2.950
  3090         Cg      4      2MA     C6   3090     0.266000     7.9780   ; qtot  3.216
  3091         H1      4      2MA    H62   3091     0.000000     3.0240   ; qtot  3.216
  3092         H1      4      2MA    H61   3092     0.000000     3.0240   ; qtot  3.216
  3093         Oh      4      2MA     O6   3093    -0.688000    13.9840   ; qtot  2.528
  3094         Ho      4      2MA    H6O   3094     0.422000     3.0240   ; qtot  2.950
  3095         Os      4      2MA     O5   3095    -0.507000    16.0000   ; qtot  2.443
  3096         Oh      4      2MA     O4   3096    -0.733000    13.9840   ; qtot  1.710
  3097         Ho      4      2MA    H4O   3097     0.438000     3.0240   ; qtot  2.148
  3098         Oh      4      2MA     O3   3098    -0.696000    13.9840   ; qtot  1.452
  3099         Ho      4      2MA    H3O   3099     0.431000     3.0240   ; qtot  1.883
  3100         Os      4      2MA     O2   3100    -0.465000    16.0000   ; qtot  1.418
  3101         Cg      5      0YB     C1   3101     0.287000     9.9940   ; qtot  1.705
  3102         H2      5      0YB     H1   3102     0.000000     3.0240   ; qtot  1.705
  3103         Os      5      0YB     O5   3103    -0.433000    16.0000   ; qtot  1.272
  3104         Cg      5      0YB     C5   3104     0.208000     9.9940   ; qtot  1.480
  3105         H1      5      0YB     H5   3105     0.000000     3.0240   ; qtot  1.480
  3106         Cg      5      0YB     C6   3106     0.289000     7.9780   ; qtot  1.769
  3107         H1      5      0YB    H62   3107     0.000000     3.0240   ; qtot  1.769
  3108         H1      5      0YB    H61   3108     0.000000     3.0240   ; qtot  1.769
  3109         Oh      5      0YB     O6   3109    -0.689000    13.9840   ; qtot  1.080
  3110         Ho      5      0YB    H6O   3110     0.424000     3.0240   ; qtot  1.504
  3111         Cg      5      0YB     C4   3111     0.302000     9.9940   ; qtot  1.806
  3112         H1      5      0YB     H4   3112     0.000000     3.0240   ; qtot  1.806
  3113         Oh      5      0YB     O4   3113    -0.716000    13.9840   ; qtot  1.090
  3114         Ho      5      0YB    H4O   3114     0.436000     3.0240   ; qtot  1.526
  3115         Cg      5      0YB     C3   3115     0.180000     9.9940   ; qtot  1.706
  3116         H1      5      0YB     H3   3116     0.000000     3.0240   ; qtot  1.706
  3117         Oh      5      0YB     O3   3117    -0.681000    13.9840   ; qtot  1.025
  3118         Ho      5      0YB    H3O   3118     0.423000     3.0240   ; qtot  1.448
  3119         Cg      5      0YB     C2   3119     0.480000     9.9940   ; qtot  1.928
  3120         H1      5      0YB     H2   3120     0.000000     3.0240   ; qtot  1.928
  3121         Ng      5      0YB     N2   3121    -0.722000    11.9940   ; qtot  1.206
  3122          H      5      0YB    H2N   3122     0.300000     3.0240   ; qtot  1.506
  3123          C      5      0YB    C2N   3123     0.648000    12.0100   ; qtot  2.154
  3124          O      5      0YB    O2N   3124    -0.576000    16.0000   ; qtot  1.578
  3125         Cg      5      0YB    CME   3125     0.034000     5.9620   ; qtot  1.612
  3126         Hc      5      0YB    H3M   3126     0.000000     3.0240   ; qtot  1.612
  3127         Hc      5      0YB    H2M   3127     0.000000     3.0240   ; qtot  1.612
  3128         Hc      5      0YB    H1M   3128     0.000000     3.0240   ; qtot  1.612
  3129         Cg      6      2MA     C1   3129     0.433000     9.9940   ; qtot  2.045
  3130         H2      6      2MA     H1   3130     0.000000     3.0240   ; qtot  2.045
  3131         Cg      6      2MA     C2   3131     0.245000     9.9940   ; qtot  2.290
  3132         H1      6      2MA     H2   3132     0.000000     3.0240   ; qtot  2.290
  3133         Cg      6      2MA     C3   3133     0.252000     9.9940   ; qtot  2.542
  3134         H1      6      2MA     H3   3134     0.000000     3.0240   ; qtot  2.542
  3135         Cg      6      2MA     C4   3135     0.326000     9.9940   ; qtot  2.868
  3136         H1      6      2MA     H4   3136     0.000000     3.0240   ; qtot  2.868
  3137         Cg      6      2MA     C5   3137     0.276000     9.9940   ; qtot  3.144
  3138         H1      6      2MA     H5   3138     0.000000     3.0240   ; qtot  3.144
  3139         Cg      6      2MA     C6   3139     0.266000     7.9780   ; qtot  3.410
  3140         H1      6      2MA    H62   3140     0.000000     3.0240   ; qtot  3.410
  3141         H1      6      2MA    H61   3141     0.000000     3.0240   ; qtot  3.410
  3142         Oh      6      2MA     O6   3142    -0.688000    13.9840   ; qtot  2.722
  3143         Ho      6      2MA    H6O   3143     0.422000     3.0240   ; qtot  3.144
  3144         Os      6      2MA     O5   3144    -0.507000    16.0000   ; qtot  2.637
  3145         Oh      6      2MA     O4   3145    -0.733000    13.9840   ; qtot  1.904
  3146         Ho      6      2MA    H4O   3146     0.438000     3.0240   ; qtot  2.342
  3147         Oh      6      2MA     O3   3147    -0.696000    13.9840   ; qtot  1.646
  3148         Ho      6      2MA    H3O   3148     0.431000     3.0240   ; qtot  2.077
  3149         Os      6      2MA     O2   3149    -0.465000    16.0000   ; qtot  1.612
  3150         Cg      7      0YB     C1   3150     0.287000     9.9940   ; qtot  1.899
  3151         H2      7      0YB     H1   3151     0.000000     3.0240   ; qtot  1.899
  3152         Os      7      0YB     O5   3152    -0.433000    16.0000   ; qtot  1.466
  3153         Cg      7      0YB     C5   3153     0.208000     9.9940   ; qtot  1.674
  3154         H1      7      0YB     H5   3154     0.000000     3.0240   ; qtot  1.674
  3155         Cg      7      0YB     C6   3155     0.289000     7.9780   ; qtot  1.963
  3156         H1      7      0YB    H62   3156     0.000000     3.0240   ; qtot  1.963
  3157         H1      7      0YB    H61   3157     0.000000     3.0240   ; qtot  1.963
  3158         Oh      7      0YB     O6   3158    -0.689000    13.9840   ; qtot  1.274
  3159         Ho      7      0YB    H6O   3159     0.424000     3.0240   ; qtot  1.698
  3160         Cg      7      0YB     C4   3160     0.302000     9.9940   ; qtot  2.000
  3161         H1      7      0YB     H4   3161     0.000000     3.0240   ; qtot  2.000
  3162         Oh      7      0YB     O4   3162    -0.716000    13.9840   ; qtot  1.284
  3163         Ho      7      0YB    H4O   3163     0.436000     3.0240   ; qtot  1.720
  3164         Cg      7      0YB     C3   3164     0.180000     9.9940   ; qtot  1.900
  3165         H1      7      0YB     H3   3165     0.000000     3.0240   ; qtot  1.900
  3166         Oh      7      0YB     O3   3166    -0.681000    13.9840   ; qtot  1.219
  3167         Ho      7      0YB    H3O   3167     0.423000     3.0240   ; qtot  1.642
  3168         Cg      7      0YB     C2   3168     0.480000     9.9940   ; qtot  2.122
  3169         H1      7      0YB     H2   3169     0.000000     3.0240   ; qtot  2.122
  3170         Ng      7      0YB     N2   3170    -0.722000    11.9940   ; qtot  1.400
  3171          H      7      0YB    H2N   3171     0.300000     3.0240   ; qtot  1.700
  3172          C      7      0YB    C2N   3172     0.648000    12.0100   ; qtot  2.348
  3173          O      7      0YB    O2N   3173    -0.576000    16.0000   ; qtot  1.772
  3174         Cg      7      0YB    CME   3174     0.034000     5.9620   ; qtot  1.806
  3175         Hc      7      0YB    H3M   3175     0.000000     3.0240   ; qtot  1.806
  3176         Hc      7      0YB    H2M   3176     0.000000     3.0240   ; qtot  1.806
  3177         Hc      7      0YB    H1M   3177     0.000000     3.0240   ; qtot  1.806
  3178         Cg      8      0fA     C1   3178     0.399000     9.9940   ; qtot  2.205
  3179         H2      8      0fA     H1   3179     0.000000     3.0240   ; qtot  2.205
  3180         Os      8      0fA     O5   3180    -0.494000    16.0000   ; qtot  1.711
  3181         Cg      8      0fA     C5   3181     0.187000     9.9940   ; qtot  1.898
  3182         H1      8      0fA     H5   3182     0.000000     3.0240   ; qtot  1.898
  3183         Cg      8      0fA     C6   3183     0.065000     5.9620   ; qtot  1.963
  3184         Hc      8      0fA    H61   3184     0.000000     3.0240   ; qtot  1.963
  3185         Hc      8      0fA    H62   3185     0.000000     3.0240   ; qtot  1.963
  3186         Hc      8      0fA    H63   3186     0.000000     3.0240   ; qtot  1.963
  3187         Cg      8      0fA     C4   3187     0.263000     9.9940   ; qtot  2.226
  3188         H1      8      0fA     H4   3188     0.000000     3.0240   ; qtot  2.226
  3189         Oh      8      0fA     O4   3189    -0.739000    13.9840   ; qtot  1.487
  3190         Ho      8      0fA    H4O   3190     0.447000     3.0240   ; qtot  1.934
  3191         Cg      8      0fA     C3   3191     0.228000     9.9940   ; qtot  2.162
  3192         H1      8      0fA     H3   3192     0.000000     3.0240   ; qtot  2.162
  3193         Oh      8      0fA     O3   3193    -0.693000    13.9840   ; qtot  1.469
  3194         Ho      8      0fA    H3O   3194     0.426000     3.0240   ; qtot  1.895
  3195         Cg      8      0fA     C2   3195     0.456000     9.9940   ; qtot  2.351
  3196         H1      8      0fA     H2   3196     0.000000     3.0240   ; qtot  2.351
  3197         Oh      8      0fA     O2   3197    -0.804000    13.9840   ; qtot  1.547
  3198         Ho      8      0fA    H2O   3198     0.453000     3.0240   ; qtot  2.000

[ bonds ]
; ai	aj	funct	b0	Kb
    1     2     1
    1     3     1
    1     4     1
    1     5     1
    5     6     1
    5     7     1
    5    15     1
    7     8     1
    7     9     1
    7    13     1
    9    10     1
    9    11     1
    9    12     1
   13    14     1
   15    16     1
   15    17     1
   17    18     1
   17    19     1
   19    20     1
   19    21     1
   19    29     1
   21    22     1
   21    23     1
   21    24     1
   24    25     1
   24    26     1
   26    27     1
   26    28     1
   29    30     1
   29    31     1
   31    32     1
   31    33     1
   33    34     1
   33    35     1
   33    48     1
   35    36     1
   35    37     1
   35    38     1
   38    39     1
   38    40     1
   38    44     1
   40    41     1
   40    42     1
   40    43     1
   44    45     1
   44    46     1
   44    47     1
   48    49     1
   48    50     1
   50    51     1
   50    52     1
   52    53     1
   52    54     1
   52    58     1
   54    55     1
   54    56     1
   54    57     1
   57   460     1
   58    59     1
   58    60     1
   60    61     1
   60    70     1
   61    62     1
   61    63     1
   61    64     1
   64    65     1
   64    66     1
   64    67     1
   67    68     1
   67    69     1
   67    70     1
   70    71     1
   70    72     1
   72    73     1
   72    74     1
   74    75     1
   74    76     1
   76    77     1
   76    78     1
   76    92     1
   78    79     1
   78    80     1
   78    81     1
   81    82     1
   81    90     1
   82    83     1
   82    84     1
   84    85     1
   84    86     1
   86    87     1
   86    88     1
   88    89     1
   88    90     1
   90    91     1
   92    93     1
   92    94     1
   94    95     1
   94    96     1
   96    97     1
   96    98     1
   96    99     1
   99   100     1
   99   101     1
  101   102     1
  101   103     1
  103   104     1
  103   105     1
  103   114     1
  105   106     1
  105   107     1
  105   108     1
  108   109     1
  108   110     1
  108   111     1
  111   112     1
  111   113     1
  114   115     1
  114   116     1
  116   117     1
  116   118     1
  118   119     1
  118   120     1
  118   130     1
  120   121     1
  120   122     1
  120   126     1
  122   123     1
  122   124     1
  122   125     1
  126   127     1
  126   128     1
  126   129     1
  130   131     1
  130   132     1
  132   133     1
  132   134     1
  134   135     1
  134   136     1
  134   150     1
  136   137     1
  136   138     1
  136   139     1
  139   140     1
  139   148     1
  140   141     1
  140   142     1
  142   143     1
  142   144     1
  144   145     1
  144   146     1
  146   147     1
  146   148     1
  148   149     1
  150   151     1
  150   152     1
  152   153     1
  152   154     1
  154   155     1
  154   156     1
  154   163     1
  156   157     1
  156   158     1
  156   159     1
  159   160     1
  159   161     1
  161   162     1
 3007   161     1
  163   164     1
  163   165     1
  165   166     1
  165   167     1
  167   168     1
  167   169     1
  167   173     1
  169   170     1
  169   171     1
  169   172     1
  173   174     1
  173   175     1
  175   176     1
  175   177     1
  177   178     1
  177   179     1
  177   187     1
  179   180     1
  179   181     1
  179   185     1
  181   182     1
  181   183     1
  181   184     1
  185   186     1
  187   188     1
  187   189     1
  189   190     1
  189   191     1
  191   192     1
  191   193     1
  191   211     1
  193   194     1
  193   195     1
  193   196     1
  196   197     1
  196   198     1
  196   199     1
  199   200     1
  199   201     1
  199   202     1
  202   203     1
  202   204     1
  204   205     1
  204   208     1
  205   206     1
  205   207     1
  208   209     1
  208   210     1
  211   212     1
  211   213     1
  213   214     1
  213   215     1
  215   216     1
  215   217     1
  215   231     1
  217   218     1
  217   219     1
  217   220     1
  220   221     1
  220   229     1
  221   222     1
  221   223     1
  223   224     1
  223   225     1
  225   226     1
  225   227     1
  227   228     1
  227   229     1
  229   230     1
  231   232     1
  231   233     1
  233   234     1
  233   235     1
  235   236     1
  235   237     1
  235   241     1
  237   238     1
  237   239     1
  237   240     1
  241   242     1
  241   243     1
  243   244     1
  243   245     1
  245   246     1
  245   247     1
  245   252     1
  247   248     1
  247   249     1
  247   250     1
  250   251     1
  252   253     1
  252   254     1
  254   255     1
  254   256     1
  256   257     1
  256   258     1
  256   268     1
  258   259     1
  258   260     1
  258   264     1
  260   261     1
  260   262     1
  260   263     1
  264   265     1
  264   266     1
  264   267     1
  268   269     1
  268   270     1
  270   271     1
  270   272     1
  272   273     1
  272   274     1
  272   289     1
  274   275     1
  274   276     1
  274   277     1
  277   278     1
  277   287     1
  278   279     1
  278   280     1
  280   281     1
  280   282     1
  282   283     1
  282   285     1
  283   284     1
  285   286     1
  285   287     1
  287   288     1
  289   290     1
  289   291     1
  291   292     1
  291   293     1
  293   294     1
  293   295     1
  293   299     1
  295   296     1
  295   297     1
  295   298     1
  299   300     1
  299   301     1
  301   302     1
  301   303     1
  303   304     1
  303   305     1
  303   323     1
  305   306     1
  305   307     1
  305   308     1
  308   309     1
  308   322     1
  309   310     1
  309   311     1
  311   312     1
  311   313     1
  313   314     1
  313   322     1
  314   315     1
  314   316     1
  316   317     1
  316   318     1
  318   319     1
  318   320     1
  320   321     1
  320   322     1
  323   324     1
  323   325     1
  325   326     1
  325   327     1
  327   328     1
  327   329     1
  327   337     1
  329   330     1
  329   331     1
  329   332     1
  332   333     1
  332   334     1
  334   335     1
  334   336     1
  337   338     1
  337   339     1
  339   340     1
  339   341     1
  341   342     1
  341   343     1
  341   361     1
  343   344     1
  343   345     1
  343   346     1
  346   347     1
  346   348     1
  346   349     1
  349   350     1
  349   351     1
  349   352     1
  352   353     1
  352   354     1
  354   355     1
  354   358     1
  355   356     1
  355   357     1
  358   359     1
  358   360     1
  361   362     1
  361   363     1
  363   364     1
  363   365     1
  365   366     1
  365   367     1
  365   383     1
  367   368     1
  367   369     1
  367   370     1
  370   371     1
  370   372     1
  370   373     1
  373   374     1
  373   375     1
  373   376     1
  376   377     1
  376   378     1
  376   379     1
  379   380     1
  379   381     1
  379   382     1
  383   384     1
  383   385     1
  385   386     1
  385   387     1
  387   388     1
  387   389     1
  387   407     1
  389   390     1
  389   391     1
  389   392     1
  392   393     1
  392   394     1
  392   395     1
  395   396     1
  395   397     1
  395   398     1
  398   399     1
  398   400     1
  400   401     1
  400   404     1
  401   402     1
  401   403     1
  404   405     1
  404   406     1
  407   408     1
  407   409     1
  409   410     1
  409   411     1
  411   412     1
  411   413     1
  411   426     1
  413   414     1
  413   415     1
  413   419     1
  415   416     1
  415   417     1
  415   418     1
  419   420     1
  419   421     1
  419   422     1
  422   423     1
  422   424     1
  422   425     1
  426   427     1
  426   428     1
  428   429     1
  428   430     1
  430   431     1
  430   432     1
  430   437     1
  432   433     1
  432   434     1
  432   435     1
  435   436     1
  437   438     1
  437   439     1
  439   440     1
  439   441     1
  441   442     1
  441   443     1
  441   451     1
  443   444     1
  443   445     1
  443   446     1
  446   447     1
  446   448     1
  448   449     1
  448   450     1
  451   452     1
  451   453     1
  453   454     1
  453   455     1
  455   456     1
  455   457     1
  455   461     1
  457   458     1
  457   459     1
  457   460     1
  461   462     1
  461   463     1
  463   464     1
  463   465     1
  465   466     1
  465   467     1
  465   477     1
  467   468     1
  467   469     1
  467   473     1
  469   470     1
  469   471     1
  469   472     1
  473   474     1
  473   475     1
  473   476     1
  477   478     1
  477   479     1
  479   480     1
  479   481     1
  481   482     1
  481   483     1
  481   487     1
  483   484     1
  483   485     1
  483   486     1
  487   488     1
  487   489     1
  489   490     1
  489   491     1
  491   492     1
  491   493     1
  491   499     1
  493   494     1
  493   495     1
  493   496     1
  496   497     1
  496   498     1
  499   500     1
  499   501     1
  501   502     1
  501   503     1
  503   504     1
  503   505     1
  503   520     1
  505   506     1
  505   507     1
  505   508     1
  508   509     1
  508   518     1
  509   510     1
  509   511     1
  511   512     1
  511   513     1
  513   514     1
  513   516     1
  514   515     1
  516   517     1
  516   518     1
  518   519     1
  520   521     1
  520   522     1
  522   523     1
  522   524     1
  524   525     1
  524   526     1
  524   531     1
  526   527     1
  526   528     1
  526   529     1
  529   530     1
  531   532     1
  531   533     1
  533   534     1
  533   535     1
  535   536     1
  535   537     1
  535   547     1
  537   538     1
  537   539     1
  537   543     1
  539   540     1
  539   541     1
  539   542     1
  543   544     1
  543   545     1
  543   546     1
  547   548     1
  547   549     1
  549   550     1
  549   551     1
  551   552     1
  551   553     1
  551   566     1
  553   554     1
  553   555     1
  553   556     1
  556   557     1
  556   558     1
  556   562     1
  558   559     1
  558   560     1
  558   561     1
  562   563     1
  562   564     1
  562   565     1
  566   567     1
  566   568     1
  568   569     1
  568   570     1
  570   571     1
  570   572     1
  570   587     1
  572   573     1
  572   574     1
  572   575     1
  575   576     1
  575   585     1
  576   577     1
  576   578     1
  578   579     1
  578   580     1
  580   581     1
  580   583     1
  581   582     1
  583   584     1
  583   585     1
  585   586     1
  587   588     1
  587   589     1
  589   590     1
  589   591     1
  591   592     1
  591   593     1
  591   601     1
  593   594     1
  593   595     1
  593   596     1
  596   597     1
  596   598     1
  598   599     1
  598   600     1
  601   602     1
  601   603     1
  603   604     1
  603   605     1
  605   606     1
  605   607     1
  605   612     1
  607   608     1
  607   609     1
  607   610     1
  610   611     1
  612   613     1
  612   614     1
  614   615     1
  614   616     1
  616   617     1
  616   618     1
  616   622     1
  618   619     1
  618   620     1
  618   621     1
  622   623     1
  622   624     1
  624   625     1
  624   626     1
  626   627     1
  626   628     1
  626   633     1
  628   629     1
  628   630     1
  628   631     1
  631   632     1
  633   634     1
  633   635     1
  635   636     1
  635   637     1
  637   638     1
  637   639     1
  637   653     1
  639   640     1
  639   641     1
  639   642     1
  642   643     1
  642   651     1
  643   644     1
  643   645     1
  645   646     1
  645   647     1
  647   648     1
  647   649     1
  649   650     1
  649   651     1
  651   652     1
  653   654     1
  653   655     1
  655   656     1
  655   657     1
  657   658     1
  657   659     1
  657   664     1
  659   660     1
  659   661     1
  659   662     1
  662   663     1
  664   665     1
  664   666     1
  666   667     1
  666   668     1
  668   669     1
  668   670     1
  668   678     1
  670   671     1
  670   672     1
  670   676     1
  672   673     1
  672   674     1
  672   675     1
  676   677     1
  678   679     1
  678   680     1
  680   681     1
  680   682     1
  682   683     1
  682   684     1
  682   698     1
  684   685     1
  684   686     1
  684   687     1
  687   688     1
  687   696     1
  688   689     1
  688   690     1
  690   691     1
  690   692     1
  692   693     1
  692   694     1
  694   695     1
  694   696     1
  696   697     1
  698   699     1
  698   700     1
  700   701     1
  700   702     1
  702   703     1
  702   704     1
  702   720     1
  704   705     1
  704   706     1
  704   707     1
  707   708     1
  707   709     1
  707   710     1
  710   711     1
  710   712     1
  710   713     1
  713   714     1
  713   715     1
  713   716     1
  716   717     1
  716   718     1
  716   719     1
  720   721     1
  720   722     1
  722   723     1
  722   724     1
  724   725     1
  724   726     1
  724   730     1
  726   727     1
  726   728     1
  726   729     1
  729  1533     1
  730   731     1
  730   732     1
  732   733     1
  732   734     1
  734   735     1
  734   736     1
  734   751     1
  736   737     1
  736   738     1
  736   739     1
  739   740     1
  739   749     1
  740   741     1
  740   742     1
  742   743     1
  742   744     1
  744   745     1
  744   747     1
  745   746     1
  747   748     1
  747   749     1
  749   750     1
  751   752     1
  751   753     1
  753   754     1
  753   755     1
  755   756     1
  755   757     1
  755   758     1
  758   759     1
  758   760     1
  760   761     1
  760   762     1
  762   763     1
  762   764     1
  762   774     1
  764   765     1
  764   766     1
  764   770     1
  766   767     1
  766   768     1
  766   769     1
  770   771     1
  770   772     1
  770   773     1
  774   775     1
  774   776     1
  776   777     1
  776   778     1
  778   779     1
  778   780     1
  778   785     1
  780   781     1
  780   782     1
  780   783     1
  783   784     1
  785   786     1
  785   787     1
  787   788     1
  787   797     1
  788   789     1
  788   790     1
  788   791     1
  791   792     1
  791   793     1
  791   794     1
  794   795     1
  794   796     1
  794   797     1
  797   798     1
  797   799     1
  799   800     1
  799   801     1
  801   802     1
  801   803     1
  803   804     1
  803   805     1
  803   813     1
  805   806     1
  805   807     1
  805   811     1
  807   808     1
  807   809     1
  807   810     1
  811   812     1
  813   814     1
  813   815     1
  815   816     1
  815   817     1
  817   818     1
  817   819     1
  817   835     1
  819   820     1
  819   821     1
  819   822     1
  822   823     1
  822   824     1
  822   825     1
  825   826     1
  825   827     1
  825   828     1
  828   829     1
  828   830     1
  828   831     1
  831   832     1
  831   833     1
  831   834     1
  835   836     1
  835   837     1
  837   838     1
  837   839     1
  839   840     1
  839   841     1
  839   854     1
  841   842     1
  841   843     1
  841   844     1
  844   845     1
  844   846     1
  844   850     1
  846   847     1
  846   848     1
  846   849     1
  850   851     1
  850   852     1
  850   853     1
  854   855     1
  854   856     1
  856   857     1
  856   858     1
  858   859     1
  858   860     1
  858   868     1
  860   861     1
  860   862     1
  860   863     1
  863   864     1
  863   865     1
  865   866     1
  865   867     1
  868   869     1
  868   870     1
  870   871     1
  870   872     1
  872   873     1
  872   874     1
  872   880     1
  874   875     1
  874   876     1
  874   877     1
  877   878     1
  877   879     1
  880   881     1
  880   882     1
  882   883     1
  882   884     1
  884   885     1
  884   886     1
  884   899     1
  886   887     1
  886   888     1
  886   889     1
  889   890     1
  889   891     1
  889   895     1
  891   892     1
  891   893     1
  891   894     1
  895   896     1
  895   897     1
  895   898     1
  899   900     1
  899   901     1
  901   902     1
  901   903     1
  903   904     1
  903   905     1
  903   909     1
  905   906     1
  905   907     1
  905   908     1
  908  2982     1
  909   910     1
  909   911     1
  911   912     1
  911   913     1
  913   914     1
  913   915     1
  913   929     1
  915   916     1
  915   917     1
  915   918     1
  918   919     1
  918   927     1
  919   920     1
  919   921     1
  921   922     1
  921   923     1
  923   924     1
  923   925     1
  925   926     1
  925   927     1
  927   928     1
  929   930     1
  929   931     1
  931   932     1
  931   933     1
  933   934     1
  933   935     1
  933   943     1
  935   936     1
  935   937     1
  935   941     1
  937   938     1
  937   939     1
  937   940     1
  941   942     1
  943   944     1
  943   945     1
  945   946     1
  945   947     1
  947   948     1
  947   949     1
  947   957     1
  949   950     1
  949   951     1
  949   952     1
  952   953     1
  952   954     1
  954   955     1
  954   956     1
  957   958     1
  957   959     1
  959   960     1
  959   961     1
  961   962     1
  961   963     1
  961   973     1
  963   964     1
  963   965     1
  963   969     1
  965   966     1
  965   967     1
  965   968     1
  969   970     1
  969   971     1
  969   972     1
  973   974     1
  973   975     1
  975   976     1
  975   977     1
  977   978     1
  977   979     1
  977   994     1
  979   980     1
  979   981     1
  979   982     1
  982   983     1
  982   992     1
  983   984     1
  983   985     1
  985   986     1
  985   987     1
  987   988     1
  987   990     1
  988   989     1
  990   991     1
  990   992     1
  992   993     1
  994   995     1
  994   996     1
  996   997     1
  996   998     1
  998   999     1
  998  1000     1
  998  1004     1
 1000  1001     1
 1000  1002     1
 1000  1003     1
 1004  1005     1
 1004  1006     1
 1006  1007     1
 1006  1008     1
 1008  1009     1
 1008  1010     1
 1008  1016     1
 1010  1011     1
 1010  1012     1
 1010  1013     1
 1013  1014     1
 1013  1015     1
 1016  1017     1
 1016  1018     1
 1018  1019     1
 1018  1020     1
 1020  1021     1
 1020  1022     1
 1020  1027     1
 1022  1023     1
 1022  1024     1
 1022  1025     1
 1025  1026     1
 1027  1028     1
 1027  1029     1
 1029  1030     1
 1029  1031     1
 1031  1032     1
 1031  1033     1
 1031  1047     1
 1033  1034     1
 1033  1035     1
 1033  1036     1
 1036  1037     1
 1036  1045     1
 1037  1038     1
 1037  1039     1
 1039  1040     1
 1039  1041     1
 1041  1042     1
 1041  1043     1
 1043  1044     1
 1043  1045     1
 1045  1046     1
 1047  1048     1
 1047  1049     1
 1049  1050     1
 1049  1051     1
 1051  1052     1
 1051  1053     1
 1051  1063     1
 1053  1054     1
 1053  1055     1
 1053  1059     1
 1055  1056     1
 1055  1057     1
 1055  1058     1
 1059  1060     1
 1059  1061     1
 1059  1062     1
 1063  1064     1
 1063  1065     1
 1065  1066     1
 1065  1067     1
 1067  1068     1
 1067  1069     1
 1067  1082     1
 1069  1070     1
 1069  1071     1
 1069  1075     1
 1071  1072     1
 1071  1073     1
 1071  1074     1
 1075  1076     1
 1075  1077     1
 1075  1078     1
 1078  1079     1
 1078  1080     1
 1078  1081     1
 1082  1083     1
 1082  1084     1
 1084  1085     1
 1084  1086     1
 1086  1087     1
 1086  1088     1
 1086  1106     1
 1088  1089     1
 1088  1090     1
 1088  1091     1
 1091  1092     1
 1091  1093     1
 1091  1094     1
 1094  1095     1
 1094  1096     1
 1094  1097     1
 1097  1098     1
 1097  1099     1
 1099  1100     1
 1099  1103     1
 1100  1101     1
 1100  1102     1
 1103  1104     1
 1103  1105     1
 1106  1107     1
 1106  1108     1
 1108  1109     1
 1108  1110     1
 1110  1111     1
 1110  1112     1
 1110  1113     1
 1113  1114     1
 1113  1115     1
 1115  1116     1
 1115  1117     1
 1117  1118     1
 1117  1119     1
 1117  1125     1
 1119  1120     1
 1119  1121     1
 1119  1122     1
 1122  1123     1
 1122  1124     1
 1125  1126     1
 1125  1127     1
 1127  1128     1
 1127  1129     1
 1129  1130     1
 1129  1131     1
 1129  1140     1
 1131  1132     1
 1131  1133     1
 1131  1134     1
 1134  1135     1
 1134  1136     1
 1134  1137     1
 1137  1138     1
 1137  1139     1
 1140  1141     1
 1140  1142     1
 1142  1143     1
 1142  1144     1
 1144  1145     1
 1144  1146     1
 1144  1156     1
 1146  1147     1
 1146  1148     1
 1146  1152     1
 1148  1149     1
 1148  1150     1
 1148  1151     1
 1152  1153     1
 1152  1154     1
 1152  1155     1
 1156  1157     1
 1156  1158     1
 1158  1159     1
 1158  1160     1
 1160  1161     1
 1160  1162     1
 1160  1180     1
 1162  1163     1
 1162  1164     1
 1162  1165     1
 1165  1166     1
 1165  1167     1
 1165  1168     1
 1168  1169     1
 1168  1170     1
 1168  1171     1
 1171  1172     1
 1171  1173     1
 1173  1174     1
 1173  1177     1
 1174  1175     1
 1174  1176     1
 1177  1178     1
 1177  1179     1
 1180  1181     1
 1180  1182     1
 1182  1183     1
 1182  1184     1
 1184  1185     1
 1184  1186     1
 1184  1197     1
 1186  1187     1
 1186  1188     1
 1186  1189     1
 1189  1190     1
 1189  1191     1
 1189  1192     1
 1192  1193     1
 1192  1194     1
 1194  1195     1
 1194  1196     1
 1197  1198     1
 1197  1199     1
 1199  1200     1
 1199  1201     1
 1201  1202     1
 1201  1203     1
 1201  1216     1
 1203  1204     1
 1203  1205     1
 1203  1209     1
 1205  1206     1
 1205  1207     1
 1205  1208     1
 1209  1210     1
 1209  1211     1
 1209  1212     1
 1212  1213     1
 1212  1214     1
 1212  1215     1
 1216  1217     1
 1216  1218     1
 1218  1219     1
 1218  1220     1
 1220  1221     1
 1220  1222     1
 1220  1226     1
 1222  1223     1
 1222  1224     1
 1222  1225     1
 1226  1227     1
 1226  1228     1
 1228  1229     1
 1228  1238     1
 1229  1230     1
 1229  1231     1
 1229  1232     1
 1232  1233     1
 1232  1234     1
 1232  1235     1
 1235  1236     1
 1235  1237     1
 1235  1238     1
 1238  1239     1
 1238  1240     1
 1240  1241     1
 1240  1242     1
 1242  1243     1
 1242  1244     1
 1244  1245     1
 1244  1246     1
 1244  1247     1
 1247  1248     1
 1247  1249     1
 1249  1250     1
 1249  1251     1
 1251  1252     1
 1251  1253     1
 1251  1264     1
 1253  1254     1
 1253  1255     1
 1253  1256     1
 1256  1257     1
 1256  1258     1
 1256  1259     1
 1259  1260     1
 1259  1261     1
 1261  1262     1
 1261  1263     1
 1264  1265     1
 1264  1266     1
 1266  1267     1
 1266  1268     1
 1268  1269     1
 1268  1270     1
 1268  1278     1
 1270  1271     1
 1270  1272     1
 1270  1276     1
 1272  1273     1
 1272  1274     1
 1272  1275     1
 1276  1277     1
 1278  1279     1
 1278  1280     1
 1280  1281     1
 1280  1282     1
 1282  1283     1
 1282  1284     1
 1282  1285     1
 1285  1286     1
 1285  1287     1
 1287  1288     1
 1287  1289     1
 1289  1290     1
 1289  1291     1
 1289  1307     1
 1291  1292     1
 1291  1293     1
 1291  1294     1
 1294  1295     1
 1294  1296     1
 1294  1297     1
 1297  1298     1
 1297  1299     1
 1297  1300     1
 1300  1301     1
 1300  1302     1
 1300  1303     1
 1303  1304     1
 1303  1305     1
 1303  1306     1
 1307  1308     1
 1307  1309     1
 1309  1310     1
 1309  1311     1
 1311  1312     1
 1311  1313     1
 1311  1326     1
 1313  1314     1
 1313  1315     1
 1313  1319     1
 1315  1316     1
 1315  1317     1
 1315  1318     1
 1319  1320     1
 1319  1321     1
 1319  1322     1
 1322  1323     1
 1322  1324     1
 1322  1325     1
 1326  1327     1
 1326  1328     1
 1328  1329     1
 1328  1330     1
 1330  1331     1
 1330  1332     1
 1330  1336     1
 1332  1333     1
 1332  1334     1
 1332  1335     1
 1336  1337     1
 1336  1338     1
 1338  1339     1
 1338  1340     1
 1340  1341     1
 1340  1342     1
 1340  1348     1
 1342  1343     1
 1342  1344     1
 1342  1345     1
 1345  1346     1
 1345  1347     1
 1348  1349     1
 1348  1350     1
 1350  1351     1
 1350  1352     1
 1352  1353     1
 1352  1354     1
 1352  1369     1
 1354  1355     1
 1354  1356     1
 1354  1357     1
 1357  1358     1
 1357  1367     1
 1358  1359     1
 1358  1360     1
 1360  1361     1
 1360  1362     1
 1362  1363     1
 1362  1365     1
 1363  1364     1
 1365  1366     1
 1365  1367     1
 1367  1368     1
 1369  1370     1
 1369  1371     1
 1371  1372     1
 1371  1373     1
 1373  1374     1
 1373  1375     1
 1373  1383     1
 1375  1376     1
 1375  1377     1
 1375  1378     1
 1378  1379     1
 1378  1380     1
 1380  1381     1
 1380  1382     1
 1383  1384     1
 1383  1385     1
 1385  1386     1
 1385  1387     1
 1387  1388     1
 1387  1389     1
 1387  1404     1
 1389  1390     1
 1389  1391     1
 1389  1392     1
 1392  1393     1
 1392  1402     1
 1393  1394     1
 1393  1395     1
 1395  1396     1
 1395  1397     1
 1397  1398     1
 1397  1400     1
 1398  1399     1
 1400  1401     1
 1400  1402     1
 1402  1403     1
 1404  1405     1
 1404  1406     1
 1406  1407     1
 1406  1408     1
 1408  1409     1
 1408  1410     1
 1408  1426     1
 1410  1411     1
 1410  1412     1
 1410  1413     1
 1413  1414     1
 1413  1415     1
 1413  1416     1
 1416  1417     1
 1416  1418     1
 1416  1419     1
 1419  1420     1
 1419  1421     1
 1419  1422     1
 1422  1423     1
 1422  1424     1
 1422  1425     1
 1426  1427     1
 1426  1428     1
 1428  1429     1
 1428  1430     1
 1430  1431     1
 1430  1432     1
 1430  1445     1
 1432  1433     1
 1432  1434     1
 1432  1435     1
 1435  1436     1
 1435  1437     1
 1435  1441     1
 1437  1438     1
 1437  1439     1
 1437  1440     1
 1441  1442     1
 1441  1443     1
 1441  1444     1
 1445  1446     1
 1445  1447     1
 1447  1448     1
 1447  1457     1
 1448  1449     1
 1448  1450     1
 1448  1451     1
 1451  1452     1
 1451  1453     1
 1451  1454     1
 1454  1455     1
 1454  1456     1
 1454  1457     1
 1457  1458     1
 1457  1459     1
 1459  1460     1
 1459  1461     1
 1461  1462     1
 1461  1463     1
 1463  1464     1
 1463  1465     1
 1463  1471     1
 1465  1466     1
 1465  1467     1
 1465  1468     1
 1468  1469     1
 1468  1470     1
 1471  1472     1
 1471  1473     1
 1473  1474     1
 1473  1475     1
 1475  1476     1
 1475  1477     1
 1475  1483     1
 1477  1478     1
 1477  1479     1
 1477  1480     1
 1480  1481     1
 1480  1482     1
 1483  1484     1
 1483  1485     1
 1485  1486     1
 1485  1487     1
 1487  1488     1
 1487  1489     1
 1487  1503     1
 1489  1490     1
 1489  1491     1
 1489  1492     1
 1492  1493     1
 1492  1501     1
 1493  1494     1
 1493  1495     1
 1495  1496     1
 1495  1497     1
 1497  1498     1
 1497  1499     1
 1499  1500     1
 1499  1501     1
 1501  1502     1
 1503  1504     1
 1503  1505     1
 1505  1506     1
 1505  1507     1
 1507  1508     1
 1507  1509     1
 1507  1517     1
 1509  1510     1
 1509  1511     1
 1509  1515     1
 1511  1512     1
 1511  1513     1
 1511  1514     1
 1515  1516     1
 1517  1518     1
 1517  1519     1
 1519  1520     1
 1519  1521     1
 1521  1522     1
 1521  1523     1
 1521  1524     1
 1524  1525     1
 1524  1526     1
 1526  1527     1
 1526  1528     1
 1528  1529     1
 1528  1530     1
 1528  1534     1
 1530  1531     1
 1530  1532     1
 1530  1533     1
 1534  1535     1
 1534  1536     1
 1536  1537     1
 1536  1538     1
 1538  1539     1
 1538  1540     1
 1538  1550     1
 1540  1541     1
 1540  1542     1
 1540  1546     1
 1542  1543     1
 1542  1544     1
 1542  1545     1
 1546  1547     1
 1546  1548     1
 1546  1549     1
 1550  1551     1
 1550  1552     1
 1552  1553     1
 1552  1554     1
 1554  1555     1
 1554  1556     1
 1554  1569     1
 1556  1557     1
 1556  1558     1
 1556  1562     1
 1558  1559     1
 1558  1560     1
 1558  1561     1
 1562  1563     1
 1562  1564     1
 1562  1565     1
 1565  1566     1
 1565  1567     1
 1565  1568     1
 1569  1570     1
 1569  1571     1
 1571  1572     1
 1571  1573     1
 1573  1574     1
 1573  1575     1
 1573  1579     1
 1575  1576     1
 1575  1577     1
 1575  1578     1
 1579  1580     1
 1579  1581     1
 1581  1582     1
 1581  1583     1
 1583  1584     1
 1583  1585     1
 1583  1603     1
 1585  1586     1
 1585  1587     1
 1585  1588     1
 1588  1589     1
 1588  1602     1
 1589  1590     1
 1589  1591     1
 1591  1592     1
 1591  1593     1
 1593  1594     1
 1593  1602     1
 1594  1595     1
 1594  1596     1
 1596  1597     1
 1596  1598     1
 1598  1599     1
 1598  1600     1
 1600  1601     1
 1600  1602     1
 1603  1604     1
 1603  1605     1
 1605  1606     1
 1605  1607     1
 1607  1608     1
 1607  1609     1
 1607  1617     1
 1609  1610     1
 1609  1611     1
 1609  1612     1
 1612  1613     1
 1612  1614     1
 1614  1615     1
 1614  1616     1
 1617  1618     1
 1617  1619     1
 1619  1620     1
 1619  1621     1
 1621  1622     1
 1621  1623     1
 1621  1628     1
 1623  1624     1
 1623  1625     1
 1623  1626     1
 1626  1627     1
 1628  1629     1
 1628  1630     1
 1630  1631     1
 1630  1632     1
 1632  1633     1
 1632  1634     1
 1632  1642     1
 1634  1635     1
 1634  1636     1
 1634  1637     1
 1637  1638     1
 1637  1639     1
 1639  1640     1
 1639  1641     1
 1642  1643     1
 1642  1644     1
 1644  1645     1
 1644  1646     1
 1646  1647     1
 1646  1648     1
 1646  1656     1
 1648  1649     1
 1648  1650     1
 1648  1651     1
 1651  1652     1
 1651  1653     1
 1653  1654     1
 1653  1655     1
 1656  1657     1
 1656  1658     1
 1658  1659     1
 1658  1660     1
 1660  1661     1
 1660  1662     1
 1660  1675     1
 1662  1663     1
 1662  1664     1
 1662  1665     1
 1665  1666     1
 1665  1667     1
 1665  1671     1
 1667  1668     1
 1667  1669     1
 1667  1670     1
 1671  1672     1
 1671  1673     1
 1671  1674     1
 1675  1676     1
 1675  1677     1
 1677  1678     1
 1677  1679     1
 1679  1680     1
 1679  1681     1
 1679  1687     1
 1681  1682     1
 1681  1683     1
 1681  1684     1
 1684  1685     1
 1684  1686     1
 1687  1688     1
 1687  1689     1
 1689  1690     1
 1689  1691     1
 1691  1692     1
 1691  1693     1
 1691  1698     1
 1693  1694     1
 1693  1695     1
 1693  1696     1
 1696  1697     1
 1698  1699     1
 1698  1700     1
 1700  1701     1
 1700  1702     1
 1702  1703     1
 1702  1704     1
 1702  1720     1
 1704  1705     1
 1704  1706     1
 1704  1707     1
 1707  1708     1
 1707  1709     1
 1707  1710     1
 1710  1711     1
 1710  1712     1
 1710  1713     1
 1713  1714     1
 1713  1715     1
 1713  1716     1
 1716  1717     1
 1716  1718     1
 1716  1719     1
 1720  1721     1
 1720  1722     1
 1722  1723     1
 1722  1724     1
 1724  1725     1
 1724  1726     1
 1724  1736     1
 1726  1727     1
 1726  1728     1
 1726  1732     1
 1728  1729     1
 1728  1730     1
 1728  1731     1
 1732  1733     1
 1732  1734     1
 1732  1735     1
 1736  1737     1
 1736  1738     1
 1738  1739     1
 1738  1740     1
 1740  1741     1
 1740  1742     1
 1740  1743     1
 1743  1744     1
 1743  1745     1
 1745  1746     1
 1745  1747     1
 1747  1748     1
 1747  1749     1
 1747  1750     1
 1750  1751     1
 1750  1752     1
 1752  1753     1
 1752  1754     1
 1754  1755     1
 1754  1756     1
 1754  1764     1
 1756  1757     1
 1756  1758     1
 1756  1759     1
 1759  1760     1
 1759  1761     1
 1761  1762     1
 1761  1763     1
 1764  1765     1
 1764  1766     1
 1766  1767     1
 1766  1768     1
 1768  1769     1
 1768  1770     1
 1768  1785     1
 1770  1771     1
 1770  1772     1
 1770  1773     1
 1773  1774     1
 1773  1783     1
 1774  1775     1
 1774  1776     1
 1776  1777     1
 1776  1778     1
 1778  1779     1
 1778  1781     1
 1779  1780     1
 1781  1782     1
 1781  1783     1
 1783  1784     1
 1785  1786     1
 1785  1787     1
 1787  1788     1
 1787  1789     1
 1789  1790     1
 1789  1791     1
 1789  1799     1
 1791  1792     1
 1791  1793     1
 1791  1794     1
 1794  1795     1
 1794  1796     1
 1796  1797     1
 1796  1798     1
 1799  1800     1
 1799  1801     1
 1801  1802     1
 1801  1803     1
 1803  1804     1
 1803  1805     1
 1803  1820     1
 1805  1806     1
 1805  1807     1
 1805  1808     1
 1808  1809     1
 1808  1818     1
 1809  1810     1
 1809  1811     1
 1811  1812     1
 1811  1813     1
 1813  1814     1
 1813  1816     1
 1814  1815     1
 1816  1817     1
 1816  1818     1
 1818  1819     1
 1820  1821     1
 1820  1822     1
 1822  1823     1
 1822  1824     1
 1824  1825     1
 1824  1826     1
 1824  1839     1
 1826  1827     1
 1826  1828     1
 1826  1829     1
 1829  1830     1
 1829  1831     1
 1829  1835     1
 1831  1832     1
 1831  1833     1
 1831  1834     1
 1835  1836     1
 1835  1837     1
 1835  1838     1
 1839  1840     1
 1839  1841     1
 1841  1842     1
 1841  1843     1
 1843  1844     1
 1843  1845     1
 1843  1860     1
 1845  1846     1
 1845  1847     1
 1845  1848     1
 1848  1849     1
 1848  1858     1
 1849  1850     1
 1849  1851     1
 1851  1852     1
 1851  1853     1
 1853  1854     1
 1853  1856     1
 1854  1855     1
 1856  1857     1
 1856  1858     1
 1858  1859     1
 1860  1861     1
 1860  1862     1
 1862  1863     1
 1862  1864     1
 1864  1865     1
 1864  1866     1
 1864  1884     1
 1866  1867     1
 1866  1868     1
 1866  1869     1
 1869  1870     1
 1869  1871     1
 1869  1872     1
 1872  1873     1
 1872  1874     1
 1872  1875     1
 1875  1876     1
 1875  1877     1
 1877  1878     1
 1877  1881     1
 1878  1879     1
 1878  1880     1
 1881  1882     1
 1881  1883     1
 1884  1885     1
 1884  1886     1
 1886  1887     1
 1886  1888     1
 1888  1889     1
 1888  1890     1
 1888  1903     1
 1890  1891     1
 1890  1892     1
 1890  1893     1
 1893  1894     1
 1893  1895     1
 1893  1899     1
 1895  1896     1
 1895  1897     1
 1895  1898     1
 1899  1900     1
 1899  1901     1
 1899  1902     1
 1903  1904     1
 1903  1905     1
 1905  1906     1
 1905  1907     1
 1907  1908     1
 1907  1909     1
 1907  1923     1
 1909  1910     1
 1909  1911     1
 1909  1912     1
 1912  1913     1
 1912  1921     1
 1913  1914     1
 1913  1915     1
 1915  1916     1
 1915  1917     1
 1917  1918     1
 1917  1919     1
 1919  1920     1
 1919  1921     1
 1921  1922     1
 1923  1924     1
 1923  1925     1
 1925  1926     1
 1925  1927     1
 1927  1928     1
 1927  1929     1
 1927  1947     1
 1929  1930     1
 1929  1931     1
 1929  1932     1
 1932  1933     1
 1932  1934     1
 1932  1935     1
 1935  1936     1
 1935  1937     1
 1935  1938     1
 1938  1939     1
 1938  1940     1
 1940  1941     1
 1940  1944     1
 1941  1942     1
 1941  1943     1
 1944  1945     1
 1944  1946     1
 1947  1948     1
 1947  1949     1
 1949  1950     1
 1949  1951     1
 1951  1952     1
 1951  1953     1
 1951  1969     1
 1953  1954     1
 1953  1955     1
 1953  1956     1
 1956  1957     1
 1956  1958     1
 1956  1959     1
 1959  1960     1
 1959  1961     1
 1959  1962     1
 1962  1963     1
 1962  1964     1
 1962  1965     1
 1965  1966     1
 1965  1967     1
 1965  1968     1
 1969  1970     1
 1969  1971     1
 1971  1972     1
 1971  1973     1
 1973  1974     1
 1973  1975     1
 1973  1980     1
 1975  1976     1
 1975  1977     1
 1975  1978     1
 1978  1979     1
 1980  1981     1
 1980  1982     1
 1982  1983     1
 1982  1984     1
 1984  1985     1
 1984  1986     1
 1984  1994     1
 1986  1987     1
 1986  1988     1
 1986  1989     1
 1989  1990     1
 1989  1991     1
 1991  1992     1
 1991  1993     1
 1994  1995     1
 1994  1996     1
 1996  1997     1
 1996  1998     1
 1998  1999     1
 1998  2000     1
 1998  2013     1
 2000  2001     1
 2000  2002     1
 2000  2003     1
 2003  2004     1
 2003  2005     1
 2003  2009     1
 2005  2006     1
 2005  2007     1
 2005  2008     1
 2009  2010     1
 2009  2011     1
 2009  2012     1
 2013  2014     1
 2013  2015     1
 2015  2016     1
 2015  2017     1
 2017  2018     1
 2017  2019     1
 2017  2035     1
 2019  2020     1
 2019  2021     1
 2019  2022     1
 2022  2023     1
 2022  2024     1
 2022  2025     1
 2025  2026     1
 2025  2027     1
 2025  2028     1
 2028  2029     1
 2028  2030     1
 2028  2031     1
 2031  2032     1
 2031  2033     1
 2031  2034     1
 2035  2036     1
 2035  2037     1
 2037  2038     1
 2037  2047     1
 2038  2039     1
 2038  2040     1
 2038  2041     1
 2041  2042     1
 2041  2043     1
 2041  2044     1
 2044  2045     1
 2044  2046     1
 2044  2047     1
 2047  2048     1
 2047  2049     1
 2049  2050     1
 2049  2051     1
 2051  2052     1
 2051  2053     1
 2053  2054     1
 2053  2055     1
 2053  2069     1
 2055  2056     1
 2055  2057     1
 2055  2058     1
 2058  2059     1
 2058  2067     1
 2059  2060     1
 2059  2061     1
 2061  2062     1
 2061  2063     1
 2063  2064     1
 2063  2065     1
 2065  2066     1
 2065  2067     1
 2067  2068     1
 2069  2070     1
 2069  2071     1
 2071  2072     1
 2071  2073     1
 2073  2074     1
 2073  2075     1
 2073  2084     1
 2075  2076     1
 2075  2077     1
 2075  2078     1
 2078  2079     1
 2078  2080     1
 2078  2081     1
 2081  2082     1
 2081  2083     1
 2084  2085     1
 2084  2086     1
 2086  2087     1
 2086  2088     1
 2088  2089     1
 2088  2090     1
 2088  2108     1
 2090  2091     1
 2090  2092     1
 2090  2093     1
 2093  2094     1
 2093  2095     1
 2093  2096     1
 2096  2097     1
 2096  2098     1
 2096  2099     1
 2099  2100     1
 2099  2101     1
 2101  2102     1
 2101  2105     1
 2102  2103     1
 2102  2104     1
 2105  2106     1
 2105  2107     1
 2108  2109     1
 2108  2110     1
 2110  2111     1
 2110  2112     1
 2112  2113     1
 2112  2114     1
 2112  2120     1
 2114  2115     1
 2114  2116     1
 2114  2117     1
 2117  2118     1
 2117  2119     1
 2120  2121     1
 2120  2122     1
 2122  2123     1
 2122  2124     1
 2124  2125     1
 2124  2126     1
 2124  2139     1
 2126  2127     1
 2126  2128     1
 2126  2132     1
 2128  2129     1
 2128  2130     1
 2128  2131     1
 2132  2133     1
 2132  2134     1
 2132  2135     1
 2135  2136     1
 2135  2137     1
 2135  2138     1
 2139  2140     1
 2139  2141     1
 2141  2142     1
 2141  2143     1
 2143  2144     1
 2143  2145     1
 2143  2150     1
 2145  2146     1
 2145  2147     1
 2145  2148     1
 2148  2149     1
 2150  2151     1
 2150  2152     1
 2152  2153     1
 2152  2154     1
 2154  2155     1
 2154  2156     1
 2154  2164     1
 2156  2157     1
 2156  2158     1
 2156  2162     1
 2158  2159     1
 2158  2160     1
 2158  2161     1
 2162  2163     1
 2164  2165     1
 2164  2166     1
 2166  2167     1
 2166  2168     1
 2168  2169     1
 2168  2170     1
 2168  2179     1
 2170  2171     1
 2170  2172     1
 2170  2173     1
 2173  2174     1
 2173  2175     1
 2173  2176     1
 2176  2177     1
 2176  2178     1
 2179  2180     1
 2179  2181     1
 2181  2182     1
 2181  2183     1
 2183  2184     1
 2183  2185     1
 2183  2198     1
 2185  2186     1
 2185  2187     1
 2185  2191     1
 2187  2188     1
 2187  2189     1
 2187  2190     1
 2191  2192     1
 2191  2193     1
 2191  2194     1
 2194  2195     1
 2194  2196     1
 2194  2197     1
 2198  2199     1
 2198  2200     1
 2200  2201     1
 2200  2202     1
 2202  2203     1
 2202  2204     1
 2202  2219     1
 2204  2205     1
 2204  2206     1
 2204  2207     1
 2207  2208     1
 2207  2217     1
 2208  2209     1
 2208  2210     1
 2210  2211     1
 2210  2212     1
 2212  2213     1
 2212  2215     1
 2213  2214     1
 2215  2216     1
 2215  2217     1
 2217  2218     1
 2219  2220     1
 2219  2221     1
 2221  2222     1
 2221  2223     1
 2223  2224     1
 2223  2225     1
 2223  2236     1
 2225  2226     1
 2225  2227     1
 2225  2228     1
 2228  2229     1
 2228  2230     1
 2228  2231     1
 2231  2232     1
 2231  2233     1
 2233  2234     1
 2233  2235     1
 2236  2237     1
 2236  2238     1
 2238  2239     1
 2238  2240     1
 2240  2241     1
 2240  2242     1
 2240  2246     1
 2242  2243     1
 2242  2244     1
 2242  2245     1
 2246  2247     1
 2246  2248     1
 2248  2249     1
 2248  2250     1
 2250  2251     1
 2250  2252     1
 2250  2253     1
 2253  2254     1
 2253  2255     1
 2255  2256     1
 2255  2257     1
 2257  2258     1
 2257  2259     1
 2257  2264     1
 2259  2260     1
 2259  2261     1
 2259  2262     1
 2262  2263     1
 2264  2265     1
 2264  2266     1
 2266  2267     1
 2266  2268     1
 2268  2269     1
 2268  2270     1
 2268  2278     1
 2270  2271     1
 2270  2272     1
 2270  2276     1
 2272  2273     1
 2272  2274     1
 2272  2275     1
 2276  2277     1
 2278  2279     1
 2278  2280     1
 2280  2281     1
 2280  2290     1
 2281  2282     1
 2281  2283     1
 2281  2284     1
 2284  2285     1
 2284  2286     1
 2284  2287     1
 2287  2288     1
 2287  2289     1
 2287  2290     1
 2290  2291     1
 2290  2292     1
 2292  2293     1
 2292  2294     1
 2294  2295     1
 2294  2296     1
 2296  2297     1
 2296  2298     1
 2296  2302     1
 2298  2299     1
 2298  2300     1
 2298  2301     1
 2301  2404     1
 2302  2303     1
 2302  2304     1
 2304  2305     1
 2304  2306     1
 2306  2307     1
 2306  2308     1
 2306  2316     1
 2308  2309     1
 2308  2310     1
 2308  2311     1
 2311  2312     1
 2311  2313     1
 2313  2314     1
 2313  2315     1
 2316  2317     1
 2316  2318     1
 2318  2319     1
 2318  2320     1
 2320  2321     1
 2320  2322     1
 2320  2323     1
 2323  2324     1
 2323  2325     1
 2325  2326     1
 2325  2327     1
 2327  2328     1
 2327  2329     1
 2327  2339     1
 2329  2330     1
 2329  2331     1
 2329  2335     1
 2331  2332     1
 2331  2333     1
 2331  2334     1
 2335  2336     1
 2335  2337     1
 2335  2338     1
 2339  2340     1
 2339  2341     1
 2341  2342     1
 2341  2343     1
 2343  2344     1
 2343  2345     1
 2343  2354     1
 2345  2346     1
 2345  2347     1
 2345  2348     1
 2348  2349     1
 2348  2350     1
 2348  2351     1
 2351  2352     1
 2351  2353     1
 2354  2355     1
 2354  2356     1
 2356  2357     1
 2356  2358     1
 2358  2359     1
 2358  2360     1
 2358  2361     1
 2361  2362     1
 2361  2363     1
 2363  2364     1
 2363  2365     1
 2365  2366     1
 2365  2367     1
 2365  2381     1
 2367  2368     1
 2367  2369     1
 2367  2370     1
 2370  2371     1
 2370  2379     1
 2371  2372     1
 2371  2373     1
 2373  2374     1
 2373  2375     1
 2375  2376     1
 2375  2377     1
 2377  2378     1
 2377  2379     1
 2379  2380     1
 2381  2382     1
 2381  2383     1
 2383  2384     1
 2383  2385     1
 2385  2386     1
 2385  2387     1
 2385  2395     1
 2387  2388     1
 2387  2389     1
 2387  2390     1
 2390  2391     1
 2390  2392     1
 2392  2393     1
 2392  2394     1
 2395  2396     1
 2395  2397     1
 2397  2398     1
 2397  2399     1
 2399  2400     1
 2399  2401     1
 2399  2405     1
 2401  2402     1
 2401  2403     1
 2401  2404     1
 2405  2406     1
 2405  2407     1
 2407  2408     1
 2407  2409     1
 2409  2410     1
 2409  2411     1
 2409  2426     1
 2411  2412     1
 2411  2413     1
 2411  2414     1
 2414  2415     1
 2414  2424     1
 2415  2416     1
 2415  2417     1
 2417  2418     1
 2417  2419     1
 2419  2420     1
 2419  2422     1
 2420  2421     1
 2422  2423     1
 2422  2424     1
 2424  2425     1
 2426  2427     1
 2426  2428     1
 2428  2429     1
 2428  2430     1
 2430  2431     1
 2430  2432     1
 2430  2446     1
 2432  2433     1
 2432  2434     1
 2432  2435     1
 2435  2436     1
 2435  2444     1
 2436  2437     1
 2436  2438     1
 2438  2439     1
 2438  2440     1
 2440  2441     1
 2440  2442     1
 2442  2443     1
 2442  2444     1
 2444  2445     1
 2446  2447     1
 2446  2448     1
 2448  2449     1
 2448  2458     1
 2449  2450     1
 2449  2451     1
 2449  2452     1
 2452  2453     1
 2452  2454     1
 2452  2455     1
 2455  2456     1
 2455  2457     1
 2455  2458     1
 2458  2459     1
 2458  2460     1
 2460  2461     1
 2460  2462     1
 2462  2463     1
 2462  2464     1
 2464  2465     1
 2464  2466     1
 2464  2479     1
 2466  2467     1
 2466  2468     1
 2466  2469     1
 2469  2470     1
 2469  2471     1
 2469  2475     1
 2471  2472     1
 2471  2473     1
 2471  2474     1
 2475  2476     1
 2475  2477     1
 2475  2478     1
 2479  2480     1
 2479  2481     1
 2481  2482     1
 2481  2483     1
 2483  2484     1
 2483  2485     1
 2483  2496     1
 2485  2486     1
 2485  2487     1
 2485  2488     1
 2488  2489     1
 2488  2490     1
 2488  2491     1
 2491  2492     1
 2491  2493     1
 2493  2494     1
 2493  2495     1
 2496  2497     1
 2496  2498     1
 2498  2499     1
 2498  2500     1
 2500  2501     1
 2500  2502     1
 2500  2507     1
 2502  2503     1
 2502  2504     1
 2502  2505     1
 2505  2506     1
 2507  2508     1
 2507  2509     1
 2509  2510     1
 2509  2511     1
 2511  2512     1
 2511  2513     1
 2511  2528     1
 2513  2514     1
 2513  2515     1
 2513  2516     1
 2516  2517     1
 2516  2526     1
 2517  2518     1
 2517  2519     1
 2519  2520     1
 2519  2521     1
 2521  2522     1
 2521  2524     1
 2522  2523     1
 2524  2525     1
 2524  2526     1
 2526  2527     1
 2528  2529     1
 2528  2530     1
 2530  2531     1
 2530  2532     1
 2532  2533     1
 2532  2534     1
 2532  2535     1
 2535  2536     1
 2535  2537     1
 2537  2538     1
 2537  2539     1
 2539  2540     1
 2539  2541     1
 2539  2555     1
 2541  2542     1
 2541  2543     1
 2541  2544     1
 2544  2545     1
 2544  2553     1
 2545  2546     1
 2545  2547     1
 2547  2548     1
 2547  2549     1
 2549  2550     1
 2549  2551     1
 2551  2552     1
 2551  2553     1
 2553  2554     1
 2555  2556     1
 2555  2557     1
 2557  2558     1
 2557  2559     1
 2559  2560     1
 2559  2561     1
 2559  2572     1
 2561  2562     1
 2561  2563     1
 2561  2564     1
 2564  2565     1
 2564  2566     1
 2564  2567     1
 2567  2568     1
 2567  2569     1
 2569  2570     1
 2569  2571     1
 2572  2573     1
 2572  2574     1
 2574  2575     1
 2574  2584     1
 2575  2576     1
 2575  2577     1
 2575  2578     1
 2578  2579     1
 2578  2580     1
 2578  2581     1
 2581  2582     1
 2581  2583     1
 2581  2584     1
 2584  2585     1
 2584  2586     1
 2586  2587     1
 2586  2588     1
 2588  2589     1
 2588  2590     1
 2590  2591     1
 2590  2592     1
 2590  2600     1
 2592  2593     1
 2592  2594     1
 2592  2598     1
 2594  2595     1
 2594  2596     1
 2594  2597     1
 2598  2599     1
 2600  2601     1
 2600  2602     1
 2602  2603     1
 2602  2604     1
 2604  2605     1
 2604  2606     1
 2604  2614     1
 2606  2607     1
 2606  2608     1
 2606  2609     1
 2609  2610     1
 2609  2611     1
 2611  2612     1
 2611  2613     1
 2614  2615     1
 2614  2616     1
 2616  2617     1
 2616  2618     1
 2618  2619     1
 2618  2620     1
 2618  2621     1
 2621  2622     1
 2621  2623     1
 2623  2624     1
 2623  2625     1
 2625  2626     1
 2625  2627     1
 2625  2637     1
 2627  2628     1
 2627  2629     1
 2627  2633     1
 2629  2630     1
 2629  2631     1
 2629  2632     1
 2633  2634     1
 2633  2635     1
 2633  2636     1
 2637  2638     1
 2637  2639     1
 2639  2640     1
 2639  2641     1
 2641  2642     1
 2641  2643     1
 2641  2644     1
 2644  2645     1
 2644  2646     1
 2646  2647     1
 2646  2648     1
 2648  2649     1
 2648  2650     1
 2648  2665     1
 2650  2651     1
 2650  2652     1
 2650  2653     1
 2653  2654     1
 2653  2663     1
 2654  2655     1
 2654  2656     1
 2656  2657     1
 2656  2658     1
 2658  2659     1
 2658  2661     1
 2659  2660     1
 2661  2662     1
 2661  2663     1
 2663  2664     1
 2665  2666     1
 2665  2667     1
 2667  2668     1
 2667  2669     1
 2669  2670     1
 2669  2671     1
 2669  2682     1
 2671  2672     1
 2671  2673     1
 2671  2674     1
 2674  2675     1
 2674  2676     1
 2674  2677     1
 2677  2678     1
 2677  2679     1
 2679  2680     1
 2679  2681     1
 2682  2683     1
 2682  2684     1
 2684  2685     1
 2684  2694     1
 2685  2686     1
 2685  2687     1
 2685  2688     1
 2688  2689     1
 2688  2690     1
 2688  2691     1
 2691  2692     1
 2691  2693     1
 2691  2694     1
 2694  2695     1
 2694  2696     1
 2696  2697     1
 2696  2698     1
 2698  2699     1
 2698  2700     1
 2700  2701     1
 2700  2702     1
 2700  2717     1
 2702  2703     1
 2702  2704     1
 2702  2705     1
 2705  2706     1
 2705  2715     1
 2706  2707     1
 2706  2708     1
 2708  2709     1
 2708  2710     1
 2710  2711     1
 2710  2713     1
 2711  2712     1
 2713  2714     1
 2713  2715     1
 2715  2716     1
 2717  2718     1
 2717  2719     1
 2719  2720     1
 2719  2721     1
 2721  2722     1
 2721  2723     1
 2721  2741     1
 2723  2724     1
 2723  2725     1
 2723  2726     1
 2726  2727     1
 2726  2728     1
 2726  2729     1
 2729  2730     1
 2729  2731     1
 2729  2732     1
 2732  2733     1
 2732  2734     1
 2734  2735     1
 2734  2738     1
 2735  2736     1
 2735  2737     1
 2738  2739     1
 2738  2740     1
 2741  2742     1
 2741  2743     1
 2743  2744     1
 2743  2745     1
 2745  2746     1
 2745  2747     1
 2745  2757     1
 2747  2748     1
 2747  2749     1
 2747  2753     1
 2749  2750     1
 2749  2751     1
 2749  2752     1
 2753  2754     1
 2753  2755     1
 2753  2756     1
 2757  2758     1
 2757  2759     1
 2759  2760     1
 2759  2761     1
 2761  2762     1
 2761  2763     1
 2761  2773     1
 2763  2764     1
 2763  2765     1
 2763  2769     1
 2765  2766     1
 2765  2767     1
 2765  2768     1
 2769  2770     1
 2769  2771     1
 2769  2772     1
 2773  2774     1
 2773  2775     1
 2775  2776     1
 2775  2777     1
 2777  2778     1
 2777  2779     1
 2777  2789     1
 2779  2780     1
 2779  2781     1
 2779  2785     1
 2781  2782     1
 2781  2783     1
 2781  2784     1
 2785  2786     1
 2785  2787     1
 2785  2788     1
 2789  2790     1
 2789  2791     1
 2791  2792     1
 2791  2793     1
 2793  2794     1
 2793  2795     1
 2793  2808     1
 2795  2796     1
 2795  2797     1
 2795  2798     1
 2798  2799     1
 2798  2800     1
 2798  2804     1
 2800  2801     1
 2800  2802     1
 2800  2803     1
 2804  2805     1
 2804  2806     1
 2804  2807     1
 2808  2809     1
 2808  2810     1
 2810  2811     1
 2810  2812     1
 2812  2813     1
 2812  2814     1
 2812  2819     1
 2814  2815     1
 2814  2816     1
 2814  2817     1
 2817  2818     1
 2819  2820     1
 2819  2821     1
 2821  2822     1
 2821  2823     1
 2823  2824     1
 2823  2825     1
 2823  2839     1
 2825  2826     1
 2825  2827     1
 2825  2828     1
 2828  2829     1
 2828  2837     1
 2829  2830     1
 2829  2831     1
 2831  2832     1
 2831  2833     1
 2833  2834     1
 2833  2835     1
 2835  2836     1
 2835  2837     1
 2837  2838     1
 2839  2840     1
 2839  2841     1
 2841  2842     1
 2841  2843     1
 2843  2844     1
 2843  2845     1
 2843  2854     1
 2845  2846     1
 2845  2847     1
 2845  2848     1
 2848  2849     1
 2848  2850     1
 2848  2851     1
 2851  2852     1
 2851  2853     1
 2854  2855     1
 2854  2856     1
 2856  2857     1
 2856  2858     1
 2858  2859     1
 2858  2860     1
 2858  2873     1
 2860  2861     1
 2860  2862     1
 2860  2863     1
 2863  2864     1
 2863  2865     1
 2863  2869     1
 2865  2866     1
 2865  2867     1
 2865  2868     1
 2869  2870     1
 2869  2871     1
 2869  2872     1
 2873  2874     1
 2873  2875     1
 2875  2876     1
 2875  2877     1
 2877  2878     1
 2877  2879     1
 2877  2892     1
 2879  2880     1
 2879  2881     1
 2879  2882     1
 2882  2883     1
 2882  2884     1
 2882  2888     1
 2884  2885     1
 2884  2886     1
 2884  2887     1
 2888  2889     1
 2888  2890     1
 2888  2891     1
 2892  2893     1
 2892  2894     1
 2894  2895     1
 2894  2896     1
 2896  2897     1
 2896  2898     1
 2896  2909     1
 2898  2899     1
 2898  2900     1
 2898  2901     1
 2901  2902     1
 2901  2907     1
 2902  2903     1
 2902  2904     1
 2904  2905     1
 2904  2906     1
 2906  2907     1
 2907  2908     1
 2909  2910     1
 2909  2911     1
 2911  2912     1
 2911  2913     1
 2913  2914     1
 2913  2915     1
 2913  2919     1
 2915  2916     1
 2915  2917     1
 2915  2918     1
 2919  2920     1
 2919  2921     1
 2921  2922     1
 2921  2931     1
 2922  2923     1
 2922  2924     1
 2922  2925     1
 2925  2926     1
 2925  2927     1
 2925  2928     1
 2928  2929     1
 2928  2930     1
 2928  2931     1
 2931  2932     1
 2931  2933     1
 2933  2934     1
 2933  2935     1
 2935  2936     1
 2935  2937     1
 2937  2938     1
 2937  2939     1
 2937  2943     1
 2939  2940     1
 2939  2941     1
 2939  2942     1
 2943  2944     1
 2943  2945     1
 2945  2946     1
 2945  2947     1
 2947  2948     1
 2947  2949     1
 2947  2957     1
 2949  2950     1
 2949  2951     1
 2949  2955     1
 2951  2952     1
 2951  2953     1
 2951  2954     1
 2955  2956     1
 2957  2958     1
 2957  2959     1
 2959  2960     1
 2959  2961     1
 2961  2962     1
 2961  2963     1
 2961  2973     1
 2963  2964     1
 2963  2965     1
 2963  2969     1
 2965  2966     1
 2965  2967     1
 2965  2968     1
 2969  2970     1
 2969  2971     1
 2969  2972     1
 2973  2974     1
 2973  2975     1
 2975  2976     1
 2975  2977     1
 2977  2978     1
 2977  2979     1
 2977  2983     1
 2979  2980     1
 2979  2981     1
 2979  2982     1
 2983  2984     1
 2983  2985     1
 2985  2986     1
 2985  2987     1
 2987  2988     1
 2987  2989     1
 2987  2990     1
 2990  2991     1
 2990  2992     1
 2992  2993     1
 2992  3002     1
 2993  2994     1
 2993  2995     1
 2993  2996     1
 2996  2997     1
 2996  2998     1
 2996  2999     1
 2999  3000     1
 2999  3001     1
 2999  3002     1
 3002  3003     1
 3002  3004     1
 3004  3005     1
 3004  3006     1
 3008  3007     1
 3009  3007     1
 3022  3007     1
 3010  3009     1
 3011  3010     1
 3012  3010     1
 3016  3010     1
 3013  3012     1
 3014  3012     1
 3015  3012     1
 3015  3178     1
 3017  3016     1
 3018  3016     1
 3032  3016     1
 3019  3018     1
 3020  3018     1
 3022  3018     1
 3021  3020     1
 3023  3022     1
 3024  3022     1
 3025  3024     1
 3026  3024     1
 3027  3026     1
 3028  3026     1
 3029  3028     1
 3030  3028     1
 3031  3028     1
 3032  3033     1
 3034  3033     1
 3035  3033     1
 3049  3033     1
 3036  3035     1
 3037  3036     1
 3038  3036     1
 3043  3036     1
 3039  3038     1
 3040  3038     1
 3041  3038     1
 3042  3041     1
 3044  3043     1
 3045  3043     1
 3059  3043     1
 3046  3045     1
 3047  3045     1
 3049  3045     1
 3048  3047     1
 3050  3049     1
 3051  3049     1
 3052  3051     1
 3053  3051     1
 3054  3053     1
 3055  3053     1
 3056  3055     1
 3057  3055     1
 3058  3055     1
 3059  3060     1
 3061  3060     1
 3062  3060     1
 3075  3060     1
 3063  3062     1
 3064  3063     1
 3065  3063     1
 3069  3063     1
 3066  3065     1
 3067  3065     1
 3068  3065     1
 3068  3129     1
 3070  3069     1
 3071  3069     1
 3073  3069     1
 3072  3071     1
 3074  3073     1
 3075  3073     1
 3079  3073     1
 3076  3075     1
 3077  3075     1
 3078  3077     1
 3079  3080     1
 3081  3080     1
 3082  3080     1
 3095  3080     1
 3083  3082     1
 3084  3082     1
 3100  3082     1
 3085  3084     1
 3086  3084     1
 3098  3084     1
 3087  3086     1
 3088  3086     1
 3096  3086     1
 3089  3088     1
 3090  3088     1
 3095  3088     1
 3091  3090     1
 3092  3090     1
 3093  3090     1
 3094  3093     1
 3097  3096     1
 3099  3098     1
 3100  3101     1
 3102  3101     1
 3103  3101     1
 3119  3101     1
 3104  3103     1
 3105  3104     1
 3106  3104     1
 3111  3104     1
 3107  3106     1
 3108  3106     1
 3109  3106     1
 3110  3109     1
 3112  3111     1
 3113  3111     1
 3115  3111     1
 3114  3113     1
 3116  3115     1
 3117  3115     1
 3119  3115     1
 3118  3117     1
 3120  3119     1
 3121  3119     1
 3122  3121     1
 3123  3121     1
 3124  3123     1
 3125  3123     1
 3126  3125     1
 3127  3125     1
 3128  3125     1
 3130  3129     1
 3131  3129     1
 3144  3129     1
 3132  3131     1
 3133  3131     1
 3149  3131     1
 3134  3133     1
 3135  3133     1
 3147  3133     1
 3136  3135     1
 3137  3135     1
 3145  3135     1
 3138  3137     1
 3139  3137     1
 3144  3137     1
 3140  3139     1
 3141  3139     1
 3142  3139     1
 3143  3142     1
 3146  3145     1
 3148  3147     1
 3149  3150     1
 3151  3150     1
 3152  3150     1
 3168  3150     1
 3153  3152     1
 3154  3153     1
 3155  3153     1
 3160  3153     1
 3156  3155     1
 3157  3155     1
 3158  3155     1
 3159  3158     1
 3161  3160     1
 3162  3160     1
 3164  3160     1
 3163  3162     1
 3165  3164     1
 3166  3164     1
 3168  3164     1
 3167  3166     1
 3169  3168     1
 3170  3168     1
 3171  3170     1
 3172  3170     1
 3173  3172     1
 3174  3172     1
 3175  3174     1
 3176  3174     1
 3177  3174     1
 3179  3178     1
 3180  3178     1
 3195  3178     1
 3181  3180     1
 3182  3181     1
 3183  3181     1
 3187  3181     1
 3184  3183     1
 3185  3183     1
 3186  3183     1
 3188  3187     1
 3189  3187     1
 3191  3187     1
 3190  3189     1
 3192  3191     1
 3193  3191     1
 3195  3191     1
 3194  3193     1
 3196  3195     1
 3197  3195     1
 3198  3197     1

[ pairs ]
; ai	aj	funct	c6	c12 or
; ai	aj	funct	fudgeQQ	q1	q2	c6	c12
    1     8     1
    1     9     1
    1    13     1
    1    16     1
    1    17     1
    2     6     1
    2     7     1
    2    15     1
    3     6     1
    3     7     1
    3    15     1
    4     6     1
    4     7     1
    4    15     1
    5    10     1
    5    11     1
    5    12     1
    5    14     1
    5    18     1
    5    19     1
    6     8     1
    6     9     1
    6    13     1
    6    16     1
    6    17     1
    7    16     1
    7    17     1
    8    10     1
    8    11     1
    8    12     1
    8    14     1
    8    15     1
    9    14     1
    9    15     1
   10    13     1
   11    13     1
   12    13     1
   13    15     1
   15    20     1
   15    21     1
   15    29     1
   16    18     1
   16    19     1
   17    22     1
   17    23     1
   17    24     1
   17    30     1
   17    31     1
   18    20     1
   18    21     1
   18    29     1
   19    25     1
   19    26     1
   19    32     1
   19    33     1
   20    22     1
   20    23     1
   20    24     1
   20    30     1
   20    31     1
   21    27     1
   21    28     1
   21    30     1
   21    31     1
   22    25     1
   22    26     1
   22    29     1
   23    25     1
   23    26     1
   23    29     1
   24    29     1
   25    27     1
   25    28     1
   29    34     1
   29    35     1
   29    48     1
   30    32     1
   30    33     1
   31    36     1
   31    37     1
   31    38     1
   31    49     1
   31    50     1
   32    34     1
   32    35     1
   32    48     1
   33    39     1
   33    40     1
   33    44     1
   33    51     1
   33    52     1
   34    36     1
   34    37     1
   34    38     1
   34    49     1
   34    50     1
   35    41     1
   35    42     1
   35    43     1
   35    45     1
   35    46     1
   35    47     1
   35    49     1
   35    50     1
   36    39     1
   36    40     1
   36    44     1
   36    48     1
   37    39     1
   37    40     1
   37    44     1
   37    48     1
   38    48     1
   39    41     1
   39    42     1
   39    43     1
   39    45     1
   39    46     1
   39    47     1
   40    45     1
   40    46     1
   40    47     1
   41    44     1
   42    44     1
   43    44     1
   48    53     1
   48    54     1
   48    58     1
   49    51     1
   49    52     1
   50    55     1
   50    56     1
   50    57     1
   50    59     1
   50    60     1
   51    53     1
   51    54     1
   51    58     1
   52    61     1
   52    70     1
   52   460     1
   53    55     1
   53    56     1
   53    57     1
   53    59     1
   53    60     1
   54    59     1
   54    60     1
   54   457     1
   55    58     1
   55   460     1
   56    58     1
   56   460     1
   57    58     1
   57   455     1
   57   458     1
   57   459     1
   58    62     1
   58    63     1
   58    64     1
   58    67     1
   58    71     1
   58    72     1
   59    61     1
   59    70     1
   60    65     1
   60    66     1
   60    68     1
   60    69     1
   60    73     1
   60    74     1
   61    68     1
   61    69     1
   61    71     1
   61    72     1
   62    65     1
   62    66     1
   62    67     1
   62    70     1
   63    65     1
   63    66     1
   63    67     1
   63    70     1
   64    71     1
   64    72     1
   65    68     1
   65    69     1
   65    70     1
   66    68     1
   66    69     1
   66    70     1
   67    73     1
   67    74     1
   68    71     1
   68    72     1
   69    71     1
   69    72     1
   70    75     1
   70    76     1
   71    73     1
   71    74     1
   72    77     1
   72    78     1
   72    92     1
   73    75     1
   73    76     1
   74    79     1
   74    80     1
   74    81     1
   74    93     1
   74    94     1
   75    77     1
   75    78     1
   75    92     1
   76    82     1
   76    90     1
   76    95     1
   76    96     1
   77    79     1
   77    80     1
   77    81     1
   77    93     1
   77    94     1
   78    83     1
   78    84     1
   78    88     1
   78    91     1
   78    93     1
   78    94     1
   79    82     1
   79    90     1
   79    92     1
   80    82     1
   80    90     1
   80    92     1
   81    85     1
   81    86     1
   81    89     1
   81    92     1
   82    87     1
   82    88     1
   82    91     1
   83    85     1
   83    86     1
   83    90     1
   84    89     1
   84    90     1
   85    87     1
   85    88     1
   86    91     1
   87    89     1
   87    90     1
   89    91     1
   92    97     1
   92    98     1
   92    99     1
   93    95     1
   93    96     1
   94   100     1
   94   101     1
   95    97     1
   95    98     1
   95    99     1
   96   102     1
   96   103     1
   97   100     1
   97   101     1
   98   100     1
   98   101     1
   99   104     1
   99   105     1
   99   114     1
  100   102     1
  100   103     1
  101   106     1
  101   107     1
  101   108     1
  101   115     1
  101   116     1
  102   104     1
  102   105     1
  102   114     1
  103   109     1
  103   110     1
  103   111     1
  103   117     1
  103   118     1
  104   106     1
  104   107     1
  104   108     1
  104   115     1
  104   116     1
  105   112     1
  105   113     1
  105   115     1
  105   116     1
  106   109     1
  106   110     1
  106   111     1
  106   114     1
  107   109     1
  107   110     1
  107   111     1
  107   114     1
  108   114     1
  109   112     1
  109   113     1
  110   112     1
  110   113     1
  114   119     1
  114   120     1
  114   130     1
  115   117     1
  115   118     1
  116   121     1
  116   122     1
  116   126     1
  116   131     1
  116   132     1
  117   119     1
  117   120     1
  117   130     1
  118   123     1
  118   124     1
  118   125     1
  118   127     1
  118   128     1
  118   129     1
  118   133     1
  118   134     1
  119   121     1
  119   122     1
  119   126     1
  119   131     1
  119   132     1
  120   131     1
  120   132     1
  121   123     1
  121   124     1
  121   125     1
  121   127     1
  121   128     1
  121   129     1
  121   130     1
  122   127     1
  122   128     1
  122   129     1
  122   130     1
  123   126     1
  124   126     1
  125   126     1
  126   130     1
  130   135     1
  130   136     1
  130   150     1
  131   133     1
  131   134     1
  132   137     1
  132   138     1
  132   139     1
  132   151     1
  132   152     1
  133   135     1
  133   136     1
  133   150     1
  134   140     1
  134   148     1
  134   153     1
  134   154     1
  135   137     1
  135   138     1
  135   139     1
  135   151     1
  135   152     1
  136   141     1
  136   142     1
  136   146     1
  136   149     1
  136   151     1
  136   152     1
  137   140     1
  137   148     1
  137   150     1
  138   140     1
  138   148     1
  138   150     1
  139   143     1
  139   144     1
  139   147     1
  139   150     1
  140   145     1
  140   146     1
  140   149     1
  141   143     1
  141   144     1
  141   148     1
  142   147     1
  142   148     1
  143   145     1
  143   146     1
  144   149     1
  145   147     1
  145   148     1
  147   149     1
  150   155     1
  150   156     1
  150   163     1
  151   153     1
  151   154     1
  152   157     1
  152   158     1
  152   159     1
  152   164     1
  152   165     1
  153   155     1
  153   156     1
  153   163     1
  154   160     1
  154   161     1
  154   166     1
  154   167     1
  155   157     1
  155   158     1
  155   159     1
  155   164     1
  155   165     1
  156   162     1
  156   164     1
  156   165     1
  156  3007     1
  157   160     1
  157   161     1
  157   163     1
  158   160     1
  158   161     1
  158   163     1
  159   163     1
  159  3008     2 1.000000     0.713000     0.000000  2.84642140446e-01  1.53741363241e-01
  159  3009     2 1.000000     0.713000    -0.433000  3.19984092594e-01  5.05900795334e-01
  159  3022     2 1.000000     0.713000     0.480000  3.39966950842e-01  4.05835059588e-01
  160   162     1
  160  3007     1
  161  3010     2 1.000000    -0.693500     0.208000  3.32483401610e-01  5.70590842801e-01
  161  3018     2 1.000000    -0.693500     0.180000  3.32483401610e-01  5.70590842801e-01
  161  3023     2 1.000000    -0.693500     0.000000  2.86067578395e-01  2.16155336885e-01
  161  3024     2 1.000000    -0.693500    -0.722000  3.24999852378e-01  7.11280000000e-01
  162  3008     2 1.000000     0.419600     0.000000  1.68112588113e-01  6.56888000000e-02
  162  3009     2 1.000000     0.419600    -0.433000  2.03454540262e-01  2.16155336885e-01
  162  3022     2 1.000000     0.419600     0.480000  2.23437398510e-01  1.73400427187e-01
  163   168     1
  163   169     1
  163   173     1
  164   166     1
  164   167     1
  165   170     1
  165   171     1
  165   172     1
  165   174     1
  165   175     1
  166   168     1
  166   169     1
  166   173     1
  167   176     1
  167   177     1
  168   170     1
  168   171     1
  168   172     1
  168   174     1
  168   175     1
  169   174     1
  169   175     1
  170   173     1
  171   173     1
  172   173     1
  173   178     1
  173   179     1
  173   187     1
  174   176     1
  174   177     1
  175   180     1
  175   181     1
  175   185     1
  175   188     1
  175   189     1
  176   178     1
  176   179     1
  176   187     1
  177   182     1
  177   183     1
  177   184     1
  177   186     1
  177   190     1
  177   191     1
  178   180     1
  178   181     1
  178   185     1
  178   188     1
  178   189     1
  179   188     1
  179   189     1
  180   182     1
  180   183     1
  180   184     1
  180   186     1
  180   187     1
  181   186     1
  181   187     1
  182   185     1
  183   185     1
  184   185     1
  185   187     1
  187   192     1
  187   193     1
  187   211     1
  188   190     1
  188   191     1
  189   194     1
  189   195     1
  189   196     1
  189   212     1
  189   213     1
  190   192     1
  190   193     1
  190   211     1
  191   197     1
  191   198     1
  191   199     1
  191   214     1
  191   215     1
  192   194     1
  192   195     1
  192   196     1
  192   212     1
  192   213     1
  193   200     1
  193   201     1
  193   202     1
  193   212     1
  193   213     1
  194   197     1
  194   198     1
  194   199     1
  194   211     1
  195   197     1
  195   198     1
  195   199     1
  195   211     1
  196   203     1
  196   204     1
  196   211     1
  197   200     1
  197   201     1
  197   202     1
  198   200     1
  198   201     1
  198   202     1
  199   205     1
  199   208     1
  200   203     1
  200   204     1
  201   203     1
  201   204     1
  202   206     1
  202   207     1
  202   209     1
  202   210     1
  203   205     1
  203   208     1
  205   209     1
  205   210     1
  206   208     1
  207   208     1
  211   216     1
  211   217     1
  211   231     1
  212   214     1
  212   215     1
  213   218     1
  213   219     1
  213   220     1
  213   232     1
  213   233     1
  214   216     1
  214   217     1
  214   231     1
  215   221     1
  215   229     1
  215   234     1
  215   235     1
  216   218     1
  216   219     1
  216   220     1
  216   232     1
  216   233     1
  217   222     1
  217   223     1
  217   227     1
  217   230     1
  217   232     1
  217   233     1
  218   221     1
  218   229     1
  218   231     1
  219   221     1
  219   229     1
  219   231     1
  220   224     1
  220   225     1
  220   228     1
  220   231     1
  221   226     1
  221   227     1
  221   230     1
  222   224     1
  222   225     1
  222   229     1
  223   228     1
  223   229     1
  224   226     1
  224   227     1
  225   230     1
  226   228     1
  226   229     1
  228   230     1
  231   236     1
  231   237     1
  231   241     1
  232   234     1
  232   235     1
  233   238     1
  233   239     1
  233   240     1
  233   242     1
  233   243     1
  234   236     1
  234   237     1
  234   241     1
  235   244     1
  235   245     1
  236   238     1
  236   239     1
  236   240     1
  236   242     1
  236   243     1
  237   242     1
  237   243     1
  238   241     1
  239   241     1
  240   241     1
  241   246     1
  241   247     1
  241   252     1
  242   244     1
  242   245     1
  243   248     1
  243   249     1
  243   250     1
  243   253     1
  243   254     1
  244   246     1
  244   247     1
  244   252     1
  245   251     1
  245   255     1
  245   256     1
  246   248     1
  246   249     1
  246   250     1
  246   253     1
  246   254     1
  247   253     1
  247   254     1
  248   251     1
  248   252     1
  249   251     1
  249   252     1
  250   252     1
  252   257     1
  252   258     1
  252   268     1
  253   255     1
  253   256     1
  254   259     1
  254   260     1
  254   264     1
  254   269     1
  254   270     1
  255   257     1
  255   258     1
  255   268     1
  256   261     1
  256   262     1
  256   263     1
  256   265     1
  256   266     1
  256   267     1
  256   271     1
  256   272     1
  257   259     1
  257   260     1
  257   264     1
  257   269     1
  257   270     1
  258   269     1
  258   270     1
  259   261     1
  259   262     1
  259   263     1
  259   265     1
  259   266     1
  259   267     1
  259   268     1
  260   265     1
  260   266     1
  260   267     1
  260   268     1
  261   264     1
  262   264     1
  263   264     1
  264   268     1
  268   273     1
  268   274     1
  268   289     1
  269   271     1
  269   272     1
  270   275     1
  270   276     1
  270   277     1
  270   290     1
  270   291     1
  271   273     1
  271   274     1
  271   289     1
  272   278     1
  272   287     1
  272   292     1
  272   293     1
  273   275     1
  273   276     1
  273   277     1
  273   290     1
  273   291     1
  274   279     1
  274   280     1
  274   285     1
  274   288     1
  274   290     1
  274   291     1
  275   278     1
  275   287     1
  275   289     1
  276   278     1
  276   287     1
  276   289     1
  277   281     1
  277   282     1
  277   286     1
  277   289     1
  278   283     1
  278   285     1
  278   288     1
  279   281     1
  279   282     1
  279   287     1
  280   284     1
  280   286     1
  280   287     1
  281   283     1
  281   285     1
  282   288     1
  283   286     1
  283   287     1
  284   285     1
  286   288     1
  289   294     1
  289   295     1
  289   299     1
  290   292     1
  290   293     1
  291   296     1
  291   297     1
  291   298     1
  291   300     1
  291   301     1
  292   294     1
  292   295     1
  292   299     1
  293   302     1
  293   303     1
  294   296     1
  294   297     1
  294   298     1
  294   300     1
  294   301     1
  295   300     1
  295   301     1
  296   299     1
  297   299     1
  298   299     1
  299   304     1
  299   305     1
  299   323     1
  300   302     1
  300   303     1
  301   306     1
  301   307     1
  301   308     1
  301   324     1
  301   325     1
  302   304     1
  302   305     1
  302   323     1
  303   309     1
  303   322     1
  303   326     1
  303   327     1
  304   306     1
  304   307     1
  304   308     1
  304   324     1
  304   325     1
  305   310     1
  305   311     1
  305   313     1
  305   320     1
  305   324     1
  305   325     1
  306   309     1
  306   322     1
  306   323     1
  307   309     1
  307   322     1
  307   323     1
  308   312     1
  308   314     1
  308   318     1
  308   321     1
  308   323     1
  309   314     1
  309   320     1
  310   312     1
  310   313     1
  310   322     1
  311   315     1
  311   316     1
  311   320     1
  312   314     1
  312   322     1
  313   317     1
  313   318     1
  313   321     1
  314   319     1
  314   320     1
  315   317     1
  315   318     1
  315   322     1
  316   321     1
  316   322     1
  317   319     1
  317   320     1
  319   321     1
  319   322     1
  323   328     1
  323   329     1
  323   337     1
  324   326     1
  324   327     1
  325   330     1
  325   331     1
  325   332     1
  325   338     1
  325   339     1
  326   328     1
  326   329     1
  326   337     1
  327   333     1
  327   334     1
  327   340     1
  327   341     1
  328   330     1
  328   331     1
  328   332     1
  328   338     1
  328   339     1
  329   335     1
  329   336     1
  329   338     1
  329   339     1
  330   333     1
  330   334     1
  330   337     1
  331   333     1
  331   334     1
  331   337     1
  332   337     1
  333   335     1
  333   336     1
  337   342     1
  337   343     1
  337   361     1
  338   340     1
  338   341     1
  339   344     1
  339   345     1
  339   346     1
  339   362     1
  339   363     1
  340   342     1
  340   343     1
  340   361     1
  341   347     1
  341   348     1
  341   349     1
  341   364     1
  341   365     1
  342   344     1
  342   345     1
  342   346     1
  342   362     1
  342   363     1
  343   350     1
  343   351     1
  343   352     1
  343   362     1
  343   363     1
  344   347     1
  344   348     1
  344   349     1
  344   361     1
  345   347     1
  345   348     1
  345   349     1
  345   361     1
  346   353     1
  346   354     1
  346   361     1
  347   350     1
  347   351     1
  347   352     1
  348   350     1
  348   351     1
  348   352     1
  349   355     1
  349   358     1
  350   353     1
  350   354     1
  351   353     1
  351   354     1
  352   356     1
  352   357     1
  352   359     1
  352   360     1
  353   355     1
  353   358     1
  355   359     1
  355   360     1
  356   358     1
  357   358     1
  361   366     1
  361   367     1
  361   383     1
  362   364     1
  362   365     1
  363   368     1
  363   369     1
  363   370     1
  363   384     1
  363   385     1
  364   366     1
  364   367     1
  364   383     1
  365   371     1
  365   372     1
  365   373     1
  365   386     1
  365   387     1
  366   368     1
  366   369     1
  366   370     1
  366   384     1
  366   385     1
  367   374     1
  367   375     1
  367   376     1
  367   384     1
  367   385     1
  368   371     1
  368   372     1
  368   373     1
  368   383     1
  369   371     1
  369   372     1
  369   373     1
  369   383     1
  370   377     1
  370   378     1
  370   379     1
  370   383     1
  371   374     1
  371   375     1
  371   376     1
  372   374     1
  372   375     1
  372   376     1
  373   380     1
  373   381     1
  373   382     1
  374   377     1
  374   378     1
  374   379     1
  375   377     1
  375   378     1
  375   379     1
  377   380     1
  377   381     1
  377   382     1
  378   380     1
  378   381     1
  378   382     1
  383   388     1
  383   389     1
  383   407     1
  384   386     1
  384   387     1
  385   390     1
  385   391     1
  385   392     1
  385   408     1
  385   409     1
  386   388     1
  386   389     1
  386   407     1
  387   393     1
  387   394     1
  387   395     1
  387   410     1
  387   411     1
  388   390     1
  388   391     1
  388   392     1
  388   408     1
  388   409     1
  389   396     1
  389   397     1
  389   398     1
  389   408     1
  389   409     1
  390   393     1
  390   394     1
  390   395     1
  390   407     1
  391   393     1
  391   394     1
  391   395     1
  391   407     1
  392   399     1
  392   400     1
  392   407     1
  393   396     1
  393   397     1
  393   398     1
  394   396     1
  394   397     1
  394   398     1
  395   401     1
  395   404     1
  396   399     1
  396   400     1
  397   399     1
  397   400     1
  398   402     1
  398   403     1
  398   405     1
  398   406     1
  399   401     1
  399   404     1
  401   405     1
  401   406     1
  402   404     1
  403   404     1
  407   412     1
  407   413     1
  407   426     1
  408   410     1
  408   411     1
  409   414     1
  409   415     1
  409   419     1
  409   427     1
  409   428     1
  410   412     1
  410   413     1
  410   426     1
  411   416     1
  411   417     1
  411   418     1
  411   420     1
  411   421     1
  411   422     1
  411   429     1
  411   430     1
  412   414     1
  412   415     1
  412   419     1
  412   427     1
  412   428     1
  413   423     1
  413   424     1
  413   425     1
  413   427     1
  413   428     1
  414   416     1
  414   417     1
  414   418     1
  414   420     1
  414   421     1
  414   422     1
  414   426     1
  415   420     1
  415   421     1
  415   422     1
  415   426     1
  416   419     1
  417   419     1
  418   419     1
  419   426     1
  420   423     1
  420   424     1
  420   425     1
  421   423     1
  421   424     1
  421   425     1
  426   431     1
  426   432     1
  426   437     1
  427   429     1
  427   430     1
  428   433     1
  428   434     1
  428   435     1
  428   438     1
  428   439     1
  429   431     1
  429   432     1
  429   437     1
  430   436     1
  430   440     1
  430   441     1
  431   433     1
  431   434     1
  431   435     1
  431   438     1
  431   439     1
  432   438     1
  432   439     1
  433   436     1
  433   437     1
  434   436     1
  434   437     1
  435   437     1
  437   442     1
  437   443     1
  437   451     1
  438   440     1
  438   441     1
  439   444     1
  439   445     1
  439   446     1
  439   452     1
  439   453     1
  440   442     1
  440   443     1
  440   451     1
  441   447     1
  441   448     1
  441   454     1
  441   455     1
  442   444     1
  442   445     1
  442   446     1
  442   452     1
  442   453     1
  443   449     1
  443   450     1
  443   452     1
  443   453     1
  444   447     1
  444   448     1
  444   451     1
  445   447     1
  445   448     1
  445   451     1
  446   451     1
  447   449     1
  447   450     1
  451   456     1
  451   457     1
  451   461     1
  452   454     1
  452   455     1
  453   458     1
  453   459     1
  453   460     1
  453   462     1
  453   463     1
  454   456     1
  454   457     1
  454   461     1
  455   464     1
  455   465     1
  456   458     1
  456   459     1
  456   460     1
  456   462     1
  456   463     1
  457   462     1
  457   463     1
  458   461     1
  459   461     1
  460   461     1
  461   466     1
  461   467     1
  461   477     1
  462   464     1
  462   465     1
  463   468     1
  463   469     1
  463   473     1
  463   478     1
  463   479     1
  464   466     1
  464   467     1
  464   477     1
  465   470     1
  465   471     1
  465   472     1
  465   474     1
  465   475     1
  465   476     1
  465   480     1
  465   481     1
  466   468     1
  466   469     1
  466   473     1
  466   478     1
  466   479     1
  467   478     1
  467   479     1
  468   470     1
  468   471     1
  468   472     1
  468   474     1
  468   475     1
  468   476     1
  468   477     1
  469   474     1
  469   475     1
  469   476     1
  469   477     1
  470   473     1
  471   473     1
  472   473     1
  473   477     1
  477   482     1
  477   483     1
  477   487     1
  478   480     1
  478   481     1
  479   484     1
  479   485     1
  479   486     1
  479   488     1
  479   489     1
  480   482     1
  480   483     1
  480   487     1
  481   490     1
  481   491     1
  482   484     1
  482   485     1
  482   486     1
  482   488     1
  482   489     1
  483   488     1
  483   489     1
  484   487     1
  485   487     1
  486   487     1
  487   492     1
  487   493     1
  487   499     1
  488   490     1
  488   491     1
  489   494     1
  489   495     1
  489   496     1
  489   500     1
  489   501     1
  490   492     1
  490   493     1
  490   499     1
  491   497     1
  491   498     1
  491   502     1
  491   503     1
  492   494     1
  492   495     1
  492   496     1
  492   500     1
  492   501     1
  493   500     1
  493   501     1
  494   497     1
  494   498     1
  494   499     1
  495   497     1
  495   498     1
  495   499     1
  496   499     1
  499   504     1
  499   505     1
  499   520     1
  500   502     1
  500   503     1
  501   506     1
  501   507     1
  501   508     1
  501   521     1
  501   522     1
  502   504     1
  502   505     1
  502   520     1
  503   509     1
  503   518     1
  503   523     1
  503   524     1
  504   506     1
  504   507     1
  504   508     1
  504   521     1
  504   522     1
  505   510     1
  505   511     1
  505   516     1
  505   519     1
  505   521     1
  505   522     1
  506   509     1
  506   518     1
  506   520     1
  507   509     1
  507   518     1
  507   520     1
  508   512     1
  508   513     1
  508   517     1
  508   520     1
  509   514     1
  509   516     1
  509   519     1
  510   512     1
  510   513     1
  510   518     1
  511   515     1
  511   517     1
  511   518     1
  512   514     1
  512   516     1
  513   519     1
  514   517     1
  514   518     1
  515   516     1
  517   519     1
  520   525     1
  520   526     1
  520   531     1
  521   523     1
  521   524     1
  522   527     1
  522   528     1
  522   529     1
  522   532     1
  522   533     1
  523   525     1
  523   526     1
  523   531     1
  524   530     1
  524   534     1
  524   535     1
  525   527     1
  525   528     1
  525   529     1
  525   532     1
  525   533     1
  526   532     1
  526   533     1
  527   530     1
  527   531     1
  528   530     1
  528   531     1
  529   531     1
  531   536     1
  531   537     1
  531   547     1
  532   534     1
  532   535     1
  533   538     1
  533   539     1
  533   543     1
  533   548     1
  533   549     1
  534   536     1
  534   537     1
  534   547     1
  535   540     1
  535   541     1
  535   542     1
  535   544     1
  535   545     1
  535   546     1
  535   550     1
  535   551     1
  536   538     1
  536   539     1
  536   543     1
  536   548     1
  536   549     1
  537   548     1
  537   549     1
  538   540     1
  538   541     1
  538   542     1
  538   544     1
  538   545     1
  538   546     1
  538   547     1
  539   544     1
  539   545     1
  539   546     1
  539   547     1
  540   543     1
  541   543     1
  542   543     1
  543   547     1
  547   552     1
  547   553     1
  547   566     1
  548   550     1
  548   551     1
  549   554     1
  549   555     1
  549   556     1
  549   567     1
  549   568     1
  550   552     1
  550   553     1
  550   566     1
  551   557     1
  551   558     1
  551   562     1
  551   569     1
  551   570     1
  552   554     1
  552   555     1
  552   556     1
  552   567     1
  552   568     1
  553   559     1
  553   560     1
  553   561     1
  553   563     1
  553   564     1
  553   565     1
  553   567     1
  553   568     1
  554   557     1
  554   558     1
  554   562     1
  554   566     1
  555   557     1
  555   558     1
  555   562     1
  555   566     1
  556   566     1
  557   559     1
  557   560     1
  557   561     1
  557   563     1
  557   564     1
  557   565     1
  558   563     1
  558   564     1
  558   565     1
  559   562     1
  560   562     1
  561   562     1
  566   571     1
  566   572     1
  566   587     1
  567   569     1
  567   570     1
  568   573     1
  568   574     1
  568   575     1
  568   588     1
  568   589     1
  569   571     1
  569   572     1
  569   587     1
  570   576     1
  570   585     1
  570   590     1
  570   591     1
  571   573     1
  571   574     1
  571   575     1
  571   588     1
  571   589     1
  572   577     1
  572   578     1
  572   583     1
  572   586     1
  572   588     1
  572   589     1
  573   576     1
  573   585     1
  573   587     1
  574   576     1
  574   585     1
  574   587     1
  575   579     1
  575   580     1
  575   584     1
  575   587     1
  576   581     1
  576   583     1
  576   586     1
  577   579     1
  577   580     1
  577   585     1
  578   582     1
  578   584     1
  578   585     1
  579   581     1
  579   583     1
  580   586     1
  581   584     1
  581   585     1
  582   583     1
  584   586     1
  587   592     1
  587   593     1
  587   601     1
  588   590     1
  588   591     1
  589   594     1
  589   595     1
  589   596     1
  589   602     1
  589   603     1
  590   592     1
  590   593     1
  590   601     1
  591   597     1
  591   598     1
  591   604     1
  591   605     1
  592   594     1
  592   595     1
  592   596     1
  592   602     1
  592   603     1
  593   599     1
  593   600     1
  593   602     1
  593   603     1
  594   597     1
  594   598     1
  594   601     1
  595   597     1
  595   598     1
  595   601     1
  596   601     1
  597   599     1
  597   600     1
  601   606     1
  601   607     1
  601   612     1
  602   604     1
  602   605     1
  603   608     1
  603   609     1
  603   610     1
  603   613     1
  603   614     1
  604   606     1
  604   607     1
  604   612     1
  605   611     1
  605   615     1
  605   616     1
  606   608     1
  606   609     1
  606   610     1
  606   613     1
  606   614     1
  607   613     1
  607   614     1
  608   611     1
  608   612     1
  609   611     1
  609   612     1
  610   612     1
  612   617     1
  612   618     1
  612   622     1
  613   615     1
  613   616     1
  614   619     1
  614   620     1
  614   621     1
  614   623     1
  614   624     1
  615   617     1
  615   618     1
  615   622     1
  616   625     1
  616   626     1
  617   619     1
  617   620     1
  617   621     1
  617   623     1
  617   624     1
  618   623     1
  618   624     1
  619   622     1
  620   622     1
  621   622     1
  622   627     1
  622   628     1
  622   633     1
  623   625     1
  623   626     1
  624   629     1
  624   630     1
  624   631     1
  624   634     1
  624   635     1
  625   627     1
  625   628     1
  625   633     1
  626   632     1
  626   636     1
  626   637     1
  627   629     1
  627   630     1
  627   631     1
  627   634     1
  627   635     1
  628   634     1
  628   635     1
  629   632     1
  629   633     1
  630   632     1
  630   633     1
  631   633     1
  633   638     1
  633   639     1
  633   653     1
  634   636     1
  634   637     1
  635   640     1
  635   641     1
  635   642     1
  635   654     1
  635   655     1
  636   638     1
  636   639     1
  636   653     1
  637   643     1
  637   651     1
  637   656     1
  637   657     1
  638   640     1
  638   641     1
  638   642     1
  638   654     1
  638   655     1
  639   644     1
  639   645     1
  639   649     1
  639   652     1
  639   654     1
  639   655     1
  640   643     1
  640   651     1
  640   653     1
  641   643     1
  641   651     1
  641   653     1
  642   646     1
  642   647     1
  642   650     1
  642   653     1
  643   648     1
  643   649     1
  643   652     1
  644   646     1
  644   647     1
  644   651     1
  645   650     1
  645   651     1
  646   648     1
  646   649     1
  647   652     1
  648   650     1
  648   651     1
  650   652     1
  653   658     1
  653   659     1
  653   664     1
  654   656     1
  654   657     1
  655   660     1
  655   661     1
  655   662     1
  655   665     1
  655   666     1
  656   658     1
  656   659     1
  656   664     1
  657   663     1
  657   667     1
  657   668     1
  658   660     1
  658   661     1
  658   662     1
  658   665     1
  658   666     1
  659   665     1
  659   666     1
  660   663     1
  660   664     1
  661   663     1
  661   664     1
  662   664     1
  664   669     1
  664   670     1
  664   678     1
  665   667     1
  665   668     1
  666   671     1
  666   672     1
  666   676     1
  666   679     1
  666   680     1
  667   669     1
  667   670     1
  667   678     1
  668   673     1
  668   674     1
  668   675     1
  668   677     1
  668   681     1
  668   682     1
  669   671     1
  669   672     1
  669   676     1
  669   679     1
  669   680     1
  670   679     1
  670   680     1
  671   673     1
  671   674     1
  671   675     1
  671   677     1
  671   678     1
  672   677     1
  672   678     1
  673   676     1
  674   676     1
  675   676     1
  676   678     1
  678   683     1
  678   684     1
  678   698     1
  679   681     1
  679   682     1
  680   685     1
  680   686     1
  680   687     1
  680   699     1
  680   700     1
  681   683     1
  681   684     1
  681   698     1
  682   688     1
  682   696     1
  682   701     1
  682   702     1
  683   685     1
  683   686     1
  683   687     1
  683   699     1
  683   700     1
  684   689     1
  684   690     1
  684   694     1
  684   697     1
  684   699     1
  684   700     1
  685   688     1
  685   696     1
  685   698     1
  686   688     1
  686   696     1
  686   698     1
  687   691     1
  687   692     1
  687   695     1
  687   698     1
  688   693     1
  688   694     1
  688   697     1
  689   691     1
  689   692     1
  689   696     1
  690   695     1
  690   696     1
  691   693     1
  691   694     1
  692   697     1
  693   695     1
  693   696     1
  695   697     1
  698   703     1
  698   704     1
  698   720     1
  699   701     1
  699   702     1
  700   705     1
  700   706     1
  700   707     1
  700   721     1
  700   722     1
  701   703     1
  701   704     1
  701   720     1
  702   708     1
  702   709     1
  702   710     1
  702   723     1
  702   724     1
  703   705     1
  703   706     1
  703   707     1
  703   721     1
  703   722     1
  704   711     1
  704   712     1
  704   713     1
  704   721     1
  704   722     1
  705   708     1
  705   709     1
  705   710     1
  705   720     1
  706   708     1
  706   709     1
  706   710     1
  706   720     1
  707   714     1
  707   715     1
  707   716     1
  707   720     1
  708   711     1
  708   712     1
  708   713     1
  709   711     1
  709   712     1
  709   713     1
  710   717     1
  710   718     1
  710   719     1
  711   714     1
  711   715     1
  711   716     1
  712   714     1
  712   715     1
  712   716     1
  714   717     1
  714   718     1
  714   719     1
  715   717     1
  715   718     1
  715   719     1
  720   725     1
  720   726     1
  720   730     1
  721   723     1
  721   724     1
  722   727     1
  722   728     1
  722   729     1
  722   731     1
  722   732     1
  723   725     1
  723   726     1
  723   730     1
  724   733     1
  724   734     1
  724  1533     1
  725   727     1
  725   728     1
  725   729     1
  725   731     1
  725   732     1
  726   731     1
  726   732     1
  726  1530     1
  727   730     1
  727  1533     1
  728   730     1
  728  1533     1
  729   730     1
  729  1528     1
  729  1531     1
  729  1532     1
  730   735     1
  730   736     1
  730   751     1
  731   733     1
  731   734     1
  732   737     1
  732   738     1
  732   739     1
  732   752     1
  732   753     1
  733   735     1
  733   736     1
  733   751     1
  734   740     1
  734   749     1
  734   754     1
  734   755     1
  735   737     1
  735   738     1
  735   739     1
  735   752     1
  735   753     1
  736   741     1
  736   742     1
  736   747     1
  736   750     1
  736   752     1
  736   753     1
  737   740     1
  737   749     1
  737   751     1
  738   740     1
  738   749     1
  738   751     1
  739   743     1
  739   744     1
  739   748     1
  739   751     1
  740   745     1
  740   747     1
  740   750     1
  741   743     1
  741   744     1
  741   749     1
  742   746     1
  742   748     1
  742   749     1
  743   745     1
  743   747     1
  744   750     1
  745   748     1
  745   749     1
  746   747     1
  748   750     1
  751   756     1
  751   757     1
  751   758     1
  752   754     1
  752   755     1
  753   759     1
  753   760     1
  754   756     1
  754   757     1
  754   758     1
  755   761     1
  755   762     1
  756   759     1
  756   760     1
  757   759     1
  757   760     1
  758   763     1
  758   764     1
  758   774     1
  759   761     1
  759   762     1
  760   765     1
  760   766     1
  760   770     1
  760   775     1
  760   776     1
  761   763     1
  761   764     1
  761   774     1
  762   767     1
  762   768     1
  762   769     1
  762   771     1
  762   772     1
  762   773     1
  762   777     1
  762   778     1
  763   765     1
  763   766     1
  763   770     1
  763   775     1
  763   776     1
  764   775     1
  764   776     1
  765   767     1
  765   768     1
  765   769     1
  765   771     1
  765   772     1
  765   773     1
  765   774     1
  766   771     1
  766   772     1
  766   773     1
  766   774     1
  767   770     1
  768   770     1
  769   770     1
  770   774     1
  774   779     1
  774   780     1
  774   785     1
  775   777     1
  775   778     1
  776   781     1
  776   782     1
  776   783     1
  776   786     1
  776   787     1
  777   779     1
  777   780     1
  777   785     1
  778   784     1
  778   788     1
  778   797     1
  779   781     1
  779   782     1
  779   783     1
  779   786     1
  779   787     1
  780   786     1
  780   787     1
  781   784     1
  781   785     1
  782   784     1
  782   785     1
  783   785     1
  785   789     1
  785   790     1
  785   791     1
  785   794     1
  785   798     1
  785   799     1
  786   788     1
  786   797     1
  787   792     1
  787   793     1
  787   795     1
  787   796     1
  787   800     1
  787   801     1
  788   795     1
  788   796     1
  788   798     1
  788   799     1
  789   792     1
  789   793     1
  789   794     1
  789   797     1
  790   792     1
  790   793     1
  790   794     1
  790   797     1
  791   798     1
  791   799     1
  792   795     1
  792   796     1
  792   797     1
  793   795     1
  793   796     1
  793   797     1
  794   800     1
  794   801     1
  795   798     1
  795   799     1
  796   798     1
  796   799     1
  797   802     1
  797   803     1
  798   800     1
  798   801     1
  799   804     1
  799   805     1
  799   813     1
  800   802     1
  800   803     1
  801   806     1
  801   807     1
  801   811     1
  801   814     1
  801   815     1
  802   804     1
  802   805     1
  802   813     1
  803   808     1
  803   809     1
  803   810     1
  803   812     1
  803   816     1
  803   817     1
  804   806     1
  804   807     1
  804   811     1
  804   814     1
  804   815     1
  805   814     1
  805   815     1
  806   808     1
  806   809     1
  806   810     1
  806   812     1
  806   813     1
  807   812     1
  807   813     1
  808   811     1
  809   811     1
  810   811     1
  811   813     1
  813   818     1
  813   819     1
  813   835     1
  814   816     1
  814   817     1
  815   820     1
  815   821     1
  815   822     1
  815   836     1
  815   837     1
  816   818     1
  816   819     1
  816   835     1
  817   823     1
  817   824     1
  817   825     1
  817   838     1
  817   839     1
  818   820     1
  818   821     1
  818   822     1
  818   836     1
  818   837     1
  819   826     1
  819   827     1
  819   828     1
  819   836     1
  819   837     1
  820   823     1
  820   824     1
  820   825     1
  820   835     1
  821   823     1
  821   824     1
  821   825     1
  821   835     1
  822   829     1
  822   830     1
  822   831     1
  822   835     1
  823   826     1
  823   827     1
  823   828     1
  824   826     1
  824   827     1
  824   828     1
  825   832     1
  825   833     1
  825   834     1
  826   829     1
  826   830     1
  826   831     1
  827   829     1
  827   830     1
  827   831     1
  829   832     1
  829   833     1
  829   834     1
  830   832     1
  830   833     1
  830   834     1
  835   840     1
  835   841     1
  835   854     1
  836   838     1
  836   839     1
  837   842     1
  837   843     1
  837   844     1
  837   855     1
  837   856     1
  838   840     1
  838   841     1
  838   854     1
  839   845     1
  839   846     1
  839   850     1
  839   857     1
  839   858     1
  840   842     1
  840   843     1
  840   844     1
  840   855     1
  840   856     1
  841   847     1
  841   848     1
  841   849     1
  841   851     1
  841   852     1
  841   853     1
  841   855     1
  841   856     1
  842   845     1
  842   846     1
  842   850     1
  842   854     1
  843   845     1
  843   846     1
  843   850     1
  843   854     1
  844   854     1
  845   847     1
  845   848     1
  845   849     1
  845   851     1
  845   852     1
  845   853     1
  846   851     1
  846   852     1
  846   853     1
  847   850     1
  848   850     1
  849   850     1
  854   859     1
  854   860     1
  854   868     1
  855   857     1
  855   858     1
  856   861     1
  856   862     1
  856   863     1
  856   869     1
  856   870     1
  857   859     1
  857   860     1
  857   868     1
  858   864     1
  858   865     1
  858   871     1
  858   872     1
  859   861     1
  859   862     1
  859   863     1
  859   869     1
  859   870     1
  860   866     1
  860   867     1
  860   869     1
  860   870     1
  861   864     1
  861   865     1
  861   868     1
  862   864     1
  862   865     1
  862   868     1
  863   868     1
  864   866     1
  864   867     1
  868   873     1
  868   874     1
  868   880     1
  869   871     1
  869   872     1
  870   875     1
  870   876     1
  870   877     1
  870   881     1
  870   882     1
  871   873     1
  871   874     1
  871   880     1
  872   878     1
  872   879     1
  872   883     1
  872   884     1
  873   875     1
  873   876     1
  873   877     1
  873   881     1
  873   882     1
  874   881     1
  874   882     1
  875   878     1
  875   879     1
  875   880     1
  876   878     1
  876   879     1
  876   880     1
  877   880     1
  880   885     1
  880   886     1
  880   899     1
  881   883     1
  881   884     1
  882   887     1
  882   888     1
  882   889     1
  882   900     1
  882   901     1
  883   885     1
  883   886     1
  883   899     1
  884   890     1
  884   891     1
  884   895     1
  884   902     1
  884   903     1
  885   887     1
  885   888     1
  885   889     1
  885   900     1
  885   901     1
  886   892     1
  886   893     1
  886   894     1
  886   896     1
  886   897     1
  886   898     1
  886   900     1
  886   901     1
  887   890     1
  887   891     1
  887   895     1
  887   899     1
  888   890     1
  888   891     1
  888   895     1
  888   899     1
  889   899     1
  890   892     1
  890   893     1
  890   894     1
  890   896     1
  890   897     1
  890   898     1
  891   896     1
  891   897     1
  891   898     1
  892   895     1
  893   895     1
  894   895     1
  899   904     1
  899   905     1
  899   909     1
  900   902     1
  900   903     1
  901   906     1
  901   907     1
  901   908     1
  901   910     1
  901   911     1
  902   904     1
  902   905     1
  902   909     1
  903   912     1
  903   913     1
  903  2982     1
  904   906     1
  904   907     1
  904   908     1
  904   910     1
  904   911     1
  905   910     1
  905   911     1
  905  2979     1
  906   909     1
  906  2982     1
  907   909     1
  907  2982     1
  908   909     1
  908  2977     1
  908  2980     1
  908  2981     1
  909   914     1
  909   915     1
  909   929     1
  910   912     1
  910   913     1
  911   916     1
  911   917     1
  911   918     1
  911   930     1
  911   931     1
  912   914     1
  912   915     1
  912   929     1
  913   919     1
  913   927     1
  913   932     1
  913   933     1
  914   916     1
  914   917     1
  914   918     1
  914   930     1
  914   931     1
  915   920     1
  915   921     1
  915   925     1
  915   928     1
  915   930     1
  915   931     1
  916   919     1
  916   927     1
  916   929     1
  917   919     1
  917   927     1
  917   929     1
  918   922     1
  918   923     1
  918   926     1
  918   929     1
  919   924     1
  919   925     1
  919   928     1
  920   922     1
  920   923     1
  920   927     1
  921   926     1
  921   927     1
  922   924     1
  922   925     1
  923   928     1
  924   926     1
  924   927     1
  926   928     1
  929   934     1
  929   935     1
  929   943     1
  930   932     1
  930   933     1
  931   936     1
  931   937     1
  931   941     1
  931   944     1
  931   945     1
  932   934     1
  932   935     1
  932   943     1
  933   938     1
  933   939     1
  933   940     1
  933   942     1
  933   946     1
  933   947     1
  934   936     1
  934   937     1
  934   941     1
  934   944     1
  934   945     1
  935   944     1
  935   945     1
  936   938     1
  936   939     1
  936   940     1
  936   942     1
  936   943     1
  937   942     1
  937   943     1
  938   941     1
  939   941     1
  940   941     1
  941   943     1
  943   948     1
  943   949     1
  943   957     1
  944   946     1
  944   947     1
  945   950     1
  945   951     1
  945   952     1
  945   958     1
  945   959     1
  946   948     1
  946   949     1
  946   957     1
  947   953     1
  947   954     1
  947   960     1
  947   961     1
  948   950     1
  948   951     1
  948   952     1
  948   958     1
  948   959     1
  949   955     1
  949   956     1
  949   958     1
  949   959     1
  950   953     1
  950   954     1
  950   957     1
  951   953     1
  951   954     1
  951   957     1
  952   957     1
  953   955     1
  953   956     1
  957   962     1
  957   963     1
  957   973     1
  958   960     1
  958   961     1
  959   964     1
  959   965     1
  959   969     1
  959   974     1
  959   975     1
  960   962     1
  960   963     1
  960   973     1
  961   966     1
  961   967     1
  961   968     1
  961   970     1
  961   971     1
  961   972     1
  961   976     1
  961   977     1
  962   964     1
  962   965     1
  962   969     1
  962   974     1
  962   975     1
  963   974     1
  963   975     1
  964   966     1
  964   967     1
  964   968     1
  964   970     1
  964   971     1
  964   972     1
  964   973     1
  965   970     1
  965   971     1
  965   972     1
  965   973     1
  966   969     1
  967   969     1
  968   969     1
  969   973     1
  973   978     1
  973   979     1
  973   994     1
  974   976     1
  974   977     1
  975   980     1
  975   981     1
  975   982     1
  975   995     1
  975   996     1
  976   978     1
  976   979     1
  976   994     1
  977   983     1
  977   992     1
  977   997     1
  977   998     1
  978   980     1
  978   981     1
  978   982     1
  978   995     1
  978   996     1
  979   984     1
  979   985     1
  979   990     1
  979   993     1
  979   995     1
  979   996     1
  980   983     1
  980   992     1
  980   994     1
  981   983     1
  981   992     1
  981   994     1
  982   986     1
  982   987     1
  982   991     1
  982   994     1
  983   988     1
  983   990     1
  983   993     1
  984   986     1
  984   987     1
  984   992     1
  985   989     1
  985   991     1
  985   992     1
  986   988     1
  986   990     1
  987   993     1
  988   991     1
  988   992     1
  989   990     1
  991   993     1
  994   999     1
  994  1000     1
  994  1004     1
  995   997     1
  995   998     1
  996  1001     1
  996  1002     1
  996  1003     1
  996  1005     1
  996  1006     1
  997   999     1
  997  1000     1
  997  1004     1
  998  1007     1
  998  1008     1
  999  1001     1
  999  1002     1
  999  1003     1
  999  1005     1
  999  1006     1
 1000  1005     1
 1000  1006     1
 1001  1004     1
 1002  1004     1
 1003  1004     1
 1004  1009     1
 1004  1010     1
 1004  1016     1
 1005  1007     1
 1005  1008     1
 1006  1011     1
 1006  1012     1
 1006  1013     1
 1006  1017     1
 1006  1018     1
 1007  1009     1
 1007  1010     1
 1007  1016     1
 1008  1014     1
 1008  1015     1
 1008  1019     1
 1008  1020     1
 1009  1011     1
 1009  1012     1
 1009  1013     1
 1009  1017     1
 1009  1018     1
 1010  1017     1
 1010  1018     1
 1011  1014     1
 1011  1015     1
 1011  1016     1
 1012  1014     1
 1012  1015     1
 1012  1016     1
 1013  1016     1
 1016  1021     1
 1016  1022     1
 1016  1027     1
 1017  1019     1
 1017  1020     1
 1018  1023     1
 1018  1024     1
 1018  1025     1
 1018  1028     1
 1018  1029     1
 1019  1021     1
 1019  1022     1
 1019  1027     1
 1020  1026     1
 1020  1030     1
 1020  1031     1
 1021  1023     1
 1021  1024     1
 1021  1025     1
 1021  1028     1
 1021  1029     1
 1022  1028     1
 1022  1029     1
 1023  1026     1
 1023  1027     1
 1024  1026     1
 1024  1027     1
 1025  1027     1
 1027  1032     1
 1027  1033     1
 1027  1047     1
 1028  1030     1
 1028  1031     1
 1029  1034     1
 1029  1035     1
 1029  1036     1
 1029  1048     1
 1029  1049     1
 1030  1032     1
 1030  1033     1
 1030  1047     1
 1031  1037     1
 1031  1045     1
 1031  1050     1
 1031  1051     1
 1032  1034     1
 1032  1035     1
 1032  1036     1
 1032  1048     1
 1032  1049     1
 1033  1038     1
 1033  1039     1
 1033  1043     1
 1033  1046     1
 1033  1048     1
 1033  1049     1
 1034  1037     1
 1034  1045     1
 1034  1047     1
 1035  1037     1
 1035  1045     1
 1035  1047     1
 1036  1040     1
 1036  1041     1
 1036  1044     1
 1036  1047     1
 1037  1042     1
 1037  1043     1
 1037  1046     1
 1038  1040     1
 1038  1041     1
 1038  1045     1
 1039  1044     1
 1039  1045     1
 1040  1042     1
 1040  1043     1
 1041  1046     1
 1042  1044     1
 1042  1045     1
 1044  1046     1
 1047  1052     1
 1047  1053     1
 1047  1063     1
 1048  1050     1
 1048  1051     1
 1049  1054     1
 1049  1055     1
 1049  1059     1
 1049  1064     1
 1049  1065     1
 1050  1052     1
 1050  1053     1
 1050  1063     1
 1051  1056     1
 1051  1057     1
 1051  1058     1
 1051  1060     1
 1051  1061     1
 1051  1062     1
 1051  1066     1
 1051  1067     1
 1052  1054     1
 1052  1055     1
 1052  1059     1
 1052  1064     1
 1052  1065     1
 1053  1064     1
 1053  1065     1
 1054  1056     1
 1054  1057     1
 1054  1058     1
 1054  1060     1
 1054  1061     1
 1054  1062     1
 1054  1063     1
 1055  1060     1
 1055  1061     1
 1055  1062     1
 1055  1063     1
 1056  1059     1
 1057  1059     1
 1058  1059     1
 1059  1063     1
 1063  1068     1
 1063  1069     1
 1063  1082     1
 1064  1066     1
 1064  1067     1
 1065  1070     1
 1065  1071     1
 1065  1075     1
 1065  1083     1
 1065  1084     1
 1066  1068     1
 1066  1069     1
 1066  1082     1
 1067  1072     1
 1067  1073     1
 1067  1074     1
 1067  1076     1
 1067  1077     1
 1067  1078     1
 1067  1085     1
 1067  1086     1
 1068  1070     1
 1068  1071     1
 1068  1075     1
 1068  1083     1
 1068  1084     1
 1069  1079     1
 1069  1080     1
 1069  1081     1
 1069  1083     1
 1069  1084     1
 1070  1072     1
 1070  1073     1
 1070  1074     1
 1070  1076     1
 1070  1077     1
 1070  1078     1
 1070  1082     1
 1071  1076     1
 1071  1077     1
 1071  1078     1
 1071  1082     1
 1072  1075     1
 1073  1075     1
 1074  1075     1
 1075  1082     1
 1076  1079     1
 1076  1080     1
 1076  1081     1
 1077  1079     1
 1077  1080     1
 1077  1081     1
 1082  1087     1
 1082  1088     1
 1082  1106     1
 1083  1085     1
 1083  1086     1
 1084  1089     1
 1084  1090     1
 1084  1091     1
 1084  1107     1
 1084  1108     1
 1085  1087     1
 1085  1088     1
 1085  1106     1
 1086  1092     1
 1086  1093     1
 1086  1094     1
 1086  1109     1
 1086  1110     1
 1087  1089     1
 1087  1090     1
 1087  1091     1
 1087  1107     1
 1087  1108     1
 1088  1095     1
 1088  1096     1
 1088  1097     1
 1088  1107     1
 1088  1108     1
 1089  1092     1
 1089  1093     1
 1089  1094     1
 1089  1106     1
 1090  1092     1
 1090  1093     1
 1090  1094     1
 1090  1106     1
 1091  1098     1
 1091  1099     1
 1091  1106     1
 1092  1095     1
 1092  1096     1
 1092  1097     1
 1093  1095     1
 1093  1096     1
 1093  1097     1
 1094  1100     1
 1094  1103     1
 1095  1098     1
 1095  1099     1
 1096  1098     1
 1096  1099     1
 1097  1101     1
 1097  1102     1
 1097  1104     1
 1097  1105     1
 1098  1100     1
 1098  1103     1
 1100  1104     1
 1100  1105     1
 1101  1103     1
 1102  1103     1
 1106  1111     1
 1106  1112     1
 1106  1113     1
 1107  1109     1
 1107  1110     1
 1108  1114     1
 1108  1115     1
 1109  1111     1
 1109  1112     1
 1109  1113     1
 1110  1116     1
 1110  1117     1
 1111  1114     1
 1111  1115     1
 1112  1114     1
 1112  1115     1
 1113  1118     1
 1113  1119     1
 1113  1125     1
 1114  1116     1
 1114  1117     1
 1115  1120     1
 1115  1121     1
 1115  1122     1
 1115  1126     1
 1115  1127     1
 1116  1118     1
 1116  1119     1
 1116  1125     1
 1117  1123     1
 1117  1124     1
 1117  1128     1
 1117  1129     1
 1118  1120     1
 1118  1121     1
 1118  1122     1
 1118  1126     1
 1118  1127     1
 1119  1126     1
 1119  1127     1
 1120  1123     1
 1120  1124     1
 1120  1125     1
 1121  1123     1
 1121  1124     1
 1121  1125     1
 1122  1125     1
 1125  1130     1
 1125  1131     1
 1125  1140     1
 1126  1128     1
 1126  1129     1
 1127  1132     1
 1127  1133     1
 1127  1134     1
 1127  1141     1
 1127  1142     1
 1128  1130     1
 1128  1131     1
 1128  1140     1
 1129  1135     1
 1129  1136     1
 1129  1137     1
 1129  1143     1
 1129  1144     1
 1130  1132     1
 1130  1133     1
 1130  1134     1
 1130  1141     1
 1130  1142     1
 1131  1138     1
 1131  1139     1
 1131  1141     1
 1131  1142     1
 1132  1135     1
 1132  1136     1
 1132  1137     1
 1132  1140     1
 1133  1135     1
 1133  1136     1
 1133  1137     1
 1133  1140     1
 1134  1140     1
 1135  1138     1
 1135  1139     1
 1136  1138     1
 1136  1139     1
 1140  1145     1
 1140  1146     1
 1140  1156     1
 1141  1143     1
 1141  1144     1
 1142  1147     1
 1142  1148     1
 1142  1152     1
 1142  1157     1
 1142  1158     1
 1143  1145     1
 1143  1146     1
 1143  1156     1
 1144  1149     1
 1144  1150     1
 1144  1151     1
 1144  1153     1
 1144  1154     1
 1144  1155     1
 1144  1159     1
 1144  1160     1
 1145  1147     1
 1145  1148     1
 1145  1152     1
 1145  1157     1
 1145  1158     1
 1146  1157     1
 1146  1158     1
 1147  1149     1
 1147  1150     1
 1147  1151     1
 1147  1153     1
 1147  1154     1
 1147  1155     1
 1147  1156     1
 1148  1153     1
 1148  1154     1
 1148  1155     1
 1148  1156     1
 1149  1152     1
 1150  1152     1
 1151  1152     1
 1152  1156     1
 1156  1161     1
 1156  1162     1
 1156  1180     1
 1157  1159     1
 1157  1160     1
 1158  1163     1
 1158  1164     1
 1158  1165     1
 1158  1181     1
 1158  1182     1
 1159  1161     1
 1159  1162     1
 1159  1180     1
 1160  1166     1
 1160  1167     1
 1160  1168     1
 1160  1183     1
 1160  1184     1
 1161  1163     1
 1161  1164     1
 1161  1165     1
 1161  1181     1
 1161  1182     1
 1162  1169     1
 1162  1170     1
 1162  1171     1
 1162  1181     1
 1162  1182     1
 1163  1166     1
 1163  1167     1
 1163  1168     1
 1163  1180     1
 1164  1166     1
 1164  1167     1
 1164  1168     1
 1164  1180     1
 1165  1172     1
 1165  1173     1
 1165  1180     1
 1166  1169     1
 1166  1170     1
 1166  1171     1
 1167  1169     1
 1167  1170     1
 1167  1171     1
 1168  1174     1
 1168  1177     1
 1169  1172     1
 1169  1173     1
 1170  1172     1
 1170  1173     1
 1171  1175     1
 1171  1176     1
 1171  1178     1
 1171  1179     1
 1172  1174     1
 1172  1177     1
 1174  1178     1
 1174  1179     1
 1175  1177     1
 1176  1177     1
 1180  1185     1
 1180  1186     1
 1180  1197     1
 1181  1183     1
 1181  1184     1
 1182  1187     1
 1182  1188     1
 1182  1189     1
 1182  1198     1
 1182  1199     1
 1183  1185     1
 1183  1186     1
 1183  1197     1
 1184  1190     1
 1184  1191     1
 1184  1192     1
 1184  1200     1
 1184  1201     1
 1185  1187     1
 1185  1188     1
 1185  1189     1
 1185  1198     1
 1185  1199     1
 1186  1193     1
 1186  1194     1
 1186  1198     1
 1186  1199     1
 1187  1190     1
 1187  1191     1
 1187  1192     1
 1187  1197     1
 1188  1190     1
 1188  1191     1
 1188  1192     1
 1188  1197     1
 1189  1195     1
 1189  1196     1
 1189  1197     1
 1190  1193     1
 1190  1194     1
 1191  1193     1
 1191  1194     1
 1193  1195     1
 1193  1196     1
 1197  1202     1
 1197  1203     1
 1197  1216     1
 1198  1200     1
 1198  1201     1
 1199  1204     1
 1199  1205     1
 1199  1209     1
 1199  1217     1
 1199  1218     1
 1200  1202     1
 1200  1203     1
 1200  1216     1
 1201  1206     1
 1201  1207     1
 1201  1208     1
 1201  1210     1
 1201  1211     1
 1201  1212     1
 1201  1219     1
 1201  1220     1
 1202  1204     1
 1202  1205     1
 1202  1209     1
 1202  1217     1
 1202  1218     1
 1203  1213     1
 1203  1214     1
 1203  1215     1
 1203  1217     1
 1203  1218     1
 1204  1206     1
 1204  1207     1
 1204  1208     1
 1204  1210     1
 1204  1211     1
 1204  1212     1
 1204  1216     1
 1205  1210     1
 1205  1211     1
 1205  1212     1
 1205  1216     1
 1206  1209     1
 1207  1209     1
 1208  1209     1
 1209  1216     1
 1210  1213     1
 1210  1214     1
 1210  1215     1
 1211  1213     1
 1211  1214     1
 1211  1215     1
 1216  1221     1
 1216  1222     1
 1216  1226     1
 1217  1219     1
 1217  1220     1
 1218  1223     1
 1218  1224     1
 1218  1225     1
 1218  1227     1
 1218  1228     1
 1219  1221     1
 1219  1222     1
 1219  1226     1
 1220  1229     1
 1220  1238     1
 1221  1223     1
 1221  1224     1
 1221  1225     1
 1221  1227     1
 1221  1228     1
 1222  1227     1
 1222  1228     1
 1223  1226     1
 1224  1226     1
 1225  1226     1
 1226  1230     1
 1226  1231     1
 1226  1232     1
 1226  1235     1
 1226  1239     1
 1226  1240     1
 1227  1229     1
 1227  1238     1
 1228  1233     1
 1228  1234     1
 1228  1236     1
 1228  1237     1
 1228  1241     1
 1228  1242     1
 1229  1236     1
 1229  1237     1
 1229  1239     1
 1229  1240     1
 1230  1233     1
 1230  1234     1
 1230  1235     1
 1230  1238     1
 1231  1233     1
 1231  1234     1
 1231  1235     1
 1231  1238     1
 1232  1239     1
 1232  1240     1
 1233  1236     1
 1233  1237     1
 1233  1238     1
 1234  1236     1
 1234  1237     1
 1234  1238     1
 1235  1241     1
[truncated: 661,234 more chars]
