# Supplementary material for: Design of nanobody targeting SARS-CoV-2 spike glycoprotein using CDR-grafting assisted by molecular simulation and machine learning
Source: PLoS Comput Biol. 2025 Apr 21;21(4):e1012921. doi: 10.1371/journal.pcbi.1012921 (PMC12068729; doi:10.1371/journal.pcbi.1012921)
Supplement: S1 Text — (ZIP) [file pcbi.1012921.s001.zip › NbDesign-main/molecular_dynamics/toppar/TP3.itp]

;;
;; Generated by CHARMM-GUI FF-Converter
;;
;; Correspondance:
;; jul316@lehigh.edu or wonpil@lehigh.edu
;;
;; GROMACS topology file for TP3
;;


[ moleculetype ]
; name	nrexcl
TP3	     1

[ atoms ]
; nr	type	resnr	residu	atom	cgnr	charge	mass
     1         OW      1      TP3      O      1    -0.834000    16.0000   ; qtot -0.834
     2         HW      1      TP3     H1      2     0.417000     1.0080   ; qtot -0.417
     3         HW      1      TP3     H2      3     0.417000     1.0080   ; qtot  0.000

[ settles ]
; OW	funct	doh	dhh
    1     1  9.572000e-02  1.513600e-01

[ exclusions ]
    1     2     3
    2     1     3
    3     1     2
