# Supplementary material for: Design of nanobody targeting SARS-CoV-2 spike glycoprotein using CDR-grafting assisted by molecular simulation and machine learning
Source: PLoS Comput Biol. 2025 Apr 21;21(4):e1012921. doi: 10.1371/journal.pcbi.1012921 (PMC12068729; doi:10.1371/journal.pcbi.1012921)
Supplement: S1 Text — (ZIP) [file pcbi.1012921.s001.zip › NbDesign-main/molecular_dynamics/toppar/forcefield.itp]

;;
;; Generated by CHARMM-GUI FF-Converter
;;
;; Correspondance:
;; jul316@lehigh.edu or wonpil@lehigh.edu
;;
;; AMBER FF in GROMACS format
;;


[ defaults ]
; nbfunc	comb-rule	gen-pairs	fudgeLJ	fudgeQQ
1	2	yes	0.500000	0.833333

[ atomtypes ]
; name	at.num	mass	charge	ptype	sigma	epsilon	;	sigma_14	epsilon_14
       H     1     1.0080      0.200     A    1.06907846177e-01    6.568880e-02 
      H1     1     1.0080      0.088     A    2.47135304412e-01    6.568880e-02 
      H2     1     1.0080      0.000     A    2.29317330049e-01    6.568880e-02 
      H4     1     1.0080      0.206     A    2.51055258772e-01    6.276000e-02 
      H5     1     1.0080      0.139     A    2.42146271591e-01    6.276000e-02 
      HA     1     1.0080      0.170     A    2.59964245953e-01    6.276000e-02 
      HC     1     1.0080      0.005     A    2.64953278775e-01    6.568880e-02 
      HO     1     1.0080      0.427     A    0.00000000000e+00    0.000000e+00 
      HP     1     1.0080      0.102     A    1.95997717991e-01    6.568880e-02 
      HW     1     1.0080      0.417     A    0.00000000000e+00    0.000000e+00 
      Hc     1     1.0080      0.000     A    2.64953278775e-01    6.568880e-02 
      Ho     1     1.0080      0.423     A    3.56359487256e-02    1.255200e-01 
      2C     6    12.0100      0.065     A    3.39966950842e-01    4.577296e-01 
      3C     6    12.0100      0.353     A    3.39966950842e-01    4.577296e-01 
       C     6    12.0100      0.735     A    3.39966950842e-01    3.598240e-01 
      C*     6    12.0100     -0.141     A    3.39966950842e-01    3.598240e-01 
      CA     6    12.0100     -0.001     A    3.39966950842e-01    3.598240e-01 
      CW     6    12.0100     -0.164     A    3.39966950842e-01    3.598240e-01 
      CN     6    12.0100      0.138     A    3.39966950842e-01    3.598240e-01 
      CB     6    12.0100      0.124     A    3.39966950842e-01    3.598240e-01 
      CC     6    12.0100     -0.027     A    3.39966950842e-01    3.598240e-01 
      CR     6    12.0100      0.206     A    3.39966950842e-01    3.598240e-01 
      CV     6    12.0100      0.129     A    3.39966950842e-01    3.598240e-01 
      C8     6    12.0100     -0.009     A    3.39966950842e-01    4.577296e-01 
      CO     6    12.0100      0.805     A    3.39966950842e-01    3.598240e-01 
      CT     6    12.0100     -0.054     A    3.39966950842e-01    4.577296e-01 
      CX     6    12.0100      0.054     A    3.39966950842e-01    4.577296e-01 
      Cg     6    12.0100      0.287     A    3.39966950842e-01    4.577296e-01 
       N     7    14.0100     -1.003     A    3.24999852378e-01    7.112800e-01 
      NA     7    14.0100     -0.342     A    3.24999852378e-01    7.112800e-01 
      N2     7    14.0100     -0.529     A    3.24999852378e-01    7.112800e-01 
      NB     7    14.0100     -0.573     A    3.24999852378e-01    7.112800e-01 
      Ng     7    14.0100     -0.722     A    3.24999852378e-01    7.112800e-01 
      N3     7    14.0100      0.149     A    3.24999852378e-01    7.112800e-01 
       O     8    16.0000     -0.613     A    2.95992190115e-01    8.786400e-01 
      O2     8    16.0000     -0.819     A    2.95992190115e-01    8.786400e-01 
      OH     8    16.0000     -0.655     A    3.06647338784e-01    8.803136e-01 
      OW     8    16.0000     -0.834     A    3.15075240658e-01    6.359680e-01 
      Oh     8    16.0000     -0.681     A    3.06647338784e-01    8.803136e-01 
      Os     8    16.0000     -0.433     A    3.00001234347e-01    7.112800e-01 
     Na+    11    22.9900      1.000     A    2.43928069027e-01    3.658460e-01 
       S    16    32.0600     -0.274     A    3.56359487256e-01    1.046000e+00 
     Cl-    17    35.4500     -1.000     A    4.47765695737e-01    1.489127e-01 

[ bondtypes ]
; i	j	func	b0	Kb
     2C      2C     1  1.526000e-01  2.594080e+05
     2C      3C     1  1.526000e-01  2.594080e+05
      C      2C     1  1.522000e-01  2.652656e+05
      C      CA     1  1.409000e-01  3.924592e+05
      C      CX     1  1.522000e-01  2.652656e+05
      C       N     1  1.335000e-01  4.100320e+05
      C      Ng     1  1.335000e-01  4.100320e+05
      C       O     1  1.229000e-01  4.769760e+05
      C      O2     1  1.250000e-01  5.489408e+05
      C      OH     1  1.364000e-01  3.765600e+05
     C*      CB     1  1.459000e-01  3.246784e+05
     C*      CT     1  1.495000e-01  2.652656e+05
     C*      CW     1  1.352000e-01  4.568928e+05
     C8      C8     1  1.526000e-01  2.594080e+05
     C8      CX     1  1.526000e-01  2.594080e+05
     C8      H1     1  1.090000e-01  2.845120e+05
     C8      HC     1  1.090000e-01  2.845120e+05
     C8      HP     1  1.090000e-01  2.845120e+05
     C8      N2     1  1.463000e-01  2.820016e+05
     C8      N3     1  1.471000e-01  3.071056e+05
     CA      CA     1  1.400000e-01  3.924592e+05
     CA      CB     1  1.404000e-01  3.924592e+05
     CA      CN     1  1.400000e-01  3.924592e+05
     CA      CT     1  1.510000e-01  2.652656e+05
     CA      HA     1  1.080000e-01  3.071056e+05
     CA      N2     1  1.340000e-01  4.025008e+05
     CB      CN     1  1.419000e-01  3.740496e+05
     CC      CT     1  1.504000e-01  2.652656e+05
     CC      CV     1  1.375000e-01  4.284416e+05
     CC      NA     1  1.385000e-01  3.531296e+05
     CN      NA     1  1.380000e-01  3.581504e+05
     CO      2C     1  1.522000e-01  2.652656e+05
     CO      O2     1  1.250000e-01  5.489408e+05
     CR      H5     1  1.080000e-01  3.071056e+05
     CR      NA     1  1.343000e-01  3.991536e+05
     CR      NB     1  1.335000e-01  4.083584e+05
     CT      2C     1  1.526000e-01  2.594080e+05
     CT      3C     1  1.526000e-01  2.594080e+05
     CT      CT     1  1.526000e-01  2.594080e+05
     CT      H1     1  1.090000e-01  2.845120e+05
     CT      HC     1  1.090000e-01  2.845120e+05
     CT       N     1  1.449000e-01  2.820016e+05
     CT       S     1  1.810000e-01  1.899536e+05
     CV      H4     1  1.080000e-01  3.071056e+05
     CV      NB     1  1.394000e-01  3.430880e+05
     CW      H4     1  1.080000e-01  3.071056e+05
     CW      NA     1  1.381000e-01  3.573136e+05
     CX      2C     1  1.526000e-01  2.594080e+05
     CX      3C     1  1.526000e-01  2.594080e+05
     CX      CT     1  1.526000e-01  2.594080e+05
     CX      H1     1  1.090000e-01  2.845120e+05
     CX      HP     1  1.090000e-01  2.845120e+05
     CX       N     1  1.449000e-01  2.820016e+05
     CX      N3     1  1.471000e-01  3.071056e+05
     Cg       C     1  1.530000e-01  1.840960e+05
     Cg      Cg     1  1.520000e-01  2.594080e+05
     Cg      H1     1  1.090000e-01  2.845120e+05
     Cg      H2     1  1.090000e-01  2.845120e+05
     Cg      Hc     1  1.090000e-01  2.845120e+05
     Cg       N     1  1.450000e-01  2.820016e+05
     Cg      Ng     1  1.450000e-01  2.820016e+05
     Cg      Oh     1  1.430000e-01  2.677760e+05
     Cg      Os     1  1.460000e-01  2.384880e+05
      H       N     1  1.010000e-01  3.631712e+05
      H      N2     1  1.010000e-01  3.631712e+05
      H      N3     1  1.010000e-01  3.631712e+05
      H      NA     1  1.010000e-01  3.631712e+05
     H1      2C     1  1.090000e-01  2.845120e+05
     H1      3C     1  1.090000e-01  2.845120e+05
     HC      2C     1  1.090000e-01  2.845120e+05
     HC      3C     1  1.090000e-01  2.845120e+05
     HO      OH     1  9.600000e-02  4.627504e+05
     HW      HW     1  1.513600e-01  4.627504e+05
     Ng       H     1  1.010000e-01  3.631712e+05
     OH      2C     1  1.410000e-01  2.677760e+05
     OH      3C     1  1.410000e-01  2.677760e+05
     OW      HW     1  9.572000e-02  4.627504e+05
     Oh      Ho     1  9.600000e-02  4.627504e+05
      S      2C     1  1.810000e-01  1.899536e+05
      S       S     1  2.038000e-01  1.389088e+05

[ pairtypes ]
; i	j	func	sigma1-4	epsilon1-4

[ angletypes ]
; i	j	k	func	th0	Kth	s0	Kub
     2C       S       S     5  1.0370000e+02  5.6902400e+02  0.0000000e+00  0.0000000e+00
      C      2C      2C     5  1.1110000e+02  5.2718400e+02  0.0000000e+00  0.0000000e+00
      C      2C      CX     5  1.1110000e+02  5.2718400e+02  0.0000000e+00  0.0000000e+00
      C      2C      HC     5  1.0950000e+02  4.1840000e+02  0.0000000e+00  0.0000000e+00
      C      CA      CA     5  1.2000000e+02  5.2718400e+02  0.0000000e+00  0.0000000e+00
      C      CA      HA     5  1.2000000e+02  4.1840000e+02  0.0000000e+00  0.0000000e+00
      C      CX      2C     5  1.1110000e+02  5.2718400e+02  0.0000000e+00  0.0000000e+00
      C      CX      3C     5  1.1110000e+02  5.2718400e+02  0.0000000e+00  0.0000000e+00
      C      CX      C8     5  1.1110000e+02  5.2718400e+02  0.0000000e+00  0.0000000e+00
      C      CX      CT     5  1.1110000e+02  5.2718400e+02  0.0000000e+00  0.0000000e+00
      C      CX      H1     5  1.0950000e+02  4.1840000e+02  0.0000000e+00  0.0000000e+00
      C      CX      HP     5  1.0950000e+02  4.1840000e+02  0.0000000e+00  0.0000000e+00
      C      CX       N     5  1.1010000e+02  5.2718400e+02  0.0000000e+00  0.0000000e+00
      C      CX      N3     5  1.1120000e+02  6.6944000e+02  0.0000000e+00  0.0000000e+00
      C      Cg      Hc     5  1.0950000e+02  4.1840000e+02  0.0000000e+00  0.0000000e+00
      C       N      CT     5  1.2190000e+02  4.1840000e+02  0.0000000e+00  0.0000000e+00
      C       N      CX     5  1.2190000e+02  4.1840000e+02  0.0000000e+00  0.0000000e+00
      C       N      Cg     5  1.2000000e+02  4.1840000e+02  0.0000000e+00  0.0000000e+00
      C       N       H     5  1.2000000e+02  4.1840000e+02  0.0000000e+00  0.0000000e+00
      C      Ng      Cg     5  1.2000000e+02  4.1840000e+02  0.0000000e+00  0.0000000e+00
      C      Ng       H     5  1.2000000e+02  4.1840000e+02  0.0000000e+00  0.0000000e+00
      C      OH      HO     5  1.1300000e+02  4.1840000e+02  0.0000000e+00  0.0000000e+00
     C*      CB      CA     5  1.3490000e+02  5.2718400e+02  0.0000000e+00  0.0000000e+00
     C*      CB      CN     5  1.0880000e+02  5.2718400e+02  0.0000000e+00  0.0000000e+00
     C*      CT      CX     5  1.1560000e+02  5.2718400e+02  0.0000000e+00  0.0000000e+00
     C*      CT      HC     5  1.0950000e+02  4.1840000e+02  0.0000000e+00  0.0000000e+00
     C*      CW      H4     5  1.2000000e+02  4.1840000e+02  0.0000000e+00  0.0000000e+00
     C*      CW      NA     5  1.0870000e+02  5.8576000e+02  0.0000000e+00  0.0000000e+00
     C8      C8      C8     5  1.0950000e+02  3.3472000e+02  0.0000000e+00  0.0000000e+00
     C8      C8      CX     5  1.0950000e+02  3.3472000e+02  0.0000000e+00  0.0000000e+00
     C8      C8      H1     5  1.0950000e+02  4.1840000e+02  0.0000000e+00  0.0000000e+00
     C8      C8      HC     5  1.0950000e+02  4.1840000e+02  0.0000000e+00  0.0000000e+00
     C8      C8      HP     5  1.0950000e+02  4.1840000e+02  0.0000000e+00  0.0000000e+00
     C8      C8      N2     5  1.1120000e+02  6.6944000e+02  0.0000000e+00  0.0000000e+00
     C8      C8      N3     5  1.1120000e+02  6.6944000e+02  0.0000000e+00  0.0000000e+00
     C8      CX      H1     5  1.0950000e+02  4.1840000e+02  0.0000000e+00  0.0000000e+00
     C8      CX       N     5  1.0970000e+02  6.6944000e+02  0.0000000e+00  0.0000000e+00
     C8      N2      CA     5  1.2320000e+02  4.1840000e+02  0.0000000e+00  0.0000000e+00
     C8      N2       H     5  1.1840000e+02  4.1840000e+02  0.0000000e+00  0.0000000e+00
     C8      N3       H     5  1.0950000e+02  4.1840000e+02  0.0000000e+00  0.0000000e+00
     CA       C      CA     5  1.2000000e+02  5.2718400e+02  0.0000000e+00  0.0000000e+00
     CA       C      OH     5  1.2000000e+02  5.8576000e+02  0.0000000e+00  0.0000000e+00
     CA      CA      CA     5  1.2000000e+02  5.2718400e+02  0.0000000e+00  0.0000000e+00
     CA      CA      CB     5  1.2000000e+02  5.2718400e+02  0.0000000e+00  0.0000000e+00
     CA      CA      CN     5  1.2000000e+02  5.2718400e+02  0.0000000e+00  0.0000000e+00
     CA      CA      CT     5  1.2000000e+02  5.8576000e+02  0.0000000e+00  0.0000000e+00
     CA      CA      HA     5  1.2000000e+02  4.1840000e+02  0.0000000e+00  0.0000000e+00
     CA      CB      CN     5  1.1620000e+02  5.2718400e+02  0.0000000e+00  0.0000000e+00
     CA      CN      CB     5  1.2270000e+02  5.2718400e+02  0.0000000e+00  0.0000000e+00
     CA      CN      NA     5  1.3280000e+02  5.8576000e+02  0.0000000e+00  0.0000000e+00
     CA      CT      HC     5  1.0950000e+02  4.1840000e+02  0.0000000e+00  0.0000000e+00
     CA      N2       H     5  1.2000000e+02  4.1840000e+02  0.0000000e+00  0.0000000e+00
     CB      C*      CT     5  1.2860000e+02  5.8576000e+02  0.0000000e+00  0.0000000e+00
     CB      C*      CW     5  1.0640000e+02  5.2718400e+02  0.0000000e+00  0.0000000e+00
     CB      CA      HA     5  1.2000000e+02  4.1840000e+02  0.0000000e+00  0.0000000e+00
     CB      CN      NA     5  1.0440000e+02  5.8576000e+02  0.0000000e+00  0.0000000e+00
     CC      CT      CX     5  1.1310000e+02  5.2718400e+02  0.0000000e+00  0.0000000e+00
     CC      CT      HC     5  1.0950000e+02  4.1840000e+02  0.0000000e+00  0.0000000e+00
     CC      CV      H4     5  1.2000000e+02  4.1840000e+02  0.0000000e+00  0.0000000e+00
     CC      CV      NB     5  1.2000000e+02  5.8576000e+02  0.0000000e+00  0.0000000e+00
     CC      NA      CR     5  1.2000000e+02  5.8576000e+02  0.0000000e+00  0.0000000e+00
     CC      NA       H     5  1.2000000e+02  4.1840000e+02  0.0000000e+00  0.0000000e+00
     CN      CA      HA     5  1.2000000e+02  4.1840000e+02  0.0000000e+00  0.0000000e+00
     CN      NA      CW     5  1.1160000e+02  5.8576000e+02  0.0000000e+00  0.0000000e+00
     CN      NA       H     5  1.2310000e+02  4.1840000e+02  0.0000000e+00  0.0000000e+00
     CO      2C      2C     5  1.1110000e+02  5.2718400e+02  0.0000000e+00  0.0000000e+00
     CO      2C      CX     5  1.1110000e+02  5.2718400e+02  0.0000000e+00  0.0000000e+00
     CO      2C      HC     5  1.0950000e+02  4.1840000e+02  0.0000000e+00  0.0000000e+00
     CR      NA       H     5  1.2000000e+02  4.1840000e+02  0.0000000e+00  0.0000000e+00
     CR      NB      CV     5  1.1700000e+02  5.8576000e+02  0.0000000e+00  0.0000000e+00
     CT      2C      3C     5  1.0950000e+02  3.3472000e+02  0.0000000e+00  0.0000000e+00
     CT      2C      HC     5  1.0950000e+02  4.1840000e+02  0.0000000e+00  0.0000000e+00
     CT      3C      2C     5  1.0950000e+02  3.3472000e+02  0.0000000e+00  0.0000000e+00
     CT      3C      CT     5  1.0950000e+02  3.3472000e+02  0.0000000e+00  0.0000000e+00
     CT      3C      CX     5  1.0950000e+02  3.3472000e+02  0.0000000e+00  0.0000000e+00
     CT      3C      H1     5  1.0950000e+02  4.1840000e+02  0.0000000e+00  0.0000000e+00
     CT      3C      HC     5  1.0950000e+02  4.1840000e+02  0.0000000e+00  0.0000000e+00
     CT      3C      OH     5  1.0950000e+02  4.1840000e+02  0.0000000e+00  0.0000000e+00
     CT      C*      CW     5  1.2500000e+02  5.8576000e+02  0.0000000e+00  0.0000000e+00
     CT      CC      CV     5  1.2000000e+02  5.8576000e+02  0.0000000e+00  0.0000000e+00
     CT      CC      NA     5  1.2000000e+02  5.8576000e+02  0.0000000e+00  0.0000000e+00
     CT      CT      CT     5  1.0950000e+02  3.3472000e+02  0.0000000e+00  0.0000000e+00
     CT      CT      CX     5  1.0950000e+02  3.3472000e+02  0.0000000e+00  0.0000000e+00
     CT      CT      H1     5  1.0950000e+02  4.1840000e+02  0.0000000e+00  0.0000000e+00
     CT      CT      HC     5  1.0950000e+02  4.1840000e+02  0.0000000e+00  0.0000000e+00
     CT      CT       N     5  1.0970000e+02  6.6944000e+02  0.0000000e+00  0.0000000e+00
     CT      CX      H1     5  1.0950000e+02  4.1840000e+02  0.0000000e+00  0.0000000e+00
     CT      CX       N     5  1.0970000e+02  6.6944000e+02  0.0000000e+00  0.0000000e+00
     CT       N      CX     5  1.1800000e+02  4.1840000e+02  0.0000000e+00  0.0000000e+00
     CT       S      2C     5  9.8900000e+01  5.1881600e+02  0.0000000e+00  0.0000000e+00
     CV      CC      NA     5  1.2000000e+02  5.8576000e+02  0.0000000e+00  0.0000000e+00
     CW      NA       H     5  1.2000000e+02  4.1840000e+02  0.0000000e+00  0.0000000e+00
     CX      2C      2C     5  1.0950000e+02  3.3472000e+02  0.0000000e+00  0.0000000e+00
     CX      2C      3C     5  1.0950000e+02  3.3472000e+02  0.0000000e+00  0.0000000e+00
     CX      2C      H1     5  1.0950000e+02  4.1840000e+02  0.0000000e+00  0.0000000e+00
     CX      2C      HC     5  1.0950000e+02  4.1840000e+02  0.0000000e+00  0.0000000e+00
     CX      2C      OH     5  1.0950000e+02  4.1840000e+02  0.0000000e+00  0.0000000e+00
     CX      2C       S     5  1.1470000e+02  4.1840000e+02  0.0000000e+00  0.0000000e+00
     CX      3C      2C     5  1.0950000e+02  3.3472000e+02  0.0000000e+00  0.0000000e+00
     CX      3C      H1     5  1.0950000e+02  4.1840000e+02  0.0000000e+00  0.0000000e+00
     CX      3C      HC     5  1.0950000e+02  4.1840000e+02  0.0000000e+00  0.0000000e+00
     CX      3C      OH     5  1.0950000e+02  4.1840000e+02  0.0000000e+00  0.0000000e+00
     CX       C       N     5  1.1660000e+02  5.8576000e+02  0.0000000e+00  0.0000000e+00
     CX       C       O     5  1.2040000e+02  6.6944000e+02  0.0000000e+00  0.0000000e+00
     CX       C      O2     5  1.1700000e+02  5.8576000e+02  0.0000000e+00  0.0000000e+00
     CX      C8      HC     5  1.0950000e+02  4.1840000e+02  0.0000000e+00  0.0000000e+00
     CX      CT      CA     5  1.1400000e+02  5.2718400e+02  0.0000000e+00  0.0000000e+00
     CX      CT      HC     5  1.0950000e+02  4.1840000e+02  0.0000000e+00  0.0000000e+00
     CX       N       H     5  1.1804000e+02  4.1840000e+02  0.0000000e+00  0.0000000e+00
     CX      N3       H     5  1.0950000e+02  4.1840000e+02  0.0000000e+00  0.0000000e+00
     Cg       C      Ng     5  1.1560000e+02  5.8576000e+02  0.0000000e+00  0.0000000e+00
     Cg       C       O     5  1.2170000e+02  6.6944000e+02  0.0000000e+00  0.0000000e+00
     Cg      Cg      Cg     5  1.1350000e+02  3.7656000e+02  0.0000000e+00  0.0000000e+00
     Cg      Cg      H1     5  1.1100000e+02  3.7656000e+02  0.0000000e+00  0.0000000e+00
     Cg      Cg      H2     5  1.1100000e+02  3.7656000e+02  0.0000000e+00  0.0000000e+00
     Cg      Cg      Hc     5  1.1260000e+02  3.7656000e+02  0.0000000e+00  0.0000000e+00
     Cg      Cg       N     5  1.0970000e+02  6.6944000e+02  0.0000000e+00  0.0000000e+00
     Cg      Cg      Ng     5  1.0970000e+02  6.6944000e+02  0.0000000e+00  0.0000000e+00
     Cg      Oh      Ho     5  1.0950000e+02  4.6024000e+02  0.0000000e+00  0.0000000e+00
     Cg      Os      Cg     5  1.1160000e+02  4.1840000e+02  0.0000000e+00  0.0000000e+00
      H       N      Cg     5  1.1800000e+02  2.5104000e+02  0.0000000e+00  0.0000000e+00
      H       N       H     5  1.2000000e+02  2.9288000e+02  0.0000000e+00  0.0000000e+00
      H      N2       H     5  1.2000000e+02  2.9288000e+02  0.0000000e+00  0.0000000e+00
      H      N3       H     5  1.0950000e+02  2.9288000e+02  0.0000000e+00  0.0000000e+00
      H      Ng      Cg     5  1.1800000e+02  2.5104000e+02  0.0000000e+00  0.0000000e+00
     H1      2C      2C     5  1.0950000e+02  4.1840000e+02  0.0000000e+00  0.0000000e+00
     H1      2C      H1     5  1.0950000e+02  2.9288000e+02  0.0000000e+00  0.0000000e+00
     H1      2C      OH     5  1.0950000e+02  4.1840000e+02  0.0000000e+00  0.0000000e+00
     H1      2C       S     5  1.0950000e+02  4.1840000e+02  0.0000000e+00  0.0000000e+00
     H1      3C      OH     5  1.0950000e+02  4.1840000e+02  0.0000000e+00  0.0000000e+00
     H1      C8      H1     5  1.0950000e+02  2.9288000e+02  0.0000000e+00  0.0000000e+00
     H1      C8      N2     5  1.0950000e+02  4.1840000e+02  0.0000000e+00  0.0000000e+00
     H1      CT      H1     5  1.0950000e+02  2.9288000e+02  0.0000000e+00  0.0000000e+00
     H1      CT       N     5  1.0950000e+02  4.1840000e+02  0.0000000e+00  0.0000000e+00
     H1      CT       S     5  1.0950000e+02  4.1840000e+02  0.0000000e+00  0.0000000e+00
     H1      CX      2C     5  1.0950000e+02  4.1840000e+02  0.0000000e+00  0.0000000e+00
     H1      CX      3C     5  1.0950000e+02  4.1840000e+02  0.0000000e+00  0.0000000e+00
     H1      CX      H1     5  1.0950000e+02  2.9288000e+02  0.0000000e+00  0.0000000e+00
     H1      CX       N     5  1.0950000e+02  4.1840000e+02  0.0000000e+00  0.0000000e+00
     H1      Cg      H1     5  1.0950000e+02  3.7656000e+02  0.0000000e+00  0.0000000e+00
     H1      Cg      Ng     5  1.0950000e+02  4.1840000e+02  0.0000000e+00  0.0000000e+00
     H1      Cg      Oh     5  1.1000000e+02  5.0208000e+02  0.0000000e+00  0.0000000e+00
     H1      Cg      Os     5  1.1000000e+02  5.0208000e+02  0.0000000e+00  0.0000000e+00
     H2      Cg       N     5  1.0950000e+02  4.1840000e+02  0.0000000e+00  0.0000000e+00
     H2      Cg      Os     5  1.1000000e+02  5.0208000e+02  0.0000000e+00  0.0000000e+00
     H4      CV      NB     5  1.2000000e+02  4.1840000e+02  0.0000000e+00  0.0000000e+00
     H4      CW      NA     5  1.2000000e+02  4.1840000e+02  0.0000000e+00  0.0000000e+00
     H5      CR      NA     5  1.2000000e+02  4.1840000e+02  0.0000000e+00  0.0000000e+00
     H5      CR      NB     5  1.2000000e+02  4.1840000e+02  0.0000000e+00  0.0000000e+00
     HC      2C      2C     5  1.0950000e+02  4.1840000e+02  0.0000000e+00  0.0000000e+00
     HC      2C      3C     5  1.0950000e+02  4.1840000e+02  0.0000000e+00  0.0000000e+00
     HC      2C      HC     5  1.0950000e+02  2.9288000e+02  0.0000000e+00  0.0000000e+00
     HC      3C      2C     5  1.0950000e+02  4.1840000e+02  0.0000000e+00  0.0000000e+00
     HC      C8      HC     5  1.0950000e+02  2.9288000e+02  0.0000000e+00  0.0000000e+00
     HC      CT      2C     5  1.0950000e+02  4.1840000e+02  0.0000000e+00  0.0000000e+00
     HC      CT      3C     5  1.0950000e+02  4.1840000e+02  0.0000000e+00  0.0000000e+00
     HC      CT      HC     5  1.0950000e+02  2.9288000e+02  0.0000000e+00  0.0000000e+00
     HO      OH      2C     5  1.0850000e+02  4.6024000e+02  0.0000000e+00  0.0000000e+00
     HO      OH      3C     5  1.0850000e+02  4.6024000e+02  0.0000000e+00  0.0000000e+00
     HP      C8      HP     5  1.0950000e+02  2.9288000e+02  0.0000000e+00  0.0000000e+00
     HP      C8      N3     5  1.0950000e+02  4.1840000e+02  0.0000000e+00  0.0000000e+00
     HP      CX      2C     5  1.0950000e+02  4.1840000e+02  0.0000000e+00  0.0000000e+00
     HP      CX      3C     5  1.0950000e+02  4.1840000e+02  0.0000000e+00  0.0000000e+00
     HP      CX      N3     5  1.0950000e+02  4.1840000e+02  0.0000000e+00  0.0000000e+00
     Hc      Cg      Hc     5  1.0950000e+02  3.3472000e+02  0.0000000e+00  0.0000000e+00
      N       C      2C     5  1.1660000e+02  5.8576000e+02  0.0000000e+00  0.0000000e+00
      N       C       O     5  1.2290000e+02  6.6944000e+02  0.0000000e+00  0.0000000e+00
      N      CX      2C     5  1.0970000e+02  6.6944000e+02  0.0000000e+00  0.0000000e+00
      N      CX      3C     5  1.0970000e+02  6.6944000e+02  0.0000000e+00  0.0000000e+00
     N2      CA      N2     5  1.2000000e+02  5.8576000e+02  0.0000000e+00  0.0000000e+00
     N3      CX      2C     5  1.1120000e+02  6.6944000e+02  0.0000000e+00  0.0000000e+00
     N3      CX      3C     5  1.1120000e+02  6.6944000e+02  0.0000000e+00  0.0000000e+00
     NA      CR      NB     5  1.2000000e+02  5.8576000e+02  0.0000000e+00  0.0000000e+00
     Ng       C       O     5  1.2290000e+02  6.6944000e+02  0.0000000e+00  0.0000000e+00
      O       C      2C     5  1.2040000e+02  6.6944000e+02  0.0000000e+00  0.0000000e+00
     O2       C      O2     5  1.2600000e+02  6.6944000e+02  0.0000000e+00  0.0000000e+00
     O2      CO      2C     5  1.1700000e+02  5.8576000e+02  0.0000000e+00  0.0000000e+00
     O2      CO      O2     5  1.2600000e+02  6.6944000e+02  0.0000000e+00  0.0000000e+00
     Oh      Cg      Cg     5  1.0750000e+02  5.8576000e+02  0.0000000e+00  0.0000000e+00
     Os      Cg      Cg     5  1.0850000e+02  5.8576000e+02  0.0000000e+00  0.0000000e+00
     Os      Cg       N     5  1.0790000e+02  8.9453920e+02  0.0000000e+00  0.0000000e+00
     Os      Cg      Os     5  1.1200000e+02  8.3680000e+02  0.0000000e+00  0.0000000e+00
      S      2C      2C     5  1.1470000e+02  4.1840000e+02  0.0000000e+00  0.0000000e+00

[ dihedraltypes ]
; i	j	k	l	func	phi0	Kphi	mult
     2C      2C       C       N     9  0.000000e+00  1.757280e-01      4
     2C      2C       C       N     9  1.800000e+02  3.556400e-01      3
     2C      2C       C       N     9  1.800000e+02  3.535480e+00      2
     2C      2C       C       N     9  1.800000e+02  2.548056e+00      1
     2C      2C       C       O     9  0.000000e+00  0.000000e+00      1
     2C      2C      CO      O2     9  0.000000e+00  2.677760e-01      4
     2C      2C      CO      O2     9  1.800000e+02  1.631760e+00      2
     2C      2C       S      CT     9  0.000000e+00  2.384880e-01      4
     2C      2C       S      CT     9  0.000000e+00  1.732176e+00      3
     2C      2C       S      CT     9  0.000000e+00  1.849328e+00      2
     2C      2C       S      CT     9  1.800000e+02  1.033448e+00      1
     2C      CX       N       C     9  0.000000e+00  0.000000e+00      4
     2C      CX       N       C     9  0.000000e+00  3.347200e+00      3
     2C      CX       N       C     9  0.000000e+00  7.531200e+00      2
     2C      CX       N       C     9  0.000000e+00  8.368000e+00      1
     2C       S       S      2C     9  0.000000e+00  1.585736e+00      4
     2C       S       S      2C     9  0.000000e+00  2.853488e+00      3
     2C       S       S      2C     9  0.000000e+00  1.874432e+01      2
     2C       S       S      2C     9  0.000000e+00  1.757280e+00      1
     3C      CX       N       C     9  0.000000e+00  0.000000e+00      4
     3C      CX       N       C     9  0.000000e+00  3.347200e+00      3
     3C      CX       N       C     9  0.000000e+00  7.531200e+00      2
     3C      CX       N       C     9  0.000000e+00  8.368000e+00      1
      C      CX      2C      2C     9  0.000000e+00  6.066800e-01      4
      C      CX      2C      2C     9  0.000000e+00  6.024960e-01      3
      C      CX      2C      2C     9  1.800000e+02  1.644312e+00      2
      C      CX      2C      2C     9  1.800000e+02  1.761464e+00      1
      C      CX      2C      3C     9  0.000000e+00  7.949600e-01      4
      C      CX      2C      3C     9  0.000000e+00  6.024960e-01      3
      C      CX      2C      3C     9  1.800000e+02  2.594080e+00      2
      C      CX      2C      3C     9  0.000000e+00  2.953904e+00      1
      C      CX      2C       C     9  0.000000e+00  4.476880e-01      4
      C      CX      2C       C     9  0.000000e+00  1.380720e-01      3
      C      CX      2C       C     9  1.800000e+02  1.267752e+00      2
      C      CX      2C       C     9  0.000000e+00  4.376464e+00      1
      C      CX      2C      CO     9  0.000000e+00  6.443360e-01      4
      C      CX      2C      CO     9  0.000000e+00  2.426720e-01      3
      C      CX      2C      CO     9  1.800000e+02  1.920456e+00      2
      C      CX      2C      CO     9  0.000000e+00  1.774016e+00      1
      C      CX      2C      OH     9  0.000000e+00  5.397360e-01      4
      C      CX      2C      OH     9  0.000000e+00  1.677784e+00      3
      C      CX      2C      OH     9  1.800000e+02  9.121120e-01      2
      C      CX      2C      OH     9  1.800000e+02  2.765624e+00      1
      C      CX      2C       S     9  0.000000e+00  1.163152e+00      4
      C      CX      2C       S     9  0.000000e+00  1.351432e+00      3
      C      CX      2C       S     9  1.800000e+02  1.648496e+00      2
      C      CX      2C       S     9  0.000000e+00  2.518768e+00      1
      C      CX      3C      2C     9  0.000000e+00  4.811600e-01      4
      C      CX      3C      2C     9  0.000000e+00  4.727920e-01      3
      C      CX      3C      2C     9  1.800000e+02  3.075240e+00      2
      C      CX      3C      2C     9  0.000000e+00  6.778080e-01      1
      C      CX      3C      CT     9  0.000000e+00  4.686080e-01      4
      C      CX      3C      CT     9  0.000000e+00  6.192320e-01      3
      C      CX      3C      CT     9  1.800000e+02  1.209176e+00      2
      C      CX      3C      CT     9  1.800000e+02  1.698704e+00      1
      C      CX      3C      OH     9  0.000000e+00  6.527040e-01      4
      C      CX      3C      OH     9  0.000000e+00  1.317960e+00      3
      C      CX      3C      OH     9  1.800000e+02  4.978960e-01      2
      C      CX      3C      OH     9  1.800000e+02  2.916248e+00      1
      C      CX      C8      C8     9  0.000000e+00  6.508444e-01      3
      C      CX      CT      C*     9  0.000000e+00  3.096160e-01      4
      C      CX      CT      C*     9  0.000000e+00  9.790560e-01      3
      C      CX      CT      C*     9  1.800000e+02  1.476952e+00      2
      C      CX      CT      C*     9  1.800000e+02  7.112800e-02      1
      C      CX      CT      CA     9  1.800000e+02  5.020800e-02      4
      C      CX      CT      CA     9  0.000000e+00  8.033280e-01      3
      C      CX      CT      CA     9  1.800000e+02  1.962296e+00      2
      C      CX      CT      CA     9  0.000000e+00  2.301200e-01      1
      C      CX      CT      CC     9  0.000000e+00  1.046000e-01      4
      C      CX      CT      CC     9  0.000000e+00  9.162960e-01      3
      C      CX      CT      CC     9  1.800000e+02  1.020896e+00      2
      C      CX      CT      CC     9  1.800000e+02  5.983120e-01      1
      C       N      CX       C     9  0.000000e+00  0.000000e+00      4
      C       N      CX       C     9  0.000000e+00  1.757280e+00      3
      C       N      CX       C     9  0.000000e+00  1.129680e+00      2
      C       N      CX       C     9  0.000000e+00  0.000000e+00      1
     C8      C8      C8      C8     9  0.000000e+00  7.531200e-01      3
     C8      C8      C8      C8     9  1.800000e+02  1.046000e+00      2
     C8      C8      C8      C8     9  1.800000e+02  8.368000e-01      1
     C8      C8      C8      HC     9  0.000000e+00  6.694400e-01      3
     C8      C8      C8      N2     9  0.000000e+00  6.508444e-01      3
     C8      C8      C8      N3     9  0.000000e+00  6.508444e-01      3
     C8      C8      N2      CA     9  0.000000e+00  0.000000e+00      3
     C8      C8      N2      CA     9  0.000000e+00  0.000000e+00      1
     C8      C8      N3       H     9  0.000000e+00  6.508444e-01      3
     C8      CX       N       C     9  0.000000e+00  0.000000e+00      4
     C8      CX       N       C     9  0.000000e+00  3.347200e+00      3
     C8      CX       N       C     9  0.000000e+00  7.531200e+00      2
     C8      CX       N       C     9  0.000000e+00  8.368000e+00      1
     C8      N2      CA      N2     9  0.000000e+00  0.000000e+00      4
     C8      N2      CA      N2     9  1.800000e+02  1.004160e+01      2
     CA       C      OH      HO     9  0.000000e+00  2.719600e-01      4
     CA       C      OH      HO     9  0.000000e+00  0.000000e+00      3
     CA       C      OH      HO     9  1.800000e+02  3.694472e+00      2
     CA       C      OH      HO     9  0.000000e+00  0.000000e+00      1
     CT      2C      3C      HC     9  0.000000e+00  6.694400e-01      3
     CT      3C      2C      CT     9  0.000000e+00  9.372160e-01      4
     CT      3C      2C      CT     9  0.000000e+00  4.476880e-01      3
     CT      3C      2C      CT     9  1.800000e+02  3.221680e-01      2
     CT      3C      2C      CT     9  0.000000e+00  8.451680e-01      1
     CT      3C      OH      HO     9  0.000000e+00  2.008320e-01      4
     CT      3C      OH      HO     9  0.000000e+00  9.874240e-01      3
     CT      3C      OH      HO     9  1.800000e+02  3.305360e-01      2
     CT      3C      OH      HO     9  0.000000e+00  2.690312e+00      1
     CT      CT       N       C     9  0.000000e+00  0.000000e+00      4
     CT      CT       N       C     9  0.000000e+00  1.673600e+00      3
     CT      CT       N       C     9  0.000000e+00  8.368000e+00      2
     CT      CT       N       C     9  0.000000e+00  8.368000e+00      1
     CT      CX       C       N     9  0.000000e+00  0.000000e+00      4
     CT      CX       C       N     9  0.000000e+00  1.673600e+00      3
     CT      CX       C       N     9  0.000000e+00  8.368000e-01      2
     CT      CX       C       N     9  0.000000e+00  8.368000e-01      1
     CT      CX       N       C     9  0.000000e+00  0.000000e+00      4
     CT      CX       N       C     9  0.000000e+00  3.347200e+00      3
     CT      CX       N       C     9  0.000000e+00  7.531200e+00      2
     CT      CX       N       C     9  0.000000e+00  8.368000e+00      1
     CX      2C      2C       C     9  0.000000e+00  5.773920e-01      4
     CX      2C      2C       C     9  1.800000e+02  1.723808e+00      3
     CX      2C      2C       C     9  0.000000e+00  3.472720e-01      2
     CX      2C      2C       C     9  1.800000e+02  8.200640e-01      1
     CX      2C      2C      CO     9  1.800000e+02  2.343040e-01      4
     CX      2C      2C      CO     9  1.800000e+02  2.543872e+00      3
     CX      2C      2C      CO     9  1.800000e+02  9.288480e-01      2
     CX      2C      2C      CO     9  1.800000e+02  5.719528e+00      1
     CX      2C      2C      HC     9  0.000000e+00  6.694400e-01      3
     CX      2C      2C       S     9  0.000000e+00  1.171520e-01      4
     CX      2C      2C       S     9  0.000000e+00  6.694400e-02      3
     CX      2C      2C       S     9  0.000000e+00  1.025080e+00      2
     CX      2C      2C       S     9  0.000000e+00  1.744728e+00      1
     CX      2C      3C      CT     9  0.000000e+00  7.489360e-01      4
     CX      2C      3C      CT     9  0.000000e+00  5.941280e-01      3
     CX      2C      3C      CT     9  1.800000e+02  1.129680e-01      2
     CX      2C      3C      CT     9  0.000000e+00  1.585736e+00      1
     CX      2C      3C      HC     9  0.000000e+00  6.694400e-01      3
     CX      2C       C       N     9  0.000000e+00  3.347200e-02      4
     CX      2C       C       N     9  1.800000e+02  1.259384e+00      3
     CX      2C       C       N     9  1.800000e+02  2.029240e+00      2
     CX      2C       C       N     9  1.800000e+02  3.464352e+00      1
     CX      2C       C       O     9  0.000000e+00  0.000000e+00      1
     CX      2C      CO      O2     9  1.800000e+02  1.297040e-01      4
     CX      2C      CO      O2     9  0.000000e+00  0.000000e+00      3
     CX      2C      CO      O2     9  1.800000e+02  3.217496e+00      2
     CX      2C      CO      O2     9  0.000000e+00  0.000000e+00      1
     CX      2C      OH      HO     9  0.000000e+00  2.928800e-02      4
     CX      2C      OH      HO     9  0.000000e+00  1.117128e+00      3
     CX      2C      OH      HO     9  0.000000e+00  1.857696e+00      2
     CX      2C      OH      HO     9  0.000000e+00  8.828240e-01      1
     CX      2C       S       S     9  1.800000e+02  5.648400e-01      4
     CX      2C       S       S     9  0.000000e+00  1.263568e+00      3
     CX      2C       S       S     9  0.000000e+00  2.786544e+00      2
     CX      2C       S       S     9  0.000000e+00  2.343040e-01      1
     CX      3C      2C      CT     9  0.000000e+00  9.623200e-01      4
     CX      3C      2C      CT     9  0.000000e+00  4.476880e-01      3
     CX      3C      2C      CT     9  0.000000e+00  2.217520e-01      2
     CX      3C      2C      CT     9  0.000000e+00  1.870248e+00      1
     CX      3C      OH      HO     9  0.000000e+00  5.439200e-02      4
     CX      3C      OH      HO     9  0.000000e+00  9.874240e-01      3
     CX      3C      OH      HO     9  0.000000e+00  1.050184e+00      2
     CX      3C      OH      HO     9  1.800000e+02  2.510400e-02      1
     CX      C8      C8      C8     9  0.000000e+00  7.531200e-01      3
     CX      C8      C8      C8     9  1.800000e+02  1.046000e+00      2
     CX      C8      C8      C8     9  1.800000e+02  8.368000e-01      1
     CX      C8      C8      HC     9  0.000000e+00  6.694400e-01      3
     CX      CT      C*      CB     9  1.800000e+02  3.974800e-01      4
     CX      CT      C*      CB     9  0.000000e+00  3.426696e+00      3
     CX      CT      C*      CB     9  0.000000e+00  1.707072e+00      2
     CX      CT      C*      CB     9  0.000000e+00  1.527160e+00      1
     CX      CT      C*      CW     9  0.000000e+00  0.000000e+00      4
     CX      CT      C*      CW     9  0.000000e+00  0.000000e+00      3
     CX      CT      C*      CW     9  0.000000e+00  0.000000e+00      2
     CX      CT      C*      CW     9  0.000000e+00  0.000000e+00      1
     CX      CT      CA      CA     9  1.800000e+02  2.008320e-01      4
     CX      CT      CA      CA     9  0.000000e+00  0.000000e+00      3
     CX      CT      CA      CA     9  1.800000e+02  2.886960e-01      2
     CX      CT      CA      CA     9  0.000000e+00  0.000000e+00      1
     CX      CT      CC      CV     9  1.800000e+02  4.184000e-02      4
     CX      CT      CC      CV     9  1.800000e+02  5.104480e-01      3
     CX      CT      CC      CV     9  0.000000e+00  3.138000e+00      2
     CX      CT      CC      CV     9  1.800000e+02  2.820016e+00      1
     CX      CT      CC      NA     9  1.800000e+02  1.548080e-01      4
     CX      CT      CC      NA     9  0.000000e+00  2.870224e+00      3
     CX      CT      CC      NA     9  1.800000e+02  1.640128e+00      2
     CX      CT      CC      NA     9  1.800000e+02  6.694400e-01      1
     CX      CT      CT      CT     9  0.000000e+00  7.531200e-01      3
     CX      CT      CT      CT     9  1.800000e+02  1.046000e+00      2
     CX      CT      CT      CT     9  1.800000e+02  8.368000e-01      1
     Cg      Cg      Cg      Cg     9  0.000000e+00  1.882800e+00      1
     Cg      Cg      Cg       N     9  0.000000e+00  1.673600e+00      1
     Cg      Cg      Cg      Ng     9  0.000000e+00  1.673600e+00      1
     Cg      Cg       N       C     9  0.000000e+00  0.000000e+00      3
     Cg      Cg       N       H     9  0.000000e+00  4.184000e-01      3
     Cg      Cg      Ng       C     9  0.000000e+00  0.000000e+00      3
     Cg      Cg      Ng       H     9  0.000000e+00  4.184000e-01      3
     Cg      Ng       C      Cg     9  0.000000e+00 -1.129680e+01      2
     Cg      Ng       C       O     9  0.000000e+00 -1.171520e+01      2
     Cg      Os      Cg      Cg     9  0.000000e+00  6.694400e-01      3
     Cg      Os      Cg       N     9  0.000000e+00 -3.765600e+00      1
      H       N       C       O     9  1.800000e+02  1.046000e+01      2
      H       N       C       O     9  0.000000e+00  8.368000e+00      1
      H      N2      CA      N2     9  0.000000e+00  0.000000e+00      4
      H      N2      CA      N2     9  1.800000e+02  1.004160e+01      2
      H      Ng       C      Cg     9  0.000000e+00  0.000000e+00      1
      H      Ng       C       O     9  1.800000e+02  1.046000e+01      2
      H      Ng       C       O     9  0.000000e+00  8.368000e+00      1
     H1      CT       S      2C     9  0.000000e+00  1.394667e+00      3
     H1      CX      2C      OH     9  0.000000e+00  0.000000e+00      3
     H1      CX      2C      OH     9  0.000000e+00  1.046000e+00      1
     H1      CX      3C      OH     9  0.000000e+00  0.000000e+00      3
     H1      CX      3C      OH     9  0.000000e+00  1.046000e+00      1
     H1      CX       C       O     9  0.000000e+00  3.347200e+00      1
     H1      CX       C       O     9  0.000000e+00  0.000000e+00      2
     H1      CX       C       O     9  1.800000e+02  3.347200e-01      3
     H1      Cg      Cg      Cg     9  0.000000e+00  6.276000e-01      3
     H1      Cg      Cg      H1     9  0.000000e+00  7.112800e-01      3
     H1      Cg      Cg      H2     9  0.000000e+00  7.112800e-01      3
     H1      Cg      Cg      Hc     9  0.000000e+00  7.112800e-01      3
     H1      Cg      Cg       N     9  0.000000e+00  4.184000e-01      3
     H1      Cg      Cg      Ng     9  0.000000e+00  4.184000e-01      3
     H1      Cg      Cg      Os     9  0.000000e+00  2.092000e-01      3
     H1      Cg      Ng       C     9  0.000000e+00 -4.184000e+00      1
     H1      Cg      Ng       H     9  0.000000e+00  4.184000e+00      1
     H1      Cg      Os      Cg     9  0.000000e+00  1.129680e+00      3
     H2      Cg      Cg      Cg     9  0.000000e+00  6.276000e-01      3
     H2      Cg      Cg      Ng     9  0.000000e+00  4.184000e-01      3
     H2      Cg      Cg      Os     9  0.000000e+00  2.092000e-01      3
     H2      Cg       N       C     9  0.000000e+00 -4.184000e+00      1
     H2      Cg       N       H     9  0.000000e+00  4.184000e+00      1
     H2      Cg      Os      Cg     9  0.000000e+00  2.510400e+00      2
     H2      Cg      Os      Cg     9  0.000000e+00  4.184000e-01      3
     HC      2C      2C      HC     9  0.000000e+00  6.276000e-01      3
     HC      2C      3C      CT     9  0.000000e+00  6.694400e-01      3
     HC      2C      3C      CX     9  0.000000e+00  6.694400e-01      3
     HC      2C      3C      HC     9  0.000000e+00  6.276000e-01      3
     HC      C8      C8      HC     9  0.000000e+00  6.276000e-01      3
     HC      CT      2C      3C     9  0.000000e+00  6.694400e-01      3
     HC      CT      2C      HC     9  0.000000e+00  6.276000e-01      3
     HC      CT      3C      2C     9  0.000000e+00  6.694400e-01      3
     HC      CT      3C      CT     9  0.000000e+00  6.694400e-01      3
     HC      CT      3C      CX     9  0.000000e+00  6.694400e-01      3
     HC      CT      3C      H1     9  0.000000e+00  6.508444e-01      3
     HC      CT      3C      HC     9  0.000000e+00  6.276000e-01      3
     HC      CT      3C      OH     9  0.000000e+00  0.000000e+00      3
     HC      CT      3C      OH     9  0.000000e+00  1.046000e+00      1
     HC      CT      CT      CT     9  0.000000e+00  6.694400e-01      3
     HC      CT      CT      CX     9  0.000000e+00  6.694400e-01      3
     HC      CT      CT      HC     9  0.000000e+00  6.276000e-01      3
     HO      OH      2C      H1     9  0.000000e+00  6.973333e-01      3
     HO      OH      3C      H1     9  0.000000e+00  6.973333e-01      3
     Hc      Cg       C      Ng     9  0.000000e+00  0.000000e+00      3
     Hc      Cg       C       O     9  0.000000e+00  0.000000e+00      3
     Hc      Cg      Cg      Cg     9  0.000000e+00  4.184000e-01      3
     Hc      Cg      Cg      Os     9  0.000000e+00  2.092000e-01      3
     Ho      Oh      Cg      Cg     9  0.000000e+00  7.531200e-01      3
     Ho      Oh      Cg      H1     9  0.000000e+00  7.531200e-01      3
      N       C      2C      HC     9  0.000000e+00  0.000000e+00      2
      N       C      CX      2C     9  0.000000e+00  0.000000e+00      4
      N       C      CX      2C     9  0.000000e+00  1.673600e+00      3
      N       C      CX      2C     9  0.000000e+00  8.368000e-01      2
      N       C      CX      2C     9  0.000000e+00  8.368000e-01      1
      N       C      CX      3C     9  0.000000e+00  0.000000e+00      4
      N       C      CX      3C     9  0.000000e+00  1.673600e+00      3
      N       C      CX      3C     9  0.000000e+00  8.368000e-01      2
      N       C      CX      3C     9  0.000000e+00  8.368000e-01      1
      N       C      CX      C8     9  0.000000e+00  0.000000e+00      4
      N       C      CX      C8     9  0.000000e+00  1.673600e+00      3
      N       C      CX      C8     9  0.000000e+00  8.368000e-01      2
      N       C      CX      C8     9  0.000000e+00  8.368000e-01      1
      N      CX      2C      2C     9  0.000000e+00  3.263520e-01      4
      N      CX      2C      2C     9  0.000000e+00  6.024960e-01      3
      N      CX      2C      2C     9  1.800000e+02  7.698560e-01      2
      N      CX      2C      2C     9  1.800000e+02  4.184000e-01      1
      N      CX      2C      3C     9  0.000000e+00  3.054320e-01      4
      N      CX      2C      3C     9  0.000000e+00  6.024960e-01      3
      N      CX      2C      3C     9  1.800000e+02  1.083656e+00      2
      N      CX      2C      3C     9  0.000000e+00  4.100320e-01      1
      N      CX      2C       C     9  0.000000e+00  2.468560e-01      4
      N      CX      2C       C     9  0.000000e+00  1.380720e-01      3
      N      CX      2C       C     9  1.800000e+02  1.242648e+00      2
      N      CX      2C       C     9  1.800000e+02  2.878592e+00      1
      N      CX      2C      CO     9  0.000000e+00  3.723760e-01      4
      N      CX      2C      CO     9  0.000000e+00  2.426720e-01      3
      N      CX      2C      CO     9  1.800000e+02  2.707048e+00      2
      N      CX      2C      CO     9  1.800000e+02  9.012336e+00      1
      N      CX      2C      OH     9  0.000000e+00  6.694400e-01      4
      N      CX      2C      OH     9  0.000000e+00  1.677784e+00      3
      N      CX      2C      OH     9  1.800000e+02  1.029264e+00      2
      N      CX      2C      OH     9  0.000000e+00  2.786544e+00      1
      N      CX      2C       S     9  0.000000e+00  2.677760e-01      4
      N      CX      2C       S     9  0.000000e+00  1.351432e+00      3
      N      CX      2C       S     9  1.800000e+02  8.786400e-02      2
      N      CX      2C       S     9  0.000000e+00  1.962296e+00      1
      N      CX      3C      2C     9  1.800000e+02  4.058480e-01      4
      N      CX      3C      2C     9  0.000000e+00  4.727920e-01      3
      N      CX      3C      2C     9  1.800000e+02  6.024960e-01      2
      N      CX      3C      2C     9  0.000000e+00  1.297040e+00      1
      N      CX      3C      CT     9  1.800000e+02  4.184000e-03      4
      N      CX      3C      CT     9  0.000000e+00  6.192320e-01      3
      N      CX      3C      CT     9  1.800000e+02  9.037440e-01      2
      N      CX      3C      CT     9  0.000000e+00  1.410008e+00      1
      N      CX      3C      OH     9  0.000000e+00  3.974800e-01      4
      N      CX      3C      OH     9  0.000000e+00  1.317960e+00      3
      N      CX      3C      OH     9  0.000000e+00  2.510400e-02      2
      N      CX      3C      OH     9  0.000000e+00  2.820016e+00      1
      N      CX       C       N     9  0.000000e+00  0.000000e+00      4
      N      CX       C       N     9  1.800000e+02  2.301200e+00      3
      N      CX       C       N     9  1.800000e+02  6.610720e+00      2
      N      CX       C       N     9  1.800000e+02  1.882800e+00      1
      N      CX      C8      C8     9  0.000000e+00  6.508444e-01      3
      N      CX      CT      C*     9  0.000000e+00  1.297040e-01      4
      N      CX      CT      C*     9  0.000000e+00  9.790560e-01      3
      N      CX      CT      C*     9  1.800000e+02  1.309592e+00      2
      N      CX      CT      C*     9  0.000000e+00  3.305360e-01      1
      N      CX      CT      CA     9  1.800000e+02  2.928800e-02      4
      N      CX      CT      CA     9  0.000000e+00  8.033280e-01      3
      N      CX      CT      CA     9  1.800000e+02  1.213360e+00      2
      N      CX      CT      CA     9  1.800000e+02  5.020800e-02      1
      N      CX      CT      CC     9  0.000000e+00  3.723760e-01      4
      N      CX      CT      CC     9  0.000000e+00  9.162960e-01      3
      N      CX      CT      CC     9  1.800000e+02  9.246640e-01      2
      N      CX      CT      CC     9  1.800000e+02  1.280304e+00      1
      N      Cg      Cg      Ng     9  0.000000e+00  0.000000e+00      1
     N3      CX      2C      2C     9  0.000000e+00  3.263520e-01      4
     N3      CX      2C      2C     9  0.000000e+00  6.024960e-01      3
     N3      CX      2C      2C     9  1.800000e+02  7.698560e-01      2
     N3      CX      2C      2C     9  1.800000e+02  4.184000e-01      1
     N3      CX      2C      CO     9  0.000000e+00  3.723760e-01      4
     N3      CX      2C      CO     9  0.000000e+00  2.426720e-01      3
     N3      CX      2C      CO     9  1.800000e+02  2.707048e+00      2
     N3      CX      2C      CO     9  1.800000e+02  9.012336e+00      1
     N3      CX      3C      CT     9  1.800000e+02  4.184000e-03      4
     N3      CX      3C      CT     9  0.000000e+00  6.192320e-01      3
     N3      CX      3C      CT     9  1.800000e+02  9.037440e-01      2
     N3      CX      3C      CT     9  0.000000e+00  1.410008e+00      1
     N3      CX      3C      OH     9  0.000000e+00  3.974800e-01      4
     N3      CX      3C      OH     9  0.000000e+00  1.317960e+00      3
     N3      CX      3C      OH     9  0.000000e+00  2.510400e-02      2
     N3      CX      3C      OH     9  0.000000e+00  2.820016e+00      1
      O       C      2C      HC     9  1.800000e+02  3.347200e-01      3
      O       C      2C      HC     9  0.000000e+00  0.000000e+00      2
      O       C      2C      HC     9  0.000000e+00  3.347200e+00      1
     O2      CO      2C      HC     9  0.000000e+00  0.000000e+00      2
     Oh      Cg      Cg      Cg     9  0.000000e+00  4.184000e-01      3
     Oh      Cg      Cg      H1     9  0.000000e+00  2.092000e-01      3
     Oh      Cg      Cg      H2     9  0.000000e+00  2.092000e-01      3
     Oh      Cg      Cg      Ng     9  0.000000e+00 -6.276000e+00      1
     Oh      Cg      Cg      Oh     9  0.000000e+00 -4.184000e-01      1
     Oh      Cg      Cg      Oh     9  0.000000e+00  3.974800e+00      2
     Oh      Cg      Cg      Oh     9  0.000000e+00  2.301200e+00      3
     Oh      Cg      Cg      Os     9  0.000000e+00 -4.602400e+00      1
     Oh      Cg      Cg      Os     9  0.000000e+00  1.046000e+00      2
     Os      Cg      Cg      Cg     9  0.000000e+00 -1.129680e+00      1
     Os      Cg      Cg      Ng     9  0.000000e+00 -5.439200e+00      1
     Os      Cg      Cg      Os     9  0.000000e+00  1.673600e+00      2
     Os      Cg       N       C     9  0.000000e+00  8.493520e+00      2
     Os      Cg       N       C     9  0.000000e+00  4.184000e+00      1
     Os      Cg       N       H     9  0.000000e+00 -1.799120e+00      2
     Os      Cg       N       H     9  0.000000e+00  6.359680e+00      1
     Os      Cg      Os      Cg     9  0.000000e+00  4.016640e+00      3
     Os      Cg      Os      Cg     9  0.000000e+00  5.773920e+00      2
     Os      Cg      Os      Cg     9  0.000000e+00  4.518720e+00      1
      X      2C      2C       X     9  0.000000e+00  6.508444e-01      3
      X       C      CA       X     9  1.800000e+02  1.516700e+01      2
      X       C      CX       X     9  0.000000e+00  0.000000e+00      2
      X       C       N       X     9  1.800000e+02  1.046000e+01      2
      X      C*      CB       X     9  1.800000e+02  7.008200e+00      2
      X      C*      CT       X     9  0.000000e+00  0.000000e+00      2
      X      C*      CW       X     9  1.800000e+02  2.730060e+01      2
      X      C8      C8       X     9  0.000000e+00  6.508444e-01      3
      X      C8      CX       X     9  0.000000e+00  6.508444e-01      3
      X      C8      N2       X     9  0.000000e+00  0.000000e+00      3
      X      C8      N3       X     9  0.000000e+00  6.508444e-01      3
      X      CA      CA       X     9  1.800000e+02  1.516700e+01      2
      X      CA      CB       X     9  1.800000e+02  1.464400e+01      2
      X      CA      CN       X     9  1.800000e+02  1.516700e+01      2
      X      CA      CT       X     9  0.000000e+00  0.000000e+00      2
      X      CB      CN       X     9  1.800000e+02  1.255200e+01      2
      X      CC      CT       X     9  0.000000e+00  0.000000e+00      2
      X      CC      CV       X     9  1.800000e+02  2.154760e+01      2
      X      CC      NA       X     9  1.800000e+02  5.857600e+00      2
      X      CN      NA       X     9  1.800000e+02  6.380600e+00      2
      X      CR      NA       X     9  1.800000e+02  9.727800e+00      2
      X      CR      NB       X     9  1.800000e+02  2.092000e+01      2
      X      CT      CT       X     9  0.000000e+00  6.508444e-01      3
      X      CT      CX       X     9  0.000000e+00  6.508444e-01      3
      X      CT       N       X     9  0.000000e+00  0.000000e+00      2
      X      CV      NB       X     9  1.800000e+02  1.004160e+01      2
      X      CW      NA       X     9  1.800000e+02  6.276000e+00      2
      X      CX      2C       X     9  0.000000e+00  6.508444e-01      3
      X      CX      3C       X     9  0.000000e+00  6.508444e-01      3
      X      CX       N       X     9  0.000000e+00  0.000000e+00      2
      X      CX      N3       X     9  0.000000e+00  6.508444e-01      3
      X       S      2C       X     9  0.000000e+00  1.394667e+00      3

[ dihedraltypes ]
; i	j	k	l	func	q0	Kq
      C      CX       N       H     4  1.800000e+02  4.602400e+00      2
      C       H      Ng      Cg     4  1.800000e+02  6.276000e+00      2
     C*      CN      CB      CA     4  1.800000e+02  0.000000e+00      2
     CA      CA       C      OH     4  1.800000e+02  4.602400e+00      2
     CA      CA      CA      CT     4  1.800000e+02  4.602400e+00      2
     CB      CT      C*      CW     4  1.800000e+02  4.602400e+00      2
     CT      CV      CC      NA     4  1.800000e+02  4.602400e+00      2
     Cg      Ng       C       O     4  1.800000e+02  4.393200e+01      2
     NA      CA      CN      CB     4  1.800000e+02  0.000000e+00      2
      X      CT       N      CX     4  1.800000e+02  4.184000e+00      2
      X      N2      CA      N2     4  1.800000e+02  4.393200e+01      2
      X      O2       C      O2     4  1.800000e+02  4.393200e+01      2
      X      O2      CO      O2     4  1.800000e+02  4.393200e+01      2
      X       X       C       O     4  1.800000e+02  4.393200e+01      2
      X       X      CA      HA     4  1.800000e+02  4.602400e+00      2
      X       X      CR      H5     4  1.800000e+02  4.602400e+00      2
      X       X      CV      H4     4  1.800000e+02  4.602400e+00      2
      X       X      CW      H4     4  1.800000e+02  4.602400e+00      2
      X       X       N       H     4  1.800000e+02  4.184000e+00      2
      X       X      N2       H     4  1.800000e+02  4.184000e+00      2
      X       X      NA       H     4  1.800000e+02  4.184000e+00      2
