# Supplementary material for: Design of nanobody targeting SARS-CoV-2 spike glycoprotein using CDR-grafting assisted by molecular simulation and machine learning
Source: PLoS Comput Biol. 2025 Apr 21;21(4):e1012921. doi: 10.1371/journal.pcbi.1012921 (PMC12068729; doi:10.1371/journal.pcbi.1012921)
Supplement: S1 Text — (ZIP) [file pcbi.1012921.s001.zip › NbDesign-main/rosetta_design/design.xml]

<ROSETTASCRIPTS>
<SCOREFXNS>
<ScoreFunction name="ref2015_cst" weights="ref2015_cst.wts" />
<ScoreFunction name="interchain_cen" weights="interchain_cen.wts" />
<ScoreFunction name="dockingfxn" weights="docking.wts" />
<ScoreFunction name="ref2015_full" weights="ref2015">
<Reweight scoretype="coordinate_constraint" weight="0.4"/>
<Reweight scoretype="res_type_constraint" weight="0.4"/>
</ScoreFunction>
<ScoreFunction name="soft_rep_full" weights="soft_rep"> 
<Reweight scoretype="coordinate_constraint" weight="0.4"/> 
<Reweight scoretype="res_type_constraint" weight="0.4"/> 
</ScoreFunction>
<ScoreFunction name="ref_pssm" weights="ref2015">
<Reweight scoretype="coordinate_constraint" weight="0.4"/>
</ScoreFunction>
<ScoreFunction name="ref2015" weights="ref2015"/>
</SCOREFXNS>
<RESIDUE_SELECTORS>
<Index name="CDRs" resnums="218-230,245-246,249-252,292-296,300,303-305,307-309"/>
<Not name="noCDR" selector="CDRs" />
</RESIDUE_SELECTORS>
<TASKOPERATIONS>
<InitializeFromCommandline name="ifcl"/>
<OperateOnResidueSubset name="rpkonly" selector="noCDR" > 
<RestrictToRepackingRLT/>
</OperateOnResidueSubset>
<ProteinInterfaceDesign name="InterfaceDesign" repack_chain1="1" repack_chain2="1" design_chain1="0" design_chain2="1" interface_distance_cutoff="8" jump="1"/> 
<ExtraRotamersGeneric name="extra" ex1="1" ex2="1" ex2aro="1" /> 
<ProhibitSpecifiedBaseResidueTypes name="ala" base_types="ALA" /> 
</TASKOPERATIONS>
<FILTERS>
<ShapeComplementarity name="Sc" min_sc="2.0" write_int_area="1" jump="1" confidence="0" />
<Ddg name="ddg" scorefxn="ref2015" threshold="0" jump="1" repeats="5" repack="1" repack_bound="0" confidence="0" />
<BuriedUnsatHbonds name="unsat" confidence="0"/>
<IRmsd name="rmsd" jump="1" threshold="3" scorefxn="ref2015" />
</FILTERS>
<MOVERS>
<CoupledMovesProtocol name="coupled_moves" task_operations="rpkonly,InterfaceDesign,ala"/>
<PackRotamersMover name="soft_design" scorefxn="soft_rep_full" task_operations="rpkonly,Inter
<PackRotamersMover name="hard_design" scorefxn="ref2015" task_operations="rpkonly,InterfaceD
<MinMover name="em" chi="1" bb="1" jump="ALL" cartesian="0" type="lbfgs_armijo_nonmonotone tolerance="0.01" max_iter="200" />
<MinMover name="soft_min" scorefxn="soft_rep_full" chi="1" bb="1" jump="ALL" cartesian="0" type="lbfgs_armijo_nonmonotone" tolerance="0.01" max_iter="200"/>
<MinMover name="hard_min" scorefxn="ref2015_full" chi="1" bb="1" jump="ALL" cartesian="0" type="lbfgs_armijo_nonmonotone" tolerance="0.01" max_iter="200" />
<Backrub name="backrub_motion" pivot_residues="108-238"/>
<GenericMonteCarlo name="backrub" recover_low="1" temperature="1.0" trials="500" scorefxn_name="REF2015" mover_name="backrub_motion"/>
<RotamerTrialsMinMover name="RTmin" scorefxn="ref2015" task_operations="rpkonly"/>
<InterfaceAnalyzerMover name="ifa" scorefxn="ref2015" pack_separated="1" pack_input="0" tracer="0" interface_sc="1" interface="A_B" />
<FavorSequenceProfile name="FPS" pssm="vhh.pssm" scaling="none"
scorefxns="ref_pssm" weight="1" chain="2" />
<ParsedProtocol name="design">
<Add mover="backrub" />
<Add mover="coupled_moves" />
<Add mover="soft_design" />
<Add mover="soft_min" />
<Add mover="backrub" />
<Add mover="hard_design" />
<Add mover="hard_min" />
</ParsedProtocol>
<LoopOver iterations="1" mover_name="design" name="design_protocol" />
</MOVERS>
<PROTOCOLS>
<Add mover="FPS" />
<Add mover="design_protocol" /> 
<Add mover="RTmin" />
<Add mover="hard_min" />
<Add mover="ifa" />
<Add filter="Sc" />
<Add filter="ddg" /> 
</PROTOCOLS>
<OUTPUT scorefxn="ref2015" /> 
</ROSETTASCRIPTS>
