# Supplementary material for: Design of nanobody targeting SARS-CoV-2 spike glycoprotein using CDR-grafting assisted by molecular simulation and machine learning
Source: PLoS Comput Biol. 2025 Apr 21;21(4):e1012921. doi: 10.1371/journal.pcbi.1012921 (PMC12068729; doi:10.1371/journal.pcbi.1012921)
Supplement: S1 Text — (ZIP) [file pcbi.1012921.s001.zip › NbDesign-main/rosetta_design/ifa.xml]

<ROSETTASCRIPTS>
<SCOREFXNS>
<ScoreFunction name="ref2015" weights="ref2015"/>
</SCOREFXNS> 
<FILTERS>
<ShapeComplementarity name="Sc" min_sc="2.0" write_int_area="1" jump="1" confidence="0" />
<Ddg name="ddg" scorefxn="ref2015" threshold="0" jump="1" repeats="5" repack="1"
repack_bound="0" confidence="0" /> 
</FILTERS>
<MOVERS>
<InterfaceAnalyzerMover name="ifa" scorefxn="ref2015" pack_separated="1" pack_input="1" tracer="0" interface_sc="1" interface="A_B" />
</MOVERS> 
<PROTOCOLS>
<Add mover="ifa" />
<Add filter="Sc" /> 
<Add filter="ddg" /> 
</PROTOCOLS>
</ROSETTASCRIPTS>
