# Supplementary material for: Design of nanobody targeting SARS-CoV-2 spike glycoprotein using CDR-grafting assisted by molecular simulation and machine learning
Source: PLoS Comput Biol. 2025 Apr 21;21(4):e1012921. doi: 10.1371/journal.pcbi.1012921 (PMC12068729; doi:10.1371/journal.pcbi.1012921)
Supplement: S1 Table [file pcbi.1012921.s008.xlsx]

## Sheet: Sheet1
Interface Parameter	Nb Ab.1	Nb Ab.2
Shape complementarity	0.71	0.71
Binding energy (REU)	-33.20	-37.27
Interaction energy (REU)	-41.23	-45.77
Binding energy density (REU/Å)	-3.10	-3.17
Unsatisfied H-bond	7	6
RMSD post-FastRelax	0.90	0.95
