# Supplementary material for: Design of nanobody targeting SARS-CoV-2 spike glycoprotein using CDR-grafting assisted by molecular simulation and machine learning
Source: PLoS Comput Biol. 2025 Apr 21;21(4):e1012921. doi: 10.1371/journal.pcbi.1012921 (PMC12068729; doi:10.1371/journal.pcbi.1012921)
Supplement: S2 Table — The estimated free energies were decomposed to evaluate the total binding free energy components for the interaction between the two most likely docking structures of the designed Nb Ab 2 and SARS-CoV-2 RBD based on cluster size (model 0) and cluster energy (model 7) [file pcbi.1012921.s009.xlsx]

## Sheet: Sheet1
	Model 0	Model 7
Energy component	Average	SD	Average	SD
(kcal/mol)
∆VDWAALS	-26.56	1965-03-01	-50.46	2020-05-01
∆EEL	-110.85	28.50	-190.15	45.55
∆1-4 VDW	0.00	0.00	0.00	0.00
∆1-4 EEL	0.00	0.00	0.00	0.00
∆EGB	129.86	26.21	213.46	39.28
∆ESURF	-4.33	0.51	1990-06-01	0.62
∆GGAS	-137.41	28.00	-240.61	45.02
∆GSOLV	125.53	2025-04-26	206.55	38.99
∆Total	-11.88	1948-03-01	-34.06	1979-07-01
